# Supplementary material for: LncRNAs in molluscan and mammalian stages of parasitic schistosomes are developmentally-regulated and coordinately expressed with protein-coding genes
Source: RNA Biol. 2020 Mar 4;17(6):805–15. doi: 10.1080/15476286.2020.1729594 (PMC7549628; doi:10.1080/15476286.2020.1729594)
Supplement: Supplemental Material [file KRNB_A_1729594_SM1844.zip]

Archive with 14 entries (14 files):
- STable1_lncRNAs on Chromosomes Table.xlsx
- SupData2_lncRNA_PC_total_interaction.txt
- SupData3_lncRNA_kinase_total_interaction.txt
- SupData4_lncRNA_lncRNA_total_interaction.txt
- SupData5_lncRNA_PC_novel_interaction.txt
- SupData6_lncRNA_kinase_novel_interaction.txt
- SupData7_lncRNA_lncRNA_novel_interaction.txt
- SupData8_lncRNA_TPM_table.ods
- SupFig1_PCA.tif
- SupFig2_euler_total_lncRNA.tif
- SupFig3_MAplot_Cerc_vs_Spor.tif
- SupFig4A_new_lncRNA_PC.pdf
- SupFig4B_new_lncRNA_kinase.pdf
- SupFig4C_new_lncRNA_lncRNA.pdf
