# Supplementary material for: LncRNAs in molluscan and mammalian stages of parasitic schistosomes are developmentally-regulated and coordinately expressed with protein-coding genes
Source: RNA Biol. 2020 Mar 4;17(6):805–15. doi: 10.1080/15476286.2020.1729594 (PMC7549628; doi:10.1080/15476286.2020.1729594)
Supplement: Supplemental Material [file KRNB_A_1729594_SM1844.zip › STable1_lncRNAs on Chromosomes Table.xlsx]

## Sheet: Sheet1
Chromosome No	LncRNA No.
1	969
2	693
3	591
4	457
5	470
6	279
7	193
ZW	1150
W contigs	62
Unknown contigs	62
Mitochondria	4
