# Supplementary material for: LncRNAs in molluscan and mammalian stages of parasitic schistosomes are developmentally-regulated and coordinately expressed with protein-coding genes
Source: RNA Biol. 2020 Mar 4;17(6):805–15. doi: 10.1080/15476286.2020.1729594 (PMC7549628; doi:10.1080/15476286.2020.1729594)
Supplement: Supplemental Material [file KRNB_A_1729594_SM1844.zip › SupData3_lncRNA_kinase_total_interaction.txt]

Interaction between total lncRNA and kinase transcripts
lncRNA_id interaction kinase_id
SmLINC182024 positive_interaction Smp_151670.2
SmLNCA100299-IBu positive_interaction Smp_151670.2
SmLINC179522 positive_interaction Smp_151670.2
SmLINC180711 positive_interaction Smp_151670.2
SmLINC180675 positive_interaction Smp_151670.2
SmLNCA179178 positive_interaction Smp_151670.2
SmLNCS100553-IBu positive_interaction Smp_151670.2
SmLINC181752 positive_interaction Smp_151670.2
SmLNCS179196 positive_interaction Smp_151670.2
SmLINC100878-IBu positive_interaction Smp_151670.2
SmLNCA100582-IBu positive_interaction Smp_151670.2
SmLNCA179759 positive_interaction Smp_151670.2
SmLNCA179814 positive_interaction Smp_151670.2
SmLINC180318 positive_interaction Smp_151670.2
SmLINC180457 positive_interaction Smp_151670.2
SmLNCA101344-IBu positive_interaction Smp_151670.2
SmLINC181897 positive_interaction Smp_151670.2
SmLNCA101225-IBu positive_interaction Smp_151670.2
SmLNCA101216-IBu positive_interaction Smp_151670.2
SmLNCA101514-IBu positive_interaction Smp_151670.2
SmLINC101462-IBu positive_interaction Smp_151670.2
SmLNCA101835-IBu positive_interaction Smp_151670.2
SmLNCA102294-IBu positive_interaction Smp_151670.2
SmLNCA102848-IBu positive_interaction Smp_151670.2
SmLNCA102866-IBu positive_interaction Smp_151670.2
SmLNCA178889 positive_interaction Smp_151670.2
SmLNCA102671-IBu positive_interaction Smp_151670.2
SmLNCA178904 positive_interaction Smp_151670.2
SmLNCS178880 positive_interaction Smp_151670.2
SmLNCS102873-IBu positive_interaction Smp_151670.2
SmLNCA103186-IBu positive_interaction Smp_151670.2
SmLNCA103160-IBu positive_interaction Smp_151670.2
SmLNCA103604-IBu positive_interaction Smp_151670.2
SmLNCA103844-IBu positive_interaction Smp_151670.2
SmLNCA103801-IBu positive_interaction Smp_151670.2
SmLINC180876 positive_interaction Smp_151670.2
SmLNCA179090 positive_interaction Smp_151670.2
SmLNCA104467-IBu positive_interaction Smp_151670.2
SmLINC179354 positive_interaction Smp_151670.2
SmLINC180985 positive_interaction Smp_151670.2
SmLINC179377 positive_interaction Smp_151670.2
SmLNCA179169 positive_interaction Smp_151670.2
SmLNCA105318-IBu positive_interaction Smp_151670.2
SmLNCS105401-IBu positive_interaction Smp_151670.2
SmLINC181092 positive_interaction Smp_151670.2
SmLNCA105808-IBu positive_interaction Smp_151670.2
SmLINC181102 positive_interaction Smp_151670.2
SmLNCA106197-IBu positive_interaction Smp_151670.2
SmLINC105763-IBu positive_interaction Smp_151670.2
SmLINC181219 positive_interaction Smp_151670.2
SmLNCA179282 positive_interaction Smp_151670.2
SmLNCA106363-IBu positive_interaction Smp_151670.2
SmLNCA179369 positive_interaction Smp_151670.2
SmLINC181419 positive_interaction Smp_151670.2
SmLINC181421 positive_interaction Smp_151670.2
SmLINC179849 positive_interaction Smp_151670.2
SmLINC181426 positive_interaction Smp_151670.2
SmLINC179851 positive_interaction Smp_151670.2
SmLINC179621 positive_interaction Smp_151670.2
SmLINC179647 positive_interaction Smp_151670.2
SmLNCS179030 positive_interaction Smp_151670.2
SmLNCA107194-IBu positive_interaction Smp_151670.2
SmLINC106902-IBu positive_interaction Smp_151670.2
SmLNCA107010-IBu positive_interaction Smp_151670.2
SmLINC179801 positive_interaction Smp_151670.2
SmLNCA108007-IBu positive_interaction Smp_151670.2
SmLNCA107171-IBu positive_interaction Smp_151670.2
SmLNCA107580-IBu positive_interaction Smp_151670.2
SmLNCA107990-IBu positive_interaction Smp_151670.2
SmLNCA109498-IBu positive_interaction Smp_151670.2
SmLINC180225 positive_interaction Smp_151670.2
SmLINC180226 positive_interaction Smp_151670.2
SmLNCA109323-IBu positive_interaction Smp_151670.2
SmLINC181724 positive_interaction Smp_151670.2
SmLNCA179651 positive_interaction Smp_151670.2
SmLNCA109971-IBu positive_interaction Smp_151670.2
SmLNCA109630-IBu positive_interaction Smp_151670.2
SmLNCS109773-IBu positive_interaction Smp_151670.2
SmLINC180249 positive_interaction Smp_151670.2
SmLNCA110200-IBu positive_interaction Smp_151670.2
SmLNCA110488-IBu positive_interaction Smp_151670.2
SmLNCA110489-IBu positive_interaction Smp_151670.2
SmLINC110526-IBu positive_interaction Smp_151670.2
SmLNCA110725-IBu positive_interaction Smp_151670.2
SmLNCA110974-IBu positive_interaction Smp_151670.2
SmLNCA179660 positive_interaction Smp_151670.2
SmLINC111099-IBu positive_interaction Smp_151670.2
SmLNCA111367-IBu positive_interaction Smp_151670.2
SmLNCS179184 positive_interaction Smp_151670.2
SmLNCS179185 positive_interaction Smp_151670.2
SmLNCA111708-IBu positive_interaction Smp_151670.2
SmLNCA111871-IBu positive_interaction Smp_151670.2
SmLINC181762 positive_interaction Smp_151670.2
SmLNCA112864-IBu positive_interaction Smp_151670.2
SmLNCA112854-IBu positive_interaction Smp_151670.2
SmLINC181766 positive_interaction Smp_151670.2
SmLNCA112433-IBu positive_interaction Smp_151670.2
SmLNCA113022-IBu positive_interaction Smp_151670.2
SmLNCA112646-IBu positive_interaction Smp_151670.2
SmLNCA112647-IBu positive_interaction Smp_151670.2
SmLINC180286 positive_interaction Smp_151670.2
SmLNCA113125-IBu positive_interaction Smp_151670.2
SmLNCA112943-IBu positive_interaction Smp_151670.2
SmLNCA113041-IBu positive_interaction Smp_151670.2
SmLNCA113215-IBu positive_interaction Smp_151670.2
SmLNCA113270-IBu positive_interaction Smp_151670.2
SmLINC181773 positive_interaction Smp_151670.2
SmLNCS113782-IBu positive_interaction Smp_151670.2
SmLNCA113749-IBu positive_interaction Smp_151670.2
SmLINC181777 positive_interaction Smp_151670.2
SmLNCA114169-IBu positive_interaction Smp_151670.2
SmLINC181788 positive_interaction Smp_151670.2
SmLNCA114503-IBu positive_interaction Smp_151670.2
SmLNCA179717 positive_interaction Smp_151670.2
SmLINC114515-IBu positive_interaction Smp_151670.2
SmLNCS114685-IBu positive_interaction Smp_151670.2
SmLINC181797 positive_interaction Smp_151670.2
SmLINC181799 positive_interaction Smp_151670.2
SmLNCA114617-IBu positive_interaction Smp_151670.2
SmLNCA114782-IBu positive_interaction Smp_151670.2
SmLNCA114964-IBu positive_interaction Smp_151670.2
SmLINC180340 positive_interaction Smp_151670.2
SmLNCA115227-IBu positive_interaction Smp_151670.2
SmLINC115491-IBu positive_interaction Smp_151670.2
SmLNCA115441-IBu positive_interaction Smp_151670.2
SmLINC180350 positive_interaction Smp_151670.2
SmLINC180356 positive_interaction Smp_151670.2
SmLNCA116351-IBu positive_interaction Smp_151670.2
SmLINC116235-IBu positive_interaction Smp_151670.2
SmLNCA117047-IBu positive_interaction Smp_151670.2
SmLINC116907-IBu positive_interaction Smp_151670.2
SmLNCA116917-IBu positive_interaction Smp_151670.2
SmLNCA179757 positive_interaction Smp_151670.2
SmLINC181837 positive_interaction Smp_151670.2
SmLNCA117312-IBu positive_interaction Smp_151670.2
SmLNCA179761 positive_interaction Smp_151670.2
SmLNCA118238-IBu positive_interaction Smp_151670.2
SmLINC181854 positive_interaction Smp_151670.2
SmLINC181857 positive_interaction Smp_151670.2
SmLINC180395 positive_interaction Smp_151670.2
SmLINC181862 positive_interaction Smp_151670.2
SmLNCA179778 positive_interaction Smp_151670.2
SmLINC181883 positive_interaction Smp_151670.2
SmLNCA119430-IBu positive_interaction Smp_151670.2
SmLNCA119431-IBu positive_interaction Smp_151670.2
SmLNCA119111-IBu positive_interaction Smp_151670.2
SmLINC180433 positive_interaction Smp_151670.2
SmLINC118988-IBu positive_interaction Smp_151670.2
SmLINC180436 positive_interaction Smp_151670.2
SmLNCA119317-IBu positive_interaction Smp_151670.2
SmLNCA119316-IBu positive_interaction Smp_151670.2
SmLINC119503-IBu positive_interaction Smp_151670.2
SmLNCA119718-IBu positive_interaction Smp_151670.2
SmLNCA119436-IBu positive_interaction Smp_151670.2
SmLNCA119741-IBu positive_interaction Smp_151670.2
SmLNCA120344-IBu positive_interaction Smp_151670.2
SmLNCS119780-IBu positive_interaction Smp_151670.2
SmLNCS178913 positive_interaction Smp_151670.2
SmLNCA120550-IBu positive_interaction Smp_151670.2
SmLNCA120115-IBu positive_interaction Smp_151670.2
SmLNCA120079-IBu positive_interaction Smp_151670.2
SmLINC120456-IBu positive_interaction Smp_151670.2
SmLINC181938 positive_interaction Smp_151670.2
SmLNCA120893-IBu positive_interaction Smp_151670.2
SmLNCA179806 positive_interaction Smp_151670.2
SmLINC180479 positive_interaction Smp_151670.2
SmLINC181942 positive_interaction Smp_151670.2
SmLNCA179807 positive_interaction Smp_151670.2
SmLNCA120787-IBu positive_interaction Smp_151670.2
SmLNCA122009-IBu positive_interaction Smp_151670.2
SmLINC181947 positive_interaction Smp_151670.2
SmLNCA121564-IBu positive_interaction Smp_151670.2
SmLINC180500 positive_interaction Smp_151670.2
SmLINC181949 positive_interaction Smp_151670.2
SmLNCA179815 positive_interaction Smp_151670.2
SmLINC180518 positive_interaction Smp_151670.2
SmLNCA179822 positive_interaction Smp_151670.2
SmLNCA122275-IBu positive_interaction Smp_151670.2
SmLNCS122409-IBu positive_interaction Smp_151670.2
SmLNCA122292-IBu positive_interaction Smp_151670.2
SmLINC181962 positive_interaction Smp_151670.2
SmLNCA122643-IBu positive_interaction Smp_151670.2
SmLNCA122644-IBu positive_interaction Smp_151670.2
SmLNCS178810 positive_interaction Smp_151670.2
SmLNCA123073-IBu positive_interaction Smp_151670.2
SmLNCS178815 positive_interaction Smp_151670.2
SmLNCA123235-IBu positive_interaction Smp_151670.2
SmLINC180542 positive_interaction Smp_151670.2
SmLNCA123377-IBu positive_interaction Smp_151670.2
SmLNCA123379-IBu positive_interaction Smp_151670.2
SmLNCA123871-IBu positive_interaction Smp_151670.2
SmLINC180553 positive_interaction Smp_151670.2
SmLNCA124000-IBu positive_interaction Smp_151670.2
SmLINC180558 positive_interaction Smp_151670.2
SmLNCA178805 positive_interaction Smp_151670.2
SmLNCA124735-IBu positive_interaction Smp_151670.2
SmLNCA124742-IBu positive_interaction Smp_151670.2
SmLNCA178781 positive_interaction Smp_151670.2
SmLNCS124890-IBu positive_interaction Smp_151670.2
SmLNCA125004-IBu positive_interaction Smp_151670.2
SmLNCA178786 positive_interaction Smp_151670.2
SmLNCA178788 positive_interaction Smp_151670.2
SmLINC125094-IBu positive_interaction Smp_151670.2
SmLINC178833 positive_interaction Smp_151670.2
SmLNCA124970-IBu positive_interaction Smp_151670.2
SmLINC124976-IBu positive_interaction Smp_151670.2
SmLINC180572 positive_interaction Smp_151670.2
SmLNCA125756-IBu positive_interaction Smp_151670.2
SmLNCA125555-IBu positive_interaction Smp_151670.2
SmLNCA125615-IBu positive_interaction Smp_151670.2
SmLNCS126036-IBu positive_interaction Smp_151670.2
SmLNCA125958-IBu positive_interaction Smp_151670.2
SmLNCA178823 positive_interaction Smp_151670.2
SmLINC180640 positive_interaction Smp_151670.2
SmLINC180641 positive_interaction Smp_151670.2
SmLINC178886 positive_interaction Smp_151670.2
SmLINC178887 positive_interaction Smp_151670.2
SmLINC178860 positive_interaction Smp_151670.2
SmLINC178866 positive_interaction Smp_151670.2
SmLINC178881 positive_interaction Smp_151670.2
SmLNCS178827 positive_interaction Smp_151670.2
SmLINC180597 positive_interaction Smp_151670.2
SmLINC178875 positive_interaction Smp_151670.2
SmLNCA127349-IBu positive_interaction Smp_151670.2
SmLNCS178829 positive_interaction Smp_151670.2
SmLNCA127167-IBu positive_interaction Smp_151670.2
SmLNCA127338-IBu positive_interaction Smp_151670.2
SmLNCA127411-IBu positive_interaction Smp_151670.2
SmLINC178934 positive_interaction Smp_151670.2
SmLNCS127395-IBu positive_interaction Smp_151670.2
SmLINC178903 positive_interaction Smp_151670.2
SmLNCA127690-IBu positive_interaction Smp_151670.2
SmLINC180630 positive_interaction Smp_151670.2
SmLINC127611-IBu positive_interaction Smp_151670.2
SmLINC178923 positive_interaction Smp_151670.2
SmLINC180646 positive_interaction Smp_151670.2
SmLNCA127917-IBu positive_interaction Smp_151670.2
SmLINC181970 positive_interaction Smp_151670.2
SmLINC127898-IBu positive_interaction Smp_151670.2
SmLNCA178862 positive_interaction Smp_151670.2
SmLINC181974 positive_interaction Smp_151670.2
SmLNCA128194-IBu positive_interaction Smp_151670.2
SmLNCA128342-IBu positive_interaction Smp_151670.2
SmLNCA128544-IBu positive_interaction Smp_151670.2
SmLNCA128899-IBu positive_interaction Smp_151670.2
SmLNCA178865 positive_interaction Smp_151670.2
SmLNCA128889-IBu positive_interaction Smp_151670.2
SmLINC178965 positive_interaction Smp_151670.2
SmLINC129238-IBu positive_interaction Smp_151670.2
SmLNCS178860 positive_interaction Smp_151670.2
SmLNCA129414-IBu positive_interaction Smp_151670.2
SmLNCA178874 positive_interaction Smp_151670.2
SmLNCA178875 positive_interaction Smp_151670.2
SmLNCS178861 positive_interaction Smp_151670.2
SmLNCS130112-IBu positive_interaction Smp_151670.2
SmLNCS178865 positive_interaction Smp_151670.2
SmLNCA178882 positive_interaction Smp_151670.2
SmLNCA129750-IBu positive_interaction Smp_151670.2
SmLNCA178888 positive_interaction Smp_151670.2
SmLINC181980 positive_interaction Smp_151670.2
SmLINC180694 positive_interaction Smp_151670.2
SmLINC181990 positive_interaction Smp_151670.2
SmLINC181981 positive_interaction Smp_151670.2
SmLINC181989 positive_interaction Smp_151670.2
SmLINC181992 positive_interaction Smp_151670.2
SmLINC181993 positive_interaction Smp_151670.2
SmLINC130072-IBu positive_interaction Smp_151670.2
SmLINC181999 positive_interaction Smp_151670.2
SmLINC179007 positive_interaction Smp_151670.2
SmLNCA129932-IBu positive_interaction Smp_151670.2
SmLINC178980 positive_interaction Smp_151670.2
SmLINC178983 positive_interaction Smp_151670.2
SmLNCA130223-IBu positive_interaction Smp_151670.2
SmLNCA130224-IBu positive_interaction Smp_151670.2
SmLNCA178896 positive_interaction Smp_151670.2
SmLNCA130471-IBu positive_interaction Smp_151670.2
SmLNCA130742-IBu positive_interaction Smp_151670.2
SmLNCA178897 positive_interaction Smp_151670.2
SmLNCA130624-IBu positive_interaction Smp_151670.2
SmLNCA131454-IBu positive_interaction Smp_151670.2
SmLNCA178912 positive_interaction Smp_151670.2
SmLINC180741 positive_interaction Smp_151670.2
SmLNCA131694-IBu positive_interaction Smp_151670.2
SmLINC180727 positive_interaction Smp_151670.2
SmLNCA178922 positive_interaction Smp_151670.2
SmLNCA178921 positive_interaction Smp_151670.2
SmLNCA178933 positive_interaction Smp_151670.2
SmLNCA132239-IBu positive_interaction Smp_151670.2
SmLINC179017 positive_interaction Smp_151670.2
SmLNCA132223-IBu positive_interaction Smp_151670.2
SmLNCA132563-IBu positive_interaction Smp_151670.2
SmLNCA132867-IBu positive_interaction Smp_151670.2
SmLNCA132994-IBu positive_interaction Smp_151670.2
SmLNCA178935 positive_interaction Smp_151670.2
SmLNCA133016-IBu positive_interaction Smp_151670.2
SmLINC180749 positive_interaction Smp_151670.2
SmLNCS178892 positive_interaction Smp_151670.2
SmLNCA133595-IBu positive_interaction Smp_151670.2
SmLINC133797-IBu positive_interaction Smp_151670.2
SmLINC179051 positive_interaction Smp_151670.2
SmLINC179064 positive_interaction Smp_151670.2
SmLNCS134273-IBu positive_interaction Smp_151670.2
SmLNCS134269-IBu positive_interaction Smp_151670.2
SmLINC180761 positive_interaction Smp_151670.2
SmLINC134842-IBu positive_interaction Smp_151670.2
SmLNCA135056-IBu positive_interaction Smp_151670.2
SmLINC179071 positive_interaction Smp_151670.2
SmLNCA178957 positive_interaction Smp_151670.2
SmLINC180776 positive_interaction Smp_151670.2
SmLINC136125-IBu positive_interaction Smp_151670.2
SmLNCA178971 positive_interaction Smp_151670.2
SmLNCA136267-IBu positive_interaction Smp_151670.2
SmLNCA136271-IBu positive_interaction Smp_151670.2
SmLINC179114 positive_interaction Smp_151670.2
SmLNCS137142-IBu positive_interaction Smp_151670.2
SmLINC180802 positive_interaction Smp_151670.2
SmLINC179117 positive_interaction Smp_151670.2
SmLNCA178988 positive_interaction Smp_151670.2
SmLINC180803 positive_interaction Smp_151670.2
SmLNCA136555-IBu positive_interaction Smp_151670.2
SmLNCS137022-IBu positive_interaction Smp_151670.2
SmLNCA137028-IBu positive_interaction Smp_151670.2
SmLINC136930-IBu positive_interaction Smp_151670.2
SmLNCS178910 positive_interaction Smp_151670.2
SmLNCA179000 positive_interaction Smp_151670.2
SmLNCA136980-IBu positive_interaction Smp_151670.2
SmLNCA137359-IBu positive_interaction Smp_151670.2
SmLINC182007 positive_interaction Smp_151670.2
SmLINC180826 positive_interaction Smp_151670.2
SmLINC180828 positive_interaction Smp_151670.2
SmLINC180830 positive_interaction Smp_151670.2
SmLNCA137697-IBu positive_interaction Smp_151670.2
SmLNCA137575-IBu positive_interaction Smp_151670.2
SmLNCA137739-IBu positive_interaction Smp_151670.2
SmLNCA137849-IBu positive_interaction Smp_151670.2
SmLNCA137850-IBu positive_interaction Smp_151670.2
SmLNCA137662-IBu positive_interaction Smp_151670.2
SmLNCS137781-IBu positive_interaction Smp_151670.2
SmLNCA138171-IBu positive_interaction Smp_151670.2
SmLNCA138178-IBu positive_interaction Smp_151670.2
SmLNCA179005 positive_interaction Smp_151670.2
SmLNCA138004-IBu positive_interaction Smp_151670.2
SmLINC179179 positive_interaction Smp_151670.2
SmLINC182011 positive_interaction Smp_151670.2
SmLINC179168 positive_interaction Smp_151670.2
SmLINC182013 positive_interaction Smp_151670.2
SmLINC138070-IBu positive_interaction Smp_151670.2
SmLINC179167 positive_interaction Smp_151670.2
SmLINC179183 positive_interaction Smp_151670.2
SmLINC179174 positive_interaction Smp_151670.2
SmLINC179187 positive_interaction Smp_151670.2
SmLINC182023 positive_interaction Smp_151670.2
SmLNCS178920 positive_interaction Smp_151670.2
SmLINC180868 positive_interaction Smp_151670.2
SmLNCA138752-IBu positive_interaction Smp_151670.2
SmLNCA138788-IBu positive_interaction Smp_151670.2
SmLINC139107-IBu positive_interaction Smp_151670.2
SmLNCA138997-IBu positive_interaction Smp_151670.2
SmLNCA179027 positive_interaction Smp_151670.2
SmLNCA139437-IBu positive_interaction Smp_151670.2
SmLNCA139444-IBu positive_interaction Smp_151670.2
SmLNCA139382-IBu positive_interaction Smp_151670.2
SmLNCS178925 positive_interaction Smp_151670.2
SmLNCA139150-IBu positive_interaction Smp_151670.2
SmLNCA139480-IBu positive_interaction Smp_151670.2
SmLNCA139719-IBu positive_interaction Smp_151670.2
SmLNCS139989-IBu positive_interaction Smp_151670.2
SmLNCA139663-IBu positive_interaction Smp_151670.2
SmLNCA139717-IBu positive_interaction Smp_151670.2
SmLNCA179040 positive_interaction Smp_151670.2
SmLINC180879 positive_interaction Smp_151670.2
SmLNCS140274-IBu positive_interaction Smp_151670.2
SmLNCA140231-IBu positive_interaction Smp_151670.2
SmLNCA140243-IBu positive_interaction Smp_151670.2
SmLINC140313-IBu positive_interaction Smp_151670.2
SmLINC179221 positive_interaction Smp_151670.2
SmLINC179222 positive_interaction Smp_151670.2
SmLNCA140542-IBu positive_interaction Smp_151670.2
SmLNCA140613-IBu positive_interaction Smp_151670.2
SmLNCA179047 positive_interaction Smp_151670.2
SmLNCA179051 positive_interaction Smp_151670.2
SmLNCA141334-IBu positive_interaction Smp_151670.2
SmLNCA179060 positive_interaction Smp_151670.2
SmLNCA141523-IBu positive_interaction Smp_151670.2
SmLNCA141910-IBu positive_interaction Smp_151670.2
SmLNCA141843-IBu positive_interaction Smp_151670.2
SmLNCA142383-IBu positive_interaction Smp_151670.2
SmLNCS178941 positive_interaction Smp_151670.2
SmLINC179247 positive_interaction Smp_151670.2
SmLINC179245 positive_interaction Smp_151670.2
SmLNCA142826-IBu positive_interaction Smp_151670.2
SmLNCA142706-IBu positive_interaction Smp_151670.2
SmLNCA179079 positive_interaction Smp_151670.2
SmLNCA179077 positive_interaction Smp_151670.2
SmLNCS178942 positive_interaction Smp_151670.2
SmLNCA143083-IBu positive_interaction Smp_151670.2
SmLNCA142998-IBu positive_interaction Smp_151670.2
SmLINC180904 positive_interaction Smp_151670.2
SmLINC180908 positive_interaction Smp_151670.2
SmLNCS144387-IBu positive_interaction Smp_151670.2
SmLINC180913 positive_interaction Smp_151670.2
SmLINC179269 positive_interaction Smp_151670.2
SmLINC179266 positive_interaction Smp_151670.2
SmLINC180919 positive_interaction Smp_151670.2
SmLINC180920 positive_interaction Smp_151670.2
SmLNCA144130-IBu positive_interaction Smp_151670.2
SmLNCA144298-IBu positive_interaction Smp_151670.2
SmLINC180924 positive_interaction Smp_151670.2
SmLNCA144338-IBu positive_interaction Smp_151670.2
SmLINC179293 positive_interaction Smp_151670.2
SmLINC179290 positive_interaction Smp_151670.2
SmLNCA144744-IBu positive_interaction Smp_151670.2
SmLNCS144885-IBu positive_interaction Smp_151670.2
SmLNCA145859-IBu positive_interaction Smp_151670.2
SmLNCA144875-IBu positive_interaction Smp_151670.2
SmLNCS178949 positive_interaction Smp_151670.2
SmLNCA145091-IBu positive_interaction Smp_151670.2
SmLINC180942 positive_interaction Smp_151670.2
SmLINC180943 positive_interaction Smp_151670.2
SmLINC145220-IBu positive_interaction Smp_151670.2
SmLNCA145530-IBu positive_interaction Smp_151670.2
SmLNCA145962-IBu positive_interaction Smp_151670.2
SmLNCA145638-IBu positive_interaction Smp_151670.2
SmLNCA145706-IBu positive_interaction Smp_151670.2
SmLNCA146310-IBu positive_interaction Smp_151670.2
SmLNCA145876-IBu positive_interaction Smp_151670.2
SmLNCA145885-IBu positive_interaction Smp_151670.2
SmLINC180968 positive_interaction Smp_151670.2
SmLNCA146213-IBu positive_interaction Smp_151670.2
SmLNCS146554-IBu positive_interaction Smp_151670.2
SmLNCA146404-IBu positive_interaction Smp_151670.2
SmLINC146169-IBu positive_interaction Smp_151670.2
SmLINC180970 positive_interaction Smp_151670.2
SmLNCA146570-IBu positive_interaction Smp_151670.2
SmLNCA179116 positive_interaction Smp_151670.2
SmLNCA146748-IBu positive_interaction Smp_151670.2
SmLNCA179121 positive_interaction Smp_151670.2
SmLINC146800-IBu positive_interaction Smp_151670.2
SmLINC182029 positive_interaction Smp_151670.2
SmLINC180976 positive_interaction Smp_151670.2
SmLINC182038 positive_interaction Smp_151670.2
SmLINC179343 positive_interaction Smp_151670.2
SmLINC182077 positive_interaction Smp_151670.2
SmLINC147203-IBu positive_interaction Smp_151670.2
SmLNCA147298-IBu positive_interaction Smp_151670.2
SmLNCA147746-IBu positive_interaction Smp_151670.2
SmLNCA147751-IBu positive_interaction Smp_151670.2
SmLINC179378 positive_interaction Smp_151670.2
SmLNCS147838-IBu positive_interaction Smp_151670.2
SmLNCA147647-IBu positive_interaction Smp_151670.2
SmLNCA179148 positive_interaction Smp_151670.2
SmLNCA179146 positive_interaction Smp_151670.2
SmLNCA147866-IBu positive_interaction Smp_151670.2
SmLINC148068-IBu positive_interaction Smp_151670.2
SmLNCA179150 positive_interaction Smp_151670.2
SmLNCA148316-IBu positive_interaction Smp_151670.2
SmLNCA179159 positive_interaction Smp_151670.2
SmLINC179448 positive_interaction Smp_151670.2
SmLNCA148446-IBu positive_interaction Smp_151670.2
SmLINC179416 positive_interaction Smp_151670.2
SmLNCA149341-IBu positive_interaction Smp_151670.2
SmLNCA148994-IBu positive_interaction Smp_151670.2
SmLNCS178977 positive_interaction Smp_151670.2
SmLNCA149164-IBu positive_interaction Smp_151670.2
SmLNCA179168 positive_interaction Smp_151670.2
SmLINC149433-IBu positive_interaction Smp_151670.2
SmLNCA179173 positive_interaction Smp_151670.2
SmLINC179456 positive_interaction Smp_151670.2
SmLNCA179181 positive_interaction Smp_151670.2
SmLNCA149967-IBu positive_interaction Smp_151670.2
SmLNCA150418-IBu positive_interaction Smp_151670.2
SmLNCA179186 positive_interaction Smp_151670.2
SmLINC179477 positive_interaction Smp_151670.2
SmLNCA150817-IBu positive_interaction Smp_151670.2
SmLNCA179198 positive_interaction Smp_151670.2
SmLINC182085 positive_interaction Smp_151670.2
SmLINC181155 positive_interaction Smp_151670.2
SmLNCA151632-IBu positive_interaction Smp_151670.2
SmLNCA151674-IBu positive_interaction Smp_151670.2
SmLNCS178992 positive_interaction Smp_151670.2
SmLNCS151857-IBu positive_interaction Smp_151670.2
SmLINC181150 positive_interaction Smp_151670.2
SmLNCA152096-IBu positive_interaction Smp_151670.2
SmLINC181154 positive_interaction Smp_151670.2
SmLINC181164 positive_interaction Smp_151670.2
SmLNCA152752-IBu positive_interaction Smp_151670.2
SmLINC181169 positive_interaction Smp_151670.2
SmLNCS152831-IBu positive_interaction Smp_151670.2
SmLNCA152591-IBu positive_interaction Smp_151670.2
SmLNCS179003 positive_interaction Smp_151670.2
SmLNCA152960-IBu positive_interaction Smp_151670.2
SmLNCA153172-IBu positive_interaction Smp_151670.2
SmLNCA153033-IBu positive_interaction Smp_151670.2
SmLINC181204 positive_interaction Smp_151670.2
SmLNCA179233 positive_interaction Smp_151670.2
SmLINC153364-IBu positive_interaction Smp_151670.2
SmLNCA153587-IBu positive_interaction Smp_151670.2
SmLNCA154000-IBu positive_interaction Smp_151670.2
SmLINC181214 positive_interaction Smp_151670.2
SmLNCA153661-IBu positive_interaction Smp_151670.2
SmLNCA153668-IBu positive_interaction Smp_151670.2
SmLNCA179237 positive_interaction Smp_151670.2
SmLINC154128-IBu positive_interaction Smp_151670.2
SmLNCA179255 positive_interaction Smp_151670.2
SmLINC154580-IBu positive_interaction Smp_151670.2
SmLNCA179260 positive_interaction Smp_151670.2
SmLNCA179262 positive_interaction Smp_151670.2
SmLNCA154720-IBu positive_interaction Smp_151670.2
SmLINC179587 positive_interaction Smp_151670.2
SmLINC179592 positive_interaction Smp_151670.2
SmLNCA155680-IBu positive_interaction Smp_151670.2
SmLNCA155665-IBu positive_interaction Smp_151670.2
SmLINC181240 positive_interaction Smp_151670.2
SmLINC179604 positive_interaction Smp_151670.2
SmLNCA155872-IBu positive_interaction Smp_151670.2
SmLNCA179276 positive_interaction Smp_151670.2
SmLNCA156113-IBu positive_interaction Smp_151670.2
SmLNCA179279 positive_interaction Smp_151670.2
SmLINC179614 positive_interaction Smp_151670.2
SmLINC179617 positive_interaction Smp_151670.2
SmLINC179618 positive_interaction Smp_151670.2
SmLINC179619 positive_interaction Smp_151670.2
SmLNCA156584-IBu positive_interaction Smp_151670.2
SmLNCA156152-IBu positive_interaction Smp_151670.2
SmLINC179631 positive_interaction Smp_151670.2
SmLINC181282 positive_interaction Smp_151670.2
SmLNCA156396-IBu positive_interaction Smp_151670.2
SmLNCA156561-IBu positive_interaction Smp_151670.2
SmLNCA156566-IBu positive_interaction Smp_151670.2
SmLNCA156744-IBu positive_interaction Smp_151670.2
SmLINC156721-IBu positive_interaction Smp_151670.2
SmLNCA156708-IBu positive_interaction Smp_151670.2
SmLINC179635 positive_interaction Smp_151670.2
SmLINC179661 positive_interaction Smp_151670.2
SmLNCA157614-IBu positive_interaction Smp_151670.2
SmLNCS179027 positive_interaction Smp_151670.2
SmLNCA157764-IBu positive_interaction Smp_151670.2
SmLNCA157820-IBu positive_interaction Smp_151670.2
SmLNCA179308 positive_interaction Smp_151670.2
SmLNCA157822-IBu positive_interaction Smp_151670.2
SmLINC157915-IBu positive_interaction Smp_151670.2
SmLNCA158035-IBu positive_interaction Smp_151670.2
SmLINC158081-IBu positive_interaction Smp_151670.2
SmLNCA179327 positive_interaction Smp_151670.2
SmLNCA158198-IBu positive_interaction Smp_151670.2
SmLNCS158211-IBu positive_interaction Smp_151670.2
SmLNCA158380-IBu positive_interaction Smp_151670.2
SmLNCA158539-IBu positive_interaction Smp_151670.2
SmLNCA158484-IBu positive_interaction Smp_151670.2
SmLNCA179316 positive_interaction Smp_151670.2
SmLNCA158911-IBu positive_interaction Smp_151670.2
SmLNCA158868-IBu positive_interaction Smp_151670.2
SmLNCA179325 positive_interaction Smp_151670.2
SmLINC179691 positive_interaction Smp_151670.2
SmLINC179692 positive_interaction Smp_151670.2
SmLNCA179331 positive_interaction Smp_151670.2
SmLINC179694 positive_interaction Smp_151670.2
SmLINC182101 positive_interaction Smp_151670.2
SmLINC179712 positive_interaction Smp_151670.2
SmLINC182130 positive_interaction Smp_151670.2
SmLINC179729 positive_interaction Smp_151670.2
SmLINC179730 positive_interaction Smp_151670.2
SmLINC181350 positive_interaction Smp_151670.2
SmLNCA160188-IBu positive_interaction Smp_151670.2
SmLNCA159888-IBu positive_interaction Smp_151670.2
SmLINC179759 positive_interaction Smp_151670.2
SmLNCA160095-IBu positive_interaction Smp_151670.2
SmLNCS179043 positive_interaction Smp_151670.2
SmLINC181363 positive_interaction Smp_151670.2
SmLNCA160303-IBu positive_interaction Smp_151670.2
SmLNCA160420-IBu positive_interaction Smp_151670.2
SmLNCA160533-IBu positive_interaction Smp_151670.2
SmLNCS179055 positive_interaction Smp_151670.2
SmLNCA160820-IBu positive_interaction Smp_151670.2
SmLNCA160540-IBu positive_interaction Smp_151670.2
SmLINC160614-IBu positive_interaction Smp_151670.2
SmLNCA179352 positive_interaction Smp_151670.2
SmLINC182159 positive_interaction Smp_151670.2
SmLNCA161023-IBu positive_interaction Smp_151670.2
SmLINC179806 positive_interaction Smp_151670.2
SmLNCA179356 positive_interaction Smp_151670.2
SmLINC179829 positive_interaction Smp_151670.2
SmLINC179832 positive_interaction Smp_151670.2
SmLNCA161767-IBu positive_interaction Smp_151670.2
SmLNCA161751-IBu positive_interaction Smp_151670.2
SmLNCS161888-IBu positive_interaction Smp_151670.2
SmLINC162131-IBu positive_interaction Smp_151670.2
SmLINC179839 positive_interaction Smp_151670.2
SmLNCS179066 positive_interaction Smp_151670.2
SmLNCA162166-IBu positive_interaction Smp_151670.2
SmLNCA162265-IBu positive_interaction Smp_151670.2
SmLNCA162691-IBu positive_interaction Smp_151670.2
SmLINC179853 positive_interaction Smp_151670.2
SmLINC179845 positive_interaction Smp_151670.2
SmLINC179856 positive_interaction Smp_151670.2
SmLNCA163293-IBu positive_interaction Smp_151670.2
SmLNCA163427-IBu positive_interaction Smp_151670.2
SmLNCS179068 positive_interaction Smp_151670.2
SmLNCA163333-IBu positive_interaction Smp_151670.2
SmLNCA163375-IBu positive_interaction Smp_151670.2
SmLINC181432 positive_interaction Smp_151670.2
SmLNCS179070 positive_interaction Smp_151670.2
SmLINC164115-IBu positive_interaction Smp_151670.2
SmLINC179884 positive_interaction Smp_151670.2
SmLINC179902 positive_interaction Smp_151670.2
SmLNCA163934-IBu positive_interaction Smp_151670.2
SmLNCA164849-IBu positive_interaction Smp_151670.2
SmLNCA164851-IBu positive_interaction Smp_151670.2
SmLINC181451 positive_interaction Smp_151670.2
SmLNCA164568-IBu positive_interaction Smp_151670.2
SmLINC164904-IBu positive_interaction Smp_151670.2
SmLINC181449 positive_interaction Smp_151670.2
SmLNCA164859-IBu positive_interaction Smp_151670.2
SmLINC165185-IBu positive_interaction Smp_151670.2
SmLNCA179399 positive_interaction Smp_151670.2
SmLINC179893 positive_interaction Smp_151670.2
SmLINC164835-IBu positive_interaction Smp_151670.2
SmLNCA165909-IBu positive_interaction Smp_151670.2
SmLNCA179405 positive_interaction Smp_151670.2
SmLNCS179074 positive_interaction Smp_151670.2
SmLNCA165913-IBu positive_interaction Smp_151670.2
SmLINC165743-IBu positive_interaction Smp_151670.2
SmLNCA165710-IBu positive_interaction Smp_151670.2
SmLNCA165775-IBu positive_interaction Smp_151670.2
SmLNCA166151-IBu positive_interaction Smp_151670.2
SmLNCA166195-IBu positive_interaction Smp_151670.2
SmLINC179920 positive_interaction Smp_151670.2
SmLINC179931 positive_interaction Smp_151670.2
SmLNCA179434 positive_interaction Smp_151670.2
SmLNCA166779-IBu positive_interaction Smp_151670.2
SmLINC179939 positive_interaction Smp_151670.2
SmLNCA167094-IBu positive_interaction Smp_151670.2
SmLNCA167115-IBu positive_interaction Smp_151670.2
SmLINC181495 positive_interaction Smp_151670.2
SmLNCA179439 positive_interaction Smp_151670.2
SmLINC181497 positive_interaction Smp_151670.2
SmLNCA167419-IBu positive_interaction Smp_151670.2
SmLINC179973 positive_interaction Smp_151670.2
SmLNCA167448-IBu positive_interaction Smp_151670.2
SmLNCS167760-IBu positive_interaction Smp_151670.2
SmLNCA167968-IBu positive_interaction Smp_151670.2
SmLINC181512 positive_interaction Smp_151670.2
SmLINC167989-IBu positive_interaction Smp_151670.2
SmLINC181518 positive_interaction Smp_151670.2
SmLNCA168302-IBu positive_interaction Smp_151670.2
SmLNCA168330-IBu positive_interaction Smp_151670.2
SmLNCA179451 positive_interaction Smp_151670.2
SmLNCA168455-IBu positive_interaction Smp_151670.2
SmLINC181519 positive_interaction Smp_151670.2
SmLINC180001 positive_interaction Smp_151670.2
SmLNCS169015-IBu positive_interaction Smp_151670.2
SmLNCA169146-IBu positive_interaction Smp_151670.2
SmLNCS179089 positive_interaction Smp_151670.2
SmLNCA169319-IBu positive_interaction Smp_151670.2
SmLNCA179458 positive_interaction Smp_151670.2
SmLNCA169265-IBu positive_interaction Smp_151670.2
SmLNCA169692-IBu positive_interaction Smp_151670.2
SmLNCA169716-IBu positive_interaction Smp_151670.2
SmLNCA170099-IBu positive_interaction Smp_151670.2
SmLNCA170473-IBu positive_interaction Smp_151670.2
SmLINC180038 positive_interaction Smp_151670.2
SmLNCA170558-IBu positive_interaction Smp_151670.2
SmLINC170636-IBu positive_interaction Smp_151670.2
SmLNCA170698-IBu positive_interaction Smp_151670.2
SmLINC181555 positive_interaction Smp_151670.2
SmLNCA179494 positive_interaction Smp_151670.2
SmLINC181557 positive_interaction Smp_151670.2
SmLINC180050 positive_interaction Smp_151670.2
SmLNCS179099 positive_interaction Smp_151670.2
SmLNCA171457-IBu positive_interaction Smp_151670.2
SmLINC181562 positive_interaction Smp_151670.2
SmLNCA171495-IBu positive_interaction Smp_151670.2
SmLINC181565 positive_interaction Smp_151670.2
SmLNCA171993-IBu positive_interaction Smp_151670.2
SmLNCS171952-IBu positive_interaction Smp_151670.2
SmLNCA172128-IBu positive_interaction Smp_151670.2
SmLNCA171747-IBu positive_interaction Smp_151670.2
SmLINC180061 positive_interaction Smp_151670.2
SmLNCA179515 positive_interaction Smp_151670.2
SmLNCA172242-IBu positive_interaction Smp_151670.2
SmLNCA172189-IBu positive_interaction Smp_151670.2
SmLNCA172295-IBu positive_interaction Smp_151670.2
SmLNCS179104 positive_interaction Smp_151670.2
SmLINC172363-IBu positive_interaction Smp_151670.2
SmLINC181574 positive_interaction Smp_151670.2
SmLINC173260-IBu positive_interaction Smp_151670.2
SmLINC181579 positive_interaction Smp_151670.2
SmLNCS173813-IBu positive_interaction Smp_151670.2
SmLINC181581 positive_interaction Smp_151670.2
SmLINC180082 positive_interaction Smp_151670.2
SmLINC180083 positive_interaction Smp_151670.2
SmLNCA179532 positive_interaction Smp_151670.2
SmLNCA173764-IBu positive_interaction Smp_151670.2
SmLNCA179536 positive_interaction Smp_151670.2
SmLNCA179535 positive_interaction Smp_151670.2
SmLNCA179537 positive_interaction Smp_151670.2
SmLNCA179548 positive_interaction Smp_151670.2
SmLNCA174068-IBu positive_interaction Smp_151670.2
SmLNCA179550 positive_interaction Smp_151670.2
SmLINC180100 positive_interaction Smp_151670.2
SmLINC174798-IBu positive_interaction Smp_151670.2
SmLNCA175198-IBu positive_interaction Smp_151670.2
SmLNCA175231-IBu positive_interaction Smp_151670.2
SmLNCS179125 positive_interaction Smp_151670.2
SmLNCA179562 positive_interaction Smp_151670.2
SmLINC181604 positive_interaction Smp_151670.2
SmLINC181607 positive_interaction Smp_151670.2
SmLINC181610 positive_interaction Smp_151670.2
SmLINC181611 positive_interaction Smp_151670.2
SmLNCS174845-IBu positive_interaction Smp_151670.2
SmLINC180111 positive_interaction Smp_151670.2
SmLNCS179129 positive_interaction Smp_151670.2
SmLNCS179130 positive_interaction Smp_151670.2
SmLINC180124 positive_interaction Smp_151670.2
SmLNCA175657-IBu positive_interaction Smp_151670.2
SmLNCA175670-IBu positive_interaction Smp_151670.2
SmLINC180127 positive_interaction Smp_151670.2
SmLINC181638 positive_interaction Smp_151670.2
SmLNCA179583 positive_interaction Smp_151670.2
SmLNCA176077-IBu positive_interaction Smp_151670.2
SmLNCA176221-IBu positive_interaction Smp_151670.2
SmLINC176567-IBu positive_interaction Smp_151670.2
SmLNCA176816-IBu positive_interaction Smp_151670.2
SmLNCA177003-IBu positive_interaction Smp_151670.2
SmLNCA176963-IBu positive_interaction Smp_151670.2
SmLNCS177312-IBu positive_interaction Smp_151670.2
SmLNCA177357-IBu positive_interaction Smp_151670.2
SmLNCA177565-IBu positive_interaction Smp_151670.2
SmLNCA177648-IBu positive_interaction Smp_151670.2
SmLNCA177853-IBu positive_interaction Smp_151670.2
SmLNCS177919-IBu positive_interaction Smp_151670.2
SmLNCA178630-IBu positive_interaction Smp_151670.2
SmLNCA178006-IBu positive_interaction Smp_151670.2
SmLINC182174 positive_interaction Smp_151670.2
SmLINC182176 positive_interaction Smp_151670.2
SmLNCS179163 positive_interaction Smp_151670.2
SmLINC182183 positive_interaction Smp_151670.2
SmLINC178693-IBu positive_interaction Smp_151670.2
SmLINC178694-IBu positive_interaction Smp_151670.2
SmLNCA178568-IBu positive_interaction Smp_151670.2
SmLINC180203 positive_interaction Smp_151670.2
SmLINC180318 positive_interaction Smp_068990.1
SmLINC180434 positive_interaction Smp_068990.1
SmLNCA101304-IBu positive_interaction Smp_068990.1
SmLNCA102330-IBu positive_interaction Smp_068990.1
SmLNCA104477-IBu positive_interaction Smp_068990.1
SmLNCA104410-IBu positive_interaction Smp_068990.1
SmLINC180932 positive_interaction Smp_068990.1
SmLNCA104846-IBu positive_interaction Smp_068990.1
SmLNCA104792-IBu positive_interaction Smp_068990.1
SmLNCA106141-IBu positive_interaction Smp_068990.1
SmLNCA106226-IBu positive_interaction Smp_068990.1
SmLNCS179065 positive_interaction Smp_068990.1
SmLINC181423 positive_interaction Smp_068990.1
SmLNCA107010-IBu positive_interaction Smp_068990.1
SmLNCA107082-IBu positive_interaction Smp_068990.1
SmLNCA107180-IBu positive_interaction Smp_068990.1
SmLNCA107580-IBu positive_interaction Smp_068990.1
SmLNCA107369-IBu positive_interaction Smp_068990.1
SmLNCA107421-IBu positive_interaction Smp_068990.1
SmLNCA107760-IBu positive_interaction Smp_068990.1
SmLNCA108366-IBu positive_interaction Smp_068990.1
SmLINC181689 positive_interaction Smp_068990.1
SmLNCA109411-IBu positive_interaction Smp_068990.1
SmLNCA109989-IBu positive_interaction Smp_068990.1
SmLNCA110489-IBu positive_interaction Smp_068990.1
SmLINC181746 positive_interaction Smp_068990.1
SmLNCA111193-IBu positive_interaction Smp_068990.1
SmLNCA112036-IBu positive_interaction Smp_068990.1
SmLINC180282 positive_interaction Smp_068990.1
SmLNCA113019-IBu positive_interaction Smp_068990.1
SmLNCA112928-IBu positive_interaction Smp_068990.1
SmLINC180292 positive_interaction Smp_068990.1
SmLINC181770 positive_interaction Smp_068990.1
SmLNCA113186-IBu positive_interaction Smp_068990.1
SmLNCA113455-IBu positive_interaction Smp_068990.1
SmLNCA114170-IBu positive_interaction Smp_068990.1
SmLINC181788 positive_interaction Smp_068990.1
SmLNCA114503-IBu positive_interaction Smp_068990.1
SmLNCS179198 positive_interaction Smp_068990.1
SmLNCS179201 positive_interaction Smp_068990.1
SmLINC100002123 positive_interaction Smp_068990.1
SmLNCA116458-IBu positive_interaction Smp_068990.1
SmLNCS179207 positive_interaction Smp_068990.1
SmLNCA117047-IBu positive_interaction Smp_068990.1
SmLNCA116980-IBu positive_interaction Smp_068990.1
SmLINC180362 positive_interaction Smp_068990.1
SmLINC180363 positive_interaction Smp_068990.1
SmLNCA117169-IBu positive_interaction Smp_068990.1
SmLNCA179761 positive_interaction Smp_068990.1
SmLNCS179211 positive_interaction Smp_068990.1
SmLNCA118902-IBu positive_interaction Smp_068990.1
SmLINC182213 positive_interaction Smp_068990.1
SmLINC182215 positive_interaction Smp_068990.1
SmLINC182207 positive_interaction Smp_068990.1
SmLINC181870 positive_interaction Smp_068990.1
SmLINC181922 positive_interaction Smp_068990.1
SmLNCA119596-IBu positive_interaction Smp_068990.1
SmLNCA120344-IBu positive_interaction Smp_068990.1
SmLNCA120371-IBu positive_interaction Smp_068990.1
SmLNCA120147-IBu positive_interaction Smp_068990.1
SmLNCA120253-IBu positive_interaction Smp_068990.1
SmLNCA121005-IBu positive_interaction Smp_068990.1
SmLINC180479 positive_interaction Smp_068990.1
SmLNCS179131 positive_interaction Smp_068990.1
SmLNCA121492-IBu positive_interaction Smp_068990.1
SmLINC180511 positive_interaction Smp_068990.1
SmLINC180518 positive_interaction Smp_068990.1
SmLINC181962 positive_interaction Smp_068990.1
SmLNCA122540-IBu positive_interaction Smp_068990.1
SmLINC181964 positive_interaction Smp_068990.1
SmLNCS178810 positive_interaction Smp_068990.1
SmLNCA123073-IBu positive_interaction Smp_068990.1
SmLINC180558 positive_interaction Smp_068990.1
SmLNCA124349-IBu positive_interaction Smp_068990.1
SmLNCA178779 positive_interaction Smp_068990.1
SmLNCS124890-IBu positive_interaction Smp_068990.1
SmLINC125299-IBu positive_interaction Smp_068990.1
SmLNCA124970-IBu positive_interaction Smp_068990.1
SmLINC178832 positive_interaction Smp_068990.1
SmLNCA178820 positive_interaction Smp_068990.1
SmLINC178910 positive_interaction Smp_068990.1
SmLINC178886 positive_interaction Smp_068990.1
SmLINC178860 positive_interaction Smp_068990.1
SmLINC180589 positive_interaction Smp_068990.1
SmLNCA127186-IBu positive_interaction Smp_068990.1
SmLINC178881 positive_interaction Smp_068990.1
SmLINC126963-IBu positive_interaction Smp_068990.1
SmLINC180618 positive_interaction Smp_068990.1
SmLNCA127573-IBu positive_interaction Smp_068990.1
SmLNCA128268-IBu positive_interaction Smp_068990.1
SmLNCA178864 positive_interaction Smp_068990.1
SmLNCA129251-IBu positive_interaction Smp_068990.1
SmLINC180678 positive_interaction Smp_068990.1
SmLINC181979 positive_interaction Smp_068990.1
SmLINC180694 positive_interaction Smp_068990.1
SmLINC181992 positive_interaction Smp_068990.1
SmLINC179006 positive_interaction Smp_068990.1
SmLINC178982 positive_interaction Smp_068990.1
SmLNCA131460-IBu positive_interaction Smp_068990.1
SmLNCA131401-IBu positive_interaction Smp_068990.1
SmLINC179009 positive_interaction Smp_068990.1
SmLNCA178922 positive_interaction Smp_068990.1
SmLNCA132563-IBu positive_interaction Smp_068990.1
SmLINC180749 positive_interaction Smp_068990.1
SmLNCA134121-IBu positive_interaction Smp_068990.1
SmLNCS178893 positive_interaction Smp_068990.1
SmLNCA134321-IBu positive_interaction Smp_068990.1
SmLNCA134712-IBu positive_interaction Smp_068990.1
SmLNCA135406-IBu positive_interaction Smp_068990.1
SmLNCA135359-IBu positive_interaction Smp_068990.1
SmLNCA178957 positive_interaction Smp_068990.1
SmLNCS137142-IBu positive_interaction Smp_068990.1
SmLNCA136415-IBu positive_interaction Smp_068990.1
SmLINC137107-IBu positive_interaction Smp_068990.1
SmLINC180826 positive_interaction Smp_068990.1
SmLNCA179002 positive_interaction Smp_068990.1
SmLNCS137781-IBu positive_interaction Smp_068990.1
SmLINC137890-IBu positive_interaction Smp_068990.1
SmLINC180852 positive_interaction Smp_068990.1
SmLINC180855 positive_interaction Smp_068990.1
SmLINC180856 positive_interaction Smp_068990.1
SmLNCA139667-IBu positive_interaction Smp_068990.1
SmLINC179207 positive_interaction Smp_068990.1
SmLNCA141137-IBu positive_interaction Smp_068990.1
SmLNCA179054 positive_interaction Smp_068990.1
SmLNCA179067 positive_interaction Smp_068990.1
SmLNCA179062 positive_interaction Smp_068990.1
SmLNCA141999-IBu positive_interaction Smp_068990.1
SmLINC142738-IBu positive_interaction Smp_068990.1
SmLINC180905 positive_interaction Smp_068990.1
SmLINC179269 positive_interaction Smp_068990.1
SmLNCA144848-IBu positive_interaction Smp_068990.1
SmLINC179300 positive_interaction Smp_068990.1
SmLINC179302 positive_interaction Smp_068990.1
SmLNCA145716-IBu positive_interaction Smp_068990.1
SmLNCA145815-IBu positive_interaction Smp_068990.1
SmLINC146800-IBu positive_interaction Smp_068990.1
SmLINC179339 positive_interaction Smp_068990.1
SmLINC179403 positive_interaction Smp_068990.1
SmLINC179416 positive_interaction Smp_068990.1
SmLNCA148994-IBu positive_interaction Smp_068990.1
SmLNCA149228-IBu positive_interaction Smp_068990.1
SmLNCA179168 positive_interaction Smp_068990.1
SmLNCA149817-IBu positive_interaction Smp_068990.1
SmLNCS178981 positive_interaction Smp_068990.1
SmLNCA151002-IBu positive_interaction Smp_068990.1
SmLNCA152076-IBu positive_interaction Smp_068990.1
SmLNCA152495-IBu positive_interaction Smp_068990.1
SmLNCA152842-IBu positive_interaction Smp_068990.1
SmLNCA153084-IBu positive_interaction Smp_068990.1
SmLNCA153661-IBu positive_interaction Smp_068990.1
SmLNCA154130-IBu positive_interaction Smp_068990.1
SmLNCA154632-IBu positive_interaction Smp_068990.1
SmLINC179604 positive_interaction Smp_068990.1
SmLINC181259 positive_interaction Smp_068990.1
SmLNCA179301 positive_interaction Smp_068990.1
SmLNCA157588-IBu positive_interaction Smp_068990.1
SmLINC179693 positive_interaction Smp_068990.1
SmLINC159014-IBu positive_interaction Smp_068990.1
SmLINC182143 positive_interaction Smp_068990.1
SmLNCA179342 positive_interaction Smp_068990.1
SmLNCA159788-IBu positive_interaction Smp_068990.1
SmLNCA179349 positive_interaction Smp_068990.1
SmLNCS179048 positive_interaction Smp_068990.1
SmLNCA160540-IBu positive_interaction Smp_068990.1
SmLNCA160658-IBu positive_interaction Smp_068990.1
SmLINC181401 positive_interaction Smp_068990.1
SmLNCA161389-IBu positive_interaction Smp_068990.1
SmLNCA161431-IBu positive_interaction Smp_068990.1
SmLINC179863 positive_interaction Smp_068990.1
SmLINC181416 positive_interaction Smp_068990.1
SmLINC179870 positive_interaction Smp_068990.1
SmLNCS179070 positive_interaction Smp_068990.1
SmLNCS179071 positive_interaction Smp_068990.1
SmLNCA163876-IBu positive_interaction Smp_068990.1
SmLNCA164305-IBu positive_interaction Smp_068990.1
SmLNCA164756-IBu positive_interaction Smp_068990.1
SmLNCA165337-IBu positive_interaction Smp_068990.1
SmLNCA165098-IBu positive_interaction Smp_068990.1
SmLNCS179074 positive_interaction Smp_068990.1
SmLNCA179423 positive_interaction Smp_068990.1
SmLINC181500 positive_interaction Smp_068990.1
SmLINC181504 positive_interaction Smp_068990.1
SmLINC179975 positive_interaction Smp_068990.1
SmLNCA168127-IBu positive_interaction Smp_068990.1
SmLNCA168978-IBu positive_interaction Smp_068990.1
SmLNCA169222-IBu positive_interaction Smp_068990.1
SmLNCA169665-IBu positive_interaction Smp_068990.1
SmLNCS179092 positive_interaction Smp_068990.1
SmLNCA170698-IBu positive_interaction Smp_068990.1
SmLINC180054 positive_interaction Smp_068990.1
SmLNCA179508 positive_interaction Smp_068990.1
SmLNCA172128-IBu positive_interaction Smp_068990.1
SmLNCA172454-IBu positive_interaction Smp_068990.1
SmLNCA172602-IBu positive_interaction Smp_068990.1
SmLINC181574 positive_interaction Smp_068990.1
SmLINC174185-IBu positive_interaction Smp_068990.1
SmLINC180103 positive_interaction Smp_068990.1
SmLINC180124 positive_interaction Smp_068990.1
SmLNCA176362-IBu positive_interaction Smp_068990.1
SmLNCA176430-IBu positive_interaction Smp_068990.1
SmLNCA177343-IBu positive_interaction Smp_068990.1
SmLNCA177842-IBu positive_interaction Smp_068990.1
SmLNCS179137 positive_interaction Smp_068990.1
SmLNCA178006-IBu positive_interaction Smp_068990.1
SmLNCS179139 positive_interaction Smp_068990.1
SmLINC182186 positive_interaction Smp_068990.1
SmLINC182024 positive_interaction Smp_341700.1
SmLINC180295 positive_interaction Smp_341700.1
SmLNCS100553-IBu positive_interaction Smp_341700.1
SmLINC181897 positive_interaction Smp_341700.1
SmLNCA101612-IBu positive_interaction Smp_341700.1
SmLNCA102265-IBu positive_interaction Smp_341700.1
SmLNCA102207-IBu positive_interaction Smp_341700.1
SmLNCA102671-IBu positive_interaction Smp_341700.1
SmLNCS178880 positive_interaction Smp_341700.1
SmLINC180809 positive_interaction Smp_341700.1
SmLNCA103747-IBu positive_interaction Smp_341700.1
SmLNCA103943-IBu positive_interaction Smp_341700.1
SmLNCA179090 positive_interaction Smp_341700.1
SmLNCA104768-IBu positive_interaction Smp_341700.1
SmLNCS105401-IBu positive_interaction Smp_341700.1
SmLINC181407 positive_interaction Smp_341700.1
SmLINC181421 positive_interaction Smp_341700.1
SmLNCS179062 positive_interaction Smp_341700.1
SmLNCA107544-IBu positive_interaction Smp_341700.1
SmLINC181538 positive_interaction Smp_341700.1
SmLINC181454 positive_interaction Smp_341700.1
SmLNCS179075 positive_interaction Smp_341700.1
SmLNCA107990-IBu positive_interaction Smp_341700.1
SmLINC181597 positive_interaction Smp_341700.1
SmLNCA108188-IBu positive_interaction Smp_341700.1
SmLINC180243 positive_interaction Smp_341700.1
SmLINC180249 positive_interaction Smp_341700.1
SmLNCA110488-IBu positive_interaction Smp_341700.1
SmLNCA111037-IBu positive_interaction Smp_341700.1
SmLNCA179660 positive_interaction Smp_341700.1
SmLNCA110905-IBu positive_interaction Smp_341700.1
SmLNCA111256-IBu positive_interaction Smp_341700.1
SmLNCS179185 positive_interaction Smp_341700.1
SmLNCA179678 positive_interaction Smp_341700.1
SmLNCA111871-IBu positive_interaction Smp_341700.1
SmLNCS179186 positive_interaction Smp_341700.1
SmLNCS111880-IBu positive_interaction Smp_341700.1
SmLNCA112048-IBu positive_interaction Smp_341700.1
SmLINC181761 positive_interaction Smp_341700.1
SmLNCA112877-IBu positive_interaction Smp_341700.1
SmLNCA113022-IBu positive_interaction Smp_341700.1
SmLNCA113125-IBu positive_interaction Smp_341700.1
SmLINC180293 positive_interaction Smp_341700.1
SmLINC181773 positive_interaction Smp_341700.1
SmLNCA113916-IBu positive_interaction Smp_341700.1
SmLNCA114166-IBu positive_interaction Smp_341700.1
SmLINC181797 positive_interaction Smp_341700.1
SmLNCA114617-IBu positive_interaction Smp_341700.1
SmLNCA115007-IBu positive_interaction Smp_341700.1
SmLINC180349 positive_interaction Smp_341700.1
SmLINC180350 positive_interaction Smp_341700.1
SmLINC180366 positive_interaction Smp_341700.1
SmLNCA179763 positive_interaction Smp_341700.1
SmLNCA117803-IBu positive_interaction Smp_341700.1
SmLNCA119317-IBu positive_interaction Smp_341700.1
SmLNCA119316-IBu positive_interaction Smp_341700.1
SmLNCA120291-IBu positive_interaction Smp_341700.1
SmLNCS119780-IBu positive_interaction Smp_341700.1
SmLINC120456-IBu positive_interaction Smp_341700.1
SmLINC181938 positive_interaction Smp_341700.1
SmLNCA120790-IBu positive_interaction Smp_341700.1
SmLNCA122009-IBu positive_interaction Smp_341700.1
SmLNCA121328-IBu positive_interaction Smp_341700.1
SmLINC180500 positive_interaction Smp_341700.1
SmLNCA121436-IBu positive_interaction Smp_341700.1
SmLNCA179815 positive_interaction Smp_341700.1
SmLINC121615-IBu positive_interaction Smp_341700.1
SmLNCA122275-IBu positive_interaction Smp_341700.1
SmLINC180527 positive_interaction Smp_341700.1
SmLNCA123235-IBu positive_interaction Smp_341700.1
SmLNCA123196-IBu positive_interaction Smp_341700.1
SmLINC123208-IBu positive_interaction Smp_341700.1
SmLNCA124161-IBu positive_interaction Smp_341700.1
SmLNCA124293-IBu positive_interaction Smp_341700.1
SmLNCA124424-IBu positive_interaction Smp_341700.1
SmLNCA125032-IBu positive_interaction Smp_341700.1
SmLNCA178786 positive_interaction Smp_341700.1
SmLNCS178822 positive_interaction Smp_341700.1
SmLINC180580 positive_interaction Smp_341700.1
SmLINC178911 positive_interaction Smp_341700.1
SmLINC178866 positive_interaction Smp_341700.1
SmLINC178884 positive_interaction Smp_341700.1
SmLINC178925 positive_interaction Smp_341700.1
SmLNCA128342-IBu positive_interaction Smp_341700.1
SmLNCS178860 positive_interaction Smp_341700.1
SmLNCA178875 positive_interaction Smp_341700.1
SmLNCA178882 positive_interaction Smp_341700.1
SmLNCA130661-IBu positive_interaction Smp_341700.1
SmLINC181980 positive_interaction Smp_341700.1
SmLINC178975 positive_interaction Smp_341700.1
SmLINC181990 positive_interaction Smp_341700.1
SmLINC129907-IBu positive_interaction Smp_341700.1
SmLINC181989 positive_interaction Smp_341700.1
SmLNCA130224-IBu positive_interaction Smp_341700.1
SmLNCA131245-IBu positive_interaction Smp_341700.1
SmLINC180725 positive_interaction Smp_341700.1
SmLNCA132867-IBu positive_interaction Smp_341700.1
SmLNCA133294-IBu positive_interaction Smp_341700.1
SmLINC134801-IBu positive_interaction Smp_341700.1
SmLNCA135225-IBu positive_interaction Smp_341700.1
SmLNCA135711-IBu positive_interaction Smp_341700.1
SmLNCA136066-IBu positive_interaction Smp_341700.1
SmLINC180803 positive_interaction Smp_341700.1
SmLNCS178910 positive_interaction Smp_341700.1
SmLNCA137217-IBu positive_interaction Smp_341700.1
SmLINC182011 positive_interaction Smp_341700.1
SmLNCS178916 positive_interaction Smp_341700.1
SmLINC179167 positive_interaction Smp_341700.1
SmLINC139569-IBu positive_interaction Smp_341700.1
SmLINC179210 positive_interaction Smp_341700.1
SmLINC179222 positive_interaction Smp_341700.1
SmLNCA179051 positive_interaction Smp_341700.1
SmLNCA141336-IBu positive_interaction Smp_341700.1
SmLINC142087-IBu positive_interaction Smp_341700.1
SmLINC179242 positive_interaction Smp_341700.1
SmLINC179247 positive_interaction Smp_341700.1
SmLNCA179078 positive_interaction Smp_341700.1
SmLINC180902 positive_interaction Smp_341700.1
SmLINC179254 positive_interaction Smp_341700.1
SmLNCS144387-IBu positive_interaction Smp_341700.1
SmLINC179265 positive_interaction Smp_341700.1
SmLNCA144338-IBu positive_interaction Smp_341700.1
SmLNCA144744-IBu positive_interaction Smp_341700.1
SmLNCA179100 positive_interaction Smp_341700.1
SmLINC146273-IBu positive_interaction Smp_341700.1
SmLNCA145706-IBu positive_interaction Smp_341700.1
SmLNCA145885-IBu positive_interaction Smp_341700.1
SmLNCA146570-IBu positive_interaction Smp_341700.1
SmLINC180973 positive_interaction Smp_341700.1
SmLINC179337 positive_interaction Smp_341700.1
SmLINC182077 positive_interaction Smp_341700.1
SmLINC181013 positive_interaction Smp_341700.1
SmLINC179399 positive_interaction Smp_341700.1
SmLINC179448 positive_interaction Smp_341700.1
SmLNCA148446-IBu positive_interaction Smp_341700.1
SmLINC179434 positive_interaction Smp_341700.1
SmLINC181091 positive_interaction Smp_341700.1
SmLINC179429 positive_interaction Smp_341700.1
SmLNCA149007-IBu positive_interaction Smp_341700.1
SmLNCA149164-IBu positive_interaction Smp_341700.1
SmLINC179477 positive_interaction Smp_341700.1
SmLNCA150387-IBu positive_interaction Smp_341700.1
SmLNCA179198 positive_interaction Smp_341700.1
SmLINC179487 positive_interaction Smp_341700.1
SmLNCS178989 positive_interaction Smp_341700.1
SmLINC182085 positive_interaction Smp_341700.1
SmLINC181150 positive_interaction Smp_341700.1
SmLINC152266-IBu positive_interaction Smp_341700.1
SmLNCA152752-IBu positive_interaction Smp_341700.1
SmLNCA153358-IBu positive_interaction Smp_341700.1
SmLNCA152960-IBu positive_interaction Smp_341700.1
SmLINC179563 positive_interaction Smp_341700.1
SmLINC152951-IBu positive_interaction Smp_341700.1
SmLINC153364-IBu positive_interaction Smp_341700.1
SmLNCA179255 positive_interaction Smp_341700.1
SmLINC154580-IBu positive_interaction Smp_341700.1
SmLNCA155665-IBu positive_interaction Smp_341700.1
SmLINC155486-IBu positive_interaction Smp_341700.1
SmLINC179623 positive_interaction Smp_341700.1
SmLNCA156152-IBu positive_interaction Smp_341700.1
SmLINC156721-IBu positive_interaction Smp_341700.1
SmLINC179635 positive_interaction Smp_341700.1
SmLNCA157348-IBu positive_interaction Smp_341700.1
SmLINC179661 positive_interaction Smp_341700.1
SmLINC179671 positive_interaction Smp_341700.1
SmLNCA158158-IBu positive_interaction Smp_341700.1
SmLINC158081-IBu positive_interaction Smp_341700.1
SmLINC158111-IBu positive_interaction Smp_341700.1
SmLINC181329 positive_interaction Smp_341700.1
SmLINC181328 positive_interaction Smp_341700.1
SmLINC179709 positive_interaction Smp_341700.1
SmLINC159671-IBu positive_interaction Smp_341700.1
SmLNCA160434-IBu positive_interaction Smp_341700.1
SmLNCA161736-IBu positive_interaction Smp_341700.1
SmLNCS161888-IBu positive_interaction Smp_341700.1
SmLINC181402 positive_interaction Smp_341700.1
SmLNCS179066 positive_interaction Smp_341700.1
SmLNCA162166-IBu positive_interaction Smp_341700.1
SmLINC179856 positive_interaction Smp_341700.1
SmLINC179875 positive_interaction Smp_341700.1
SmLINC181432 positive_interaction Smp_341700.1
SmLINC179885 positive_interaction Smp_341700.1
SmLINC164115-IBu positive_interaction Smp_341700.1
SmLNCA164902-IBu positive_interaction Smp_341700.1
SmLINC165185-IBu positive_interaction Smp_341700.1
SmLNCA179399 positive_interaction Smp_341700.1
SmLINC181446 positive_interaction Smp_341700.1
SmLINC166225-IBu positive_interaction Smp_341700.1
SmLINC179931 positive_interaction Smp_341700.1
SmLINC181482 positive_interaction Smp_341700.1
SmLNCA167006-IBu positive_interaction Smp_341700.1
SmLNCA166640-IBu positive_interaction Smp_341700.1
SmLNCA179436 positive_interaction Smp_341700.1
SmLINC179973 positive_interaction Smp_341700.1
SmLINC181512 positive_interaction Smp_341700.1
SmLNCS179087 positive_interaction Smp_341700.1
SmLNCA168333-IBu positive_interaction Smp_341700.1
SmLINC168442-IBu positive_interaction Smp_341700.1
SmLINC181531 positive_interaction Smp_341700.1
SmLNCS169486-IBu positive_interaction Smp_341700.1
SmLNCA169221-IBu positive_interaction Smp_341700.1
SmLINC172363-IBu positive_interaction Smp_341700.1
SmLNCA173082-IBu positive_interaction Smp_341700.1
SmLINC180082 positive_interaction Smp_341700.1
SmLNCA173575-IBu positive_interaction Smp_341700.1
SmLNCA173637-IBu positive_interaction Smp_341700.1
SmLNCA173529-IBu positive_interaction Smp_341700.1
SmLNCA179545 positive_interaction Smp_341700.1
SmLNCA179548 positive_interaction Smp_341700.1
SmLNCA174018-IBu positive_interaction Smp_341700.1
SmLNCA174389-IBu positive_interaction Smp_341700.1
SmLNCA175198-IBu positive_interaction Smp_341700.1
SmLNCS174845-IBu positive_interaction Smp_341700.1
SmLNCA177218-IBu positive_interaction Smp_341700.1
SmLNCA176154-IBu positive_interaction Smp_341700.1
SmLNCA177069-IBu positive_interaction Smp_341700.1
SmLNCA177648-IBu positive_interaction Smp_341700.1
SmLNCA178630-IBu positive_interaction Smp_341700.1
SmLINC179441 positive_interaction Smp_073490.1
SmLINC103644-IBu positive_interaction Smp_079410.1
SmLINC179840 positive_interaction Smp_079410.1
SmLNCS109773-IBu positive_interaction Smp_079410.1
SmLNCA114549-IBu positive_interaction Smp_079410.1
SmLNCS179208 positive_interaction Smp_079410.1
SmLNCA130471-IBu positive_interaction Smp_079410.1
SmLNCS136480-IBu positive_interaction Smp_079410.1
SmLINC179179 positive_interaction Smp_079410.1
SmLNCS140274-IBu positive_interaction Smp_079410.1
SmLINC143536-IBu positive_interaction Smp_079410.1
SmLNCA160915-IBu positive_interaction Smp_079410.1
SmLINC170636-IBu positive_interaction Smp_079410.1
SmLINC182024 positive_interaction Smp_164930.1
SmLNCA100299-IBu positive_interaction Smp_164930.1
SmLINC179522 positive_interaction Smp_164930.1
SmLINC180711 positive_interaction Smp_164930.1
SmLINC179711 positive_interaction Smp_164930.1
SmLINC180675 positive_interaction Smp_164930.1
SmLNCA179178 positive_interaction Smp_164930.1
SmLNCS100553-IBu positive_interaction Smp_164930.1
SmLINC181752 positive_interaction Smp_164930.1
SmLNCS179196 positive_interaction Smp_164930.1
SmLINC100878-IBu positive_interaction Smp_164930.1
SmLNCA100582-IBu positive_interaction Smp_164930.1
SmLNCA179759 positive_interaction Smp_164930.1
SmLNCA179814 positive_interaction Smp_164930.1
SmLNCA100753-IBu positive_interaction Smp_164930.1
SmLINC180318 positive_interaction Smp_164930.1
SmLINC180434 positive_interaction Smp_164930.1
SmLNCA101351-IBu positive_interaction Smp_164930.1
SmLINC180457 positive_interaction Smp_164930.1
SmLNCA101304-IBu positive_interaction Smp_164930.1
SmLNCA101344-IBu positive_interaction Smp_164930.1
SmLINC181897 positive_interaction Smp_164930.1
SmLNCA102324-IBu positive_interaction Smp_164930.1
SmLINC101462-IBu positive_interaction Smp_164930.1
SmLNCA101612-IBu positive_interaction Smp_164930.1
SmLNCA101664-IBu positive_interaction Smp_164930.1
SmLNCA101835-IBu positive_interaction Smp_164930.1
SmLNCA102265-IBu positive_interaction Smp_164930.1
SmLNCA102207-IBu positive_interaction Smp_164930.1
SmLNCA102294-IBu positive_interaction Smp_164930.1
SmLNCA102848-IBu positive_interaction Smp_164930.1
SmLNCA102866-IBu positive_interaction Smp_164930.1
SmLNCA178889 positive_interaction Smp_164930.1
SmLNCA102671-IBu positive_interaction Smp_164930.1
SmLNCA178904 positive_interaction Smp_164930.1
SmLNCS178880 positive_interaction Smp_164930.1
SmLNCS102873-IBu positive_interaction Smp_164930.1
SmLNCA103186-IBu positive_interaction Smp_164930.1
SmLNCA103160-IBu positive_interaction Smp_164930.1
SmLINC179108 positive_interaction Smp_164930.1
SmLNCA103325-IBu positive_interaction Smp_164930.1
SmLINC180809 positive_interaction Smp_164930.1
SmLNCA103604-IBu positive_interaction Smp_164930.1
SmLINC179143 positive_interaction Smp_164930.1
SmLNCA103896-IBu positive_interaction Smp_164930.1
SmLNCA103844-IBu positive_interaction Smp_164930.1
SmLNCA103801-IBu positive_interaction Smp_164930.1
SmLINC180876 positive_interaction Smp_164930.1
SmLINC179262 positive_interaction Smp_164930.1
SmLNCA179090 positive_interaction Smp_164930.1
SmLNCA104448-IBu positive_interaction Smp_164930.1
SmLNCA104467-IBu positive_interaction Smp_164930.1
SmLNCA104704-IBu positive_interaction Smp_164930.1
SmLNCA104846-IBu positive_interaction Smp_164930.1
SmLNCA104957-IBu positive_interaction Smp_164930.1
SmLNCS178967 positive_interaction Smp_164930.1
SmLNCA105337-IBu positive_interaction Smp_164930.1
SmLINC179354 positive_interaction Smp_164930.1
SmLINC180985 positive_interaction Smp_164930.1
SmLINC179377 positive_interaction Smp_164930.1
SmLNCA179169 positive_interaction Smp_164930.1
SmLNCA105318-IBu positive_interaction Smp_164930.1
SmLNCS105401-IBu positive_interaction Smp_164930.1
SmLINC181092 positive_interaction Smp_164930.1
SmLINC105758-IBu positive_interaction Smp_164930.1
SmLNCA105808-IBu positive_interaction Smp_164930.1
SmLNCA105511-IBu positive_interaction Smp_164930.1
SmLINC181102 positive_interaction Smp_164930.1
SmLINC106555-IBu positive_interaction Smp_164930.1
SmLNCA105777-IBu positive_interaction Smp_164930.1
SmLINC105763-IBu positive_interaction Smp_164930.1
SmLNCA106226-IBu positive_interaction Smp_164930.1
SmLNCA106174-IBu positive_interaction Smp_164930.1
SmLINC181219 positive_interaction Smp_164930.1
SmLNCA106569-IBu positive_interaction Smp_164930.1
SmLNCA179282 positive_interaction Smp_164930.1
SmLINC181407 positive_interaction Smp_164930.1
SmLNCS179065 positive_interaction Smp_164930.1
SmLNCA179367 positive_interaction Smp_164930.1
SmLNCA179369 positive_interaction Smp_164930.1
SmLINC181419 positive_interaction Smp_164930.1
SmLINC181426 positive_interaction Smp_164930.1
SmLINC181423 positive_interaction Smp_164930.1
SmLINC179851 positive_interaction Smp_164930.1
SmLINC179621 positive_interaction Smp_164930.1
SmLINC179645 positive_interaction Smp_164930.1
SmLINC179647 positive_interaction Smp_164930.1
SmLNCS179030 positive_interaction Smp_164930.1
SmLNCA107194-IBu positive_interaction Smp_164930.1
SmLINC181359 positive_interaction Smp_164930.1
SmLNCA107010-IBu positive_interaction Smp_164930.1
SmLNCA107082-IBu positive_interaction Smp_164930.1
SmLINC179801 positive_interaction Smp_164930.1
SmLNCS179052 positive_interaction Smp_164930.1
SmLNCA108007-IBu positive_interaction Smp_164930.1
SmLNCA107643-IBu positive_interaction Smp_164930.1
SmLNCS179062 positive_interaction Smp_164930.1
SmLNCA107171-IBu positive_interaction Smp_164930.1
SmLNCA107544-IBu positive_interaction Smp_164930.1
SmLNCA107211-IBu positive_interaction Smp_164930.1
SmLNCA107580-IBu positive_interaction Smp_164930.1
SmLINC181538 positive_interaction Smp_164930.1
SmLNCA107369-IBu positive_interaction Smp_164930.1
SmLNCA107421-IBu positive_interaction Smp_164930.1
SmLNCA107760-IBu positive_interaction Smp_164930.1
SmLINC181597 positive_interaction Smp_164930.1
SmLNCA108188-IBu positive_interaction Smp_164930.1
SmLNCA108366-IBu positive_interaction Smp_164930.1
SmLINC180101 positive_interaction Smp_164930.1
SmLNCA108574-IBu positive_interaction Smp_164930.1
SmLNCA109689-IBu positive_interaction Smp_164930.1
SmLNCA108961-IBu positive_interaction Smp_164930.1
SmLINC181695 positive_interaction Smp_164930.1
SmLINC180225 positive_interaction Smp_164930.1
SmLINC180226 positive_interaction Smp_164930.1
SmLNCA109411-IBu positive_interaction Smp_164930.1
SmLNCA109323-IBu positive_interaction Smp_164930.1
SmLINC181724 positive_interaction Smp_164930.1
SmLNCA179651 positive_interaction Smp_164930.1
SmLNCA109971-IBu positive_interaction Smp_164930.1
SmLNCA109630-IBu positive_interaction Smp_164930.1
SmLNCA109989-IBu positive_interaction Smp_164930.1
SmLNCA109960-IBu positive_interaction Smp_164930.1
SmLNCA110123-IBu positive_interaction Smp_164930.1
SmLINC180249 positive_interaction Smp_164930.1
SmLNCA110200-IBu positive_interaction Smp_164930.1
SmLNCA110488-IBu positive_interaction Smp_164930.1
SmLNCA110489-IBu positive_interaction Smp_164930.1
SmLINC110526-IBu positive_interaction Smp_164930.1
SmLNCS179174 positive_interaction Smp_164930.1
SmLNCA111037-IBu positive_interaction Smp_164930.1
SmLINC110541-IBu positive_interaction Smp_164930.1
SmLINC181746 positive_interaction Smp_164930.1
SmLNCA110725-IBu positive_interaction Smp_164930.1
SmLNCA110974-IBu positive_interaction Smp_164930.1
SmLNCA179660 positive_interaction Smp_164930.1
SmLNCA111102-IBu positive_interaction Smp_164930.1
SmLNCA111256-IBu positive_interaction Smp_164930.1
SmLNCA111136-IBu positive_interaction Smp_164930.1
SmLNCA111193-IBu positive_interaction Smp_164930.1
SmLINC111099-IBu positive_interaction Smp_164930.1
SmLNCA111367-IBu positive_interaction Smp_164930.1
SmLNCS179184 positive_interaction Smp_164930.1
SmLNCS179185 positive_interaction Smp_164930.1
SmLNCA111780-IBu positive_interaction Smp_164930.1
SmLNCA179678 positive_interaction Smp_164930.1
SmLNCA111871-IBu positive_interaction Smp_164930.1
SmLNCS179186 positive_interaction Smp_164930.1
SmLNCS111880-IBu positive_interaction Smp_164930.1
SmLNCA112036-IBu positive_interaction Smp_164930.1
SmLINC181761 positive_interaction Smp_164930.1
SmLINC180282 positive_interaction Smp_164930.1
SmLINC181762 positive_interaction Smp_164930.1
SmLNCA112864-IBu positive_interaction Smp_164930.1
SmLNCA112877-IBu positive_interaction Smp_164930.1
SmLNCA112854-IBu positive_interaction Smp_164930.1
SmLINC181766 positive_interaction Smp_164930.1
SmLNCA112433-IBu positive_interaction Smp_164930.1
SmLNCA113019-IBu positive_interaction Smp_164930.1
SmLNCA113022-IBu positive_interaction Smp_164930.1
SmLNCA112708-IBu positive_interaction Smp_164930.1
SmLNCA112646-IBu positive_interaction Smp_164930.1
SmLNCA112647-IBu positive_interaction Smp_164930.1
SmLINC180286 positive_interaction Smp_164930.1
SmLNCA112846-IBu positive_interaction Smp_164930.1
SmLNCA113125-IBu positive_interaction Smp_164930.1
SmLINC180292 positive_interaction Smp_164930.1
SmLNCA179698 positive_interaction Smp_164930.1
SmLNCA113072-IBu positive_interaction Smp_164930.1
SmLNCA112943-IBu positive_interaction Smp_164930.1
SmLINC180293 positive_interaction Smp_164930.1
SmLNCA113041-IBu positive_interaction Smp_164930.1
SmLNCA113215-IBu positive_interaction Smp_164930.1
SmLINC181770 positive_interaction Smp_164930.1
SmLNCA179697 positive_interaction Smp_164930.1
SmLNCA113270-IBu positive_interaction Smp_164930.1
SmLINC181773 positive_interaction Smp_164930.1
SmLNCS113782-IBu positive_interaction Smp_164930.1
SmLNCA113749-IBu positive_interaction Smp_164930.1
SmLNCA113455-IBu positive_interaction Smp_164930.1
SmLINC181777 positive_interaction Smp_164930.1
SmLNCA113587-IBu positive_interaction Smp_164930.1
SmLINC181785 positive_interaction Smp_164930.1
SmLNCA114169-IBu positive_interaction Smp_164930.1
SmLNCA114170-IBu positive_interaction Smp_164930.1
SmLNCA114342-IBu positive_interaction Smp_164930.1
SmLINC181788 positive_interaction Smp_164930.1
SmLNCA114166-IBu positive_interaction Smp_164930.1
SmLNCA114503-IBu positive_interaction Smp_164930.1
SmLNCA114421-IBu positive_interaction Smp_164930.1
SmLNCA179717 positive_interaction Smp_164930.1
SmLNCS179198 positive_interaction Smp_164930.1
SmLNCA114607-IBu positive_interaction Smp_164930.1
SmLINC114515-IBu positive_interaction Smp_164930.1
SmLNCS114685-IBu positive_interaction Smp_164930.1
SmLINC181797 positive_interaction Smp_164930.1
SmLINC181799 positive_interaction Smp_164930.1
SmLNCA114617-IBu positive_interaction Smp_164930.1
SmLNCA114782-IBu positive_interaction Smp_164930.1
SmLNCA114964-IBu positive_interaction Smp_164930.1
SmLINC180340 positive_interaction Smp_164930.1
SmLNCS179201 positive_interaction Smp_164930.1
SmLNCA115227-IBu positive_interaction Smp_164930.1
SmLINC180350 positive_interaction Smp_164930.1
SmLINC180356 positive_interaction Smp_164930.1
SmLNCA116151-IBu positive_interaction Smp_164930.1
SmLINC116235-IBu positive_interaction Smp_164930.1
SmLNCA117047-IBu positive_interaction Smp_164930.1
SmLNCA117594-IBu positive_interaction Smp_164930.1
SmLNCA116980-IBu positive_interaction Smp_164930.1
SmLINC116907-IBu positive_interaction Smp_164930.1
SmLNCA116917-IBu positive_interaction Smp_164930.1
SmLNCA179757 positive_interaction Smp_164930.1
SmLINC180366 positive_interaction Smp_164930.1
SmLINC117015-IBu positive_interaction Smp_164930.1
SmLINC181837 positive_interaction Smp_164930.1
SmLNCA117312-IBu positive_interaction Smp_164930.1
SmLNCA179761 positive_interaction Smp_164930.1
SmLNCA117727-IBu positive_interaction Smp_164930.1
SmLNCS179211 positive_interaction Smp_164930.1
SmLNCA117843-IBu positive_interaction Smp_164930.1
SmLINC181854 positive_interaction Smp_164930.1
SmLINC181857 positive_interaction Smp_164930.1
SmLNCA179773 positive_interaction Smp_164930.1
SmLINC182200 positive_interaction Smp_164930.1
SmLINC180395 positive_interaction Smp_164930.1
SmLINC181862 positive_interaction Smp_164930.1
SmLINC182215 positive_interaction Smp_164930.1
SmLNCA179778 positive_interaction Smp_164930.1
SmLINC181870 positive_interaction Smp_164930.1
SmLNCA119430-IBu positive_interaction Smp_164930.1
SmLNCA119431-IBu positive_interaction Smp_164930.1
SmLINC180433 positive_interaction Smp_164930.1
SmLINC118988-IBu positive_interaction Smp_164930.1
SmLINC180436 positive_interaction Smp_164930.1
SmLINC180440 positive_interaction Smp_164930.1
SmLINC180444 positive_interaction Smp_164930.1
SmLNCA179790 positive_interaction Smp_164930.1
SmLNCA119317-IBu positive_interaction Smp_164930.1
SmLNCA119316-IBu positive_interaction Smp_164930.1
SmLINC119503-IBu positive_interaction Smp_164930.1
SmLNCA119718-IBu positive_interaction Smp_164930.1
SmLNCA119436-IBu positive_interaction Smp_164930.1
SmLNCA119741-IBu positive_interaction Smp_164930.1
SmLNCA120344-IBu positive_interaction Smp_164930.1
SmLNCS119780-IBu positive_interaction Smp_164930.1
SmLNCS178913 positive_interaction Smp_164930.1
SmLNCA120550-IBu positive_interaction Smp_164930.1
SmLNCA120371-IBu positive_interaction Smp_164930.1
SmLNCA120201-IBu positive_interaction Smp_164930.1
SmLNCA120079-IBu positive_interaction Smp_164930.1
SmLNCA120366-IBu positive_interaction Smp_164930.1
SmLNCA120147-IBu positive_interaction Smp_164930.1
SmLINC120456-IBu positive_interaction Smp_164930.1
SmLINC181938 positive_interaction Smp_164930.1
SmLNCA120253-IBu positive_interaction Smp_164930.1
SmLNCA120893-IBu positive_interaction Smp_164930.1
SmLNCA121005-IBu positive_interaction Smp_164930.1
SmLNCA179806 positive_interaction Smp_164930.1
SmLINC180479 positive_interaction Smp_164930.1
SmLINC181942 positive_interaction Smp_164930.1
SmLNCA179807 positive_interaction Smp_164930.1
SmLNCA120787-IBu positive_interaction Smp_164930.1
SmLNCA120790-IBu positive_interaction Smp_164930.1
SmLNCS179131 positive_interaction Smp_164930.1
SmLNCA122009-IBu positive_interaction Smp_164930.1
SmLINC181947 positive_interaction Smp_164930.1
SmLNCA121262-IBu positive_interaction Smp_164930.1
SmLNCA121564-IBu positive_interaction Smp_164930.1
SmLINC180500 positive_interaction Smp_164930.1
SmLINC181949 positive_interaction Smp_164930.1
SmLNCA121436-IBu positive_interaction Smp_164930.1
SmLNCA121492-IBu positive_interaction Smp_164930.1
SmLNCA179815 positive_interaction Smp_164930.1
SmLINC180511 positive_interaction Smp_164930.1
SmLNCA121966-IBu positive_interaction Smp_164930.1
SmLNCA121978-IBu positive_interaction Smp_164930.1
SmLINC121615-IBu positive_interaction Smp_164930.1
SmLINC180518 positive_interaction Smp_164930.1
SmLNCA179822 positive_interaction Smp_164930.1
SmLNCA122275-IBu positive_interaction Smp_164930.1
SmLNCS122409-IBu positive_interaction Smp_164930.1
SmLNCA122292-IBu positive_interaction Smp_164930.1
SmLINC181962 positive_interaction Smp_164930.1
SmLNCA122643-IBu positive_interaction Smp_164930.1
SmLNCA122644-IBu positive_interaction Smp_164930.1
SmLNCA122540-IBu positive_interaction Smp_164930.1
SmLNCS178810 positive_interaction Smp_164930.1
SmLNCA123073-IBu positive_interaction Smp_164930.1
SmLNCS178815 positive_interaction Smp_164930.1
SmLINC180537 positive_interaction Smp_164930.1
SmLNCA123235-IBu positive_interaction Smp_164930.1
SmLINC180542 positive_interaction Smp_164930.1
SmLNCA123196-IBu positive_interaction Smp_164930.1
SmLINC123208-IBu positive_interaction Smp_164930.1
SmLNCA123377-IBu positive_interaction Smp_164930.1
SmLINC180550 positive_interaction Smp_164930.1
SmLINC180553 positive_interaction Smp_164930.1
SmLNCA124000-IBu positive_interaction Smp_164930.1
SmLINC180558 positive_interaction Smp_164930.1
SmLNCA178805 positive_interaction Smp_164930.1
SmLNCA124251-IBu positive_interaction Smp_164930.1
SmLNCA124293-IBu positive_interaction Smp_164930.1
SmLNCA124300-IBu positive_interaction Smp_164930.1
SmLNCA124735-IBu positive_interaction Smp_164930.1
SmLNCA124349-IBu positive_interaction Smp_164930.1
SmLNCA124403-IBu positive_interaction Smp_164930.1
SmLNCA124424-IBu positive_interaction Smp_164930.1
SmLNCA178781 positive_interaction Smp_164930.1
SmLNCA125032-IBu positive_interaction Smp_164930.1
SmLNCS124890-IBu positive_interaction Smp_164930.1
SmLNCA125004-IBu positive_interaction Smp_164930.1
SmLNCA125140-IBu positive_interaction Smp_164930.1
SmLNCA178786 positive_interaction Smp_164930.1
SmLNCA178788 positive_interaction Smp_164930.1
SmLINC180568 positive_interaction Smp_164930.1
SmLINC125094-IBu positive_interaction Smp_164930.1
SmLINC178833 positive_interaction Smp_164930.1
SmLNCA124970-IBu positive_interaction Smp_164930.1
SmLINC124976-IBu positive_interaction Smp_164930.1
SmLINC178832 positive_interaction Smp_164930.1
SmLINC180572 positive_interaction Smp_164930.1
SmLNCA125649-IBu positive_interaction Smp_164930.1
SmLNCA125756-IBu positive_interaction Smp_164930.1
SmLNCA125555-IBu positive_interaction Smp_164930.1
SmLNCA125615-IBu positive_interaction Smp_164930.1
SmLNCA126213-IBu positive_interaction Smp_164930.1
SmLNCS126036-IBu positive_interaction Smp_164930.1
SmLNCA125780-IBu positive_interaction Smp_164930.1
SmLNCA125958-IBu positive_interaction Smp_164930.1
SmLINC180580 positive_interaction Smp_164930.1
SmLNCA178820 positive_interaction Smp_164930.1
SmLNCA178823 positive_interaction Smp_164930.1
SmLINC178910 positive_interaction Smp_164930.1
SmLINC178911 positive_interaction Smp_164930.1
SmLINC180640 positive_interaction Smp_164930.1
SmLINC180641 positive_interaction Smp_164930.1
SmLINC178886 positive_interaction Smp_164930.1
SmLINC178891 positive_interaction Smp_164930.1
SmLINC178887 positive_interaction Smp_164930.1
SmLINC178860 positive_interaction Smp_164930.1
SmLINC180589 positive_interaction Smp_164930.1
SmLNCA128748-IBu positive_interaction Smp_164930.1
SmLINC178866 positive_interaction Smp_164930.1
SmLINC178881 positive_interaction Smp_164930.1
SmLNCS178827 positive_interaction Smp_164930.1
SmLINC180599 positive_interaction Smp_164930.1
SmLINC180597 positive_interaction Smp_164930.1
SmLNCA126742-IBu positive_interaction Smp_164930.1
SmLINC178875 positive_interaction Smp_164930.1
SmLINC178884 positive_interaction Smp_164930.1
SmLNCS178829 positive_interaction Smp_164930.1
SmLNCA127167-IBu positive_interaction Smp_164930.1
SmLNCA127411-IBu positive_interaction Smp_164930.1
SmLINC178934 positive_interaction Smp_164930.1
SmLNCA127563-IBu positive_interaction Smp_164930.1
SmLNCS127395-IBu positive_interaction Smp_164930.1
SmLNCA127436-IBu positive_interaction Smp_164930.1
SmLINC178903 positive_interaction Smp_164930.1
SmLNCA127690-IBu positive_interaction Smp_164930.1
SmLINC180630 positive_interaction Smp_164930.1
SmLNCA127573-IBu positive_interaction Smp_164930.1
SmLINC178908 positive_interaction Smp_164930.1
SmLINC127611-IBu positive_interaction Smp_164930.1
SmLINC178923 positive_interaction Smp_164930.1
SmLINC180646 positive_interaction Smp_164930.1
SmLINC178925 positive_interaction Smp_164930.1
SmLNCA127917-IBu positive_interaction Smp_164930.1
SmLNCA128268-IBu positive_interaction Smp_164930.1
SmLINC180648 positive_interaction Smp_164930.1
SmLINC181970 positive_interaction Smp_164930.1
SmLINC127898-IBu positive_interaction Smp_164930.1
SmLNCA178862 positive_interaction Smp_164930.1
SmLINC127956-IBu positive_interaction Smp_164930.1
SmLNCA178851 positive_interaction Smp_164930.1
SmLINC181973 positive_interaction Smp_164930.1
SmLINC181974 positive_interaction Smp_164930.1
SmLNCA128194-IBu positive_interaction Smp_164930.1
SmLNCA128399-IBu positive_interaction Smp_164930.1
SmLNCA128342-IBu positive_interaction Smp_164930.1
SmLNCA128544-IBu positive_interaction Smp_164930.1
SmLNCA128899-IBu positive_interaction Smp_164930.1
SmLNCA178865 positive_interaction Smp_164930.1
SmLNCA128889-IBu positive_interaction Smp_164930.1
SmLINC178965 positive_interaction Smp_164930.1
SmLINC129238-IBu positive_interaction Smp_164930.1
SmLNCA178864 positive_interaction Smp_164930.1
SmLNCS178860 positive_interaction Smp_164930.1
SmLNCA129414-IBu positive_interaction Smp_164930.1
SmLNCA178874 positive_interaction Smp_164930.1
SmLNCA178875 positive_interaction Smp_164930.1
SmLNCS178861 positive_interaction Smp_164930.1
SmLNCS129639-IBu positive_interaction Smp_164930.1
SmLNCS130112-IBu positive_interaction Smp_164930.1
SmLNCS178865 positive_interaction Smp_164930.1
SmLNCA178882 positive_interaction Smp_164930.1
SmLNCA129750-IBu positive_interaction Smp_164930.1
SmLINC129747-IBu positive_interaction Smp_164930.1
SmLNCA130517-IBu positive_interaction Smp_164930.1
SmLNCA130661-IBu positive_interaction Smp_164930.1
SmLINC180691 positive_interaction Smp_164930.1
SmLNCA178888 positive_interaction Smp_164930.1
SmLINC181979 positive_interaction Smp_164930.1
SmLINC181980 positive_interaction Smp_164930.1
SmLINC178975 positive_interaction Smp_164930.1
SmLINC180694 positive_interaction Smp_164930.1
SmLINC181990 positive_interaction Smp_164930.1
SmLINC181981 positive_interaction Smp_164930.1
SmLINC181985 positive_interaction Smp_164930.1
SmLINC181989 positive_interaction Smp_164930.1
SmLINC181992 positive_interaction Smp_164930.1
SmLINC181993 positive_interaction Smp_164930.1
SmLINC130072-IBu positive_interaction Smp_164930.1
SmLINC181999 positive_interaction Smp_164930.1
SmLNCA129932-IBu positive_interaction Smp_164930.1
SmLINC178980 positive_interaction Smp_164930.1
SmLINC178983 positive_interaction Smp_164930.1
SmLINC178981 positive_interaction Smp_164930.1
SmLINC178982 positive_interaction Smp_164930.1
SmLNCA130223-IBu positive_interaction Smp_164930.1
SmLNCA130224-IBu positive_interaction Smp_164930.1
SmLNCA178896 positive_interaction Smp_164930.1
SmLNCA130742-IBu positive_interaction Smp_164930.1
SmLNCA130624-IBu positive_interaction Smp_164930.1
SmLNCA130751-IBu positive_interaction Smp_164930.1
SmLNCA131454-IBu positive_interaction Smp_164930.1
SmLINC131337-IBu positive_interaction Smp_164930.1
SmLNCA178912 positive_interaction Smp_164930.1
SmLNCA131401-IBu positive_interaction Smp_164930.1
SmLINC180741 positive_interaction Smp_164930.1
SmLNCA131807-IBu positive_interaction Smp_164930.1
SmLINC180727 positive_interaction Smp_164930.1
SmLNCA178922 positive_interaction Smp_164930.1
SmLNCA178921 positive_interaction Smp_164930.1
SmLNCA178933 positive_interaction Smp_164930.1
SmLNCA132239-IBu positive_interaction Smp_164930.1
SmLNCA132242-IBu positive_interaction Smp_164930.1
SmLINC179017 positive_interaction Smp_164930.1
SmLNCA132563-IBu positive_interaction Smp_164930.1
SmLNCA132867-IBu positive_interaction Smp_164930.1
SmLNCA132994-IBu positive_interaction Smp_164930.1
SmLNCA132819-IBu positive_interaction Smp_164930.1
SmLNCA133294-IBu positive_interaction Smp_164930.1
SmLNCA178935 positive_interaction Smp_164930.1
SmLNCA133016-IBu positive_interaction Smp_164930.1
SmLINC179032 positive_interaction Smp_164930.1
SmLINC180749 positive_interaction Smp_164930.1
SmLNCA133378-IBu positive_interaction Smp_164930.1
SmLNCS178892 positive_interaction Smp_164930.1
SmLINC133711-IBu positive_interaction Smp_164930.1
SmLINC179056 positive_interaction Smp_164930.1
SmLNCA133885-IBu positive_interaction Smp_164930.1
SmLINC133797-IBu positive_interaction Smp_164930.1
SmLINC133906-IBu positive_interaction Smp_164930.1
SmLNCA134121-IBu positive_interaction Smp_164930.1
SmLINC179051 positive_interaction Smp_164930.1
SmLINC179064 positive_interaction Smp_164930.1
SmLNCA134373-IBu positive_interaction Smp_164930.1
SmLNCS134273-IBu positive_interaction Smp_164930.1
SmLNCS134269-IBu positive_interaction Smp_164930.1
SmLNCA134254-IBu positive_interaction Smp_164930.1
SmLNCA178947 positive_interaction Smp_164930.1
SmLNCA134321-IBu positive_interaction Smp_164930.1
SmLINC180761 positive_interaction Smp_164930.1
SmLNCA134712-IBu positive_interaction Smp_164930.1
SmLINC134801-IBu positive_interaction Smp_164930.1
SmLINC134842-IBu positive_interaction Smp_164930.1
SmLNCA135056-IBu positive_interaction Smp_164930.1
SmLNCA134910-IBu positive_interaction Smp_164930.1
SmLNCA135458-IBu positive_interaction Smp_164930.1
SmLINC179071 positive_interaction Smp_164930.1
SmLNCA135225-IBu positive_interaction Smp_164930.1
SmLNCA135227-IBu positive_interaction Smp_164930.1
SmLNCA135359-IBu positive_interaction Smp_164930.1
SmLNCA178957 positive_interaction Smp_164930.1
SmLNCA135711-IBu positive_interaction Smp_164930.1
SmLINC180776 positive_interaction Smp_164930.1
SmLNCA136430-IBu positive_interaction Smp_164930.1
SmLINC136125-IBu positive_interaction Smp_164930.1
SmLINC179106 positive_interaction Smp_164930.1
SmLNCA178971 positive_interaction Smp_164930.1
SmLNCA136267-IBu positive_interaction Smp_164930.1
SmLINC179114 positive_interaction Smp_164930.1
SmLNCS137142-IBu positive_interaction Smp_164930.1
SmLINC180802 positive_interaction Smp_164930.1
SmLINC179117 positive_interaction Smp_164930.1
SmLNCA136415-IBu positive_interaction Smp_164930.1
SmLNCA136741-IBu positive_interaction Smp_164930.1
SmLNCA136555-IBu positive_interaction Smp_164930.1
SmLNCA137028-IBu positive_interaction Smp_164930.1
SmLINC136930-IBu positive_interaction Smp_164930.1
SmLNCS178910 positive_interaction Smp_164930.1
SmLNCA179000 positive_interaction Smp_164930.1
SmLNCA136980-IBu positive_interaction Smp_164930.1
SmLNCA137608-IBu positive_interaction Smp_164930.1
SmLNCA137392-IBu positive_interaction Smp_164930.1
SmLNCA137359-IBu positive_interaction Smp_164930.1
SmLINC182007 positive_interaction Smp_164930.1
SmLINC180826 positive_interaction Smp_164930.1
SmLNCA179002 positive_interaction Smp_164930.1
SmLINC180828 positive_interaction Smp_164930.1
SmLINC180830 positive_interaction Smp_164930.1
SmLNCA137697-IBu positive_interaction Smp_164930.1
SmLNCA137575-IBu positive_interaction Smp_164930.1
SmLNCA137739-IBu positive_interaction Smp_164930.1
SmLNCA137849-IBu positive_interaction Smp_164930.1
SmLNCA137850-IBu positive_interaction Smp_164930.1
SmLNCA137662-IBu positive_interaction Smp_164930.1
SmLNCS137781-IBu positive_interaction Smp_164930.1
SmLNCA138171-IBu positive_interaction Smp_164930.1
SmLNCA138178-IBu positive_interaction Smp_164930.1
SmLNCA179005 positive_interaction Smp_164930.1
SmLNCA138004-IBu positive_interaction Smp_164930.1
SmLINC137890-IBu positive_interaction Smp_164930.1
SmLINC179168 positive_interaction Smp_164930.1
SmLINC182013 positive_interaction Smp_164930.1
SmLINC138070-IBu positive_interaction Smp_164930.1
SmLINC179167 positive_interaction Smp_164930.1
SmLINC179183 positive_interaction Smp_164930.1
SmLINC138300-IBu positive_interaction Smp_164930.1
SmLINC179174 positive_interaction Smp_164930.1
SmLINC179187 positive_interaction Smp_164930.1
SmLINC182023 positive_interaction Smp_164930.1
SmLNCS178920 positive_interaction Smp_164930.1
SmLINC180868 positive_interaction Smp_164930.1
SmLINC180852 positive_interaction Smp_164930.1
SmLNCA138752-IBu positive_interaction Smp_164930.1
SmLNCA138788-IBu positive_interaction Smp_164930.1
SmLNCA139080-IBu positive_interaction Smp_164930.1
SmLINC180855 positive_interaction Smp_164930.1
SmLINC180856 positive_interaction Smp_164930.1
SmLNCA138960-IBu positive_interaction Smp_164930.1
SmLINC139107-IBu positive_interaction Smp_164930.1
SmLNCA138997-IBu positive_interaction Smp_164930.1
SmLNCA179027 positive_interaction Smp_164930.1
SmLNCA139437-IBu positive_interaction Smp_164930.1
SmLNCA139444-IBu positive_interaction Smp_164930.1
SmLNCA139491-IBu positive_interaction Smp_164930.1
SmLNCA139382-IBu positive_interaction Smp_164930.1
SmLNCS178925 positive_interaction Smp_164930.1
SmLNCA139480-IBu positive_interaction Smp_164930.1
SmLNCA139667-IBu positive_interaction Smp_164930.1
SmLNCA139719-IBu positive_interaction Smp_164930.1
SmLNCS139989-IBu positive_interaction Smp_164930.1
SmLNCA139663-IBu positive_interaction Smp_164930.1
SmLNCA179040 positive_interaction Smp_164930.1
SmLINC180869 positive_interaction Smp_164930.1
SmLINC180879 positive_interaction Smp_164930.1
SmLNCA140295-IBu positive_interaction Smp_164930.1
SmLINC179207 positive_interaction Smp_164930.1
SmLNCA140077-IBu positive_interaction Smp_164930.1
SmLNCA140243-IBu positive_interaction Smp_164930.1
SmLINC140313-IBu positive_interaction Smp_164930.1
SmLINC179221 positive_interaction Smp_164930.1
SmLINC179222 positive_interaction Smp_164930.1
SmLNCA140542-IBu positive_interaction Smp_164930.1
SmLINC179220 positive_interaction Smp_164930.1
SmLNCA140849-IBu positive_interaction Smp_164930.1
SmLNCA179047 positive_interaction Smp_164930.1
SmLNCA141137-IBu positive_interaction Smp_164930.1
SmLNCA179051 positive_interaction Smp_164930.1
SmLNCA141196-IBu positive_interaction Smp_164930.1
SmLNCA141334-IBu positive_interaction Smp_164930.1
SmLNCA179060 positive_interaction Smp_164930.1
SmLNCA141523-IBu positive_interaction Smp_164930.1
SmLNCA179062 positive_interaction Smp_164930.1
SmLNCA141910-IBu positive_interaction Smp_164930.1
SmLNCA141843-IBu positive_interaction Smp_164930.1
SmLNCA141999-IBu positive_interaction Smp_164930.1
SmLINC179238 positive_interaction Smp_164930.1
SmLNCA142383-IBu positive_interaction Smp_164930.1
SmLNCS178941 positive_interaction Smp_164930.1
SmLINC179247 positive_interaction Smp_164930.1
SmLINC179245 positive_interaction Smp_164930.1
SmLNCA142826-IBu positive_interaction Smp_164930.1
SmLNCA179078 positive_interaction Smp_164930.1
SmLINC179246 positive_interaction Smp_164930.1
SmLNCA179077 positive_interaction Smp_164930.1
SmLINC142738-IBu positive_interaction Smp_164930.1
SmLNCS178942 positive_interaction Smp_164930.1
SmLNCA143083-IBu positive_interaction Smp_164930.1
SmLNCA142998-IBu positive_interaction Smp_164930.1
SmLINC180908 positive_interaction Smp_164930.1
SmLNCS144387-IBu positive_interaction Smp_164930.1
SmLINC179265 positive_interaction Smp_164930.1
SmLNCS143687-IBu positive_interaction Smp_164930.1
SmLINC180913 positive_interaction Smp_164930.1
SmLNCA143548-IBu positive_interaction Smp_164930.1
SmLINC179269 positive_interaction Smp_164930.1
SmLINC179271 positive_interaction Smp_164930.1
SmLNCA179088 positive_interaction Smp_164930.1
SmLINC179266 positive_interaction Smp_164930.1
SmLINC180918 positive_interaction Smp_164930.1
SmLNCA179093 positive_interaction Smp_164930.1
SmLINC180919 positive_interaction Smp_164930.1
SmLNCA144105-IBu positive_interaction Smp_164930.1
SmLINC180920 positive_interaction Smp_164930.1
SmLNCA144130-IBu positive_interaction Smp_164930.1
SmLNCA144298-IBu positive_interaction Smp_164930.1
SmLINC180924 positive_interaction Smp_164930.1
SmLNCA144266-IBu positive_interaction Smp_164930.1
SmLNCA144338-IBu positive_interaction Smp_164930.1
SmLINC179293 positive_interaction Smp_164930.1
SmLINC179290 positive_interaction Smp_164930.1
SmLNCA144744-IBu positive_interaction Smp_164930.1
SmLNCS144885-IBu positive_interaction Smp_164930.1
SmLNCA179100 positive_interaction Smp_164930.1
SmLNCA144745-IBu positive_interaction Smp_164930.1
SmLNCA144875-IBu positive_interaction Smp_164930.1
SmLNCA145085-IBu positive_interaction Smp_164930.1
SmLNCS178949 positive_interaction Smp_164930.1
SmLNCA145091-IBu positive_interaction Smp_164930.1
SmLINC180942 positive_interaction Smp_164930.1
SmLINC180943 positive_interaction Smp_164930.1
SmLINC145220-IBu positive_interaction Smp_164930.1
SmLNCA145530-IBu positive_interaction Smp_164930.1
SmLNCA145706-IBu positive_interaction Smp_164930.1
SmLNCA146310-IBu positive_interaction Smp_164930.1
SmLNCA145876-IBu positive_interaction Smp_164930.1
SmLNCA145885-IBu positive_interaction Smp_164930.1
SmLINC179314 positive_interaction Smp_164930.1
SmLINC180968 positive_interaction Smp_164930.1
SmLINC180967 positive_interaction Smp_164930.1
SmLNCA146213-IBu positive_interaction Smp_164930.1
SmLNCS146554-IBu positive_interaction Smp_164930.1
SmLNCA146382-IBu positive_interaction Smp_164930.1
SmLINC180970 positive_interaction Smp_164930.1
SmLNCA146570-IBu positive_interaction Smp_164930.1
SmLNCA179116 positive_interaction Smp_164930.1
SmLNCA146809-IBu positive_interaction Smp_164930.1
SmLNCA146628-IBu positive_interaction Smp_164930.1
SmLNCA179120 positive_interaction Smp_164930.1
SmLNCA179121 positive_interaction Smp_164930.1
SmLINC146800-IBu positive_interaction Smp_164930.1
SmLINC182029 positive_interaction Smp_164930.1
SmLINC180976 positive_interaction Smp_164930.1
SmLINC182038 positive_interaction Smp_164930.1
SmLINC179343 positive_interaction Smp_164930.1
SmLINC179337 positive_interaction Smp_164930.1
SmLINC179339 positive_interaction Smp_164930.1
SmLINC182077 positive_interaction Smp_164930.1
SmLINC147203-IBu positive_interaction Smp_164930.1
SmLNCA147298-IBu positive_interaction Smp_164930.1
SmLNCA147746-IBu positive_interaction Smp_164930.1
SmLNCA147751-IBu positive_interaction Smp_164930.1
SmLINC179378 positive_interaction Smp_164930.1
SmLNCS147838-IBu positive_interaction Smp_164930.1
SmLNCA179146 positive_interaction Smp_164930.1
SmLNCA147864-IBu positive_interaction Smp_164930.1
SmLNCA147866-IBu positive_interaction Smp_164930.1
SmLINC148068-IBu positive_interaction Smp_164930.1
SmLNCA179150 positive_interaction Smp_164930.1
SmLNCA148316-IBu positive_interaction Smp_164930.1
SmLNCA179159 positive_interaction Smp_164930.1
SmLNCA149360-IBu positive_interaction Smp_164930.1
SmLINC179448 positive_interaction Smp_164930.1
SmLNCA148446-IBu positive_interaction Smp_164930.1
SmLINC179416 positive_interaction Smp_164930.1
SmLINC181091 positive_interaction Smp_164930.1
SmLINC179431 positive_interaction Smp_164930.1
SmLNCA149341-IBu positive_interaction Smp_164930.1
SmLNCA148994-IBu positive_interaction Smp_164930.1
SmLNCS149064-IBu positive_interaction Smp_164930.1
SmLNCS178977 positive_interaction Smp_164930.1
SmLNCA149164-IBu positive_interaction Smp_164930.1
SmLNCA149228-IBu positive_interaction Smp_164930.1
SmLINC179436 positive_interaction Smp_164930.1
SmLNCA179168 positive_interaction Smp_164930.1
SmLINC149433-IBu positive_interaction Smp_164930.1
SmLNCA179173 positive_interaction Smp_164930.1
SmLINC181100 positive_interaction Smp_164930.1
SmLNCA179179 positive_interaction Smp_164930.1
SmLINC179456 positive_interaction Smp_164930.1
SmLNCA179181 positive_interaction Smp_164930.1
SmLNCA149967-IBu positive_interaction Smp_164930.1
SmLINC181107 positive_interaction Smp_164930.1
SmLINC150045-IBu positive_interaction Smp_164930.1
SmLNCA150418-IBu positive_interaction Smp_164930.1
SmLNCA179186 positive_interaction Smp_164930.1
SmLINC179477 positive_interaction Smp_164930.1
SmLNCA150387-IBu positive_interaction Smp_164930.1
SmLNCS178981 positive_interaction Smp_164930.1
SmLNCA150817-IBu positive_interaction Smp_164930.1
SmLNCA179198 positive_interaction Smp_164930.1
SmLINC182085 positive_interaction Smp_164930.1
SmLINC181155 positive_interaction Smp_164930.1
SmLNCA151632-IBu positive_interaction Smp_164930.1
SmLNCS178992 positive_interaction Smp_164930.1
SmLNCA151564-IBu positive_interaction Smp_164930.1
SmLNCS151882-IBu positive_interaction Smp_164930.1
SmLNCA152313-IBu positive_interaction Smp_164930.1
SmLNCS151857-IBu positive_interaction Smp_164930.1
SmLINC181150 positive_interaction Smp_164930.1
SmLNCA152096-IBu positive_interaction Smp_164930.1
SmLINC181154 positive_interaction Smp_164930.1
SmLINC152266-IBu positive_interaction Smp_164930.1
SmLINC179549 positive_interaction Smp_164930.1
SmLINC181164 positive_interaction Smp_164930.1
SmLNCA152752-IBu positive_interaction Smp_164930.1
SmLINC181169 positive_interaction Smp_164930.1
SmLNCS152831-IBu positive_interaction Smp_164930.1
SmLNCA152842-IBu positive_interaction Smp_164930.1
SmLNCA152913-IBu positive_interaction Smp_164930.1
SmLNCA153358-IBu positive_interaction Smp_164930.1
SmLNCA152591-IBu positive_interaction Smp_164930.1
SmLNCS179003 positive_interaction Smp_164930.1
SmLINC179550 positive_interaction Smp_164930.1
SmLNCA152662-IBu positive_interaction Smp_164930.1
SmLNCA152960-IBu positive_interaction Smp_164930.1
SmLINC179563 positive_interaction Smp_164930.1
SmLINC152951-IBu positive_interaction Smp_164930.1
SmLNCA153172-IBu positive_interaction Smp_164930.1
SmLNCA153084-IBu positive_interaction Smp_164930.1
SmLNCA153339-IBu positive_interaction Smp_164930.1
SmLINC181204 positive_interaction Smp_164930.1
SmLNCA179233 positive_interaction Smp_164930.1
SmLINC153364-IBu positive_interaction Smp_164930.1
SmLNCA153587-IBu positive_interaction Smp_164930.1
SmLNCA154000-IBu positive_interaction Smp_164930.1
SmLINC181214 positive_interaction Smp_164930.1
SmLNCA153661-IBu positive_interaction Smp_164930.1
SmLNCA153668-IBu positive_interaction Smp_164930.1
SmLNCA179237 positive_interaction Smp_164930.1
SmLNCA153672-IBu positive_interaction Smp_164930.1
SmLINC154128-IBu positive_interaction Smp_164930.1
SmLNCA179255 positive_interaction Smp_164930.1
SmLNCA179260 positive_interaction Smp_164930.1
SmLNCA179262 positive_interaction Smp_164930.1
SmLINC179587 positive_interaction Smp_164930.1
SmLINC179592 positive_interaction Smp_164930.1
SmLINC155144-IBu positive_interaction Smp_164930.1
SmLNCA155680-IBu positive_interaction Smp_164930.1
SmLNCA155665-IBu positive_interaction Smp_164930.1
SmLNCA155378-IBu positive_interaction Smp_164930.1
SmLINC181240 positive_interaction Smp_164930.1
SmLNCA179273 positive_interaction Smp_164930.1
SmLINC179604 positive_interaction Smp_164930.1
SmLINC155486-IBu positive_interaction Smp_164930.1
SmLNCA179276 positive_interaction Smp_164930.1
SmLNCA156113-IBu positive_interaction Smp_164930.1
SmLNCA179279 positive_interaction Smp_164930.1
SmLINC179614 positive_interaction Smp_164930.1
SmLINC182090 positive_interaction Smp_164930.1
SmLINC179617 positive_interaction Smp_164930.1
SmLINC179618 positive_interaction Smp_164930.1
SmLINC179619 positive_interaction Smp_164930.1
SmLNCA156109-IBu positive_interaction Smp_164930.1
SmLNCA156152-IBu positive_interaction Smp_164930.1
SmLNCA156457-IBu positive_interaction Smp_164930.1
SmLINC179631 positive_interaction Smp_164930.1
SmLINC181282 positive_interaction Smp_164930.1
SmLNCA156396-IBu positive_interaction Smp_164930.1
SmLNCA156561-IBu positive_interaction Smp_164930.1
SmLNCA156566-IBu positive_interaction Smp_164930.1
SmLNCA156744-IBu positive_interaction Smp_164930.1
SmLINC156721-IBu positive_interaction Smp_164930.1
SmLNCA156708-IBu positive_interaction Smp_164930.1
SmLINC179635 positive_interaction Smp_164930.1
SmLNCA179301 positive_interaction Smp_164930.1
SmLNCA157348-IBu positive_interaction Smp_164930.1
SmLINC179661 positive_interaction Smp_164930.1
SmLNCA157588-IBu positive_interaction Smp_164930.1
SmLINC179671 positive_interaction Smp_164930.1
SmLNCS179027 positive_interaction Smp_164930.1
SmLNCA157764-IBu positive_interaction Smp_164930.1
SmLNCA157820-IBu positive_interaction Smp_164930.1
SmLNCA179308 positive_interaction Smp_164930.1
SmLNCA158158-IBu positive_interaction Smp_164930.1
SmLNCA158035-IBu positive_interaction Smp_164930.1
SmLINC158081-IBu positive_interaction Smp_164930.1
SmLINC158111-IBu positive_interaction Smp_164930.1
SmLNCA179327 positive_interaction Smp_164930.1
SmLNCA158198-IBu positive_interaction Smp_164930.1
SmLNCS158211-IBu positive_interaction Smp_164930.1
SmLNCA158380-IBu positive_interaction Smp_164930.1
SmLNCA158223-IBu positive_interaction Smp_164930.1
SmLNCA158539-IBu positive_interaction Smp_164930.1
SmLNCA179316 positive_interaction Smp_164930.1
SmLINC181329 positive_interaction Smp_164930.1
SmLNCA158911-IBu positive_interaction Smp_164930.1
SmLNCA158715-IBu positive_interaction Smp_164930.1
SmLNCA158868-IBu positive_interaction Smp_164930.1
SmLINC181327 positive_interaction Smp_164930.1
SmLNCA179325 positive_interaction Smp_164930.1
SmLINC179691 positive_interaction Smp_164930.1
SmLINC179692 positive_interaction Smp_164930.1
SmLNCA179331 positive_interaction Smp_164930.1
SmLINC179693 positive_interaction Smp_164930.1
SmLINC159014-IBu positive_interaction Smp_164930.1
SmLINC182101 positive_interaction Smp_164930.1
SmLINC179709 positive_interaction Smp_164930.1
SmLINC179712 positive_interaction Smp_164930.1
SmLINC182130 positive_interaction Smp_164930.1
SmLINC179729 positive_interaction Smp_164930.1
SmLINC179730 positive_interaction Smp_164930.1
SmLINC181350 positive_interaction Smp_164930.1
SmLINC179732 positive_interaction Smp_164930.1
SmLINC179750 positive_interaction Smp_164930.1
SmLNCA179342 positive_interaction Smp_164930.1
SmLNCA159888-IBu positive_interaction Smp_164930.1
SmLINC179759 positive_interaction Smp_164930.1
SmLNCS179043 positive_interaction Smp_164930.1
SmLINC181363 positive_interaction Smp_164930.1
SmLNCA160275-IBu positive_interaction Smp_164930.1
SmLNCA160379-IBu positive_interaction Smp_164930.1
SmLNCA160303-IBu positive_interaction Smp_164930.1
SmLNCA179349 positive_interaction Smp_164930.1
SmLNCA160434-IBu positive_interaction Smp_164930.1
SmLINC179765 positive_interaction Smp_164930.1
SmLNCA160519-IBu positive_interaction Smp_164930.1
SmLNCA160533-IBu positive_interaction Smp_164930.1
SmLNCS179055 positive_interaction Smp_164930.1
SmLNCA160820-IBu positive_interaction Smp_164930.1
SmLNCA160540-IBu positive_interaction Smp_164930.1
SmLINC160614-IBu positive_interaction Smp_164930.1
SmLNCA179352 positive_interaction Smp_164930.1
SmLINC182159 positive_interaction Smp_164930.1
SmLINC179806 positive_interaction Smp_164930.1
SmLNCA161071-IBu positive_interaction Smp_164930.1
SmLINC181401 positive_interaction Smp_164930.1
SmLNCA161389-IBu positive_interaction Smp_164930.1
SmLNCA161736-IBu positive_interaction Smp_164930.1
SmLNCA179356 positive_interaction Smp_164930.1
SmLINC179814 positive_interaction Smp_164930.1
SmLINC179829 positive_interaction Smp_164930.1
SmLINC179832 positive_interaction Smp_164930.1
SmLNCA161767-IBu positive_interaction Smp_164930.1
SmLNCA161751-IBu positive_interaction Smp_164930.1
SmLNCS161888-IBu positive_interaction Smp_164930.1
SmLINC162131-IBu positive_interaction Smp_164930.1
SmLINC179863 positive_interaction Smp_164930.1
SmLINC179867 positive_interaction Smp_164930.1
SmLINC179839 positive_interaction Smp_164930.1
SmLNCA161880-IBu positive_interaction Smp_164930.1
SmLNCS179066 positive_interaction Smp_164930.1
SmLNCA162166-IBu positive_interaction Smp_164930.1
SmLINC181416 positive_interaction Smp_164930.1
SmLNCA162265-IBu positive_interaction Smp_164930.1
SmLNCA162691-IBu positive_interaction Smp_164930.1
SmLINC179853 positive_interaction Smp_164930.1
SmLNCA162438-IBu positive_interaction Smp_164930.1
SmLINC179845 positive_interaction Smp_164930.1
SmLNCA163315-IBu positive_interaction Smp_164930.1
SmLINC179856 positive_interaction Smp_164930.1
SmLNCA163293-IBu positive_interaction Smp_164930.1
SmLNCA163427-IBu positive_interaction Smp_164930.1
SmLNCS179068 positive_interaction Smp_164930.1
SmLINC179875 positive_interaction Smp_164930.1
SmLNCA163375-IBu positive_interaction Smp_164930.1
SmLINC181432 positive_interaction Smp_164930.1
SmLNCS179070 positive_interaction Smp_164930.1
SmLNCA163769-IBu positive_interaction Smp_164930.1
SmLINC164115-IBu positive_interaction Smp_164930.1
SmLINC179884 positive_interaction Smp_164930.1
SmLINC179902 positive_interaction Smp_164930.1
SmLNCA163934-IBu positive_interaction Smp_164930.1
SmLNCA164085-IBu positive_interaction Smp_164930.1
SmLNCA164328-IBu positive_interaction Smp_164930.1
SmLNCA164849-IBu positive_interaction Smp_164930.1
SmLNCA164851-IBu positive_interaction Smp_164930.1
SmLINC181451 positive_interaction Smp_164930.1
SmLNCA164568-IBu positive_interaction Smp_164930.1
SmLINC164904-IBu positive_interaction Smp_164930.1
SmLNCA164815-IBu positive_interaction Smp_164930.1
SmLNCA164756-IBu positive_interaction Smp_164930.1
SmLINC181449 positive_interaction Smp_164930.1
SmLNCA164859-IBu positive_interaction Smp_164930.1
SmLINC165185-IBu positive_interaction Smp_164930.1
SmLNCA179399 positive_interaction Smp_164930.1
SmLNCA165337-IBu positive_interaction Smp_164930.1
SmLINC179893 positive_interaction Smp_164930.1
SmLNCA165909-IBu positive_interaction Smp_164930.1
SmLNCA179405 positive_interaction Smp_164930.1
SmLNCA165098-IBu positive_interaction Smp_164930.1
SmLNCS179074 positive_interaction Smp_164930.1
SmLNCA165913-IBu positive_interaction Smp_164930.1
SmLINC165743-IBu positive_interaction Smp_164930.1
SmLNCA165710-IBu positive_interaction Smp_164930.1
SmLNCA166151-IBu positive_interaction Smp_164930.1
SmLNCA166325-IBu positive_interaction Smp_164930.1
SmLNCA166195-IBu positive_interaction Smp_164930.1
SmLINC181457 positive_interaction Smp_164930.1
SmLNCA179423 positive_interaction Smp_164930.1
SmLINC179920 positive_interaction Smp_164930.1
SmLINC179931 positive_interaction Smp_164930.1
SmLNCA166711-IBu positive_interaction Smp_164930.1
SmLNCA167006-IBu positive_interaction Smp_164930.1
SmLNCA179431 positive_interaction Smp_164930.1
SmLINC181479 positive_interaction Smp_164930.1
SmLNCA166779-IBu positive_interaction Smp_164930.1
SmLINC179938 positive_interaction Smp_164930.1
SmLINC179939 positive_interaction Smp_164930.1
SmLNCA179436 positive_interaction Smp_164930.1
SmLNCA167094-IBu positive_interaction Smp_164930.1
SmLINC181495 positive_interaction Smp_164930.1
SmLNCA167464-IBu positive_interaction Smp_164930.1
SmLINC181500 positive_interaction Smp_164930.1
SmLINC181497 positive_interaction Smp_164930.1
SmLINC179973 positive_interaction Smp_164930.1
SmLNCS179081 positive_interaction Smp_164930.1
SmLNCA167448-IBu positive_interaction Smp_164930.1
SmLNCA168045-IBu positive_interaction Smp_164930.1
SmLNCS167760-IBu positive_interaction Smp_164930.1
SmLINC179975 positive_interaction Smp_164930.1
SmLNCA167968-IBu positive_interaction Smp_164930.1
SmLINC181512 positive_interaction Smp_164930.1
SmLINC167989-IBu positive_interaction Smp_164930.1
SmLINC181518 positive_interaction Smp_164930.1
SmLNCA168302-IBu positive_interaction Smp_164930.1
SmLNCA168330-IBu positive_interaction Smp_164930.1
SmLNCA168333-IBu positive_interaction Smp_164930.1
SmLNCA179451 positive_interaction Smp_164930.1
SmLNCA168455-IBu positive_interaction Smp_164930.1
SmLINC181519 positive_interaction Smp_164930.1
SmLINC179998 positive_interaction Smp_164930.1
SmLNCA168724-IBu positive_interaction Smp_164930.1
SmLNCA168978-IBu positive_interaction Smp_164930.1
SmLINC180001 positive_interaction Smp_164930.1
SmLNCA169146-IBu positive_interaction Smp_164930.1
SmLINC181531 positive_interaction Smp_164930.1
SmLNCS169486-IBu positive_interaction Smp_164930.1
SmLNCS179089 positive_interaction Smp_164930.1
SmLNCA169221-IBu positive_interaction Smp_164930.1
SmLNCA169222-IBu positive_interaction Smp_164930.1
SmLNCA179458 positive_interaction Smp_164930.1
SmLNCA169265-IBu positive_interaction Smp_164930.1
SmLNCA169692-IBu positive_interaction Smp_164930.1
SmLNCA169830-IBu positive_interaction Smp_164930.1
SmLINC181547 positive_interaction Smp_164930.1
SmLNCS179092 positive_interaction Smp_164930.1
SmLNCA170473-IBu positive_interaction Smp_164930.1
SmLNCA170490-IBu positive_interaction Smp_164930.1
SmLINC180038 positive_interaction Smp_164930.1
SmLNCA170558-IBu positive_interaction Smp_164930.1
SmLNCA170559-IBu positive_interaction Smp_164930.1
SmLINC170718-IBu positive_interaction Smp_164930.1
SmLNCA170698-IBu positive_interaction Smp_164930.1
SmLINC181555 positive_interaction Smp_164930.1
SmLNCA179494 positive_interaction Smp_164930.1
SmLINC181557 positive_interaction Smp_164930.1
SmLNCA171192-IBu positive_interaction Smp_164930.1
SmLINC180050 positive_interaction Smp_164930.1
SmLNCS179099 positive_interaction Smp_164930.1
SmLNCA171309-IBu positive_interaction Smp_164930.1
SmLNCA171457-IBu positive_interaction Smp_164930.1
SmLINC181562 positive_interaction Smp_164930.1
SmLNCA171495-IBu positive_interaction Smp_164930.1
SmLINC180054 positive_interaction Smp_164930.1
SmLNCA171658-IBu positive_interaction Smp_164930.1
SmLINC181565 positive_interaction Smp_164930.1
SmLNCA179508 positive_interaction Smp_164930.1
SmLNCA171993-IBu positive_interaction Smp_164930.1
SmLNCS171952-IBu positive_interaction Smp_164930.1
SmLNCA172128-IBu positive_interaction Smp_164930.1
SmLNCA179512 positive_interaction Smp_164930.1
SmLINC180061 positive_interaction Smp_164930.1
SmLNCA179515 positive_interaction Smp_164930.1
SmLNCA172517-IBu positive_interaction Smp_164930.1
SmLNCA172316-IBu positive_interaction Smp_164930.1
SmLNCA172189-IBu positive_interaction Smp_164930.1
SmLNCS179104 positive_interaction Smp_164930.1
SmLNCA172454-IBu positive_interaction Smp_164930.1
SmLINC172363-IBu positive_interaction Smp_164930.1
SmLNCA172602-IBu positive_interaction Smp_164930.1
SmLINC181574 positive_interaction Smp_164930.1
SmLNCA172913-IBu positive_interaction Smp_164930.1
SmLINC173260-IBu positive_interaction Smp_164930.1
SmLINC181579 positive_interaction Smp_164930.1
SmLNCS173813-IBu positive_interaction Smp_164930.1
SmLINC181581 positive_interaction Smp_164930.1
SmLINC180082 positive_interaction Smp_164930.1
SmLINC180083 positive_interaction Smp_164930.1
SmLNCA179532 positive_interaction Smp_164930.1
SmLNCA173764-IBu positive_interaction Smp_164930.1
SmLNCA179536 positive_interaction Smp_164930.1
SmLNCA173575-IBu positive_interaction Smp_164930.1
SmLNCA179533 positive_interaction Smp_164930.1
SmLNCA173529-IBu positive_interaction Smp_164930.1
SmLNCA179535 positive_interaction Smp_164930.1
SmLNCA179537 positive_interaction Smp_164930.1
SmLNCA179548 positive_interaction Smp_164930.1
SmLNCA174331-IBu positive_interaction Smp_164930.1
SmLNCA173712-IBu positive_interaction Smp_164930.1
SmLNCA174068-IBu positive_interaction Smp_164930.1
SmLNCA173932-IBu positive_interaction Smp_164930.1
SmLNCA179550 positive_interaction Smp_164930.1
SmLNCA174389-IBu positive_interaction Smp_164930.1
SmLINC180100 positive_interaction Smp_164930.1
SmLNCA175198-IBu positive_interaction Smp_164930.1
SmLNCA175231-IBu positive_interaction Smp_164930.1
SmLINC181600 positive_interaction Smp_164930.1
SmLNCS179125 positive_interaction Smp_164930.1
SmLINC180102 positive_interaction Smp_164930.1
SmLINC180103 positive_interaction Smp_164930.1
SmLNCA179562 positive_interaction Smp_164930.1
SmLINC181604 positive_interaction Smp_164930.1
SmLINC181607 positive_interaction Smp_164930.1
SmLINC181610 positive_interaction Smp_164930.1
SmLINC181611 positive_interaction Smp_164930.1
SmLNCS174845-IBu positive_interaction Smp_164930.1
SmLNCA179568 positive_interaction Smp_164930.1
SmLNCA174999-IBu positive_interaction Smp_164930.1
SmLINC181612 positive_interaction Smp_164930.1
SmLINC180111 positive_interaction Smp_164930.1
SmLNCA175090-IBu positive_interaction Smp_164930.1
SmLNCA175298-IBu positive_interaction Smp_164930.1
SmLNCS179129 positive_interaction Smp_164930.1
SmLNCS179130 positive_interaction Smp_164930.1
SmLINC180124 positive_interaction Smp_164930.1
SmLINC181638 positive_interaction Smp_164930.1
SmLNCA176362-IBu positive_interaction Smp_164930.1
SmLNCA177218-IBu positive_interaction Smp_164930.1
SmLNCA179583 positive_interaction Smp_164930.1
SmLNCA176154-IBu positive_interaction Smp_164930.1
SmLNCA176077-IBu positive_interaction Smp_164930.1
SmLNCA176380-IBu positive_interaction Smp_164930.1
SmLINC176567-IBu positive_interaction Smp_164930.1
SmLNCA176430-IBu positive_interaction Smp_164930.1
SmLNCA176816-IBu positive_interaction Smp_164930.1
SmLNCA176963-IBu positive_interaction Smp_164930.1
SmLNCA177069-IBu positive_interaction Smp_164930.1
SmLNCS177312-IBu positive_interaction Smp_164930.1
SmLNCA177148-IBu positive_interaction Smp_164930.1
SmLNCA177343-IBu positive_interaction Smp_164930.1
SmLNCA177357-IBu positive_interaction Smp_164930.1
SmLNCA179617 positive_interaction Smp_164930.1
SmLNCA177644-IBu positive_interaction Smp_164930.1
SmLNCA177565-IBu positive_interaction Smp_164930.1
SmLNCA177648-IBu positive_interaction Smp_164930.1
SmLNCA177853-IBu positive_interaction Smp_164930.1
SmLNCS177919-IBu positive_interaction Smp_164930.1
SmLNCA177842-IBu positive_interaction Smp_164930.1
SmLNCA178630-IBu positive_interaction Smp_164930.1
SmLNCS179137 positive_interaction Smp_164930.1
SmLNCA178006-IBu positive_interaction Smp_164930.1
SmLNCS179139 positive_interaction Smp_164930.1
SmLINC182174 positive_interaction Smp_164930.1
SmLINC182176 positive_interaction Smp_164930.1
SmLINC182186 positive_interaction Smp_164930.1
SmLINC182183 positive_interaction Smp_164930.1
SmLINC178693-IBu positive_interaction Smp_164930.1
SmLINC180203 positive_interaction Smp_164930.1
SmLINC180318 positive_interaction Smp_141380.1
SmLINC180434 positive_interaction Smp_141380.1
SmLNCA101347-IBu positive_interaction Smp_141380.1
SmLNCA101304-IBu positive_interaction Smp_141380.1
SmLNCA102324-IBu positive_interaction Smp_141380.1
SmLNCA101456-IBu positive_interaction Smp_141380.1
SmLNCA102330-IBu positive_interaction Smp_141380.1
SmLINC180834 positive_interaction Smp_141380.1
SmLNCA103896-IBu positive_interaction Smp_141380.1
SmLNCA104477-IBu positive_interaction Smp_141380.1
SmLNCA104714-IBu positive_interaction Smp_141380.1
SmLNCA104410-IBu positive_interaction Smp_141380.1
SmLINC180932 positive_interaction Smp_141380.1
SmLNCA104704-IBu positive_interaction Smp_141380.1
SmLNCA104846-IBu positive_interaction Smp_141380.1
SmLNCA104792-IBu positive_interaction Smp_141380.1
SmLNCA105337-IBu positive_interaction Smp_141380.1
SmLNCA105511-IBu positive_interaction Smp_141380.1
SmLINC106555-IBu positive_interaction Smp_141380.1
SmLNCA105777-IBu positive_interaction Smp_141380.1
SmLNCA106226-IBu positive_interaction Smp_141380.1
SmLNCA106174-IBu positive_interaction Smp_141380.1
SmLNCA106569-IBu positive_interaction Smp_141380.1
SmLNCS179065 positive_interaction Smp_141380.1
SmLNCA179367 positive_interaction Smp_141380.1
SmLINC181423 positive_interaction Smp_141380.1
SmLINC179645 positive_interaction Smp_141380.1
SmLNCA106546-IBu positive_interaction Smp_141380.1
SmLNCA106623-IBu positive_interaction Smp_141380.1
SmLNCA107010-IBu positive_interaction Smp_141380.1
SmLNCA107082-IBu positive_interaction Smp_141380.1
SmLNCS179052 positive_interaction Smp_141380.1
SmLNCA108009-IBu positive_interaction Smp_141380.1
SmLNCA107643-IBu positive_interaction Smp_141380.1
SmLNCA107180-IBu positive_interaction Smp_141380.1
SmLNCA107544-IBu positive_interaction Smp_141380.1
SmLNCA107211-IBu positive_interaction Smp_141380.1
SmLNCA107580-IBu positive_interaction Smp_141380.1
SmLNCA107369-IBu positive_interaction Smp_141380.1
SmLNCA107421-IBu positive_interaction Smp_141380.1
SmLNCA107760-IBu positive_interaction Smp_141380.1
SmLNCA108366-IBu positive_interaction Smp_141380.1
SmLNCA108574-IBu positive_interaction Smp_141380.1
SmLNCA109689-IBu positive_interaction Smp_141380.1
SmLNCA108901-IBu positive_interaction Smp_141380.1
SmLINC181689 positive_interaction Smp_141380.1
SmLINC181695 positive_interaction Smp_141380.1
SmLNCA109484-IBu positive_interaction Smp_141380.1
SmLNCA109411-IBu positive_interaction Smp_141380.1
SmLNCA109838-IBu positive_interaction Smp_141380.1
SmLNCA109332-IBu positive_interaction Smp_141380.1
SmLNCA109989-IBu positive_interaction Smp_141380.1
SmLNCA109960-IBu positive_interaction Smp_141380.1
SmLNCA179656 positive_interaction Smp_141380.1
SmLNCA110123-IBu positive_interaction Smp_141380.1
SmLNCA110401-IBu positive_interaction Smp_141380.1
SmLNCA110488-IBu positive_interaction Smp_141380.1
SmLNCA110489-IBu positive_interaction Smp_141380.1
SmLINC181746 positive_interaction Smp_141380.1
SmLINC181743 positive_interaction Smp_141380.1
SmLNCA111102-IBu positive_interaction Smp_141380.1
SmLNCA111193-IBu positive_interaction Smp_141380.1
SmLNCA179684 positive_interaction Smp_141380.1
SmLNCA111780-IBu positive_interaction Smp_141380.1
SmLNCA112036-IBu positive_interaction Smp_141380.1
SmLINC180282 positive_interaction Smp_141380.1
SmLNCA112855-IBu positive_interaction Smp_141380.1
SmLNCA113019-IBu positive_interaction Smp_141380.1
SmLNCA112846-IBu positive_interaction Smp_141380.1
SmLNCA112928-IBu positive_interaction Smp_141380.1
SmLINC180292 positive_interaction Smp_141380.1
SmLNCA179698 positive_interaction Smp_141380.1
SmLINC113257-IBu positive_interaction Smp_141380.1
SmLNCA113886-IBu positive_interaction Smp_141380.1
SmLINC181770 positive_interaction Smp_141380.1
SmLNCA113186-IBu positive_interaction Smp_141380.1
SmLNCA113455-IBu positive_interaction Smp_141380.1
SmLNCA113587-IBu positive_interaction Smp_141380.1
SmLNCA114170-IBu positive_interaction Smp_141380.1
SmLNCA114272-IBu positive_interaction Smp_141380.1
SmLNCA114503-IBu positive_interaction Smp_141380.1
SmLNCS179198 positive_interaction Smp_141380.1
SmLNCA114607-IBu positive_interaction Smp_141380.1
SmLNCS179201 positive_interaction Smp_141380.1
SmLNCA116151-IBu positive_interaction Smp_141380.1
SmLNCA116441-IBu positive_interaction Smp_141380.1
SmLNCA116458-IBu positive_interaction Smp_141380.1
SmLNCS179207 positive_interaction Smp_141380.1
SmLINC116235-IBu positive_interaction Smp_141380.1
SmLNCA116340-IBu positive_interaction Smp_141380.1
SmLNCA117594-IBu positive_interaction Smp_141380.1
SmLNCA116980-IBu positive_interaction Smp_141380.1
SmLINC180363 positive_interaction Smp_141380.1
SmLNCA117169-IBu positive_interaction Smp_141380.1
SmLNCA179761 positive_interaction Smp_141380.1
SmLNCA179765 positive_interaction Smp_141380.1
SmLNCS179211 positive_interaction Smp_141380.1
SmLNCS179212 positive_interaction Smp_141380.1
SmLNCA118902-IBu positive_interaction Smp_141380.1
SmLINC182215 positive_interaction Smp_141380.1
SmLINC182207 positive_interaction Smp_141380.1
SmLINC181870 positive_interaction Smp_141380.1
SmLINC180440 positive_interaction Smp_141380.1
SmLINC181922 positive_interaction Smp_141380.1
SmLNCA119596-IBu positive_interaction Smp_141380.1
SmLNCA120371-IBu positive_interaction Smp_141380.1
SmLNCA120201-IBu positive_interaction Smp_141380.1
SmLNCA120147-IBu positive_interaction Smp_141380.1
SmLNCA120253-IBu positive_interaction Smp_141380.1
SmLNCA121005-IBu positive_interaction Smp_141380.1
SmLINC180479 positive_interaction Smp_141380.1
SmLNCS179131 positive_interaction Smp_141380.1
SmLNCA121150-IBu positive_interaction Smp_141380.1
SmLINC181950 positive_interaction Smp_141380.1
SmLNCA121492-IBu positive_interaction Smp_141380.1
SmLINC180504 positive_interaction Smp_141380.1
SmLINC180509 positive_interaction Smp_141380.1
SmLINC180497 positive_interaction Smp_141380.1
SmLINC180503 positive_interaction Smp_141380.1
SmLINC180514 positive_interaction Smp_141380.1
SmLINC180506 positive_interaction Smp_141380.1
SmLINC180508 positive_interaction Smp_141380.1
SmLINC180505 positive_interaction Smp_141380.1
SmLINC180511 positive_interaction Smp_141380.1
SmLINC180512 positive_interaction Smp_141380.1
SmLINC180518 positive_interaction Smp_141380.1
SmLNCA122109-IBu positive_interaction Smp_141380.1
SmLNCA122540-IBu positive_interaction Smp_141380.1
SmLINC181964 positive_interaction Smp_141380.1
SmLNCA122787-IBu positive_interaction Smp_141380.1
SmLINC123555-IBu positive_interaction Smp_141380.1
SmLINC180537 positive_interaction Smp_141380.1
SmLNCA123196-IBu positive_interaction Smp_141380.1
SmLNCA123238-IBu positive_interaction Smp_141380.1
SmLNCA123405-IBu positive_interaction Smp_141380.1
SmLINC180558 positive_interaction Smp_141380.1
SmLNCA124251-IBu positive_interaction Smp_141380.1
SmLNCA124349-IBu positive_interaction Smp_141380.1
SmLNCA178779 positive_interaction Smp_141380.1
SmLNCA124403-IBu positive_interaction Smp_141380.1
SmLNCS124890-IBu positive_interaction Smp_141380.1
SmLINC125299-IBu positive_interaction Smp_141380.1
SmLNCA125140-IBu positive_interaction Smp_141380.1
SmLINC178833 positive_interaction Smp_141380.1
SmLINC178832 positive_interaction Smp_141380.1
SmLNCA125555-IBu positive_interaction Smp_141380.1
SmLNCA126213-IBu positive_interaction Smp_141380.1
SmLNCA178820 positive_interaction Smp_141380.1
SmLNCA126335-IBu positive_interaction Smp_141380.1
SmLINC178910 positive_interaction Smp_141380.1
SmLINC178886 positive_interaction Smp_141380.1
SmLINC178860 positive_interaction Smp_141380.1
SmLINC180589 positive_interaction Smp_141380.1
SmLNCA127186-IBu positive_interaction Smp_141380.1
SmLINC178881 positive_interaction Smp_141380.1
SmLNCA126742-IBu positive_interaction Smp_141380.1
SmLINC126963-IBu positive_interaction Smp_141380.1
SmLINC180618 positive_interaction Smp_141380.1
SmLNCA127573-IBu positive_interaction Smp_141380.1
SmLNCA128268-IBu positive_interaction Smp_141380.1
SmLINC180648 positive_interaction Smp_141380.1
SmLNCS178838 positive_interaction Smp_141380.1
SmLNCA128399-IBu positive_interaction Smp_141380.1
SmLNCA178864 positive_interaction Smp_141380.1
SmLNCA129251-IBu positive_interaction Smp_141380.1
SmLNCA129440-IBu positive_interaction Smp_141380.1
SmLINC180678 positive_interaction Smp_141380.1
SmLNCA130517-IBu positive_interaction Smp_141380.1
SmLINC180691 positive_interaction Smp_141380.1
SmLINC181979 positive_interaction Smp_141380.1
SmLINC181992 positive_interaction Smp_141380.1
SmLINC178981 positive_interaction Smp_141380.1
SmLINC178982 positive_interaction Smp_141380.1
SmLNCA130751-IBu positive_interaction Smp_141380.1
SmLNCA131401-IBu positive_interaction Smp_141380.1
SmLNCS131797-IBu positive_interaction Smp_141380.1
SmLNCA131807-IBu positive_interaction Smp_141380.1
SmLINC179009 positive_interaction Smp_141380.1
SmLNCA132498-IBu positive_interaction Smp_141380.1
SmLNCA132242-IBu positive_interaction Smp_141380.1
SmLNCA133442-IBu positive_interaction Smp_141380.1
SmLNCA133294-IBu positive_interaction Smp_141380.1
SmLINC179032 positive_interaction Smp_141380.1
SmLNCA133378-IBu positive_interaction Smp_141380.1
SmLINC133906-IBu positive_interaction Smp_141380.1
SmLNCA134121-IBu positive_interaction Smp_141380.1
SmLNCA134373-IBu positive_interaction Smp_141380.1
SmLNCS178893 positive_interaction Smp_141380.1
SmLNCA134254-IBu positive_interaction Smp_141380.1
SmLNCA178947 positive_interaction Smp_141380.1
SmLNCS178894 positive_interaction Smp_141380.1
SmLNCA134321-IBu positive_interaction Smp_141380.1
SmLNCA134712-IBu positive_interaction Smp_141380.1
SmLNCA134894-IBu positive_interaction Smp_141380.1
SmLNCA135458-IBu positive_interaction Smp_141380.1
SmLNCA135225-IBu positive_interaction Smp_141380.1
SmLNCA135406-IBu positive_interaction Smp_141380.1
SmLNCA135359-IBu positive_interaction Smp_141380.1
SmLNCA178957 positive_interaction Smp_141380.1
SmLINC179106 positive_interaction Smp_141380.1
SmLNCA136106-IBu positive_interaction Smp_141380.1
SmLNCA136415-IBu positive_interaction Smp_141380.1
SmLNCA137608-IBu positive_interaction Smp_141380.1
SmLNCA137392-IBu positive_interaction Smp_141380.1
SmLNCA179002 positive_interaction Smp_141380.1
SmLINC137890-IBu positive_interaction Smp_141380.1
SmLINC180852 positive_interaction Smp_141380.1
SmLINC180855 positive_interaction Smp_141380.1
SmLINC180856 positive_interaction Smp_141380.1
SmLNCA138960-IBu positive_interaction Smp_141380.1
SmLNCA139436-IBu positive_interaction Smp_141380.1
SmLNCA139444-IBu positive_interaction Smp_141380.1
SmLNCA139491-IBu positive_interaction Smp_141380.1
SmLNCA139667-IBu positive_interaction Smp_141380.1
SmLINC180869 positive_interaction Smp_141380.1
SmLINC179207 positive_interaction Smp_141380.1
SmLNCA140344-IBu positive_interaction Smp_141380.1
SmLNCA140633-IBu positive_interaction Smp_141380.1
SmLNCA141137-IBu positive_interaction Smp_141380.1
SmLNCA141196-IBu positive_interaction Smp_141380.1
SmLNCA179054 positive_interaction Smp_141380.1
SmLNCA179067 positive_interaction Smp_141380.1
SmLINC179236 positive_interaction Smp_141380.1
SmLNCA141523-IBu positive_interaction Smp_141380.1
SmLNCA179062 positive_interaction Smp_141380.1
SmLNCA141999-IBu positive_interaction Smp_141380.1
SmLINC179246 positive_interaction Smp_141380.1
SmLINC142738-IBu positive_interaction Smp_141380.1
SmLINC180905 positive_interaction Smp_141380.1
SmLINC179265 positive_interaction Smp_141380.1
SmLINC179269 positive_interaction Smp_141380.1
SmLINC180918 positive_interaction Smp_141380.1
SmLNCA179093 positive_interaction Smp_141380.1
SmLNCA144266-IBu positive_interaction Smp_141380.1
SmLNCA144848-IBu positive_interaction Smp_141380.1
SmLNCA145123-IBu positive_interaction Smp_141380.1
SmLNCA144941-IBu positive_interaction Smp_141380.1
SmLNCA145085-IBu positive_interaction Smp_141380.1
SmLINC179303 positive_interaction Smp_141380.1
SmLINC179302 positive_interaction Smp_141380.1
SmLNCS146554-IBu positive_interaction Smp_141380.1
SmLNCA146382-IBu positive_interaction Smp_141380.1
SmLNCA146596-IBu positive_interaction Smp_141380.1
SmLNCA146628-IBu positive_interaction Smp_141380.1
SmLINC179339 positive_interaction Smp_141380.1
SmLNCA147758-IBu positive_interaction Smp_141380.1
SmLINC179403 positive_interaction Smp_141380.1
SmLINC179425 positive_interaction Smp_141380.1
SmLNCA149228-IBu positive_interaction Smp_141380.1
SmLNCA149817-IBu positive_interaction Smp_141380.1
SmLNCA179179 positive_interaction Smp_141380.1
SmLINC150045-IBu positive_interaction Smp_141380.1
SmLNCS178981 positive_interaction Smp_141380.1
SmLNCA150841-IBu positive_interaction Smp_141380.1
SmLNCA150802-IBu positive_interaction Smp_141380.1
SmLNCA151002-IBu positive_interaction Smp_141380.1
SmLNCA152076-IBu positive_interaction Smp_141380.1
SmLNCA152313-IBu positive_interaction Smp_141380.1
SmLNCS179001 positive_interaction Smp_141380.1
SmLINC152254-IBu positive_interaction Smp_141380.1
SmLNCA179214 positive_interaction Smp_141380.1
SmLNCA152842-IBu positive_interaction Smp_141380.1
SmLNCA152913-IBu positive_interaction Smp_141380.1
SmLINC179550 positive_interaction Smp_141380.1
SmLNCA179235 positive_interaction Smp_141380.1
SmLNCA153084-IBu positive_interaction Smp_141380.1
SmLNCA153106-IBu positive_interaction Smp_141380.1
SmLNCA153339-IBu positive_interaction Smp_141380.1
SmLNCA154130-IBu positive_interaction Smp_141380.1
SmLNCA154632-IBu positive_interaction Smp_141380.1
SmLNCA154739-IBu positive_interaction Smp_141380.1
SmLNCA155378-IBu positive_interaction Smp_141380.1
SmLINC179604 positive_interaction Smp_141380.1
SmLINC179605 positive_interaction Smp_141380.1
SmLNCA156457-IBu positive_interaction Smp_141380.1
SmLNCA156911-IBu positive_interaction Smp_141380.1
SmLNCA179301 positive_interaction Smp_141380.1
SmLNCA157588-IBu positive_interaction Smp_141380.1
SmLNCA158223-IBu positive_interaction Smp_141380.1
SmLINC181329 positive_interaction Smp_141380.1
SmLINC181327 positive_interaction Smp_141380.1
SmLINC179693 positive_interaction Smp_141380.1
SmLINC159014-IBu positive_interaction Smp_141380.1
SmLINC179732 positive_interaction Smp_141380.1
SmLNCA179339 positive_interaction Smp_141380.1
SmLINC179750 positive_interaction Smp_141380.1
SmLNCA179342 positive_interaction Smp_141380.1
SmLNCA159898-IBu positive_interaction Smp_141380.1
SmLNCA160275-IBu positive_interaction Smp_141380.1
SmLNCA179349 positive_interaction Smp_141380.1
SmLNCS179048 positive_interaction Smp_141380.1
SmLNCA160540-IBu positive_interaction Smp_141380.1
SmLNCA161071-IBu positive_interaction Smp_141380.1
SmLINC181401 positive_interaction Smp_141380.1
SmLNCA161389-IBu positive_interaction Smp_141380.1
SmLNCA161431-IBu positive_interaction Smp_141380.1
SmLINC179814 positive_interaction Smp_141380.1
SmLNCA161751-IBu positive_interaction Smp_141380.1
SmLINC179863 positive_interaction Smp_141380.1
SmLNCA161880-IBu positive_interaction Smp_141380.1
SmLNCA162570-IBu positive_interaction Smp_141380.1
SmLINC181416 positive_interaction Smp_141380.1
SmLINC179848 positive_interaction Smp_141380.1
SmLNCA163554-IBu positive_interaction Smp_141380.1
SmLNCS179070 positive_interaction Smp_141380.1
SmLNCS179071 positive_interaction Smp_141380.1
SmLNCA163769-IBu positive_interaction Smp_141380.1
SmLNCA163876-IBu positive_interaction Smp_141380.1
SmLINC179884 positive_interaction Smp_141380.1
SmLNCA164085-IBu positive_interaction Smp_141380.1
SmLNCA164328-IBu positive_interaction Smp_141380.1
SmLNCA164305-IBu positive_interaction Smp_141380.1
SmLNCA164815-IBu positive_interaction Smp_141380.1
SmLNCA164756-IBu positive_interaction Smp_141380.1
SmLNCA165337-IBu positive_interaction Smp_141380.1
SmLNCA164976-IBu positive_interaction Smp_141380.1
SmLNCA165098-IBu positive_interaction Smp_141380.1
SmLNCA165913-IBu positive_interaction Smp_141380.1
SmLNCA165644-IBu positive_interaction Smp_141380.1
SmLNCA166325-IBu positive_interaction Smp_141380.1
SmLINC181457 positive_interaction Smp_141380.1
SmLNCA179423 positive_interaction Smp_141380.1
SmLNCA166779-IBu positive_interaction Smp_141380.1
SmLINC181500 positive_interaction Smp_141380.1
SmLNCA168045-IBu positive_interaction Smp_141380.1
SmLINC181504 positive_interaction Smp_141380.1
SmLINC179975 positive_interaction Smp_141380.1
SmLINC179998 positive_interaction Smp_141380.1
SmLNCA168724-IBu positive_interaction Smp_141380.1
SmLNCA168978-IBu positive_interaction Smp_141380.1
SmLNCA169222-IBu positive_interaction Smp_141380.1
SmLINC180017 positive_interaction Smp_141380.1
SmLNCA169665-IBu positive_interaction Smp_141380.1
SmLNCS179092 positive_interaction Smp_141380.1
SmLNCA179475 positive_interaction Smp_141380.1
SmLNCA170698-IBu positive_interaction Smp_141380.1
SmLINC181555 positive_interaction Smp_141380.1
SmLNCA171413-IBu positive_interaction Smp_141380.1
SmLINC180054 positive_interaction Smp_141380.1
SmLNCA179508 positive_interaction Smp_141380.1
SmLNCA172128-IBu positive_interaction Smp_141380.1
SmLNCA172517-IBu positive_interaction Smp_141380.1
SmLNCA172454-IBu positive_interaction Smp_141380.1
SmLNCA172602-IBu positive_interaction Smp_141380.1
SmLNCA172913-IBu positive_interaction Smp_141380.1
SmLNCA173845-IBu positive_interaction Smp_141380.1
SmLNCA179535 positive_interaction Smp_141380.1
SmLNCA179537 positive_interaction Smp_141380.1
SmLNCA174331-IBu positive_interaction Smp_141380.1
SmLNCA173970-IBu positive_interaction Smp_141380.1
SmLNCA173932-IBu positive_interaction Smp_141380.1
SmLINC174185-IBu positive_interaction Smp_141380.1
SmLINC180103 positive_interaction Smp_141380.1
SmLNCA174999-IBu positive_interaction Smp_141380.1
SmLNCA175224-IBu positive_interaction Smp_141380.1
SmLINC180124 positive_interaction Smp_141380.1
SmLNCA176362-IBu positive_interaction Smp_141380.1
SmLNCA176116-IBu positive_interaction Smp_141380.1
SmLNCA176430-IBu positive_interaction Smp_141380.1
SmLNCA177343-IBu positive_interaction Smp_141380.1
SmLNCA177842-IBu positive_interaction Smp_141380.1
SmLNCS179137 positive_interaction Smp_141380.1
SmLNCA178006-IBu positive_interaction Smp_141380.1
SmLNCS179139 positive_interaction Smp_141380.1
SmLINC182176 positive_interaction Smp_141380.1
SmLINC182186 positive_interaction Smp_141380.1
SmLINC180318 positive_interaction Smp_133250.1
SmLINC180457 positive_interaction Smp_133250.1
SmLNCA101344-IBu positive_interaction Smp_133250.1
SmLNCA101216-IBu positive_interaction Smp_133250.1
SmLINC101659-IBu positive_interaction Smp_133250.1
SmLNCA178889 positive_interaction Smp_133250.1
SmLNCA103186-IBu positive_interaction Smp_133250.1
SmLNCA103604-IBu positive_interaction Smp_133250.1
SmLNCA103844-IBu positive_interaction Smp_133250.1
SmLNCA104467-IBu positive_interaction Smp_133250.1
SmLINC180985 positive_interaction Smp_133250.1
SmLINC181102 positive_interaction Smp_133250.1
SmLINC105763-IBu positive_interaction Smp_133250.1
SmLNCS179030 positive_interaction Smp_133250.1
SmLNCA107580-IBu positive_interaction Smp_133250.1
SmLINC180225 positive_interaction Smp_133250.1
SmLINC180226 positive_interaction Smp_133250.1
SmLNCA109971-IBu positive_interaction Smp_133250.1
SmLNCS109773-IBu positive_interaction Smp_133250.1
SmLINC110526-IBu positive_interaction Smp_133250.1
SmLINC111099-IBu positive_interaction Smp_133250.1
SmLNCA179666 positive_interaction Smp_133250.1
SmLNCA111708-IBu positive_interaction Smp_133250.1
SmLNCA112647-IBu positive_interaction Smp_133250.1
SmLNCA113041-IBu positive_interaction Smp_133250.1
SmLINC181788 positive_interaction Smp_133250.1
SmLNCA114964-IBu positive_interaction Smp_133250.1
SmLNCA117047-IBu positive_interaction Smp_133250.1
SmLINC116907-IBu positive_interaction Smp_133250.1
SmLNCA117312-IBu positive_interaction Smp_133250.1
SmLNCA179761 positive_interaction Smp_133250.1
SmLINC181854 positive_interaction Smp_133250.1
SmLINC181862 positive_interaction Smp_133250.1
SmLINC182213 positive_interaction Smp_133250.1
SmLINC181883 positive_interaction Smp_133250.1
SmLINC119503-IBu positive_interaction Smp_133250.1
SmLNCA119718-IBu positive_interaction Smp_133250.1
SmLNCA119741-IBu positive_interaction Smp_133250.1
SmLNCA120344-IBu positive_interaction Smp_133250.1
SmLINC180465 positive_interaction Smp_133250.1
SmLNCA120115-IBu positive_interaction Smp_133250.1
SmLINC180479 positive_interaction Smp_133250.1
SmLNCA120787-IBu positive_interaction Smp_133250.1
SmLNCS179131 positive_interaction Smp_133250.1
SmLINC181947 positive_interaction Smp_133250.1
SmLINC181962 positive_interaction Smp_133250.1
SmLNCS178810 positive_interaction Smp_133250.1
SmLNCA123073-IBu positive_interaction Smp_133250.1
SmLINC180542 positive_interaction Smp_133250.1
SmLNCA123871-IBu positive_interaction Smp_133250.1
SmLNCA124000-IBu positive_interaction Smp_133250.1
SmLNCA124735-IBu positive_interaction Smp_133250.1
SmLNCA178781 positive_interaction Smp_133250.1
SmLNCS124890-IBu positive_interaction Smp_133250.1
SmLNCA124970-IBu positive_interaction Smp_133250.1
SmLINC124976-IBu positive_interaction Smp_133250.1
SmLNCA125756-IBu positive_interaction Smp_133250.1
SmLINC178860 positive_interaction Smp_133250.1
SmLINC178881 positive_interaction Smp_133250.1
SmLINC180597 positive_interaction Smp_133250.1
SmLINC178875 positive_interaction Smp_133250.1
SmLNCA127349-IBu positive_interaction Smp_133250.1
SmLNCA127338-IBu positive_interaction Smp_133250.1
SmLNCA127411-IBu positive_interaction Smp_133250.1
SmLINC178934 positive_interaction Smp_133250.1
SmLINC127611-IBu positive_interaction Smp_133250.1
SmLINC181974 positive_interaction Smp_133250.1
SmLNCA128889-IBu positive_interaction Smp_133250.1
SmLINC129238-IBu positive_interaction Smp_133250.1
SmLNCA129414-IBu positive_interaction Smp_133250.1
SmLNCS178865 positive_interaction Smp_133250.1
SmLINC180694 positive_interaction Smp_133250.1
SmLINC130072-IBu positive_interaction Smp_133250.1
SmLINC179007 positive_interaction Smp_133250.1
SmLNCA129932-IBu positive_interaction Smp_133250.1
SmLNCA130223-IBu positive_interaction Smp_133250.1
SmLNCA130471-IBu positive_interaction Smp_133250.1
SmLNCA131454-IBu positive_interaction Smp_133250.1
SmLNCA178922 positive_interaction Smp_133250.1
SmLNCA178921 positive_interaction Smp_133250.1
SmLNCA132239-IBu positive_interaction Smp_133250.1
SmLINC179017 positive_interaction Smp_133250.1
SmLNCA132563-IBu positive_interaction Smp_133250.1
SmLNCS178892 positive_interaction Smp_133250.1
SmLINC179064 positive_interaction Smp_133250.1
SmLNCS134269-IBu positive_interaction Smp_133250.1
SmLINC134842-IBu positive_interaction Smp_133250.1
SmLNCA178957 positive_interaction Smp_133250.1
SmLINC180776 positive_interaction Smp_133250.1
SmLINC136125-IBu positive_interaction Smp_133250.1
SmLNCS137142-IBu positive_interaction Smp_133250.1
SmLINC136930-IBu positive_interaction Smp_133250.1
SmLNCA179000 positive_interaction Smp_133250.1
SmLINC182007 positive_interaction Smp_133250.1
SmLINC180826 positive_interaction Smp_133250.1
SmLNCA137575-IBu positive_interaction Smp_133250.1
SmLNCA137849-IBu positive_interaction Smp_133250.1
SmLNCS137781-IBu positive_interaction Smp_133250.1
SmLNCA138171-IBu positive_interaction Smp_133250.1
SmLNCA138178-IBu positive_interaction Smp_133250.1
SmLINC179168 positive_interaction Smp_133250.1
SmLINC179183 positive_interaction Smp_133250.1
SmLINC179174 positive_interaction Smp_133250.1
SmLINC179187 positive_interaction Smp_133250.1
SmLINC139107-IBu positive_interaction Smp_133250.1
SmLNCA138997-IBu positive_interaction Smp_133250.1
SmLNCA139286-IBu positive_interaction Smp_133250.1
SmLNCA179027 positive_interaction Smp_133250.1
SmLNCA139480-IBu positive_interaction Smp_133250.1
SmLNCS139989-IBu positive_interaction Smp_133250.1
SmLNCA139717-IBu positive_interaction Smp_133250.1
SmLINC180879 positive_interaction Smp_133250.1
SmLINC179221 positive_interaction Smp_133250.1
SmLNCA140542-IBu positive_interaction Smp_133250.1
SmLNCA179047 positive_interaction Smp_133250.1
SmLNCA141334-IBu positive_interaction Smp_133250.1
SmLNCA141843-IBu positive_interaction Smp_133250.1
SmLINC179245 positive_interaction Smp_133250.1
SmLNCA142826-IBu positive_interaction Smp_133250.1
SmLNCA179077 positive_interaction Smp_133250.1
SmLNCS178942 positive_interaction Smp_133250.1
SmLNCA143083-IBu positive_interaction Smp_133250.1
SmLINC180904 positive_interaction Smp_133250.1
SmLINC179269 positive_interaction Smp_133250.1
SmLINC180920 positive_interaction Smp_133250.1
SmLNCS178949 positive_interaction Smp_133250.1
SmLINC179302 positive_interaction Smp_133250.1
SmLNCA146404-IBu positive_interaction Smp_133250.1
SmLNCA179121 positive_interaction Smp_133250.1
SmLINC146800-IBu positive_interaction Smp_133250.1
SmLINC182038 positive_interaction Smp_133250.1
SmLNCS147838-IBu positive_interaction Smp_133250.1
SmLNCA147647-IBu positive_interaction Smp_133250.1
SmLNCA179148 positive_interaction Smp_133250.1
SmLNCA179146 positive_interaction Smp_133250.1
SmLNCA148316-IBu positive_interaction Smp_133250.1
SmLINC179416 positive_interaction Smp_133250.1
SmLNCA149341-IBu positive_interaction Smp_133250.1
SmLNCA148994-IBu positive_interaction Smp_133250.1
SmLNCS178977 positive_interaction Smp_133250.1
SmLNCA179168 positive_interaction Smp_133250.1
SmLNCA179173 positive_interaction Smp_133250.1
SmLINC179439 positive_interaction Smp_133250.1
SmLNCA149967-IBu positive_interaction Smp_133250.1
SmLINC181154 positive_interaction Smp_133250.1
SmLINC181164 positive_interaction Smp_133250.1
SmLINC181169 positive_interaction Smp_133250.1
SmLNCS152831-IBu positive_interaction Smp_133250.1
SmLINC181198 positive_interaction Smp_133250.1
SmLNCA153172-IBu positive_interaction Smp_133250.1
SmLNCA154000-IBu positive_interaction Smp_133250.1
SmLINC181214 positive_interaction Smp_133250.1
SmLNCA153661-IBu positive_interaction Smp_133250.1
SmLNCA153668-IBu positive_interaction Smp_133250.1
SmLNCA179237 positive_interaction Smp_133250.1
SmLNCA179262 positive_interaction Smp_133250.1
SmLINC181240 positive_interaction Smp_133250.1
SmLNCA179276 positive_interaction Smp_133250.1
SmLNCA155737-IBu positive_interaction Smp_133250.1
SmLNCA156113-IBu positive_interaction Smp_133250.1
SmLINC179614 positive_interaction Smp_133250.1
SmLINC179631 positive_interaction Smp_133250.1
SmLNCS179027 positive_interaction Smp_133250.1
SmLINC157915-IBu positive_interaction Smp_133250.1
SmLNCS158631-IBu positive_interaction Smp_133250.1
SmLNCA158539-IBu positive_interaction Smp_133250.1
SmLNCA179316 positive_interaction Smp_133250.1
SmLNCA158868-IBu positive_interaction Smp_133250.1
SmLNCA179325 positive_interaction Smp_133250.1
SmLINC179692 positive_interaction Smp_133250.1
SmLINC182130 positive_interaction Smp_133250.1
SmLINC179742 positive_interaction Smp_133250.1
SmLINC179769 positive_interaction Smp_133250.1
SmLNCS179043 positive_interaction Smp_133250.1
SmLINC181363 positive_interaction Smp_133250.1
SmLNCA160303-IBu positive_interaction Smp_133250.1
SmLNCS179055 positive_interaction Smp_133250.1
SmLNCA160540-IBu positive_interaction Smp_133250.1
SmLINC160614-IBu positive_interaction Smp_133250.1
SmLNCA161767-IBu positive_interaction Smp_133250.1
SmLINC162131-IBu positive_interaction Smp_133250.1
SmLINC179845 positive_interaction Smp_133250.1
SmLNCA163427-IBu positive_interaction Smp_133250.1
SmLINC179902 positive_interaction Smp_133250.1
SmLNCA163934-IBu positive_interaction Smp_133250.1
SmLINC181431 positive_interaction Smp_133250.1
SmLINC164904-IBu positive_interaction Smp_133250.1
SmLNCS164901-IBu positive_interaction Smp_133250.1
SmLINC181449 positive_interaction Smp_133250.1
SmLNCA164859-IBu positive_interaction Smp_133250.1
SmLINC164835-IBu positive_interaction Smp_133250.1
SmLNCA165909-IBu positive_interaction Smp_133250.1
SmLNCA179405 positive_interaction Smp_133250.1
SmLNCS179074 positive_interaction Smp_133250.1
SmLINC165743-IBu positive_interaction Smp_133250.1
SmLNCA167448-IBu positive_interaction Smp_133250.1
SmLNCA168127-IBu positive_interaction Smp_133250.1
SmLINC167989-IBu positive_interaction Smp_133250.1
SmLNCA168302-IBu positive_interaction Smp_133250.1
SmLNCA179451 positive_interaction Smp_133250.1
SmLNCA168455-IBu positive_interaction Smp_133250.1
SmLINC181519 positive_interaction Smp_133250.1
SmLNCS179089 positive_interaction Smp_133250.1
SmLINC170636-IBu positive_interaction Smp_133250.1
SmLNCA170698-IBu positive_interaction Smp_133250.1
SmLINC181557 positive_interaction Smp_133250.1
SmLNCS179099 positive_interaction Smp_133250.1
SmLNCA171457-IBu positive_interaction Smp_133250.1
SmLINC181562 positive_interaction Smp_133250.1
SmLNCA172128-IBu positive_interaction Smp_133250.1
SmLNCA171747-IBu positive_interaction Smp_133250.1
SmLNCA172189-IBu positive_interaction Smp_133250.1
SmLNCA172295-IBu positive_interaction Smp_133250.1
SmLNCS179104 positive_interaction Smp_133250.1
SmLINC181574 positive_interaction Smp_133250.1
SmLNCS173813-IBu positive_interaction Smp_133250.1
SmLINC181581 positive_interaction Smp_133250.1
SmLNCA179536 positive_interaction Smp_133250.1
SmLINC180100 positive_interaction Smp_133250.1
SmLNCA179562 positive_interaction Smp_133250.1
SmLINC181610 positive_interaction Smp_133250.1
SmLNCA175670-IBu positive_interaction Smp_133250.1
SmLINC180127 positive_interaction Smp_133250.1
SmLNCA176077-IBu positive_interaction Smp_133250.1
SmLNCA176221-IBu positive_interaction Smp_133250.1
SmLINC176567-IBu positive_interaction Smp_133250.1
SmLNCS177312-IBu positive_interaction Smp_133250.1
SmLNCA177357-IBu positive_interaction Smp_133250.1
SmLNCA178006-IBu positive_interaction Smp_133250.1
SmLINC182176 positive_interaction Smp_133250.1
SmLINC181536 positive_interaction Smp_133020.1
SmLNCA103626-IBu positive_interaction Smp_094870.1
SmLINC108438-IBu positive_interaction Smp_094870.1
SmLNCA112082-IBu positive_interaction Smp_094870.1
SmLINC117473-IBu positive_interaction Smp_094870.1
SmLNCA122386-IBu positive_interaction Smp_094870.1
SmLNCA123184-IBu positive_interaction Smp_094870.1
SmLNCA146516-IBu positive_interaction Smp_094870.1
SmLINC181330 positive_interaction Smp_094870.1
SmLINC181331 positive_interaction Smp_094870.1
SmLNCA179516 positive_interaction Smp_094870.1
SmLINC179672 positive_interaction Smp_140840.1
SmLNCA117985-IBu positive_interaction Smp_140840.1
SmLNCA124925-IBu positive_interaction Smp_140840.1
SmLNCA178870 positive_interaction Smp_014170.1
SmLNCA138465-IBu positive_interaction Smp_071390.1
SmLNCA101523-IBu positive_interaction Smp_072980.1
SmLNCA101456-IBu positive_interaction Smp_072980.1
SmLINC101510-IBu positive_interaction Smp_072980.1
SmLNCA101941-IBu positive_interaction Smp_072980.1
SmLNCA102193-IBu positive_interaction Smp_072980.1
SmLNCA102330-IBu positive_interaction Smp_072980.1
SmLINC180834 positive_interaction Smp_072980.1
SmLNCA103817-IBu positive_interaction Smp_072980.1
SmLNCA104025-IBu positive_interaction Smp_072980.1
SmLNCA104410-IBu positive_interaction Smp_072980.1
SmLNCA104704-IBu positive_interaction Smp_072980.1
SmLNCA104792-IBu positive_interaction Smp_072980.1
SmLINC179312 positive_interaction Smp_072980.1
SmLINC179505 positive_interaction Smp_072980.1
SmLNCA105443-IBu positive_interaction Smp_072980.1
SmLNCA105856-IBu positive_interaction Smp_072980.1
SmLNCS179065 positive_interaction Smp_072980.1
SmLNCA106546-IBu positive_interaction Smp_072980.1
SmLNCA109118-IBu positive_interaction Smp_072980.1
SmLINC181695 positive_interaction Smp_072980.1
SmLNCA109484-IBu positive_interaction Smp_072980.1
SmLNCA109039-IBu positive_interaction Smp_072980.1
SmLNCA110494-IBu positive_interaction Smp_072980.1
SmLNCA179684 positive_interaction Smp_072980.1
SmLINC180282 positive_interaction Smp_072980.1
SmLNCA112855-IBu positive_interaction Smp_072980.1
SmLINC180292 positive_interaction Smp_072980.1
SmLNCA113186-IBu positive_interaction Smp_072980.1
SmLNCA113455-IBu positive_interaction Smp_072980.1
SmLINC180347 positive_interaction Smp_072980.1
SmLNCA116441-IBu positive_interaction Smp_072980.1
SmLNCA116458-IBu positive_interaction Smp_072980.1
SmLINC180363 positive_interaction Smp_072980.1
SmLINC180368 positive_interaction Smp_072980.1
SmLNCA179765 positive_interaction Smp_072980.1
SmLNCS179211 positive_interaction Smp_072980.1
SmLNCS179212 positive_interaction Smp_072980.1
SmLINC182197 positive_interaction Smp_072980.1
SmLINC182206 positive_interaction Smp_072980.1
SmLINC182207 positive_interaction Smp_072980.1
SmLNCA118594-IBu positive_interaction Smp_072980.1
SmLINC180463 positive_interaction Smp_072980.1
SmLNCA119893-IBu positive_interaction Smp_072980.1
SmLNCA119955-IBu positive_interaction Smp_072980.1
SmLNCA120253-IBu positive_interaction Smp_072980.1
SmLNCA179805 positive_interaction Smp_072980.1
SmLNCA120810-IBu positive_interaction Smp_072980.1
SmLNCA121149-IBu positive_interaction Smp_072980.1
SmLNCA121150-IBu positive_interaction Smp_072980.1
SmLNCA120991-IBu positive_interaction Smp_072980.1
SmLNCA121604-IBu positive_interaction Smp_072980.1
SmLINC181950 positive_interaction Smp_072980.1
SmLINC180504 positive_interaction Smp_072980.1
SmLINC180509 positive_interaction Smp_072980.1
SmLINC180497 positive_interaction Smp_072980.1
SmLINC180503 positive_interaction Smp_072980.1
SmLINC180514 positive_interaction Smp_072980.1
SmLINC180506 positive_interaction Smp_072980.1
SmLINC180508 positive_interaction Smp_072980.1
SmLINC180505 positive_interaction Smp_072980.1
SmLNCA122176-IBu positive_interaction Smp_072980.1
SmLINC181964 positive_interaction Smp_072980.1
SmLINC123555-IBu positive_interaction Smp_072980.1
SmLNCA123405-IBu positive_interaction Smp_072980.1
SmLNCA123847-IBu positive_interaction Smp_072980.1
SmLNCA178779 positive_interaction Smp_072980.1
SmLNCA124405-IBu positive_interaction Smp_072980.1
SmLINC178832 positive_interaction Smp_072980.1
SmLNCA125288-IBu positive_interaction Smp_072980.1
SmLNCA126210-IBu positive_interaction Smp_072980.1
SmLNCA126213-IBu positive_interaction Smp_072980.1
SmLNCA126283-IBu positive_interaction Smp_072980.1
SmLINC126963-IBu positive_interaction Smp_072980.1
SmLINC180654 positive_interaction Smp_072980.1
SmLNCA178860 positive_interaction Smp_072980.1
SmLNCA129440-IBu positive_interaction Smp_072980.1
SmLINC180678 positive_interaction Smp_072980.1
SmLNCA130517-IBu positive_interaction Smp_072980.1
SmLINC178982 positive_interaction Smp_072980.1
SmLNCA131143-IBu positive_interaction Smp_072980.1
SmLNCS131797-IBu positive_interaction Smp_072980.1
SmLNCA132498-IBu positive_interaction Smp_072980.1
SmLNCA133442-IBu positive_interaction Smp_072980.1
SmLNCS178894 positive_interaction Smp_072980.1
SmLINC180759 positive_interaction Smp_072980.1
SmLNCA134894-IBu positive_interaction Smp_072980.1
SmLNCA135330-IBu positive_interaction Smp_072980.1
SmLNCA135406-IBu positive_interaction Smp_072980.1
SmLNCA135700-IBu positive_interaction Smp_072980.1
SmLNCA136120-IBu positive_interaction Smp_072980.1
SmLNCA136101-IBu positive_interaction Smp_072980.1
SmLNCA136106-IBu positive_interaction Smp_072980.1
SmLINC180787 positive_interaction Smp_072980.1
SmLNCA137392-IBu positive_interaction Smp_072980.1
SmLINC179151 positive_interaction Smp_072980.1
SmLINC180852 positive_interaction Smp_072980.1
SmLINC180856 positive_interaction Smp_072980.1
SmLNCA138960-IBu positive_interaction Smp_072980.1
SmLNCA140344-IBu positive_interaction Smp_072980.1
SmLINC180885 positive_interaction Smp_072980.1
SmLNCA140633-IBu positive_interaction Smp_072980.1
SmLNCA179054 positive_interaction Smp_072980.1
SmLINC179236 positive_interaction Smp_072980.1
SmLINC180905 positive_interaction Smp_072980.1
SmLNCA144941-IBu positive_interaction Smp_072980.1
SmLNCA179105 positive_interaction Smp_072980.1
SmLINC179300 positive_interaction Smp_072980.1
SmLNCA147758-IBu positive_interaction Smp_072980.1
SmLINC179403 positive_interaction Smp_072980.1
SmLNCA149228-IBu positive_interaction Smp_072980.1
SmLNCA149817-IBu positive_interaction Smp_072980.1
SmLNCA152313-IBu positive_interaction Smp_072980.1
SmLINC152254-IBu positive_interaction Smp_072980.1
SmLINC153354-IBu positive_interaction Smp_072980.1
SmLNCA179235 positive_interaction Smp_072980.1
SmLNCA153106-IBu positive_interaction Smp_072980.1
SmLNCA153586-IBu positive_interaction Smp_072980.1
SmLNCA154739-IBu positive_interaction Smp_072980.1
SmLNCA156911-IBu positive_interaction Smp_072980.1
SmLINC179655 positive_interaction Smp_072980.1
SmLNCA157588-IBu positive_interaction Smp_072980.1
SmLINC179700 positive_interaction Smp_072980.1
SmLINC182107 positive_interaction Smp_072980.1
SmLINC179731 positive_interaction Smp_072980.1
SmLNCA179339 positive_interaction Smp_072980.1
SmLNCA159898-IBu positive_interaction Smp_072980.1
SmLINC181374 positive_interaction Smp_072980.1
SmLNCS179048 positive_interaction Smp_072980.1
SmLNCS179049 positive_interaction Smp_072980.1
SmLNCA160953-IBu positive_interaction Smp_072980.1
SmLNCA161389-IBu positive_interaction Smp_072980.1
SmLINC179848 positive_interaction Smp_072980.1
SmLNCA163554-IBu positive_interaction Smp_072980.1
SmLNCS179071 positive_interaction Smp_072980.1
SmLNCA164085-IBu positive_interaction Smp_072980.1
SmLNCA166810-IBu positive_interaction Smp_072980.1
SmLNCA166763-IBu positive_interaction Smp_072980.1
SmLINC179949 positive_interaction Smp_072980.1
SmLNCA167052-IBu positive_interaction Smp_072980.1
SmLINC181504 positive_interaction Smp_072980.1
SmLNCA179442 positive_interaction Smp_072980.1
SmLNCA168978-IBu positive_interaction Smp_072980.1
SmLNCA169222-IBu positive_interaction Smp_072980.1
SmLNCA169665-IBu positive_interaction Smp_072980.1
SmLNCA171413-IBu positive_interaction Smp_072980.1
SmLINC180054 positive_interaction Smp_072980.1
SmLNCA179508 positive_interaction Smp_072980.1
SmLINC181569 positive_interaction Smp_072980.1
SmLNCA172454-IBu positive_interaction Smp_072980.1
SmLNCA172913-IBu positive_interaction Smp_072980.1
SmLNCA173845-IBu positive_interaction Smp_072980.1
SmLNCS173616-IBu positive_interaction Smp_072980.1
SmLINC174185-IBu positive_interaction Smp_072980.1
SmLNCA174442-IBu positive_interaction Smp_072980.1
SmLINC180103 positive_interaction Smp_072980.1
SmLNCA176116-IBu positive_interaction Smp_072980.1
SmLINC177241-IBu positive_interaction Smp_072980.1
SmLNCA177343-IBu positive_interaction Smp_072980.1
SmLNCA177795-IBu positive_interaction Smp_072980.1
SmLNCA178637-IBu positive_interaction Smp_072980.1
SmLINC181536 positive_interaction Smp_161680.1
SmLINC181840 positive_interaction Smp_068170.1
SmLNCA118298-IBu positive_interaction Smp_068170.1
SmLNCA127441-IBu positive_interaction Smp_068170.1
SmLNCA163570-IBu positive_interaction Smp_140490.1
SmLINC180318 positive_interaction Smp_052800.1
SmLNCA102948-IBu positive_interaction Smp_052800.1
SmLNCA103186-IBu positive_interaction Smp_052800.1
SmLNCA103844-IBu positive_interaction Smp_052800.1
SmLNCS179065 positive_interaction Smp_052800.1
SmLNCA107010-IBu positive_interaction Smp_052800.1
SmLNCA107580-IBu positive_interaction Smp_052800.1
SmLNCA108366-IBu positive_interaction Smp_052800.1
SmLINC180226 positive_interaction Smp_052800.1
SmLINC110526-IBu positive_interaction Smp_052800.1
SmLINC181746 positive_interaction Smp_052800.1
SmLNCA111193-IBu positive_interaction Smp_052800.1
SmLNCA179666 positive_interaction Smp_052800.1
SmLNCA112646-IBu positive_interaction Smp_052800.1
SmLINC181788 positive_interaction Smp_052800.1
SmLINC100002123 positive_interaction Smp_052800.1
SmLNCA117047-IBu positive_interaction Smp_052800.1
SmLINC116907-IBu positive_interaction Smp_052800.1
SmLNCA179761 positive_interaction Smp_052800.1
SmLNCS179211 positive_interaction Smp_052800.1
SmLINC182213 positive_interaction Smp_052800.1
SmLINC119503-IBu positive_interaction Smp_052800.1
SmLINC181922 positive_interaction Smp_052800.1
SmLNCA119741-IBu positive_interaction Smp_052800.1
SmLNCA120344-IBu positive_interaction Smp_052800.1
SmLINC180479 positive_interaction Smp_052800.1
SmLNCS179131 positive_interaction Smp_052800.1
SmLINC181962 positive_interaction Smp_052800.1
SmLNCS178810 positive_interaction Smp_052800.1
SmLNCA123073-IBu positive_interaction Smp_052800.1
SmLINC180542 positive_interaction Smp_052800.1
SmLINC180558 positive_interaction Smp_052800.1
SmLNCS124890-IBu positive_interaction Smp_052800.1
SmLNCA124970-IBu positive_interaction Smp_052800.1
SmLNCA125756-IBu positive_interaction Smp_052800.1
SmLINC178886 positive_interaction Smp_052800.1
SmLINC178860 positive_interaction Smp_052800.1
SmLINC180589 positive_interaction Smp_052800.1
SmLINC180597 positive_interaction Smp_052800.1
SmLINC178934 positive_interaction Smp_052800.1
SmLNCA127573-IBu positive_interaction Smp_052800.1
SmLINC180694 positive_interaction Smp_052800.1
SmLINC181992 positive_interaction Smp_052800.1
SmLINC179006 positive_interaction Smp_052800.1
SmLINC179009 positive_interaction Smp_052800.1
SmLNCA178922 positive_interaction Smp_052800.1
SmLNCA178921 positive_interaction Smp_052800.1
SmLNCA132239-IBu positive_interaction Smp_052800.1
SmLNCA132563-IBu positive_interaction Smp_052800.1
SmLINC180749 positive_interaction Smp_052800.1
SmLNCS178892 positive_interaction Smp_052800.1
SmLNCA178957 positive_interaction Smp_052800.1
SmLNCS137142-IBu positive_interaction Smp_052800.1
SmLNCA179000 positive_interaction Smp_052800.1
SmLINC180826 positive_interaction Smp_052800.1
SmLNCS137781-IBu positive_interaction Smp_052800.1
SmLINC180855 positive_interaction Smp_052800.1
SmLINC180856 positive_interaction Smp_052800.1
SmLNCA179027 positive_interaction Smp_052800.1
SmLNCA139667-IBu positive_interaction Smp_052800.1
SmLNCS139989-IBu positive_interaction Smp_052800.1
SmLINC179221 positive_interaction Smp_052800.1
SmLINC142738-IBu positive_interaction Smp_052800.1
SmLINC179269 positive_interaction Smp_052800.1
SmLINC179302 positive_interaction Smp_052800.1
SmLINC146800-IBu positive_interaction Smp_052800.1
SmLNCA148316-IBu positive_interaction Smp_052800.1
SmLINC179416 positive_interaction Smp_052800.1
SmLNCA148994-IBu positive_interaction Smp_052800.1
SmLNCA179168 positive_interaction Smp_052800.1
SmLNCA152495-IBu positive_interaction Smp_052800.1
SmLNCS152831-IBu positive_interaction Smp_052800.1
SmLNCA153084-IBu positive_interaction Smp_052800.1
SmLNCA153661-IBu positive_interaction Smp_052800.1
SmLNCA153668-IBu positive_interaction Smp_052800.1
SmLINC181240 positive_interaction Smp_052800.1
SmLINC179604 positive_interaction Smp_052800.1
SmLNCA155737-IBu positive_interaction Smp_052800.1
SmLINC179614 positive_interaction Smp_052800.1
SmLINC179693 positive_interaction Smp_052800.1
SmLINC182143 positive_interaction Smp_052800.1
SmLINC179742 positive_interaction Smp_052800.1
SmLINC179769 positive_interaction Smp_052800.1
SmLNCA160303-IBu positive_interaction Smp_052800.1
SmLNCA160540-IBu positive_interaction Smp_052800.1
SmLINC179863 positive_interaction Smp_052800.1
SmLINC179902 positive_interaction Smp_052800.1
SmLNCA164305-IBu positive_interaction Smp_052800.1
SmLNCA167968-IBu positive_interaction Smp_052800.1
SmLNCA168127-IBu positive_interaction Smp_052800.1
SmLNCA168455-IBu positive_interaction Smp_052800.1
SmLINC181557 positive_interaction Smp_052800.1
SmLINC180054 positive_interaction Smp_052800.1
SmLNCA172128-IBu positive_interaction Smp_052800.1
SmLNCA172189-IBu positive_interaction Smp_052800.1
SmLNCA172295-IBu positive_interaction Smp_052800.1
SmLNCS179104 positive_interaction Smp_052800.1
SmLINC181574 positive_interaction Smp_052800.1
SmLINC180100 positive_interaction Smp_052800.1
SmLNCA176430-IBu positive_interaction Smp_052800.1
SmLNCA178006-IBu positive_interaction Smp_052800.1
SmLINC182186 positive_interaction Smp_052800.1
SmLNCA112647-IBu positive_interaction Smp_301180.2
SmLINC116907-IBu positive_interaction Smp_301180.2
SmLINC180465 positive_interaction Smp_301180.2
SmLNCA130223-IBu positive_interaction Smp_301180.2
SmLNCS178892 positive_interaction Smp_301180.2
SmLINC139107-IBu positive_interaction Smp_301180.2
SmLNCA139286-IBu positive_interaction Smp_301180.2
SmLNCA141843-IBu positive_interaction Smp_301180.2
SmLINC181093 positive_interaction Smp_301180.2
SmLNCA153172-IBu positive_interaction Smp_301180.2
SmLNCA179262 positive_interaction Smp_301180.2
SmLNCA158868-IBu positive_interaction Smp_301180.2
SmLINC162131-IBu positive_interaction Smp_301180.2
SmLNCA171747-IBu positive_interaction Smp_301180.2
SmLNCS179104 positive_interaction Smp_301180.2
SmLNCA175670-IBu positive_interaction Smp_301180.2
SmLNCA101225-IBu positive_interaction Smp_173380.1
SmLNCA101686-IBu positive_interaction Smp_173380.1
SmLNCA104465-IBu positive_interaction Smp_173380.1
SmLINC182222 positive_interaction Smp_173380.1
SmLNCA131694-IBu positive_interaction Smp_173380.1
SmLNCA131699-IBu positive_interaction Smp_173380.1
SmLNCA132407-IBu positive_interaction Smp_173380.1
SmLNCA179079 positive_interaction Smp_173380.1
SmLNCA153033-IBu positive_interaction Smp_173380.1
SmLNCA156584-IBu positive_interaction Smp_173380.1
SmLNCA176221-IBu positive_interaction Smp_173380.1
SmLNCA177928-IBu positive_interaction Smp_173380.1
SmLNCA101686-IBu positive_interaction Smp_315790.1
SmLNCA102993-IBu positive_interaction Smp_315790.1
SmLNCA104465-IBu positive_interaction Smp_315790.1
SmLNCA104876-IBu positive_interaction Smp_315790.1
SmLNCA111394-IBu positive_interaction Smp_315790.1
SmLNCA113150-IBu positive_interaction Smp_315790.1
SmLNCA115976-IBu positive_interaction Smp_315790.1
SmLINC182222 positive_interaction Smp_315790.1
SmLNCA119487-IBu positive_interaction Smp_315790.1
SmLNCA119547-IBu positive_interaction Smp_315790.1
SmLNCA120626-IBu positive_interaction Smp_315790.1
SmLNCA120715-IBu positive_interaction Smp_315790.1
SmLNCA127315-IBu positive_interaction Smp_315790.1
SmLNCA131699-IBu positive_interaction Smp_315790.1
SmLNCA131707-IBu positive_interaction Smp_315790.1
SmLNCA131679-IBu positive_interaction Smp_315790.1
SmLNCA132407-IBu positive_interaction Smp_315790.1
SmLNCA134222-IBu positive_interaction Smp_315790.1
SmLNCA135010-IBu positive_interaction Smp_315790.1
SmLNCA139499-IBu positive_interaction Smp_315790.1
SmLNCA139835-IBu positive_interaction Smp_315790.1
SmLNCA139714-IBu positive_interaction Smp_315790.1
SmLNCA140296-IBu positive_interaction Smp_315790.1
SmLNCA179072 positive_interaction Smp_315790.1
SmLNCA179079 positive_interaction Smp_315790.1
SmLNCA144695-IBu positive_interaction Smp_315790.1
SmLNCA156584-IBu positive_interaction Smp_315790.1
SmLNCA156673-IBu positive_interaction Smp_315790.1
SmLNCA174579-IBu positive_interaction Smp_315790.1
SmLNCA175345-IBu positive_interaction Smp_315790.1
SmLNCA175863-IBu positive_interaction Smp_315790.1
SmLINC181667 positive_interaction Smp_315790.1
SmLNCA177928-IBu positive_interaction Smp_315790.1
SmLINC182024 positive_interaction Smp_124850.1
SmLNCA100299-IBu positive_interaction Smp_124850.1
SmLINC179522 positive_interaction Smp_124850.1
SmLINC180711 positive_interaction Smp_124850.1
SmLINC179711 positive_interaction Smp_124850.1
SmLINC180675 positive_interaction Smp_124850.1
SmLNCA179178 positive_interaction Smp_124850.1
SmLNCS100553-IBu positive_interaction Smp_124850.1
SmLINC181752 positive_interaction Smp_124850.1
SmLNCS179196 positive_interaction Smp_124850.1
SmLINC100878-IBu positive_interaction Smp_124850.1
SmLNCA100582-IBu positive_interaction Smp_124850.1
SmLNCA179759 positive_interaction Smp_124850.1
SmLNCA179814 positive_interaction Smp_124850.1
SmLNCA100753-IBu positive_interaction Smp_124850.1
SmLINC180318 positive_interaction Smp_124850.1
SmLINC180434 positive_interaction Smp_124850.1
SmLNCA101304-IBu positive_interaction Smp_124850.1
SmLNCA101344-IBu positive_interaction Smp_124850.1
SmLINC181897 positive_interaction Smp_124850.1
SmLNCA102324-IBu positive_interaction Smp_124850.1
SmLINC101462-IBu positive_interaction Smp_124850.1
SmLNCA101612-IBu positive_interaction Smp_124850.1
SmLNCA101664-IBu positive_interaction Smp_124850.1
SmLNCA101835-IBu positive_interaction Smp_124850.1
SmLNCA102294-IBu positive_interaction Smp_124850.1
SmLNCA102848-IBu positive_interaction Smp_124850.1
SmLNCA178889 positive_interaction Smp_124850.1
SmLNCA102671-IBu positive_interaction Smp_124850.1
SmLNCA178904 positive_interaction Smp_124850.1
SmLNCS102873-IBu positive_interaction Smp_124850.1
SmLNCA103186-IBu positive_interaction Smp_124850.1
SmLNCA103160-IBu positive_interaction Smp_124850.1
SmLINC179108 positive_interaction Smp_124850.1
SmLNCA103325-IBu positive_interaction Smp_124850.1
SmLNCA103604-IBu positive_interaction Smp_124850.1
SmLINC179143 positive_interaction Smp_124850.1
SmLNCA103896-IBu positive_interaction Smp_124850.1
SmLNCA103844-IBu positive_interaction Smp_124850.1
SmLINC180876 positive_interaction Smp_124850.1
SmLNCA179090 positive_interaction Smp_124850.1
SmLNCA104448-IBu positive_interaction Smp_124850.1
SmLNCA104467-IBu positive_interaction Smp_124850.1
SmLINC180932 positive_interaction Smp_124850.1
SmLNCA104704-IBu positive_interaction Smp_124850.1
SmLNCA104846-IBu positive_interaction Smp_124850.1
SmLNCA104792-IBu positive_interaction Smp_124850.1
SmLNCA105337-IBu positive_interaction Smp_124850.1
SmLINC179354 positive_interaction Smp_124850.1
SmLINC180985 positive_interaction Smp_124850.1
SmLINC179377 positive_interaction Smp_124850.1
SmLNCA179169 positive_interaction Smp_124850.1
SmLINC181092 positive_interaction Smp_124850.1
SmLINC181102 positive_interaction Smp_124850.1
SmLNCA106226-IBu positive_interaction Smp_124850.1
SmLNCA106174-IBu positive_interaction Smp_124850.1
SmLINC181219 positive_interaction Smp_124850.1
SmLNCA106569-IBu positive_interaction Smp_124850.1
SmLNCA179282 positive_interaction Smp_124850.1
SmLNCS179065 positive_interaction Smp_124850.1
SmLNCA179367 positive_interaction Smp_124850.1
SmLNCA179369 positive_interaction Smp_124850.1
SmLINC181426 positive_interaction Smp_124850.1
SmLINC181423 positive_interaction Smp_124850.1
SmLINC179851 positive_interaction Smp_124850.1
SmLINC179645 positive_interaction Smp_124850.1
SmLNCS179030 positive_interaction Smp_124850.1
SmLNCA107194-IBu positive_interaction Smp_124850.1
SmLNCA107010-IBu positive_interaction Smp_124850.1
SmLNCA107082-IBu positive_interaction Smp_124850.1
SmLNCS179052 positive_interaction Smp_124850.1
SmLNCA108009-IBu positive_interaction Smp_124850.1
SmLNCA107643-IBu positive_interaction Smp_124850.1
SmLNCS179062 positive_interaction Smp_124850.1
SmLNCA107171-IBu positive_interaction Smp_124850.1
SmLNCA107544-IBu positive_interaction Smp_124850.1
SmLNCA107211-IBu positive_interaction Smp_124850.1
SmLNCA107580-IBu positive_interaction Smp_124850.1
SmLNCA107369-IBu positive_interaction Smp_124850.1
SmLNCA107421-IBu positive_interaction Smp_124850.1
SmLNCA107760-IBu positive_interaction Smp_124850.1
SmLNCA108366-IBu positive_interaction Smp_124850.1
SmLNCA108574-IBu positive_interaction Smp_124850.1
SmLNCA109689-IBu positive_interaction Smp_124850.1
SmLNCA108961-IBu positive_interaction Smp_124850.1
SmLINC181689 positive_interaction Smp_124850.1
SmLINC180225 positive_interaction Smp_124850.1
SmLINC180226 positive_interaction Smp_124850.1
SmLNCA109411-IBu positive_interaction Smp_124850.1
SmLNCA109323-IBu positive_interaction Smp_124850.1
SmLNCA109971-IBu positive_interaction Smp_124850.1
SmLNCA109989-IBu positive_interaction Smp_124850.1
SmLNCA109960-IBu positive_interaction Smp_124850.1
SmLNCA110123-IBu positive_interaction Smp_124850.1
SmLNCA110488-IBu positive_interaction Smp_124850.1
SmLNCA110489-IBu positive_interaction Smp_124850.1
SmLINC110526-IBu positive_interaction Smp_124850.1
SmLNCS179174 positive_interaction Smp_124850.1
SmLINC110541-IBu positive_interaction Smp_124850.1
SmLINC181746 positive_interaction Smp_124850.1
SmLNCA110725-IBu positive_interaction Smp_124850.1
SmLNCA110974-IBu positive_interaction Smp_124850.1
SmLNCA111102-IBu positive_interaction Smp_124850.1
SmLNCA111193-IBu positive_interaction Smp_124850.1
SmLINC111099-IBu positive_interaction Smp_124850.1
SmLNCA111367-IBu positive_interaction Smp_124850.1
SmLNCS179184 positive_interaction Smp_124850.1
SmLNCA111780-IBu positive_interaction Smp_124850.1
SmLNCA179678 positive_interaction Smp_124850.1
SmLNCA111871-IBu positive_interaction Smp_124850.1
SmLNCA112036-IBu positive_interaction Smp_124850.1
SmLINC181761 positive_interaction Smp_124850.1
SmLINC180282 positive_interaction Smp_124850.1
SmLINC181762 positive_interaction Smp_124850.1
SmLNCA112864-IBu positive_interaction Smp_124850.1
SmLINC181766 positive_interaction Smp_124850.1
SmLNCA112433-IBu positive_interaction Smp_124850.1
SmLNCA113019-IBu positive_interaction Smp_124850.1
SmLNCA113022-IBu positive_interaction Smp_124850.1
SmLNCA112708-IBu positive_interaction Smp_124850.1
SmLNCA112646-IBu positive_interaction Smp_124850.1
SmLNCA112647-IBu positive_interaction Smp_124850.1
SmLINC180286 positive_interaction Smp_124850.1
SmLNCA112846-IBu positive_interaction Smp_124850.1
SmLNCA113125-IBu positive_interaction Smp_124850.1
SmLINC180292 positive_interaction Smp_124850.1
SmLNCA179698 positive_interaction Smp_124850.1
SmLNCA113041-IBu positive_interaction Smp_124850.1
SmLNCA113215-IBu positive_interaction Smp_124850.1
SmLINC181770 positive_interaction Smp_124850.1
SmLNCA179697 positive_interaction Smp_124850.1
SmLINC181773 positive_interaction Smp_124850.1
SmLNCS113782-IBu positive_interaction Smp_124850.1
SmLNCA113749-IBu positive_interaction Smp_124850.1
SmLNCA113455-IBu positive_interaction Smp_124850.1
SmLINC181777 positive_interaction Smp_124850.1
SmLNCA113587-IBu positive_interaction Smp_124850.1
SmLNCA114169-IBu positive_interaction Smp_124850.1
SmLNCA114170-IBu positive_interaction Smp_124850.1
SmLINC181788 positive_interaction Smp_124850.1
SmLNCA114503-IBu positive_interaction Smp_124850.1
SmLNCA179717 positive_interaction Smp_124850.1
SmLNCS179198 positive_interaction Smp_124850.1
SmLNCA114607-IBu positive_interaction Smp_124850.1
SmLINC114515-IBu positive_interaction Smp_124850.1
SmLNCS114685-IBu positive_interaction Smp_124850.1
SmLINC181797 positive_interaction Smp_124850.1
SmLINC181799 positive_interaction Smp_124850.1
SmLNCA114617-IBu positive_interaction Smp_124850.1
SmLNCA114782-IBu positive_interaction Smp_124850.1
SmLNCA114964-IBu positive_interaction Smp_124850.1
SmLINC180340 positive_interaction Smp_124850.1
SmLNCS179201 positive_interaction Smp_124850.1
SmLINC180356 positive_interaction Smp_124850.1
SmLNCA116151-IBu positive_interaction Smp_124850.1
SmLNCA116458-IBu positive_interaction Smp_124850.1
SmLINC116235-IBu positive_interaction Smp_124850.1
SmLNCA117047-IBu positive_interaction Smp_124850.1
SmLNCA117594-IBu positive_interaction Smp_124850.1
SmLNCA116980-IBu positive_interaction Smp_124850.1
SmLINC116907-IBu positive_interaction Smp_124850.1
SmLNCA116917-IBu positive_interaction Smp_124850.1
SmLNCA179757 positive_interaction Smp_124850.1
SmLINC181837 positive_interaction Smp_124850.1
SmLNCA117312-IBu positive_interaction Smp_124850.1
SmLNCA179761 positive_interaction Smp_124850.1
SmLNCS179211 positive_interaction Smp_124850.1
SmLNCA117843-IBu positive_interaction Smp_124850.1
SmLNCA118902-IBu positive_interaction Smp_124850.1
SmLINC181854 positive_interaction Smp_124850.1
SmLINC181857 positive_interaction Smp_124850.1
SmLNCA179773 positive_interaction Smp_124850.1
SmLINC180395 positive_interaction Smp_124850.1
SmLINC181862 positive_interaction Smp_124850.1
SmLINC182213 positive_interaction Smp_124850.1
SmLINC182215 positive_interaction Smp_124850.1
SmLINC182207 positive_interaction Smp_124850.1
SmLINC181870 positive_interaction Smp_124850.1
SmLINC180433 positive_interaction Smp_124850.1
SmLINC180436 positive_interaction Smp_124850.1
SmLINC180440 positive_interaction Smp_124850.1
SmLNCA119317-IBu positive_interaction Smp_124850.1
SmLNCA119316-IBu positive_interaction Smp_124850.1
SmLINC119503-IBu positive_interaction Smp_124850.1
SmLNCA119436-IBu positive_interaction Smp_124850.1
SmLNCA119741-IBu positive_interaction Smp_124850.1
SmLNCA120344-IBu positive_interaction Smp_124850.1
SmLNCS119780-IBu positive_interaction Smp_124850.1
SmLNCS178913 positive_interaction Smp_124850.1
SmLNCA120550-IBu positive_interaction Smp_124850.1
SmLNCA120371-IBu positive_interaction Smp_124850.1
SmLNCA120201-IBu positive_interaction Smp_124850.1
SmLNCA120147-IBu positive_interaction Smp_124850.1
SmLINC120456-IBu positive_interaction Smp_124850.1
SmLNCA120253-IBu positive_interaction Smp_124850.1
SmLNCA120893-IBu positive_interaction Smp_124850.1
SmLNCA121005-IBu positive_interaction Smp_124850.1
SmLNCA179806 positive_interaction Smp_124850.1
SmLINC180479 positive_interaction Smp_124850.1
SmLINC181942 positive_interaction Smp_124850.1
SmLNCA179807 positive_interaction Smp_124850.1
SmLNCA120787-IBu positive_interaction Smp_124850.1
SmLNCA120790-IBu positive_interaction Smp_124850.1
SmLNCS179131 positive_interaction Smp_124850.1
SmLNCA122009-IBu positive_interaction Smp_124850.1
SmLINC181947 positive_interaction Smp_124850.1
SmLNCA121564-IBu positive_interaction Smp_124850.1
SmLINC180500 positive_interaction Smp_124850.1
SmLINC181949 positive_interaction Smp_124850.1
SmLNCA121436-IBu positive_interaction Smp_124850.1
SmLNCA121492-IBu positive_interaction Smp_124850.1
SmLNCA179815 positive_interaction Smp_124850.1
SmLINC180511 positive_interaction Smp_124850.1
SmLINC180518 positive_interaction Smp_124850.1
SmLNCS122409-IBu positive_interaction Smp_124850.1
SmLNCA122292-IBu positive_interaction Smp_124850.1
SmLINC181962 positive_interaction Smp_124850.1
SmLNCA122643-IBu positive_interaction Smp_124850.1
SmLNCA122644-IBu positive_interaction Smp_124850.1
SmLNCA122540-IBu positive_interaction Smp_124850.1
SmLNCS178810 positive_interaction Smp_124850.1
SmLNCA123073-IBu positive_interaction Smp_124850.1
SmLINC180537 positive_interaction Smp_124850.1
SmLNCA123235-IBu positive_interaction Smp_124850.1
SmLINC180542 positive_interaction Smp_124850.1
SmLNCA123196-IBu positive_interaction Smp_124850.1
SmLNCA123377-IBu positive_interaction Smp_124850.1
SmLINC180550 positive_interaction Smp_124850.1
SmLINC180553 positive_interaction Smp_124850.1
SmLNCA124000-IBu positive_interaction Smp_124850.1
SmLINC180558 positive_interaction Smp_124850.1
SmLNCA178805 positive_interaction Smp_124850.1
SmLNCA124251-IBu positive_interaction Smp_124850.1
SmLNCA124735-IBu positive_interaction Smp_124850.1
SmLNCA124349-IBu positive_interaction Smp_124850.1
SmLNCA178779 positive_interaction Smp_124850.1
SmLNCA124403-IBu positive_interaction Smp_124850.1
SmLNCA178781 positive_interaction Smp_124850.1
SmLNCS124890-IBu positive_interaction Smp_124850.1
SmLNCA125004-IBu positive_interaction Smp_124850.1
SmLNCA125140-IBu positive_interaction Smp_124850.1
SmLNCA178788 positive_interaction Smp_124850.1
SmLINC125094-IBu positive_interaction Smp_124850.1
SmLINC178833 positive_interaction Smp_124850.1
SmLNCA124970-IBu positive_interaction Smp_124850.1
SmLINC124976-IBu positive_interaction Smp_124850.1
SmLINC178832 positive_interaction Smp_124850.1
SmLINC180572 positive_interaction Smp_124850.1
SmLNCA125756-IBu positive_interaction Smp_124850.1
SmLNCA125555-IBu positive_interaction Smp_124850.1
SmLNCA125615-IBu positive_interaction Smp_124850.1
SmLNCA126213-IBu positive_interaction Smp_124850.1
SmLNCA125958-IBu positive_interaction Smp_124850.1
SmLNCA178820 positive_interaction Smp_124850.1
SmLNCA178823 positive_interaction Smp_124850.1
SmLINC178910 positive_interaction Smp_124850.1
SmLINC178911 positive_interaction Smp_124850.1
SmLINC180640 positive_interaction Smp_124850.1
SmLINC180641 positive_interaction Smp_124850.1
SmLINC178886 positive_interaction Smp_124850.1
SmLINC178891 positive_interaction Smp_124850.1
SmLINC178887 positive_interaction Smp_124850.1
SmLINC178860 positive_interaction Smp_124850.1
SmLINC180589 positive_interaction Smp_124850.1
SmLINC178866 positive_interaction Smp_124850.1
SmLINC178881 positive_interaction Smp_124850.1
SmLINC180597 positive_interaction Smp_124850.1
SmLNCA126742-IBu positive_interaction Smp_124850.1
SmLINC178875 positive_interaction Smp_124850.1
SmLNCS178829 positive_interaction Smp_124850.1
SmLNCA127167-IBu positive_interaction Smp_124850.1
SmLNCA127411-IBu positive_interaction Smp_124850.1
SmLINC178934 positive_interaction Smp_124850.1
SmLNCS127395-IBu positive_interaction Smp_124850.1
SmLINC178903 positive_interaction Smp_124850.1
SmLNCA127690-IBu positive_interaction Smp_124850.1
SmLINC180630 positive_interaction Smp_124850.1
SmLNCA127573-IBu positive_interaction Smp_124850.1
SmLINC127611-IBu positive_interaction Smp_124850.1
SmLINC178923 positive_interaction Smp_124850.1
SmLINC180646 positive_interaction Smp_124850.1
SmLNCA128268-IBu positive_interaction Smp_124850.1
SmLINC180648 positive_interaction Smp_124850.1
SmLINC181970 positive_interaction Smp_124850.1
SmLINC127898-IBu positive_interaction Smp_124850.1
SmLNCA178862 positive_interaction Smp_124850.1
SmLINC127956-IBu positive_interaction Smp_124850.1
SmLINC181973 positive_interaction Smp_124850.1
SmLINC181974 positive_interaction Smp_124850.1
SmLNCA128194-IBu positive_interaction Smp_124850.1
SmLNCA128399-IBu positive_interaction Smp_124850.1
SmLNCA128342-IBu positive_interaction Smp_124850.1
SmLNCA128544-IBu positive_interaction Smp_124850.1
SmLNCA178865 positive_interaction Smp_124850.1
SmLNCA128889-IBu positive_interaction Smp_124850.1
SmLINC129238-IBu positive_interaction Smp_124850.1
SmLNCA178864 positive_interaction Smp_124850.1
SmLNCS178860 positive_interaction Smp_124850.1
SmLNCA129414-IBu positive_interaction Smp_124850.1
SmLNCA178874 positive_interaction Smp_124850.1
SmLNCA178875 positive_interaction Smp_124850.1
SmLNCS130112-IBu positive_interaction Smp_124850.1
SmLNCS178865 positive_interaction Smp_124850.1
SmLNCA178882 positive_interaction Smp_124850.1
SmLNCA129750-IBu positive_interaction Smp_124850.1
SmLINC129747-IBu positive_interaction Smp_124850.1
SmLNCA130517-IBu positive_interaction Smp_124850.1
SmLNCA130661-IBu positive_interaction Smp_124850.1
SmLINC180691 positive_interaction Smp_124850.1
SmLNCA178888 positive_interaction Smp_124850.1
SmLINC181979 positive_interaction Smp_124850.1
SmLINC181980 positive_interaction Smp_124850.1
SmLINC180694 positive_interaction Smp_124850.1
SmLINC181990 positive_interaction Smp_124850.1
SmLINC181981 positive_interaction Smp_124850.1
SmLINC181985 positive_interaction Smp_124850.1
SmLINC181989 positive_interaction Smp_124850.1
SmLINC181992 positive_interaction Smp_124850.1
SmLINC181993 positive_interaction Smp_124850.1
SmLINC130072-IBu positive_interaction Smp_124850.1
SmLINC181999 positive_interaction Smp_124850.1
SmLNCA129932-IBu positive_interaction Smp_124850.1
SmLINC178980 positive_interaction Smp_124850.1
SmLINC178983 positive_interaction Smp_124850.1
SmLINC178981 positive_interaction Smp_124850.1
SmLINC178982 positive_interaction Smp_124850.1
SmLNCA130223-IBu positive_interaction Smp_124850.1
SmLNCA130224-IBu positive_interaction Smp_124850.1
SmLNCA178896 positive_interaction Smp_124850.1
SmLNCA130742-IBu positive_interaction Smp_124850.1
SmLNCA130751-IBu positive_interaction Smp_124850.1
SmLNCA131454-IBu positive_interaction Smp_124850.1
SmLNCA178912 positive_interaction Smp_124850.1
SmLNCA131401-IBu positive_interaction Smp_124850.1
SmLINC180741 positive_interaction Smp_124850.1
SmLNCA131807-IBu positive_interaction Smp_124850.1
SmLINC180727 positive_interaction Smp_124850.1
SmLNCA178922 positive_interaction Smp_124850.1
SmLNCA178921 positive_interaction Smp_124850.1
SmLNCA178933 positive_interaction Smp_124850.1
SmLNCA132239-IBu positive_interaction Smp_124850.1
SmLNCA132242-IBu positive_interaction Smp_124850.1
SmLINC179017 positive_interaction Smp_124850.1
SmLNCA132563-IBu positive_interaction Smp_124850.1
SmLNCA132867-IBu positive_interaction Smp_124850.1
SmLNCA133294-IBu positive_interaction Smp_124850.1
SmLNCA178935 positive_interaction Smp_124850.1
SmLNCA133016-IBu positive_interaction Smp_124850.1
SmLINC179032 positive_interaction Smp_124850.1
SmLINC180749 positive_interaction Smp_124850.1
SmLNCA133378-IBu positive_interaction Smp_124850.1
SmLNCS178892 positive_interaction Smp_124850.1
SmLINC133797-IBu positive_interaction Smp_124850.1
SmLINC133906-IBu positive_interaction Smp_124850.1
SmLNCA134121-IBu positive_interaction Smp_124850.1
SmLINC179064 positive_interaction Smp_124850.1
SmLNCA134373-IBu positive_interaction Smp_124850.1
SmLNCS134273-IBu positive_interaction Smp_124850.1
SmLNCS134269-IBu positive_interaction Smp_124850.1
SmLNCS178893 positive_interaction Smp_124850.1
SmLNCA134254-IBu positive_interaction Smp_124850.1
SmLNCA134321-IBu positive_interaction Smp_124850.1
SmLINC180761 positive_interaction Smp_124850.1
SmLNCA134712-IBu positive_interaction Smp_124850.1
SmLINC134842-IBu positive_interaction Smp_124850.1
SmLNCA134910-IBu positive_interaction Smp_124850.1
SmLNCA135458-IBu positive_interaction Smp_124850.1
SmLINC179071 positive_interaction Smp_124850.1
SmLNCA135225-IBu positive_interaction Smp_124850.1
SmLNCA135406-IBu positive_interaction Smp_124850.1
SmLNCA135359-IBu positive_interaction Smp_124850.1
SmLNCA178957 positive_interaction Smp_124850.1
SmLINC136125-IBu positive_interaction Smp_124850.1
SmLINC179106 positive_interaction Smp_124850.1
SmLNCA178971 positive_interaction Smp_124850.1
SmLNCA136267-IBu positive_interaction Smp_124850.1
SmLINC179114 positive_interaction Smp_124850.1
SmLNCS137142-IBu positive_interaction Smp_124850.1
SmLINC180802 positive_interaction Smp_124850.1
SmLINC179117 positive_interaction Smp_124850.1
SmLNCA136415-IBu positive_interaction Smp_124850.1
SmLNCA178988 positive_interaction Smp_124850.1
SmLNCA136741-IBu positive_interaction Smp_124850.1
SmLNCA136555-IBu positive_interaction Smp_124850.1
SmLNCA137028-IBu positive_interaction Smp_124850.1
SmLINC136930-IBu positive_interaction Smp_124850.1
SmLNCS178910 positive_interaction Smp_124850.1
SmLNCA179000 positive_interaction Smp_124850.1
SmLNCA136980-IBu positive_interaction Smp_124850.1
SmLNCA137608-IBu positive_interaction Smp_124850.1
SmLNCA137359-IBu positive_interaction Smp_124850.1
SmLINC182007 positive_interaction Smp_124850.1
SmLINC180826 positive_interaction Smp_124850.1
SmLNCA179002 positive_interaction Smp_124850.1
SmLINC180828 positive_interaction Smp_124850.1
SmLINC180830 positive_interaction Smp_124850.1
SmLNCA137697-IBu positive_interaction Smp_124850.1
SmLNCA137575-IBu positive_interaction Smp_124850.1
SmLNCA137739-IBu positive_interaction Smp_124850.1
SmLNCA137849-IBu positive_interaction Smp_124850.1
SmLNCA137850-IBu positive_interaction Smp_124850.1
SmLNCA137662-IBu positive_interaction Smp_124850.1
SmLNCS137781-IBu positive_interaction Smp_124850.1
SmLNCA138171-IBu positive_interaction Smp_124850.1
SmLNCA138178-IBu positive_interaction Smp_124850.1
SmLNCA179005 positive_interaction Smp_124850.1
SmLNCA138004-IBu positive_interaction Smp_124850.1
SmLINC137890-IBu positive_interaction Smp_124850.1
SmLINC179168 positive_interaction Smp_124850.1
SmLINC182013 positive_interaction Smp_124850.1
SmLINC179167 positive_interaction Smp_124850.1
SmLINC179183 positive_interaction Smp_124850.1
SmLINC179174 positive_interaction Smp_124850.1
SmLINC179187 positive_interaction Smp_124850.1
SmLINC182023 positive_interaction Smp_124850.1
SmLNCS178920 positive_interaction Smp_124850.1
SmLINC180868 positive_interaction Smp_124850.1
SmLINC180852 positive_interaction Smp_124850.1
SmLNCA138752-IBu positive_interaction Smp_124850.1
SmLINC180855 positive_interaction Smp_124850.1
SmLINC180856 positive_interaction Smp_124850.1
SmLNCA138960-IBu positive_interaction Smp_124850.1
SmLINC139107-IBu positive_interaction Smp_124850.1
SmLNCA138997-IBu positive_interaction Smp_124850.1
SmLNCA179027 positive_interaction Smp_124850.1
SmLNCA139437-IBu positive_interaction Smp_124850.1
SmLNCA139444-IBu positive_interaction Smp_124850.1
SmLNCA139491-IBu positive_interaction Smp_124850.1
SmLNCA139382-IBu positive_interaction Smp_124850.1
SmLNCS178925 positive_interaction Smp_124850.1
SmLNCA139480-IBu positive_interaction Smp_124850.1
SmLNCA139667-IBu positive_interaction Smp_124850.1
SmLNCA139719-IBu positive_interaction Smp_124850.1
SmLNCS139989-IBu positive_interaction Smp_124850.1
SmLNCA139663-IBu positive_interaction Smp_124850.1
SmLNCA179040 positive_interaction Smp_124850.1
SmLINC180869 positive_interaction Smp_124850.1
SmLINC180879 positive_interaction Smp_124850.1
SmLNCA140295-IBu positive_interaction Smp_124850.1
SmLINC179207 positive_interaction Smp_124850.1
SmLINC140313-IBu positive_interaction Smp_124850.1
SmLINC179221 positive_interaction Smp_124850.1
SmLINC179222 positive_interaction Smp_124850.1
SmLNCA140542-IBu positive_interaction Smp_124850.1
SmLINC179220 positive_interaction Smp_124850.1
SmLNCA140849-IBu positive_interaction Smp_124850.1
SmLNCA179047 positive_interaction Smp_124850.1
SmLNCA141137-IBu positive_interaction Smp_124850.1
SmLNCA179051 positive_interaction Smp_124850.1
SmLNCA141196-IBu positive_interaction Smp_124850.1
SmLNCA179054 positive_interaction Smp_124850.1
SmLNCA141334-IBu positive_interaction Smp_124850.1
SmLNCA179060 positive_interaction Smp_124850.1
SmLNCA141523-IBu positive_interaction Smp_124850.1
SmLNCA179062 positive_interaction Smp_124850.1
SmLNCA141910-IBu positive_interaction Smp_124850.1
SmLNCA141843-IBu positive_interaction Smp_124850.1
SmLNCA141999-IBu positive_interaction Smp_124850.1
SmLINC179238 positive_interaction Smp_124850.1
SmLNCA142383-IBu positive_interaction Smp_124850.1
SmLNCS178941 positive_interaction Smp_124850.1
SmLINC179245 positive_interaction Smp_124850.1
SmLNCA142826-IBu positive_interaction Smp_124850.1
SmLNCA179078 positive_interaction Smp_124850.1
SmLNCA179077 positive_interaction Smp_124850.1
SmLINC142738-IBu positive_interaction Smp_124850.1
SmLNCS178942 positive_interaction Smp_124850.1
SmLNCA143083-IBu positive_interaction Smp_124850.1
SmLNCA142998-IBu positive_interaction Smp_124850.1
SmLINC180908 positive_interaction Smp_124850.1
SmLINC180905 positive_interaction Smp_124850.1
SmLNCS144387-IBu positive_interaction Smp_124850.1
SmLINC179265 positive_interaction Smp_124850.1
SmLNCS143687-IBu positive_interaction Smp_124850.1
SmLINC180913 positive_interaction Smp_124850.1
SmLNCA143548-IBu positive_interaction Smp_124850.1
SmLINC179269 positive_interaction Smp_124850.1
SmLINC179271 positive_interaction Smp_124850.1
SmLINC180918 positive_interaction Smp_124850.1
SmLNCA179093 positive_interaction Smp_124850.1
SmLINC180919 positive_interaction Smp_124850.1
SmLNCA144105-IBu positive_interaction Smp_124850.1
SmLINC180920 positive_interaction Smp_124850.1
SmLNCA144130-IBu positive_interaction Smp_124850.1
SmLINC180924 positive_interaction Smp_124850.1
SmLNCA144266-IBu positive_interaction Smp_124850.1
SmLNCA144338-IBu positive_interaction Smp_124850.1
SmLINC179293 positive_interaction Smp_124850.1
SmLINC179290 positive_interaction Smp_124850.1
SmLNCA144744-IBu positive_interaction Smp_124850.1
SmLNCS144885-IBu positive_interaction Smp_124850.1
SmLNCA144875-IBu positive_interaction Smp_124850.1
SmLNCA145085-IBu positive_interaction Smp_124850.1
SmLNCS178949 positive_interaction Smp_124850.1
SmLNCA145091-IBu positive_interaction Smp_124850.1
SmLINC180942 positive_interaction Smp_124850.1
SmLINC180943 positive_interaction Smp_124850.1
SmLINC145220-IBu positive_interaction Smp_124850.1
SmLNCA145530-IBu positive_interaction Smp_124850.1
SmLINC179302 positive_interaction Smp_124850.1
SmLNCA145706-IBu positive_interaction Smp_124850.1
SmLNCA145876-IBu positive_interaction Smp_124850.1
SmLNCA145885-IBu positive_interaction Smp_124850.1
SmLINC179314 positive_interaction Smp_124850.1
SmLINC180968 positive_interaction Smp_124850.1
SmLNCS146554-IBu positive_interaction Smp_124850.1
SmLNCA146382-IBu positive_interaction Smp_124850.1
SmLINC180970 positive_interaction Smp_124850.1
SmLNCA179116 positive_interaction Smp_124850.1
SmLNCA146628-IBu positive_interaction Smp_124850.1
SmLNCA179121 positive_interaction Smp_124850.1
SmLINC146800-IBu positive_interaction Smp_124850.1
SmLINC182029 positive_interaction Smp_124850.1
SmLINC180976 positive_interaction Smp_124850.1
SmLINC182038 positive_interaction Smp_124850.1
SmLINC179343 positive_interaction Smp_124850.1
SmLINC179339 positive_interaction Smp_124850.1
SmLINC182077 positive_interaction Smp_124850.1
SmLINC147203-IBu positive_interaction Smp_124850.1
SmLNCA147298-IBu positive_interaction Smp_124850.1
SmLINC179378 positive_interaction Smp_124850.1
SmLNCS147838-IBu positive_interaction Smp_124850.1
SmLNCA179146 positive_interaction Smp_124850.1
SmLNCA147866-IBu positive_interaction Smp_124850.1
SmLINC148068-IBu positive_interaction Smp_124850.1
SmLNCA179150 positive_interaction Smp_124850.1
SmLNCA148316-IBu positive_interaction Smp_124850.1
SmLNCA179159 positive_interaction Smp_124850.1
SmLNCA149360-IBu positive_interaction Smp_124850.1
SmLINC179403 positive_interaction Smp_124850.1
SmLINC179416 positive_interaction Smp_124850.1
SmLNCA149341-IBu positive_interaction Smp_124850.1
SmLNCA148994-IBu positive_interaction Smp_124850.1
SmLNCS178977 positive_interaction Smp_124850.1
SmLNCA149164-IBu positive_interaction Smp_124850.1
SmLNCA149228-IBu positive_interaction Smp_124850.1
SmLINC179436 positive_interaction Smp_124850.1
SmLNCA179168 positive_interaction Smp_124850.1
SmLINC149433-IBu positive_interaction Smp_124850.1
SmLNCA179173 positive_interaction Smp_124850.1
SmLNCA149817-IBu positive_interaction Smp_124850.1
SmLNCA179179 positive_interaction Smp_124850.1
SmLNCA179181 positive_interaction Smp_124850.1
SmLNCA149967-IBu positive_interaction Smp_124850.1
SmLINC181107 positive_interaction Smp_124850.1
SmLINC150045-IBu positive_interaction Smp_124850.1
SmLNCA150418-IBu positive_interaction Smp_124850.1
SmLINC179477 positive_interaction Smp_124850.1
SmLNCS178981 positive_interaction Smp_124850.1
SmLNCA150817-IBu positive_interaction Smp_124850.1
SmLNCA179198 positive_interaction Smp_124850.1
SmLNCA151002-IBu positive_interaction Smp_124850.1
SmLINC181155 positive_interaction Smp_124850.1
SmLNCA151632-IBu positive_interaction Smp_124850.1
SmLNCS178992 positive_interaction Smp_124850.1
SmLNCA152313-IBu positive_interaction Smp_124850.1
SmLNCS151857-IBu positive_interaction Smp_124850.1
SmLINC181150 positive_interaction Smp_124850.1
SmLNCA152096-IBu positive_interaction Smp_124850.1
SmLINC181154 positive_interaction Smp_124850.1
SmLINC181164 positive_interaction Smp_124850.1
SmLINC181169 positive_interaction Smp_124850.1
SmLNCS152831-IBu positive_interaction Smp_124850.1
SmLNCA152842-IBu positive_interaction Smp_124850.1
SmLNCA152913-IBu positive_interaction Smp_124850.1
SmLNCA153358-IBu positive_interaction Smp_124850.1
SmLNCA152591-IBu positive_interaction Smp_124850.1
SmLNCS179003 positive_interaction Smp_124850.1
SmLINC179563 positive_interaction Smp_124850.1
SmLINC152951-IBu positive_interaction Smp_124850.1
SmLNCA153172-IBu positive_interaction Smp_124850.1
SmLNCA153084-IBu positive_interaction Smp_124850.1
SmLNCA153339-IBu positive_interaction Smp_124850.1
SmLINC181204 positive_interaction Smp_124850.1
SmLNCA179233 positive_interaction Smp_124850.1
SmLINC153364-IBu positive_interaction Smp_124850.1
SmLNCA154000-IBu positive_interaction Smp_124850.1
SmLINC181214 positive_interaction Smp_124850.1
SmLNCA153661-IBu positive_interaction Smp_124850.1
SmLNCA153668-IBu positive_interaction Smp_124850.1
SmLNCA179237 positive_interaction Smp_124850.1
SmLNCA153672-IBu positive_interaction Smp_124850.1
SmLINC154128-IBu positive_interaction Smp_124850.1
SmLNCA179255 positive_interaction Smp_124850.1
SmLNCA179260 positive_interaction Smp_124850.1
SmLNCA179262 positive_interaction Smp_124850.1
SmLINC179587 positive_interaction Smp_124850.1
SmLINC179592 positive_interaction Smp_124850.1
SmLNCA155680-IBu positive_interaction Smp_124850.1
SmLNCA155665-IBu positive_interaction Smp_124850.1
SmLNCA155378-IBu positive_interaction Smp_124850.1
SmLINC181240 positive_interaction Smp_124850.1
SmLINC179604 positive_interaction Smp_124850.1
SmLINC155486-IBu positive_interaction Smp_124850.1
SmLNCA179276 positive_interaction Smp_124850.1
SmLNCA156113-IBu positive_interaction Smp_124850.1
SmLNCA179279 positive_interaction Smp_124850.1
SmLINC179614 positive_interaction Smp_124850.1
SmLINC179617 positive_interaction Smp_124850.1
SmLINC179618 positive_interaction Smp_124850.1
SmLNCA156152-IBu positive_interaction Smp_124850.1
SmLNCA156457-IBu positive_interaction Smp_124850.1
SmLINC179631 positive_interaction Smp_124850.1
SmLINC181282 positive_interaction Smp_124850.1
SmLNCA156396-IBu positive_interaction Smp_124850.1
SmLNCA156561-IBu positive_interaction Smp_124850.1
SmLNCA156744-IBu positive_interaction Smp_124850.1
SmLINC156721-IBu positive_interaction Smp_124850.1
SmLNCA156708-IBu positive_interaction Smp_124850.1
SmLNCA179301 positive_interaction Smp_124850.1
SmLINC179661 positive_interaction Smp_124850.1
SmLNCA157588-IBu positive_interaction Smp_124850.1
SmLNCS179027 positive_interaction Smp_124850.1
SmLNCA179308 positive_interaction Smp_124850.1
SmLINC158081-IBu positive_interaction Smp_124850.1
SmLINC158111-IBu positive_interaction Smp_124850.1
SmLNCA158223-IBu positive_interaction Smp_124850.1
SmLNCS158631-IBu positive_interaction Smp_124850.1
SmLNCA158539-IBu positive_interaction Smp_124850.1
SmLNCA179316 positive_interaction Smp_124850.1
SmLINC181329 positive_interaction Smp_124850.1
SmLNCA158868-IBu positive_interaction Smp_124850.1
SmLINC181327 positive_interaction Smp_124850.1
SmLNCA179325 positive_interaction Smp_124850.1
SmLINC179691 positive_interaction Smp_124850.1
SmLINC179692 positive_interaction Smp_124850.1
SmLNCA179331 positive_interaction Smp_124850.1
SmLINC179693 positive_interaction Smp_124850.1
SmLINC159014-IBu positive_interaction Smp_124850.1
SmLINC182101 positive_interaction Smp_124850.1
SmLINC179712 positive_interaction Smp_124850.1
SmLINC182130 positive_interaction Smp_124850.1
SmLINC179729 positive_interaction Smp_124850.1
SmLINC179730 positive_interaction Smp_124850.1
SmLINC181350 positive_interaction Smp_124850.1
SmLINC179732 positive_interaction Smp_124850.1
SmLINC179750 positive_interaction Smp_124850.1
SmLNCA179342 positive_interaction Smp_124850.1
SmLINC179759 positive_interaction Smp_124850.1
SmLINC179769 positive_interaction Smp_124850.1
SmLNCS179043 positive_interaction Smp_124850.1
SmLINC181363 positive_interaction Smp_124850.1
SmLNCA160275-IBu positive_interaction Smp_124850.1
SmLNCA160303-IBu positive_interaction Smp_124850.1
SmLNCA179349 positive_interaction Smp_124850.1
SmLNCA160434-IBu positive_interaction Smp_124850.1
SmLNCA160533-IBu positive_interaction Smp_124850.1
SmLNCS179055 positive_interaction Smp_124850.1
SmLNCA160820-IBu positive_interaction Smp_124850.1
SmLNCA160540-IBu positive_interaction Smp_124850.1
SmLINC160614-IBu positive_interaction Smp_124850.1
SmLNCA161071-IBu positive_interaction Smp_124850.1
SmLINC181401 positive_interaction Smp_124850.1
SmLNCA161389-IBu positive_interaction Smp_124850.1
SmLNCA179356 positive_interaction Smp_124850.1
SmLINC179814 positive_interaction Smp_124850.1
SmLINC179829 positive_interaction Smp_124850.1
SmLINC179832 positive_interaction Smp_124850.1
SmLNCA161767-IBu positive_interaction Smp_124850.1
SmLNCA161751-IBu positive_interaction Smp_124850.1
SmLINC162131-IBu positive_interaction Smp_124850.1
SmLINC179863 positive_interaction Smp_124850.1
SmLINC179839 positive_interaction Smp_124850.1
SmLNCS179066 positive_interaction Smp_124850.1
SmLINC181416 positive_interaction Smp_124850.1
SmLNCA162265-IBu positive_interaction Smp_124850.1
SmLINC179853 positive_interaction Smp_124850.1
SmLNCA162438-IBu positive_interaction Smp_124850.1
SmLINC179845 positive_interaction Smp_124850.1
SmLINC179856 positive_interaction Smp_124850.1
SmLNCA163427-IBu positive_interaction Smp_124850.1
SmLNCS179068 positive_interaction Smp_124850.1
SmLNCA163375-IBu positive_interaction Smp_124850.1
SmLNCS179070 positive_interaction Smp_124850.1
SmLNCA163769-IBu positive_interaction Smp_124850.1
SmLINC164115-IBu positive_interaction Smp_124850.1
SmLINC179884 positive_interaction Smp_124850.1
SmLINC179902 positive_interaction Smp_124850.1
SmLNCA163934-IBu positive_interaction Smp_124850.1
SmLNCA164085-IBu positive_interaction Smp_124850.1
SmLNCA164328-IBu positive_interaction Smp_124850.1
SmLNCA164849-IBu positive_interaction Smp_124850.1
SmLNCA164851-IBu positive_interaction Smp_124850.1
SmLINC181451 positive_interaction Smp_124850.1
SmLINC164904-IBu positive_interaction Smp_124850.1
SmLNCA164815-IBu positive_interaction Smp_124850.1
SmLNCA164756-IBu positive_interaction Smp_124850.1
SmLINC181449 positive_interaction Smp_124850.1
SmLNCA164859-IBu positive_interaction Smp_124850.1
SmLINC165185-IBu positive_interaction Smp_124850.1
SmLNCA179399 positive_interaction Smp_124850.1
SmLNCA165337-IBu positive_interaction Smp_124850.1
SmLINC179893 positive_interaction Smp_124850.1
SmLINC164835-IBu positive_interaction Smp_124850.1
SmLNCA165909-IBu positive_interaction Smp_124850.1
SmLNCA179405 positive_interaction Smp_124850.1
SmLNCA165098-IBu positive_interaction Smp_124850.1
SmLNCS179074 positive_interaction Smp_124850.1
SmLNCA165913-IBu positive_interaction Smp_124850.1
SmLINC165743-IBu positive_interaction Smp_124850.1
SmLNCA165710-IBu positive_interaction Smp_124850.1
SmLNCA166151-IBu positive_interaction Smp_124850.1
SmLNCA166325-IBu positive_interaction Smp_124850.1
SmLINC181457 positive_interaction Smp_124850.1
SmLNCA179423 positive_interaction Smp_124850.1
SmLNCA166779-IBu positive_interaction Smp_124850.1
SmLINC179938 positive_interaction Smp_124850.1
SmLINC179939 positive_interaction Smp_124850.1
SmLNCA167094-IBu positive_interaction Smp_124850.1
SmLINC181495 positive_interaction Smp_124850.1
SmLINC181500 positive_interaction Smp_124850.1
SmLINC181497 positive_interaction Smp_124850.1
SmLINC179973 positive_interaction Smp_124850.1
SmLNCA167448-IBu positive_interaction Smp_124850.1
SmLNCA168045-IBu positive_interaction Smp_124850.1
SmLNCS167760-IBu positive_interaction Smp_124850.1
SmLINC179975 positive_interaction Smp_124850.1
SmLNCA167968-IBu positive_interaction Smp_124850.1
SmLINC181512 positive_interaction Smp_124850.1
SmLINC167989-IBu positive_interaction Smp_124850.1
SmLINC181518 positive_interaction Smp_124850.1
SmLNCA168302-IBu positive_interaction Smp_124850.1
SmLNCA168330-IBu positive_interaction Smp_124850.1
SmLNCA168333-IBu positive_interaction Smp_124850.1
SmLNCA179451 positive_interaction Smp_124850.1
SmLNCA168455-IBu positive_interaction Smp_124850.1
SmLINC181519 positive_interaction Smp_124850.1
SmLINC179998 positive_interaction Smp_124850.1
SmLNCA168724-IBu positive_interaction Smp_124850.1
SmLNCA168978-IBu positive_interaction Smp_124850.1
SmLINC180001 positive_interaction Smp_124850.1
SmLNCS179089 positive_interaction Smp_124850.1
SmLNCA169221-IBu positive_interaction Smp_124850.1
SmLNCA169222-IBu positive_interaction Smp_124850.1
SmLNCA179458 positive_interaction Smp_124850.1
SmLNCA169692-IBu positive_interaction Smp_124850.1
SmLNCA169665-IBu positive_interaction Smp_124850.1
SmLNCA169830-IBu positive_interaction Smp_124850.1
SmLINC181547 positive_interaction Smp_124850.1
SmLNCS179092 positive_interaction Smp_124850.1
SmLNCA170473-IBu positive_interaction Smp_124850.1
SmLNCA170558-IBu positive_interaction Smp_124850.1
SmLNCA170698-IBu positive_interaction Smp_124850.1
SmLINC181555 positive_interaction Smp_124850.1
SmLINC181557 positive_interaction Smp_124850.1
SmLNCS179099 positive_interaction Smp_124850.1
SmLNCA171457-IBu positive_interaction Smp_124850.1
SmLINC181562 positive_interaction Smp_124850.1
SmLINC180054 positive_interaction Smp_124850.1
SmLNCA171658-IBu positive_interaction Smp_124850.1
SmLINC181565 positive_interaction Smp_124850.1
SmLNCA179508 positive_interaction Smp_124850.1
SmLNCA171993-IBu positive_interaction Smp_124850.1
SmLNCS171952-IBu positive_interaction Smp_124850.1
SmLNCA172128-IBu positive_interaction Smp_124850.1
SmLNCA179515 positive_interaction Smp_124850.1
SmLNCA172517-IBu positive_interaction Smp_124850.1
SmLNCA172316-IBu positive_interaction Smp_124850.1
SmLNCA172189-IBu positive_interaction Smp_124850.1
SmLNCS179104 positive_interaction Smp_124850.1
SmLNCA172454-IBu positive_interaction Smp_124850.1
SmLNCA172602-IBu positive_interaction Smp_124850.1
SmLINC181574 positive_interaction Smp_124850.1
SmLNCA172913-IBu positive_interaction Smp_124850.1
SmLINC173260-IBu positive_interaction Smp_124850.1
SmLINC181579 positive_interaction Smp_124850.1
SmLNCS173813-IBu positive_interaction Smp_124850.1
SmLINC181581 positive_interaction Smp_124850.1
SmLNCA179532 positive_interaction Smp_124850.1
SmLNCA173764-IBu positive_interaction Smp_124850.1
SmLNCA179536 positive_interaction Smp_124850.1
SmLNCA179535 positive_interaction Smp_124850.1
SmLNCA179537 positive_interaction Smp_124850.1
SmLNCA174331-IBu positive_interaction Smp_124850.1
SmLNCA173932-IBu positive_interaction Smp_124850.1
SmLNCA179550 positive_interaction Smp_124850.1
SmLINC174185-IBu positive_interaction Smp_124850.1
SmLINC180100 positive_interaction Smp_124850.1
SmLNCA175198-IBu positive_interaction Smp_124850.1
SmLNCA175231-IBu positive_interaction Smp_124850.1
SmLINC181600 positive_interaction Smp_124850.1
SmLINC180102 positive_interaction Smp_124850.1
SmLINC180103 positive_interaction Smp_124850.1
SmLNCA179562 positive_interaction Smp_124850.1
SmLINC181610 positive_interaction Smp_124850.1
SmLINC181611 positive_interaction Smp_124850.1
SmLNCA174999-IBu positive_interaction Smp_124850.1
SmLINC180111 positive_interaction Smp_124850.1
SmLNCA175090-IBu positive_interaction Smp_124850.1
SmLNCA175298-IBu positive_interaction Smp_124850.1
SmLNCS179129 positive_interaction Smp_124850.1
SmLNCS179130 positive_interaction Smp_124850.1
SmLINC180124 positive_interaction Smp_124850.1
SmLNCA175670-IBu positive_interaction Smp_124850.1
SmLINC181638 positive_interaction Smp_124850.1
SmLNCA176362-IBu positive_interaction Smp_124850.1
SmLNCA176154-IBu positive_interaction Smp_124850.1
SmLNCA176077-IBu positive_interaction Smp_124850.1
SmLNCA176380-IBu positive_interaction Smp_124850.1
SmLINC176567-IBu positive_interaction Smp_124850.1
SmLNCA176430-IBu positive_interaction Smp_124850.1
SmLNCA176816-IBu positive_interaction Smp_124850.1
SmLNCA176963-IBu positive_interaction Smp_124850.1
SmLNCA177069-IBu positive_interaction Smp_124850.1
SmLNCS177312-IBu positive_interaction Smp_124850.1
SmLNCA177148-IBu positive_interaction Smp_124850.1
SmLNCA177343-IBu positive_interaction Smp_124850.1
SmLNCA177357-IBu positive_interaction Smp_124850.1
SmLNCA179617 positive_interaction Smp_124850.1
SmLNCA177565-IBu positive_interaction Smp_124850.1
SmLNCA177648-IBu positive_interaction Smp_124850.1
SmLNCA177853-IBu positive_interaction Smp_124850.1
SmLNCA177842-IBu positive_interaction Smp_124850.1
SmLNCS179137 positive_interaction Smp_124850.1
SmLNCA178006-IBu positive_interaction Smp_124850.1
SmLNCS179139 positive_interaction Smp_124850.1
SmLINC182176 positive_interaction Smp_124850.1
SmLINC182186 positive_interaction Smp_124850.1
SmLINC182183 positive_interaction Smp_124850.1
SmLINC182024 positive_interaction Smp_009600.1
SmLNCA100299-IBu positive_interaction Smp_009600.1
SmLINC179522 positive_interaction Smp_009600.1
SmLINC180711 positive_interaction Smp_009600.1
SmLINC179711 positive_interaction Smp_009600.1
SmLINC180675 positive_interaction Smp_009600.1
SmLNCA179178 positive_interaction Smp_009600.1
SmLNCS100553-IBu positive_interaction Smp_009600.1
SmLINC181752 positive_interaction Smp_009600.1
SmLNCS179196 positive_interaction Smp_009600.1
SmLINC100878-IBu positive_interaction Smp_009600.1
SmLNCA100582-IBu positive_interaction Smp_009600.1
SmLNCA179759 positive_interaction Smp_009600.1
SmLNCA179814 positive_interaction Smp_009600.1
SmLINC180318 positive_interaction Smp_009600.1
SmLINC180457 positive_interaction Smp_009600.1
SmLNCA101344-IBu positive_interaction Smp_009600.1
SmLINC181897 positive_interaction Smp_009600.1
SmLNCA101225-IBu positive_interaction Smp_009600.1
SmLNCA101216-IBu positive_interaction Smp_009600.1
SmLNCA101514-IBu positive_interaction Smp_009600.1
SmLINC101462-IBu positive_interaction Smp_009600.1
SmLNCA101835-IBu positive_interaction Smp_009600.1
SmLNCA102265-IBu positive_interaction Smp_009600.1
SmLNCA102207-IBu positive_interaction Smp_009600.1
SmLNCA102294-IBu positive_interaction Smp_009600.1
SmLNCA102848-IBu positive_interaction Smp_009600.1
SmLNCA102866-IBu positive_interaction Smp_009600.1
SmLNCA178889 positive_interaction Smp_009600.1
SmLNCA102671-IBu positive_interaction Smp_009600.1
SmLNCA178904 positive_interaction Smp_009600.1
SmLNCS178880 positive_interaction Smp_009600.1
SmLNCS102873-IBu positive_interaction Smp_009600.1
SmLNCA103186-IBu positive_interaction Smp_009600.1
SmLNCA103160-IBu positive_interaction Smp_009600.1
SmLNCA103325-IBu positive_interaction Smp_009600.1
SmLINC180809 positive_interaction Smp_009600.1
SmLNCA103604-IBu positive_interaction Smp_009600.1
SmLINC179143 positive_interaction Smp_009600.1
SmLNCA103844-IBu positive_interaction Smp_009600.1
SmLINC180876 positive_interaction Smp_009600.1
SmLNCA179090 positive_interaction Smp_009600.1
SmLNCA104448-IBu positive_interaction Smp_009600.1
SmLNCA104467-IBu positive_interaction Smp_009600.1
SmLNCA105337-IBu positive_interaction Smp_009600.1
SmLINC179354 positive_interaction Smp_009600.1
SmLINC180985 positive_interaction Smp_009600.1
SmLINC179377 positive_interaction Smp_009600.1
SmLNCA179169 positive_interaction Smp_009600.1
SmLNCA105318-IBu positive_interaction Smp_009600.1
SmLNCS105401-IBu positive_interaction Smp_009600.1
SmLINC181092 positive_interaction Smp_009600.1
SmLNCA105567-IBu positive_interaction Smp_009600.1
SmLNCA105808-IBu positive_interaction Smp_009600.1
SmLINC181102 positive_interaction Smp_009600.1
SmLNCA106197-IBu positive_interaction Smp_009600.1
SmLINC105763-IBu positive_interaction Smp_009600.1
SmLINC181219 positive_interaction Smp_009600.1
SmLNCA179282 positive_interaction Smp_009600.1
SmLINC181407 positive_interaction Smp_009600.1
SmLNCA179369 positive_interaction Smp_009600.1
SmLINC181419 positive_interaction Smp_009600.1
SmLINC181421 positive_interaction Smp_009600.1
SmLINC179849 positive_interaction Smp_009600.1
SmLINC181426 positive_interaction Smp_009600.1
SmLINC179851 positive_interaction Smp_009600.1
SmLINC179621 positive_interaction Smp_009600.1
SmLINC179647 positive_interaction Smp_009600.1
SmLNCS179030 positive_interaction Smp_009600.1
SmLNCA107194-IBu positive_interaction Smp_009600.1
SmLINC106902-IBu positive_interaction Smp_009600.1
SmLINC179801 positive_interaction Smp_009600.1
SmLNCA108007-IBu positive_interaction Smp_009600.1
SmLNCA107643-IBu positive_interaction Smp_009600.1
SmLNCA107171-IBu positive_interaction Smp_009600.1
SmLNCA107544-IBu positive_interaction Smp_009600.1
SmLNCA107580-IBu positive_interaction Smp_009600.1
SmLINC181538 positive_interaction Smp_009600.1
SmLINC181454 positive_interaction Smp_009600.1
SmLNCS179075 positive_interaction Smp_009600.1
SmLNCA107990-IBu positive_interaction Smp_009600.1
SmLINC181597 positive_interaction Smp_009600.1
SmLINC180225 positive_interaction Smp_009600.1
SmLINC180226 positive_interaction Smp_009600.1
SmLNCA109323-IBu positive_interaction Smp_009600.1
SmLINC181724 positive_interaction Smp_009600.1
SmLNCA179651 positive_interaction Smp_009600.1
SmLNCA109971-IBu positive_interaction Smp_009600.1
SmLNCA109630-IBu positive_interaction Smp_009600.1
SmLNCS109773-IBu positive_interaction Smp_009600.1
SmLINC180249 positive_interaction Smp_009600.1
SmLNCA110200-IBu positive_interaction Smp_009600.1
SmLNCA110488-IBu positive_interaction Smp_009600.1
SmLNCA110489-IBu positive_interaction Smp_009600.1
SmLINC110526-IBu positive_interaction Smp_009600.1
SmLNCS179174 positive_interaction Smp_009600.1
SmLNCA111037-IBu positive_interaction Smp_009600.1
SmLNCA110725-IBu positive_interaction Smp_009600.1
SmLNCA110974-IBu positive_interaction Smp_009600.1
SmLNCA179660 positive_interaction Smp_009600.1
SmLNCA111256-IBu positive_interaction Smp_009600.1
SmLNCA111136-IBu positive_interaction Smp_009600.1
SmLINC111099-IBu positive_interaction Smp_009600.1
SmLNCA111367-IBu positive_interaction Smp_009600.1
SmLNCS179184 positive_interaction Smp_009600.1
SmLNCS179185 positive_interaction Smp_009600.1
SmLNCA111709-IBu positive_interaction Smp_009600.1
SmLNCA111708-IBu positive_interaction Smp_009600.1
SmLNCA179678 positive_interaction Smp_009600.1
SmLNCA111871-IBu positive_interaction Smp_009600.1
SmLNCS179186 positive_interaction Smp_009600.1
SmLNCS111880-IBu positive_interaction Smp_009600.1
SmLNCA112048-IBu positive_interaction Smp_009600.1
SmLINC181761 positive_interaction Smp_009600.1
SmLINC181762 positive_interaction Smp_009600.1
SmLNCA112864-IBu positive_interaction Smp_009600.1
SmLNCA112854-IBu positive_interaction Smp_009600.1
SmLINC181766 positive_interaction Smp_009600.1
SmLNCA112433-IBu positive_interaction Smp_009600.1
SmLNCA113022-IBu positive_interaction Smp_009600.1
SmLNCA112646-IBu positive_interaction Smp_009600.1
SmLNCA112647-IBu positive_interaction Smp_009600.1
SmLINC180286 positive_interaction Smp_009600.1
SmLNCA113125-IBu positive_interaction Smp_009600.1
SmLNCA179698 positive_interaction Smp_009600.1
SmLNCA112943-IBu positive_interaction Smp_009600.1
SmLINC180293 positive_interaction Smp_009600.1
SmLNCA113041-IBu positive_interaction Smp_009600.1
SmLNCA113215-IBu positive_interaction Smp_009600.1
SmLNCA179697 positive_interaction Smp_009600.1
SmLNCA113270-IBu positive_interaction Smp_009600.1
SmLINC181773 positive_interaction Smp_009600.1
SmLNCS113782-IBu positive_interaction Smp_009600.1
SmLNCA113749-IBu positive_interaction Smp_009600.1
SmLINC181777 positive_interaction Smp_009600.1
SmLNCA114169-IBu positive_interaction Smp_009600.1
SmLNCA114342-IBu positive_interaction Smp_009600.1
SmLNCA113916-IBu positive_interaction Smp_009600.1
SmLINC181788 positive_interaction Smp_009600.1
SmLNCA114166-IBu positive_interaction Smp_009600.1
SmLNCA114503-IBu positive_interaction Smp_009600.1
SmLNCA179717 positive_interaction Smp_009600.1
SmLNCA114607-IBu positive_interaction Smp_009600.1
SmLINC114515-IBu positive_interaction Smp_009600.1
SmLNCS114685-IBu positive_interaction Smp_009600.1
SmLINC181797 positive_interaction Smp_009600.1
SmLINC181799 positive_interaction Smp_009600.1
SmLNCA114617-IBu positive_interaction Smp_009600.1
SmLNCA114668-IBu positive_interaction Smp_009600.1
SmLNCA114782-IBu positive_interaction Smp_009600.1
SmLNCA114964-IBu positive_interaction Smp_009600.1
SmLINC180340 positive_interaction Smp_009600.1
SmLNCS179201 positive_interaction Smp_009600.1
SmLNCA115227-IBu positive_interaction Smp_009600.1
SmLINC115491-IBu positive_interaction Smp_009600.1
SmLNCA115441-IBu positive_interaction Smp_009600.1
SmLINC180350 positive_interaction Smp_009600.1
SmLINC100002121 positive_interaction Smp_009600.1
SmLINC180356 positive_interaction Smp_009600.1
SmLINC116235-IBu positive_interaction Smp_009600.1
SmLNCA117047-IBu positive_interaction Smp_009600.1
SmLINC116907-IBu positive_interaction Smp_009600.1
SmLNCA116917-IBu positive_interaction Smp_009600.1
SmLNCA179757 positive_interaction Smp_009600.1
SmLINC180366 positive_interaction Smp_009600.1
SmLINC181837 positive_interaction Smp_009600.1
SmLNCA117312-IBu positive_interaction Smp_009600.1
SmLNCA179761 positive_interaction Smp_009600.1
SmLNCA118238-IBu positive_interaction Smp_009600.1
SmLINC181854 positive_interaction Smp_009600.1
SmLINC181857 positive_interaction Smp_009600.1
SmLINC180395 positive_interaction Smp_009600.1
SmLINC181862 positive_interaction Smp_009600.1
SmLNCA179778 positive_interaction Smp_009600.1
SmLINC181894 positive_interaction Smp_009600.1
SmLINC181883 positive_interaction Smp_009600.1
SmLNCA119430-IBu positive_interaction Smp_009600.1
SmLNCA119431-IBu positive_interaction Smp_009600.1
SmLNCA119111-IBu positive_interaction Smp_009600.1
SmLINC180433 positive_interaction Smp_009600.1
SmLINC118988-IBu positive_interaction Smp_009600.1
SmLINC180436 positive_interaction Smp_009600.1
SmLINC180444 positive_interaction Smp_009600.1
SmLNCA179790 positive_interaction Smp_009600.1
SmLNCA119317-IBu positive_interaction Smp_009600.1
SmLNCA119316-IBu positive_interaction Smp_009600.1
SmLINC119503-IBu positive_interaction Smp_009600.1
SmLNCA119718-IBu positive_interaction Smp_009600.1
SmLNCA119436-IBu positive_interaction Smp_009600.1
SmLNCA119741-IBu positive_interaction Smp_009600.1
SmLNCA120344-IBu positive_interaction Smp_009600.1
SmLNCS119780-IBu positive_interaction Smp_009600.1
SmLNCS178913 positive_interaction Smp_009600.1
SmLNCA120550-IBu positive_interaction Smp_009600.1
SmLNCA120201-IBu positive_interaction Smp_009600.1
SmLNCA120079-IBu positive_interaction Smp_009600.1
SmLNCA120064-IBu positive_interaction Smp_009600.1
SmLNCA120366-IBu positive_interaction Smp_009600.1
SmLINC120456-IBu positive_interaction Smp_009600.1
SmLINC181938 positive_interaction Smp_009600.1
SmLNCA120893-IBu positive_interaction Smp_009600.1
SmLINC180479 positive_interaction Smp_009600.1
SmLINC181942 positive_interaction Smp_009600.1
SmLNCA179807 positive_interaction Smp_009600.1
SmLNCA120787-IBu positive_interaction Smp_009600.1
SmLNCA120790-IBu positive_interaction Smp_009600.1
SmLNCA122009-IBu positive_interaction Smp_009600.1
SmLINC181947 positive_interaction Smp_009600.1
SmLNCA121564-IBu positive_interaction Smp_009600.1
SmLINC180500 positive_interaction Smp_009600.1
SmLINC181949 positive_interaction Smp_009600.1
SmLNCA121436-IBu positive_interaction Smp_009600.1
SmLNCA179815 positive_interaction Smp_009600.1
SmLNCA121966-IBu positive_interaction Smp_009600.1
SmLINC121615-IBu positive_interaction Smp_009600.1
SmLINC180518 positive_interaction Smp_009600.1
SmLNCA179822 positive_interaction Smp_009600.1
SmLNCA122275-IBu positive_interaction Smp_009600.1
SmLNCS122409-IBu positive_interaction Smp_009600.1
SmLNCA122292-IBu positive_interaction Smp_009600.1
SmLINC181962 positive_interaction Smp_009600.1
SmLNCA122643-IBu positive_interaction Smp_009600.1
SmLNCA122644-IBu positive_interaction Smp_009600.1
SmLNCA179830 positive_interaction Smp_009600.1
SmLINC180527 positive_interaction Smp_009600.1
SmLNCS178810 positive_interaction Smp_009600.1
SmLNCA123073-IBu positive_interaction Smp_009600.1
SmLNCS178815 positive_interaction Smp_009600.1
SmLNCA123235-IBu positive_interaction Smp_009600.1
SmLINC180542 positive_interaction Smp_009600.1
SmLNCA123196-IBu positive_interaction Smp_009600.1
SmLINC123208-IBu positive_interaction Smp_009600.1
SmLNCA123377-IBu positive_interaction Smp_009600.1
SmLNCA123379-IBu positive_interaction Smp_009600.1
SmLINC180550 positive_interaction Smp_009600.1
SmLINC180553 positive_interaction Smp_009600.1
SmLNCA124000-IBu positive_interaction Smp_009600.1
SmLINC180558 positive_interaction Smp_009600.1
SmLNCA178805 positive_interaction Smp_009600.1
SmLNCA124155-IBu positive_interaction Smp_009600.1
SmLNCA124161-IBu positive_interaction Smp_009600.1
SmLNCA124293-IBu positive_interaction Smp_009600.1
SmLNCA124300-IBu positive_interaction Smp_009600.1
SmLNCA124735-IBu positive_interaction Smp_009600.1
SmLNCA124742-IBu positive_interaction Smp_009600.1
SmLNCA124424-IBu positive_interaction Smp_009600.1
SmLNCA178781 positive_interaction Smp_009600.1
SmLNCS124890-IBu positive_interaction Smp_009600.1
SmLNCA125004-IBu positive_interaction Smp_009600.1
SmLNCA178786 positive_interaction Smp_009600.1
SmLNCA178788 positive_interaction Smp_009600.1
SmLINC180568 positive_interaction Smp_009600.1
SmLINC125094-IBu positive_interaction Smp_009600.1
SmLINC178833 positive_interaction Smp_009600.1
SmLNCA124970-IBu positive_interaction Smp_009600.1
SmLINC124976-IBu positive_interaction Smp_009600.1
SmLINC180572 positive_interaction Smp_009600.1
SmLNCA125756-IBu positive_interaction Smp_009600.1
SmLNCA125555-IBu positive_interaction Smp_009600.1
SmLNCA125615-IBu positive_interaction Smp_009600.1
SmLNCS126036-IBu positive_interaction Smp_009600.1
SmLNCA125780-IBu positive_interaction Smp_009600.1
SmLNCA125958-IBu positive_interaction Smp_009600.1
SmLNCA178823 positive_interaction Smp_009600.1
SmLNCA126422-IBu positive_interaction Smp_009600.1
SmLINC178911 positive_interaction Smp_009600.1
SmLINC180640 positive_interaction Smp_009600.1
SmLINC180641 positive_interaction Smp_009600.1
SmLINC178886 positive_interaction Smp_009600.1
SmLINC178891 positive_interaction Smp_009600.1
SmLINC178887 positive_interaction Smp_009600.1
SmLINC178866 positive_interaction Smp_009600.1
SmLINC178881 positive_interaction Smp_009600.1
SmLNCS178827 positive_interaction Smp_009600.1
SmLINC180599 positive_interaction Smp_009600.1
SmLINC180597 positive_interaction Smp_009600.1
SmLINC178875 positive_interaction Smp_009600.1
SmLINC178884 positive_interaction Smp_009600.1
SmLNCA127349-IBu positive_interaction Smp_009600.1
SmLNCS178829 positive_interaction Smp_009600.1
SmLNCA127167-IBu positive_interaction Smp_009600.1
SmLNCA127338-IBu positive_interaction Smp_009600.1
SmLNCA127411-IBu positive_interaction Smp_009600.1
SmLINC178934 positive_interaction Smp_009600.1
SmLNCA127563-IBu positive_interaction Smp_009600.1
SmLNCS127395-IBu positive_interaction Smp_009600.1
SmLINC178903 positive_interaction Smp_009600.1
SmLNCA127690-IBu positive_interaction Smp_009600.1
SmLINC180630 positive_interaction Smp_009600.1
SmLINC178908 positive_interaction Smp_009600.1
SmLINC127611-IBu positive_interaction Smp_009600.1
SmLINC178923 positive_interaction Smp_009600.1
SmLINC180646 positive_interaction Smp_009600.1
SmLNCA127917-IBu positive_interaction Smp_009600.1
SmLINC181970 positive_interaction Smp_009600.1
SmLINC127898-IBu positive_interaction Smp_009600.1
SmLNCA178862 positive_interaction Smp_009600.1
SmLINC181974 positive_interaction Smp_009600.1
SmLNCA128194-IBu positive_interaction Smp_009600.1
SmLNCA128342-IBu positive_interaction Smp_009600.1
SmLNCA128544-IBu positive_interaction Smp_009600.1
SmLNCA128899-IBu positive_interaction Smp_009600.1
SmLNCA178865 positive_interaction Smp_009600.1
SmLNCA128889-IBu positive_interaction Smp_009600.1
SmLINC178965 positive_interaction Smp_009600.1
SmLINC129238-IBu positive_interaction Smp_009600.1
SmLNCS178860 positive_interaction Smp_009600.1
SmLNCA129414-IBu positive_interaction Smp_009600.1
SmLNCA178874 positive_interaction Smp_009600.1
SmLNCA178875 positive_interaction Smp_009600.1
SmLNCS178861 positive_interaction Smp_009600.1
SmLNCS129639-IBu positive_interaction Smp_009600.1
SmLNCS130112-IBu positive_interaction Smp_009600.1
SmLNCS178865 positive_interaction Smp_009600.1
SmLNCA178882 positive_interaction Smp_009600.1
SmLNCA129750-IBu positive_interaction Smp_009600.1
SmLNCA130661-IBu positive_interaction Smp_009600.1
SmLNCA178888 positive_interaction Smp_009600.1
SmLINC181979 positive_interaction Smp_009600.1
SmLINC181980 positive_interaction Smp_009600.1
SmLINC178975 positive_interaction Smp_009600.1
SmLINC180694 positive_interaction Smp_009600.1
SmLINC181990 positive_interaction Smp_009600.1
SmLINC181981 positive_interaction Smp_009600.1
SmLINC181989 positive_interaction Smp_009600.1
SmLINC181992 positive_interaction Smp_009600.1
SmLINC181993 positive_interaction Smp_009600.1
SmLINC130072-IBu positive_interaction Smp_009600.1
SmLINC181999 positive_interaction Smp_009600.1
SmLNCA129932-IBu positive_interaction Smp_009600.1
SmLINC178980 positive_interaction Smp_009600.1
SmLINC178983 positive_interaction Smp_009600.1
SmLINC178981 positive_interaction Smp_009600.1
SmLNCA130223-IBu positive_interaction Smp_009600.1
SmLNCA130224-IBu positive_interaction Smp_009600.1
SmLNCA130557-IBu positive_interaction Smp_009600.1
SmLNCA178896 positive_interaction Smp_009600.1
SmLNCA130471-IBu positive_interaction Smp_009600.1
SmLNCA178897 positive_interaction Smp_009600.1
SmLNCS130578-IBu positive_interaction Smp_009600.1
SmLNCA130624-IBu positive_interaction Smp_009600.1
SmLNCA131454-IBu positive_interaction Smp_009600.1
SmLINC131337-IBu positive_interaction Smp_009600.1
SmLNCA131245-IBu positive_interaction Smp_009600.1
SmLNCA178912 positive_interaction Smp_009600.1
SmLINC180741 positive_interaction Smp_009600.1
SmLNCA131694-IBu positive_interaction Smp_009600.1
SmLINC180727 positive_interaction Smp_009600.1
SmLNCA178922 positive_interaction Smp_009600.1
SmLNCA178933 positive_interaction Smp_009600.1
SmLNCA132239-IBu positive_interaction Smp_009600.1
SmLINC179017 positive_interaction Smp_009600.1
SmLNCA132223-IBu positive_interaction Smp_009600.1
SmLNCA132867-IBu positive_interaction Smp_009600.1
SmLNCA132994-IBu positive_interaction Smp_009600.1
SmLNCA178935 positive_interaction Smp_009600.1
SmLNCA133016-IBu positive_interaction Smp_009600.1
SmLINC179032 positive_interaction Smp_009600.1
SmLINC180749 positive_interaction Smp_009600.1
SmLNCS178892 positive_interaction Smp_009600.1
SmLNCA133595-IBu positive_interaction Smp_009600.1
SmLINC133797-IBu positive_interaction Smp_009600.1
SmLNCA134121-IBu positive_interaction Smp_009600.1
SmLINC179051 positive_interaction Smp_009600.1
SmLINC179064 positive_interaction Smp_009600.1
SmLNCA134373-IBu positive_interaction Smp_009600.1
SmLNCS134273-IBu positive_interaction Smp_009600.1
SmLNCS134269-IBu positive_interaction Smp_009600.1
SmLNCA134254-IBu positive_interaction Smp_009600.1
SmLINC180761 positive_interaction Smp_009600.1
SmLINC134801-IBu positive_interaction Smp_009600.1
SmLINC134842-IBu positive_interaction Smp_009600.1
SmLNCA135056-IBu positive_interaction Smp_009600.1
SmLNCA134910-IBu positive_interaction Smp_009600.1
SmLINC179071 positive_interaction Smp_009600.1
SmLNCA178957 positive_interaction Smp_009600.1
SmLNCA135711-IBu positive_interaction Smp_009600.1
SmLINC180776 positive_interaction Smp_009600.1
SmLINC136125-IBu positive_interaction Smp_009600.1
SmLNCA178971 positive_interaction Smp_009600.1
SmLNCA136267-IBu positive_interaction Smp_009600.1
SmLNCA136271-IBu positive_interaction Smp_009600.1
SmLINC179114 positive_interaction Smp_009600.1
SmLNCS137142-IBu positive_interaction Smp_009600.1
SmLINC180802 positive_interaction Smp_009600.1
SmLINC179117 positive_interaction Smp_009600.1
SmLINC180803 positive_interaction Smp_009600.1
SmLNCA136555-IBu positive_interaction Smp_009600.1
SmLNCA137028-IBu positive_interaction Smp_009600.1
SmLINC136930-IBu positive_interaction Smp_009600.1
SmLNCS178910 positive_interaction Smp_009600.1
SmLNCA179000 positive_interaction Smp_009600.1
SmLNCA136980-IBu positive_interaction Smp_009600.1
SmLNCA137359-IBu positive_interaction Smp_009600.1
SmLINC182007 positive_interaction Smp_009600.1
SmLINC180826 positive_interaction Smp_009600.1
SmLNCA179002 positive_interaction Smp_009600.1
SmLINC180828 positive_interaction Smp_009600.1
SmLINC180830 positive_interaction Smp_009600.1
SmLNCA137697-IBu positive_interaction Smp_009600.1
SmLNCA137575-IBu positive_interaction Smp_009600.1
SmLNCA137739-IBu positive_interaction Smp_009600.1
SmLNCA137849-IBu positive_interaction Smp_009600.1
SmLNCA137850-IBu positive_interaction Smp_009600.1
SmLNCA137662-IBu positive_interaction Smp_009600.1
SmLNCS137781-IBu positive_interaction Smp_009600.1
SmLNCA138171-IBu positive_interaction Smp_009600.1
SmLNCA138178-IBu positive_interaction Smp_009600.1
SmLNCA179005 positive_interaction Smp_009600.1
SmLNCA138004-IBu positive_interaction Smp_009600.1
SmLINC179179 positive_interaction Smp_009600.1
SmLINC182011 positive_interaction Smp_009600.1
SmLINC179168 positive_interaction Smp_009600.1
SmLINC182013 positive_interaction Smp_009600.1
SmLINC138070-IBu positive_interaction Smp_009600.1
SmLINC179167 positive_interaction Smp_009600.1
SmLINC179183 positive_interaction Smp_009600.1
SmLINC138300-IBu positive_interaction Smp_009600.1
SmLINC179174 positive_interaction Smp_009600.1
SmLINC179187 positive_interaction Smp_009600.1
SmLINC182023 positive_interaction Smp_009600.1
SmLNCS178920 positive_interaction Smp_009600.1
SmLINC180868 positive_interaction Smp_009600.1
SmLNCA138752-IBu positive_interaction Smp_009600.1
SmLNCA139080-IBu positive_interaction Smp_009600.1
SmLINC139107-IBu positive_interaction Smp_009600.1
SmLNCA138997-IBu positive_interaction Smp_009600.1
SmLNCA179027 positive_interaction Smp_009600.1
SmLNCA139437-IBu positive_interaction Smp_009600.1
SmLNCA139444-IBu positive_interaction Smp_009600.1
SmLNCA139382-IBu positive_interaction Smp_009600.1
SmLNCS178925 positive_interaction Smp_009600.1
SmLNCA139150-IBu positive_interaction Smp_009600.1
SmLNCA139480-IBu positive_interaction Smp_009600.1
SmLNCA139719-IBu positive_interaction Smp_009600.1
SmLINC139569-IBu positive_interaction Smp_009600.1
SmLNCS139989-IBu positive_interaction Smp_009600.1
SmLNCA139663-IBu positive_interaction Smp_009600.1
SmLNCA139717-IBu positive_interaction Smp_009600.1
SmLNCA179040 positive_interaction Smp_009600.1
SmLINC180879 positive_interaction Smp_009600.1
SmLNCS140274-IBu positive_interaction Smp_009600.1
SmLNCA140231-IBu positive_interaction Smp_009600.1
SmLNCA140243-IBu positive_interaction Smp_009600.1
SmLINC140313-IBu positive_interaction Smp_009600.1
SmLINC179222 positive_interaction Smp_009600.1
SmLNCA140542-IBu positive_interaction Smp_009600.1
SmLINC179220 positive_interaction Smp_009600.1
SmLNCA140613-IBu positive_interaction Smp_009600.1
SmLNCA179047 positive_interaction Smp_009600.1
SmLNCA179051 positive_interaction Smp_009600.1
SmLNCA141336-IBu positive_interaction Smp_009600.1
SmLNCA141334-IBu positive_interaction Smp_009600.1
SmLNCA179060 positive_interaction Smp_009600.1
SmLNCA141523-IBu positive_interaction Smp_009600.1
SmLNCA141910-IBu positive_interaction Smp_009600.1
SmLNCA141843-IBu positive_interaction Smp_009600.1
SmLNCA141999-IBu positive_interaction Smp_009600.1
SmLINC142087-IBu positive_interaction Smp_009600.1
SmLINC179238 positive_interaction Smp_009600.1
SmLNCA142383-IBu positive_interaction Smp_009600.1
SmLNCS178941 positive_interaction Smp_009600.1
SmLINC179247 positive_interaction Smp_009600.1
SmLINC179245 positive_interaction Smp_009600.1
SmLNCA142826-IBu positive_interaction Smp_009600.1
SmLNCA179078 positive_interaction Smp_009600.1
SmLNCA179079 positive_interaction Smp_009600.1
SmLNCA179077 positive_interaction Smp_009600.1
SmLINC179254 positive_interaction Smp_009600.1
SmLNCS178942 positive_interaction Smp_009600.1
SmLNCA143083-IBu positive_interaction Smp_009600.1
SmLNCA142998-IBu positive_interaction Smp_009600.1
SmLINC180904 positive_interaction Smp_009600.1
SmLINC180908 positive_interaction Smp_009600.1
SmLNCS144387-IBu positive_interaction Smp_009600.1
SmLNCA143319-IBu positive_interaction Smp_009600.1
SmLINC179265 positive_interaction Smp_009600.1
SmLINC180913 positive_interaction Smp_009600.1
SmLNCA143548-IBu positive_interaction Smp_009600.1
SmLINC179269 positive_interaction Smp_009600.1
SmLINC179271 positive_interaction Smp_009600.1
SmLNCA179088 positive_interaction Smp_009600.1
SmLINC179266 positive_interaction Smp_009600.1
SmLINC180919 positive_interaction Smp_009600.1
SmLINC180920 positive_interaction Smp_009600.1
SmLNCA144130-IBu positive_interaction Smp_009600.1
SmLNCA144298-IBu positive_interaction Smp_009600.1
SmLINC180924 positive_interaction Smp_009600.1
SmLNCA144338-IBu positive_interaction Smp_009600.1
SmLINC179293 positive_interaction Smp_009600.1
SmLINC179290 positive_interaction Smp_009600.1
SmLNCA144744-IBu positive_interaction Smp_009600.1
SmLNCS144885-IBu positive_interaction Smp_009600.1
SmLNCA179100 positive_interaction Smp_009600.1
SmLNCA145859-IBu positive_interaction Smp_009600.1
SmLNCA144875-IBu positive_interaction Smp_009600.1
SmLNCA145091-IBu positive_interaction Smp_009600.1
SmLINC180942 positive_interaction Smp_009600.1
SmLINC180943 positive_interaction Smp_009600.1
SmLINC146273-IBu positive_interaction Smp_009600.1
SmLINC145220-IBu positive_interaction Smp_009600.1
SmLNCA145530-IBu positive_interaction Smp_009600.1
SmLNCA145962-IBu positive_interaction Smp_009600.1
SmLNCA145706-IBu positive_interaction Smp_009600.1
SmLNCA146310-IBu positive_interaction Smp_009600.1
SmLNCA145876-IBu positive_interaction Smp_009600.1
SmLNCA145885-IBu positive_interaction Smp_009600.1
SmLINC180968 positive_interaction Smp_009600.1
SmLINC180967 positive_interaction Smp_009600.1
SmLNCA146213-IBu positive_interaction Smp_009600.1
SmLNCS146554-IBu positive_interaction Smp_009600.1
SmLNCA146404-IBu positive_interaction Smp_009600.1
SmLINC146169-IBu positive_interaction Smp_009600.1
SmLINC180970 positive_interaction Smp_009600.1
SmLNCA146570-IBu positive_interaction Smp_009600.1
SmLNCA179116 positive_interaction Smp_009600.1
SmLNCA146809-IBu positive_interaction Smp_009600.1
SmLNCA146748-IBu positive_interaction Smp_009600.1
SmLINC180973 positive_interaction Smp_009600.1
SmLNCA179121 positive_interaction Smp_009600.1
SmLINC182029 positive_interaction Smp_009600.1
SmLINC180976 positive_interaction Smp_009600.1
SmLINC182038 positive_interaction Smp_009600.1
SmLINC179343 positive_interaction Smp_009600.1
SmLINC179337 positive_interaction Smp_009600.1
SmLINC182077 positive_interaction Smp_009600.1
SmLINC147203-IBu positive_interaction Smp_009600.1
SmLINC181013 positive_interaction Smp_009600.1
SmLNCA147298-IBu positive_interaction Smp_009600.1
SmLNCA147746-IBu positive_interaction Smp_009600.1
SmLNCA147751-IBu positive_interaction Smp_009600.1
SmLINC179378 positive_interaction Smp_009600.1
SmLNCS147838-IBu positive_interaction Smp_009600.1
SmLNCA179148 positive_interaction Smp_009600.1
SmLNCA179146 positive_interaction Smp_009600.1
SmLNCA147864-IBu positive_interaction Smp_009600.1
SmLNCA147866-IBu positive_interaction Smp_009600.1
SmLNCA179150 positive_interaction Smp_009600.1
SmLNCA148316-IBu positive_interaction Smp_009600.1
SmLNCA179159 positive_interaction Smp_009600.1
SmLINC179448 positive_interaction Smp_009600.1
SmLNCA148446-IBu positive_interaction Smp_009600.1
SmLINC179416 positive_interaction Smp_009600.1
SmLINC181091 positive_interaction Smp_009600.1
SmLINC179429 positive_interaction Smp_009600.1
SmLNCA149341-IBu positive_interaction Smp_009600.1
SmLNCA148994-IBu positive_interaction Smp_009600.1
SmLNCA149007-IBu positive_interaction Smp_009600.1
SmLNCS149064-IBu positive_interaction Smp_009600.1
SmLNCS178977 positive_interaction Smp_009600.1
SmLNCA149164-IBu positive_interaction Smp_009600.1
SmLNCA179168 positive_interaction Smp_009600.1
SmLINC149433-IBu positive_interaction Smp_009600.1
SmLNCA179173 positive_interaction Smp_009600.1
SmLNCA179179 positive_interaction Smp_009600.1
SmLINC179456 positive_interaction Smp_009600.1
SmLNCA149967-IBu positive_interaction Smp_009600.1
SmLINC181107 positive_interaction Smp_009600.1
SmLNCA179186 positive_interaction Smp_009600.1
SmLINC179477 positive_interaction Smp_009600.1
SmLNCA150387-IBu positive_interaction Smp_009600.1
SmLNCS178981 positive_interaction Smp_009600.1
SmLNCA150817-IBu positive_interaction Smp_009600.1
SmLNCA179198 positive_interaction Smp_009600.1
SmLNCS178989 positive_interaction Smp_009600.1
SmLINC182085 positive_interaction Smp_009600.1
SmLNCA151632-IBu positive_interaction Smp_009600.1
SmLNCA151674-IBu positive_interaction Smp_009600.1
SmLNCS178992 positive_interaction Smp_009600.1
SmLNCA151564-IBu positive_interaction Smp_009600.1
SmLNCS151882-IBu positive_interaction Smp_009600.1
SmLNCS151857-IBu positive_interaction Smp_009600.1
SmLINC181150 positive_interaction Smp_009600.1
SmLNCA152096-IBu positive_interaction Smp_009600.1
SmLINC181154 positive_interaction Smp_009600.1
SmLINC179549 positive_interaction Smp_009600.1
SmLINC181164 positive_interaction Smp_009600.1
SmLNCA152752-IBu positive_interaction Smp_009600.1
SmLINC181169 positive_interaction Smp_009600.1
SmLNCS152831-IBu positive_interaction Smp_009600.1
SmLNCA153358-IBu positive_interaction Smp_009600.1
SmLNCA152591-IBu positive_interaction Smp_009600.1
SmLNCS179003 positive_interaction Smp_009600.1
SmLNCA152662-IBu positive_interaction Smp_009600.1
SmLNCA152960-IBu positive_interaction Smp_009600.1
SmLINC179563 positive_interaction Smp_009600.1
SmLINC152951-IBu positive_interaction Smp_009600.1
SmLNCA153172-IBu positive_interaction Smp_009600.1
SmLNCA153033-IBu positive_interaction Smp_009600.1
SmLINC181204 positive_interaction Smp_009600.1
SmLINC153364-IBu positive_interaction Smp_009600.1
SmLNCA153587-IBu positive_interaction Smp_009600.1
SmLNCA154000-IBu positive_interaction Smp_009600.1
SmLINC181214 positive_interaction Smp_009600.1
SmLNCA153661-IBu positive_interaction Smp_009600.1
SmLNCA153668-IBu positive_interaction Smp_009600.1
SmLNCA179237 positive_interaction Smp_009600.1
SmLINC154128-IBu positive_interaction Smp_009600.1
SmLNCA179255 positive_interaction Smp_009600.1
SmLINC154580-IBu positive_interaction Smp_009600.1
SmLNCA179262 positive_interaction Smp_009600.1
SmLINC179587 positive_interaction Smp_009600.1
SmLINC179592 positive_interaction Smp_009600.1
SmLNCA155680-IBu positive_interaction Smp_009600.1
SmLNCA155665-IBu positive_interaction Smp_009600.1
SmLINC181240 positive_interaction Smp_009600.1
SmLINC179604 positive_interaction Smp_009600.1
SmLINC155486-IBu positive_interaction Smp_009600.1
SmLNCA179276 positive_interaction Smp_009600.1
SmLNCA156113-IBu positive_interaction Smp_009600.1
SmLNCA179279 positive_interaction Smp_009600.1
SmLINC179614 positive_interaction Smp_009600.1
SmLINC179617 positive_interaction Smp_009600.1
SmLINC179618 positive_interaction Smp_009600.1
SmLINC179619 positive_interaction Smp_009600.1
SmLINC179623 positive_interaction Smp_009600.1
SmLNCA156152-IBu positive_interaction Smp_009600.1
SmLINC179631 positive_interaction Smp_009600.1
SmLINC181282 positive_interaction Smp_009600.1
SmLNCA156396-IBu positive_interaction Smp_009600.1
SmLNCA156561-IBu positive_interaction Smp_009600.1
SmLNCA156566-IBu positive_interaction Smp_009600.1
SmLNCA156744-IBu positive_interaction Smp_009600.1
SmLINC156721-IBu positive_interaction Smp_009600.1
SmLNCA156708-IBu positive_interaction Smp_009600.1
SmLINC179635 positive_interaction Smp_009600.1
SmLNCA156976-IBu positive_interaction Smp_009600.1
SmLNCA179301 positive_interaction Smp_009600.1
SmLNCA157348-IBu positive_interaction Smp_009600.1
SmLINC179661 positive_interaction Smp_009600.1
SmLINC179671 positive_interaction Smp_009600.1
SmLNCA157614-IBu positive_interaction Smp_009600.1
SmLNCS179027 positive_interaction Smp_009600.1
SmLNCA157764-IBu positive_interaction Smp_009600.1
SmLNCA157820-IBu positive_interaction Smp_009600.1
SmLNCA179308 positive_interaction Smp_009600.1
SmLNCA157822-IBu positive_interaction Smp_009600.1
SmLINC157915-IBu positive_interaction Smp_009600.1
SmLNCA158035-IBu positive_interaction Smp_009600.1
SmLINC158081-IBu positive_interaction Smp_009600.1
SmLNCA179327 positive_interaction Smp_009600.1
SmLNCA158198-IBu positive_interaction Smp_009600.1
SmLNCS158211-IBu positive_interaction Smp_009600.1
SmLNCA158380-IBu positive_interaction Smp_009600.1
SmLNCA158539-IBu positive_interaction Smp_009600.1
SmLNCA158484-IBu positive_interaction Smp_009600.1
SmLNCA179316 positive_interaction Smp_009600.1
SmLINC181329 positive_interaction Smp_009600.1
SmLNCA158911-IBu positive_interaction Smp_009600.1
SmLNCA158715-IBu positive_interaction Smp_009600.1
SmLNCA158868-IBu positive_interaction Smp_009600.1
SmLNCA179325 positive_interaction Smp_009600.1
SmLINC179691 positive_interaction Smp_009600.1
SmLINC179692 positive_interaction Smp_009600.1
SmLNCA179331 positive_interaction Smp_009600.1
SmLINC179694 positive_interaction Smp_009600.1
SmLINC182101 positive_interaction Smp_009600.1
SmLINC179712 positive_interaction Smp_009600.1
SmLINC182130 positive_interaction Smp_009600.1
SmLINC179729 positive_interaction Smp_009600.1
SmLINC179730 positive_interaction Smp_009600.1
SmLINC181350 positive_interaction Smp_009600.1
SmLINC179750 positive_interaction Smp_009600.1
SmLNCA159888-IBu positive_interaction Smp_009600.1
SmLINC159671-IBu positive_interaction Smp_009600.1
SmLINC179759 positive_interaction Smp_009600.1
SmLNCA160095-IBu positive_interaction Smp_009600.1
SmLNCS179043 positive_interaction Smp_009600.1
SmLNCA160303-IBu positive_interaction Smp_009600.1
SmLINC179765 positive_interaction Smp_009600.1
SmLNCA160519-IBu positive_interaction Smp_009600.1
SmLNCA160533-IBu positive_interaction Smp_009600.1
SmLNCS179055 positive_interaction Smp_009600.1
SmLNCA160820-IBu positive_interaction Smp_009600.1
SmLNCA160540-IBu positive_interaction Smp_009600.1
SmLINC160614-IBu positive_interaction Smp_009600.1
SmLNCA179352 positive_interaction Smp_009600.1
SmLINC182159 positive_interaction Smp_009600.1
SmLNCA161023-IBu positive_interaction Smp_009600.1
SmLINC179806 positive_interaction Smp_009600.1
SmLINC181401 positive_interaction Smp_009600.1
SmLNCA161736-IBu positive_interaction Smp_009600.1
SmLNCA179356 positive_interaction Smp_009600.1
SmLINC179829 positive_interaction Smp_009600.1
SmLINC179832 positive_interaction Smp_009600.1
SmLNCA161767-IBu positive_interaction Smp_009600.1
SmLNCA161751-IBu positive_interaction Smp_009600.1
SmLNCS161888-IBu positive_interaction Smp_009600.1
SmLINC162131-IBu positive_interaction Smp_009600.1
SmLINC181402 positive_interaction Smp_009600.1
SmLINC179839 positive_interaction Smp_009600.1
SmLNCS179066 positive_interaction Smp_009600.1
SmLNCA162166-IBu positive_interaction Smp_009600.1
SmLNCA162691-IBu positive_interaction Smp_009600.1
SmLINC179853 positive_interaction Smp_009600.1
SmLINC179845 positive_interaction Smp_009600.1
SmLNCA163315-IBu positive_interaction Smp_009600.1
SmLINC179856 positive_interaction Smp_009600.1
SmLNCA163293-IBu positive_interaction Smp_009600.1
SmLNCA163427-IBu positive_interaction Smp_009600.1
SmLNCS179068 positive_interaction Smp_009600.1
SmLINC179875 positive_interaction Smp_009600.1
SmLNCA163333-IBu positive_interaction Smp_009600.1
SmLINC181432 positive_interaction Smp_009600.1
SmLNCS179070 positive_interaction Smp_009600.1
SmLINC164115-IBu positive_interaction Smp_009600.1
SmLINC179884 positive_interaction Smp_009600.1
SmLINC179902 positive_interaction Smp_009600.1
SmLNCA163934-IBu positive_interaction Smp_009600.1
SmLNCA164849-IBu positive_interaction Smp_009600.1
SmLNCA164851-IBu positive_interaction Smp_009600.1
SmLINC181451 positive_interaction Smp_009600.1
SmLNCA164568-IBu positive_interaction Smp_009600.1
SmLINC164904-IBu positive_interaction Smp_009600.1
SmLNCA164756-IBu positive_interaction Smp_009600.1
SmLINC181449 positive_interaction Smp_009600.1
SmLNCA164859-IBu positive_interaction Smp_009600.1
SmLINC165185-IBu positive_interaction Smp_009600.1
SmLNCA179399 positive_interaction Smp_009600.1
SmLINC179893 positive_interaction Smp_009600.1
SmLINC164835-IBu positive_interaction Smp_009600.1
SmLNCA165909-IBu positive_interaction Smp_009600.1
SmLNCA165710-IBu positive_interaction Smp_009600.1
SmLNCA165775-IBu positive_interaction Smp_009600.1
SmLNCA166151-IBu positive_interaction Smp_009600.1
SmLNCA166195-IBu positive_interaction Smp_009600.1
SmLINC179920 positive_interaction Smp_009600.1
SmLINC179931 positive_interaction Smp_009600.1
SmLNCA179434 positive_interaction Smp_009600.1
SmLNCA166711-IBu positive_interaction Smp_009600.1
SmLNCA167006-IBu positive_interaction Smp_009600.1
SmLNCA166779-IBu positive_interaction Smp_009600.1
SmLINC179939 positive_interaction Smp_009600.1
SmLNCA179436 positive_interaction Smp_009600.1
SmLNCA167094-IBu positive_interaction Smp_009600.1
SmLNCA167115-IBu positive_interaction Smp_009600.1
SmLINC181495 positive_interaction Smp_009600.1
SmLNCA179439 positive_interaction Smp_009600.1
SmLNCA167464-IBu positive_interaction Smp_009600.1
SmLINC181497 positive_interaction Smp_009600.1
SmLINC179973 positive_interaction Smp_009600.1
SmLNCA167448-IBu positive_interaction Smp_009600.1
SmLNCS167760-IBu positive_interaction Smp_009600.1
SmLNCA167968-IBu positive_interaction Smp_009600.1
SmLINC181512 positive_interaction Smp_009600.1
SmLINC167989-IBu positive_interaction Smp_009600.1
SmLINC181518 positive_interaction Smp_009600.1
SmLNCA168302-IBu positive_interaction Smp_009600.1
SmLNCA168330-IBu positive_interaction Smp_009600.1
SmLNCA179451 positive_interaction Smp_009600.1
SmLINC181519 positive_interaction Smp_009600.1
SmLINC180001 positive_interaction Smp_009600.1
SmLNCS169015-IBu positive_interaction Smp_009600.1
SmLINC181531 positive_interaction Smp_009600.1
SmLNCS169486-IBu positive_interaction Smp_009600.1
SmLNCS179089 positive_interaction Smp_009600.1
SmLNCA169319-IBu positive_interaction Smp_009600.1
SmLNCA179458 positive_interaction Smp_009600.1
SmLNCA169370-IBu positive_interaction Smp_009600.1
SmLNCA169265-IBu positive_interaction Smp_009600.1
SmLNCA169692-IBu positive_interaction Smp_009600.1
SmLNCA169830-IBu positive_interaction Smp_009600.1
SmLINC181547 positive_interaction Smp_009600.1
SmLNCA170473-IBu positive_interaction Smp_009600.1
SmLINC180038 positive_interaction Smp_009600.1
SmLNCA170558-IBu positive_interaction Smp_009600.1
SmLINC170636-IBu positive_interaction Smp_009600.1
SmLNCA170698-IBu positive_interaction Smp_009600.1
SmLINC181555 positive_interaction Smp_009600.1
SmLNCA179494 positive_interaction Smp_009600.1
SmLINC181557 positive_interaction Smp_009600.1
SmLINC180050 positive_interaction Smp_009600.1
SmLNCS179099 positive_interaction Smp_009600.1
SmLNCA171457-IBu positive_interaction Smp_009600.1
SmLINC181562 positive_interaction Smp_009600.1
SmLNCA171495-IBu positive_interaction Smp_009600.1
SmLINC181565 positive_interaction Smp_009600.1
SmLNCA171993-IBu positive_interaction Smp_009600.1
SmLNCS171952-IBu positive_interaction Smp_009600.1
SmLNCA172128-IBu positive_interaction Smp_009600.1
SmLNCA179512 positive_interaction Smp_009600.1
SmLINC180061 positive_interaction Smp_009600.1
SmLNCA179515 positive_interaction Smp_009600.1
SmLNCA172242-IBu positive_interaction Smp_009600.1
SmLNCA172316-IBu positive_interaction Smp_009600.1
SmLNCA172189-IBu positive_interaction Smp_009600.1
SmLNCS179104 positive_interaction Smp_009600.1
SmLINC172363-IBu positive_interaction Smp_009600.1
SmLNCA172602-IBu positive_interaction Smp_009600.1
SmLINC181574 positive_interaction Smp_009600.1
SmLINC173260-IBu positive_interaction Smp_009600.1
SmLNCA173082-IBu positive_interaction Smp_009600.1
SmLINC181579 positive_interaction Smp_009600.1
SmLNCS173813-IBu positive_interaction Smp_009600.1
SmLINC181581 positive_interaction Smp_009600.1
SmLINC180082 positive_interaction Smp_009600.1
SmLINC180083 positive_interaction Smp_009600.1
SmLNCA179532 positive_interaction Smp_009600.1
SmLNCA173764-IBu positive_interaction Smp_009600.1
SmLNCA179536 positive_interaction Smp_009600.1
SmLNCA173575-IBu positive_interaction Smp_009600.1
SmLNCA173637-IBu positive_interaction Smp_009600.1
SmLNCA173529-IBu positive_interaction Smp_009600.1
SmLNCA179535 positive_interaction Smp_009600.1
SmLNCA179537 positive_interaction Smp_009600.1
SmLNCA179545 positive_interaction Smp_009600.1
SmLNCA179548 positive_interaction Smp_009600.1
SmLNCA174068-IBu positive_interaction Smp_009600.1
SmLNCA179550 positive_interaction Smp_009600.1
SmLNCA174389-IBu positive_interaction Smp_009600.1
SmLINC180100 positive_interaction Smp_009600.1
SmLINC174798-IBu positive_interaction Smp_009600.1
SmLNCA175198-IBu positive_interaction Smp_009600.1
SmLNCA175231-IBu positive_interaction Smp_009600.1
SmLNCS179125 positive_interaction Smp_009600.1
SmLINC180102 positive_interaction Smp_009600.1
SmLNCA179562 positive_interaction Smp_009600.1
SmLINC181610 positive_interaction Smp_009600.1
SmLINC181611 positive_interaction Smp_009600.1
SmLNCS174845-IBu positive_interaction Smp_009600.1
SmLNCA179568 positive_interaction Smp_009600.1
SmLINC180111 positive_interaction Smp_009600.1
SmLNCA175090-IBu positive_interaction Smp_009600.1
SmLNCS179129 positive_interaction Smp_009600.1
SmLNCS179130 positive_interaction Smp_009600.1
SmLINC180124 positive_interaction Smp_009600.1
SmLNCA175670-IBu positive_interaction Smp_009600.1
SmLINC181638 positive_interaction Smp_009600.1
SmLNCA177218-IBu positive_interaction Smp_009600.1
SmLNCA179583 positive_interaction Smp_009600.1
SmLNCA176154-IBu positive_interaction Smp_009600.1
SmLNCA176077-IBu positive_interaction Smp_009600.1
SmLNCA176380-IBu positive_interaction Smp_009600.1
SmLINC176567-IBu positive_interaction Smp_009600.1
SmLNCA176816-IBu positive_interaction Smp_009600.1
SmLNCA177003-IBu positive_interaction Smp_009600.1
SmLNCA176963-IBu positive_interaction Smp_009600.1
SmLNCA177069-IBu positive_interaction Smp_009600.1
SmLNCS177312-IBu positive_interaction Smp_009600.1
SmLNCA177357-IBu positive_interaction Smp_009600.1
SmLNCA177565-IBu positive_interaction Smp_009600.1
SmLNCA177648-IBu positive_interaction Smp_009600.1
SmLNCA177853-IBu positive_interaction Smp_009600.1
SmLNCS177919-IBu positive_interaction Smp_009600.1
SmLNCA177842-IBu positive_interaction Smp_009600.1
SmLNCA178630-IBu positive_interaction Smp_009600.1
SmLNCA178006-IBu positive_interaction Smp_009600.1
SmLINC182174 positive_interaction Smp_009600.1
SmLINC182176 positive_interaction Smp_009600.1
SmLINC182183 positive_interaction Smp_009600.1
SmLINC178693-IBu positive_interaction Smp_009600.1
SmLINC178694-IBu positive_interaction Smp_009600.1
SmLNCA178568-IBu positive_interaction Smp_009600.1
SmLINC180203 positive_interaction Smp_009600.1
SmLNCA100312-IBu positive_interaction Smp_213170.2
SmLNCA104264-IBu positive_interaction Smp_213170.2
SmLINC107239-IBu positive_interaction Smp_213170.2
SmLNCA109170-IBu positive_interaction Smp_213170.2
SmLNCA108919-IBu positive_interaction Smp_213170.2
SmLNCA109498-IBu positive_interaction Smp_213170.2
SmLNCA110075-IBu positive_interaction Smp_213170.2
SmLNCA111742-IBu positive_interaction Smp_213170.2
SmLNCA113138-IBu positive_interaction Smp_213170.2
SmLNCA113974-IBu positive_interaction Smp_213170.2
SmLNCA115441-IBu positive_interaction Smp_213170.2
SmLNCA116351-IBu positive_interaction Smp_213170.2
SmLNCA116350-IBu positive_interaction Smp_213170.2
SmLINC181831 positive_interaction Smp_213170.2
SmLINC181849 positive_interaction Smp_213170.2
SmLNCA120303-IBu positive_interaction Smp_213170.2
SmLNCA119972-IBu positive_interaction Smp_213170.2
SmLNCA120115-IBu positive_interaction Smp_213170.2
SmLINC181935 positive_interaction Smp_213170.2
SmLNCA123339-IBu positive_interaction Smp_213170.2
SmLNCA123984-IBu positive_interaction Smp_213170.2
SmLINC178977 positive_interaction Smp_213170.2
SmLINC179007 positive_interaction Smp_213170.2
SmLNCA131707-IBu positive_interaction Smp_213170.2
SmLNCA133940-IBu positive_interaction Smp_213170.2
SmLINC138658-IBu positive_interaction Smp_213170.2
SmLNCA139003-IBu positive_interaction Smp_213170.2
SmLNCA140613-IBu positive_interaction Smp_213170.2
SmLNCS178935 positive_interaction Smp_213170.2
SmLNCA142706-IBu positive_interaction Smp_213170.2
SmLNCA145934-IBu positive_interaction Smp_213170.2
SmLNCA146877-IBu positive_interaction Smp_213170.2
SmLINC182038 positive_interaction Smp_213170.2
SmLNCA147647-IBu positive_interaction Smp_213170.2
SmLNCA179148 positive_interaction Smp_213170.2
SmLNCA149317-IBu positive_interaction Smp_213170.2
SmLINC149433-IBu positive_interaction Smp_213170.2
SmLNCS178976 positive_interaction Smp_213170.2
SmLINC179439 positive_interaction Smp_213170.2
SmLNCA150329-IBu positive_interaction Smp_213170.2
SmLNCA150264-IBu positive_interaction Smp_213170.2
SmLINC181155 positive_interaction Smp_213170.2
SmLINC181198 positive_interaction Smp_213170.2
SmLNCA153653-IBu positive_interaction Smp_213170.2
SmLNCA154183-IBu positive_interaction Smp_213170.2
SmLNCA179256 positive_interaction Smp_213170.2
SmLNCA155872-IBu positive_interaction Smp_213170.2
SmLNCA156450-IBu positive_interaction Smp_213170.2
SmLNCA157703-IBu positive_interaction Smp_213170.2
SmLNCS179043 positive_interaction Smp_213170.2
SmLNCA160420-IBu positive_interaction Smp_213170.2
SmLINC164599-IBu positive_interaction Smp_213170.2
SmLINC181431 positive_interaction Smp_213170.2
SmLNCA164256-IBu positive_interaction Smp_213170.2
SmLINC179962 positive_interaction Smp_213170.2
SmLNCA167419-IBu positive_interaction Smp_213170.2
SmLINC180016 positive_interaction Smp_213170.2
SmLNCA170099-IBu positive_interaction Smp_213170.2
SmLINC181551 positive_interaction Smp_213170.2
SmLINC171800-IBu positive_interaction Smp_213170.2
SmLNCA171721-IBu positive_interaction Smp_213170.2
SmLINC181568 positive_interaction Smp_213170.2
SmLNCA172027-IBu positive_interaction Smp_213170.2
SmLNCA172249-IBu positive_interaction Smp_213170.2
SmLNCA174411-IBu positive_interaction Smp_213170.2
SmLINC181604 positive_interaction Smp_213170.2
SmLINC181607 positive_interaction Smp_213170.2
SmLNCA175208-IBu positive_interaction Smp_213170.2
SmLINC180127 positive_interaction Smp_213170.2
SmLNCA176696-IBu positive_interaction Smp_213170.2
SmLINC177448-IBu positive_interaction Smp_213170.2
SmLNCA178407-IBu positive_interaction Smp_213170.2
SmLNCS179163 positive_interaction Smp_213170.2
SmLINC180318 positive_interaction Smp_301780.1
SmLNCA102948-IBu positive_interaction Smp_301780.1
SmLNCA104792-IBu positive_interaction Smp_301780.1
SmLNCA106226-IBu positive_interaction Smp_301780.1
SmLNCS179065 positive_interaction Smp_301780.1
SmLNCS179062 positive_interaction Smp_301780.1
SmLNCA107580-IBu positive_interaction Smp_301780.1
SmLNCA107760-IBu positive_interaction Smp_301780.1
SmLNCA108366-IBu positive_interaction Smp_301780.1
SmLNCA109989-IBu positive_interaction Smp_301780.1
SmLINC181746 positive_interaction Smp_301780.1
SmLNCA112036-IBu positive_interaction Smp_301780.1
SmLINC180282 positive_interaction Smp_301780.1
SmLINC180292 positive_interaction Smp_301780.1
SmLNCA113455-IBu positive_interaction Smp_301780.1
SmLINC181788 positive_interaction Smp_301780.1
SmLNCA114549-IBu positive_interaction Smp_301780.1
SmLNCA117047-IBu positive_interaction Smp_301780.1
SmLNCA117511-IBu positive_interaction Smp_301780.1
SmLNCS179211 positive_interaction Smp_301780.1
SmLNCA119741-IBu positive_interaction Smp_301780.1
SmLNCA120371-IBu positive_interaction Smp_301780.1
SmLNCA121005-IBu positive_interaction Smp_301780.1
SmLINC180479 positive_interaction Smp_301780.1
SmLINC180511 positive_interaction Smp_301780.1
SmLINC181962 positive_interaction Smp_301780.1
SmLNCA123235-IBu positive_interaction Smp_301780.1
SmLINC180558 positive_interaction Smp_301780.1
SmLINC178832 positive_interaction Smp_301780.1
SmLNCA178820 positive_interaction Smp_301780.1
SmLINC178886 positive_interaction Smp_301780.1
SmLINC180618 positive_interaction Smp_301780.1
SmLNCA127573-IBu positive_interaction Smp_301780.1
SmLNCA128268-IBu positive_interaction Smp_301780.1
SmLNCA130517-IBu positive_interaction Smp_301780.1
SmLNCA130661-IBu positive_interaction Smp_301780.1
SmLINC181990 positive_interaction Smp_301780.1
SmLINC178982 positive_interaction Smp_301780.1
SmLNCS178878 positive_interaction Smp_301780.1
SmLNCA178922 positive_interaction Smp_301780.1
SmLNCA134121-IBu positive_interaction Smp_301780.1
SmLNCA135406-IBu positive_interaction Smp_301780.1
SmLNCA135359-IBu positive_interaction Smp_301780.1
SmLNCA178957 positive_interaction Smp_301780.1
SmLNCA136555-IBu positive_interaction Smp_301780.1
SmLINC182007 positive_interaction Smp_301780.1
SmLINC180826 positive_interaction Smp_301780.1
SmLNCA179002 positive_interaction Smp_301780.1
SmLINC179151 positive_interaction Smp_301780.1
SmLNCS137781-IBu positive_interaction Smp_301780.1
SmLINC180852 positive_interaction Smp_301780.1
SmLINC180855 positive_interaction Smp_301780.1
SmLINC180856 positive_interaction Smp_301780.1
SmLNCS139989-IBu positive_interaction Smp_301780.1
SmLNCA141137-IBu positive_interaction Smp_301780.1
SmLNCA179054 positive_interaction Smp_301780.1
SmLNCA179062 positive_interaction Smp_301780.1
SmLINC179269 positive_interaction Smp_301780.1
SmLNCA145085-IBu positive_interaction Smp_301780.1
SmLINC179300 positive_interaction Smp_301780.1
SmLINC179302 positive_interaction Smp_301780.1
SmLNCA145716-IBu positive_interaction Smp_301780.1
SmLINC182034 positive_interaction Smp_301780.1
SmLNCA148720-IBu positive_interaction Smp_301780.1
SmLNCA148994-IBu positive_interaction Smp_301780.1
SmLNCA149228-IBu positive_interaction Smp_301780.1
SmLNCA179173 positive_interaction Smp_301780.1
SmLNCA149817-IBu positive_interaction Smp_301780.1
SmLNCS178981 positive_interaction Smp_301780.1
SmLINC181154 positive_interaction Smp_301780.1
SmLNCA152495-IBu positive_interaction Smp_301780.1
SmLNCA152842-IBu positive_interaction Smp_301780.1
SmLINC179563 positive_interaction Smp_301780.1
SmLNCA153084-IBu positive_interaction Smp_301780.1
SmLNCA179263 positive_interaction Smp_301780.1
SmLINC179604 positive_interaction Smp_301780.1
SmLINC181259 positive_interaction Smp_301780.1
SmLINC179631 positive_interaction Smp_301780.1
SmLINC156721-IBu positive_interaction Smp_301780.1
SmLNCA179301 positive_interaction Smp_301780.1
SmLNCA157588-IBu positive_interaction Smp_301780.1
SmLINC158111-IBu positive_interaction Smp_301780.1
SmLINC179693 positive_interaction Smp_301780.1
SmLINC182143 positive_interaction Smp_301780.1
SmLINC179750 positive_interaction Smp_301780.1
SmLNCS179048 positive_interaction Smp_301780.1
SmLNCA160540-IBu positive_interaction Smp_301780.1
SmLINC179863 positive_interaction Smp_301780.1
SmLINC181416 positive_interaction Smp_301780.1
SmLINC179902 positive_interaction Smp_301780.1
SmLNCA164305-IBu positive_interaction Smp_301780.1
SmLNCA164756-IBu positive_interaction Smp_301780.1
SmLNCA165098-IBu positive_interaction Smp_301780.1
SmLNCA166148-IBu positive_interaction Smp_301780.1
SmLINC179911 positive_interaction Smp_301780.1
SmLNCA167968-IBu positive_interaction Smp_301780.1
SmLNCA168127-IBu positive_interaction Smp_301780.1
SmLNCA169221-IBu positive_interaction Smp_301780.1
SmLNCA170698-IBu positive_interaction Smp_301780.1
SmLINC180054 positive_interaction Smp_301780.1
SmLNCA179508 positive_interaction Smp_301780.1
SmLNCA172128-IBu positive_interaction Smp_301780.1
SmLINC174185-IBu positive_interaction Smp_301780.1
SmLNCA177343-IBu positive_interaction Smp_301780.1
SmLNCA178006-IBu positive_interaction Smp_301780.1
SmLINC182186 positive_interaction Smp_301780.1
SmLNCA105959-IBu positive_interaction Smp_036180.1
SmLNCA115841-IBu positive_interaction Smp_036180.1
SmLNCA132407-IBu positive_interaction Smp_036180.1
SmLNCA156673-IBu positive_interaction Smp_036180.1
SmLNCA161001-IBu positive_interaction Smp_036180.1
SmLNCA147320-IBu positive_interaction Smp_036180.4
SmLINC180434 positive_interaction Smp_310870.1
SmLNCA101304-IBu positive_interaction Smp_310870.1
SmLNCA104477-IBu positive_interaction Smp_310870.1
SmLNCA104410-IBu positive_interaction Smp_310870.1
SmLNCA104846-IBu positive_interaction Smp_310870.1
SmLNCA104792-IBu positive_interaction Smp_310870.1
SmLNCA104894-IBu positive_interaction Smp_310870.1
SmLNCS179065 positive_interaction Smp_310870.1
SmLNCA107010-IBu positive_interaction Smp_310870.1
SmLNCA108009-IBu positive_interaction Smp_310870.1
SmLNCA107180-IBu positive_interaction Smp_310870.1
SmLNCA107369-IBu positive_interaction Smp_310870.1
SmLNCA108574-IBu positive_interaction Smp_310870.1
SmLNCA108901-IBu positive_interaction Smp_310870.1
SmLNCA108936-IBu positive_interaction Smp_310870.1
SmLINC181689 positive_interaction Smp_310870.1
SmLNCA110401-IBu positive_interaction Smp_310870.1
SmLINC181746 positive_interaction Smp_310870.1
SmLINC181743 positive_interaction Smp_310870.1
SmLNCA111193-IBu positive_interaction Smp_310870.1
SmLNCA112855-IBu positive_interaction Smp_310870.1
SmLNCA113019-IBu positive_interaction Smp_310870.1
SmLNCA112928-IBu positive_interaction Smp_310870.1
SmLNCA113186-IBu positive_interaction Smp_310870.1
SmLNCA113455-IBu positive_interaction Smp_310870.1
SmLNCA114170-IBu positive_interaction Smp_310870.1
SmLINC100002123 positive_interaction Smp_310870.1
SmLNCA116441-IBu positive_interaction Smp_310870.1
SmLNCA116458-IBu positive_interaction Smp_310870.1
SmLNCS179207 positive_interaction Smp_310870.1
SmLNCA116980-IBu positive_interaction Smp_310870.1
SmLINC180362 positive_interaction Smp_310870.1
SmLINC180363 positive_interaction Smp_310870.1
SmLNCA117169-IBu positive_interaction Smp_310870.1
SmLNCS179211 positive_interaction Smp_310870.1
SmLNCS179212 positive_interaction Smp_310870.1
SmLNCA118902-IBu positive_interaction Smp_310870.1
SmLINC182215 positive_interaction Smp_310870.1
SmLINC181870 positive_interaction Smp_310870.1
SmLINC181922 positive_interaction Smp_310870.1
SmLNCA119596-IBu positive_interaction Smp_310870.1
SmLNCA120371-IBu positive_interaction Smp_310870.1
SmLNCA120147-IBu positive_interaction Smp_310870.1
SmLNCS179131 positive_interaction Smp_310870.1
SmLNCA121492-IBu positive_interaction Smp_310870.1
SmLINC181964 positive_interaction Smp_310870.1
SmLNCA124349-IBu positive_interaction Smp_310870.1
SmLNCA178779 positive_interaction Smp_310870.1
SmLINC178832 positive_interaction Smp_310870.1
SmLINC180589 positive_interaction Smp_310870.1
SmLNCA127186-IBu positive_interaction Smp_310870.1
SmLNCA127573-IBu positive_interaction Smp_310870.1
SmLNCA178864 positive_interaction Smp_310870.1
SmLINC180678 positive_interaction Smp_310870.1
SmLINC179006 positive_interaction Smp_310870.1
SmLNCA131460-IBu positive_interaction Smp_310870.1
SmLINC179009 positive_interaction Smp_310870.1
SmLNCS178893 positive_interaction Smp_310870.1
SmLNCA134712-IBu positive_interaction Smp_310870.1
SmLNCA135406-IBu positive_interaction Smp_310870.1
SmLNCA135359-IBu positive_interaction Smp_310870.1
SmLNCA136415-IBu positive_interaction Smp_310870.1
SmLINC137107-IBu positive_interaction Smp_310870.1
SmLINC137890-IBu positive_interaction Smp_310870.1
SmLINC180855 positive_interaction Smp_310870.1
SmLINC180856 positive_interaction Smp_310870.1
SmLNCA139667-IBu positive_interaction Smp_310870.1
SmLINC179207 positive_interaction Smp_310870.1
SmLNCS140869-IBu positive_interaction Smp_310870.1
SmLNCA179067 positive_interaction Smp_310870.1
SmLNCA179062 positive_interaction Smp_310870.1
SmLINC142738-IBu positive_interaction Smp_310870.1
SmLINC180905 positive_interaction Smp_310870.1
SmLNCA144848-IBu positive_interaction Smp_310870.1
SmLINC179302 positive_interaction Smp_310870.1
SmLNCA145815-IBu positive_interaction Smp_310870.1
SmLNCA151002-IBu positive_interaction Smp_310870.1
SmLINC181138 positive_interaction Smp_310870.1
SmLNCA152076-IBu positive_interaction Smp_310870.1
SmLINC152254-IBu positive_interaction Smp_310870.1
SmLNCA179214 positive_interaction Smp_310870.1
SmLNCA153084-IBu positive_interaction Smp_310870.1
SmLINC181222 positive_interaction Smp_310870.1
SmLNCA154632-IBu positive_interaction Smp_310870.1
SmLINC179605 positive_interaction Smp_310870.1
SmLNCA157588-IBu positive_interaction Smp_310870.1
SmLINC179693 positive_interaction Smp_310870.1
SmLINC159014-IBu positive_interaction Smp_310870.1
SmLNCA179342 positive_interaction Smp_310870.1
SmLNCA159788-IBu positive_interaction Smp_310870.1
SmLNCA159898-IBu positive_interaction Smp_310870.1
SmLNCA160658-IBu positive_interaction Smp_310870.1
SmLNCA161389-IBu positive_interaction Smp_310870.1
SmLNCS179071 positive_interaction Smp_310870.1
SmLNCA164305-IBu positive_interaction Smp_310870.1
SmLNCA165337-IBu positive_interaction Smp_310870.1
SmLNCA164976-IBu positive_interaction Smp_310870.1
SmLNCA179423 positive_interaction Smp_310870.1
SmLINC181500 positive_interaction Smp_310870.1
SmLINC181504 positive_interaction Smp_310870.1
SmLINC179975 positive_interaction Smp_310870.1
SmLNCA168127-IBu positive_interaction Smp_310870.1
SmLNCA169222-IBu positive_interaction Smp_310870.1
SmLINC180017 positive_interaction Smp_310870.1
SmLNCA169665-IBu positive_interaction Smp_310870.1
SmLNCA179475 positive_interaction Smp_310870.1
SmLNCA179508 positive_interaction Smp_310870.1
SmLNCA172649-IBu positive_interaction Smp_310870.1
SmLINC174185-IBu positive_interaction Smp_310870.1
SmLNCA175745-IBu positive_interaction Smp_310870.1
SmLNCA176362-IBu positive_interaction Smp_310870.1
SmLINC177241-IBu positive_interaction Smp_310870.1
SmLNCS179137 positive_interaction Smp_310870.1
SmLNCS179139 positive_interaction Smp_310870.1
SmLINC182186 positive_interaction Smp_310870.1
SmLNCA117623-IBu positive_interaction Smp_210820.1
SmLNCA123558-IBu positive_interaction Smp_210820.1
SmLNCA133506-IBu positive_interaction Smp_210820.1
SmLNCA142408-IBu positive_interaction Smp_210820.1
SmLINC180318 positive_interaction Smp_068060.1
SmLINC180434 positive_interaction Smp_068060.1
SmLNCA101304-IBu positive_interaction Smp_068060.1
SmLNCA101456-IBu positive_interaction Smp_068060.1
SmLNCA102330-IBu positive_interaction Smp_068060.1
SmLINC180834 positive_interaction Smp_068060.1
SmLNCA104477-IBu positive_interaction Smp_068060.1
SmLNCA104410-IBu positive_interaction Smp_068060.1
SmLINC180932 positive_interaction Smp_068060.1
SmLNCA104704-IBu positive_interaction Smp_068060.1
SmLNCA104846-IBu positive_interaction Smp_068060.1
SmLNCA104792-IBu positive_interaction Smp_068060.1
SmLNCA106226-IBu positive_interaction Smp_068060.1
SmLNCS179065 positive_interaction Smp_068060.1
SmLNCA179367 positive_interaction Smp_068060.1
SmLINC181423 positive_interaction Smp_068060.1
SmLNCA107010-IBu positive_interaction Smp_068060.1
SmLNCA107082-IBu positive_interaction Smp_068060.1
SmLNCS179052 positive_interaction Smp_068060.1
SmLNCA108009-IBu positive_interaction Smp_068060.1
SmLNCA107180-IBu positive_interaction Smp_068060.1
SmLNCA107211-IBu positive_interaction Smp_068060.1
SmLNCA107580-IBu positive_interaction Smp_068060.1
SmLNCA107369-IBu positive_interaction Smp_068060.1
SmLNCA107421-IBu positive_interaction Smp_068060.1
SmLNCA107760-IBu positive_interaction Smp_068060.1
SmLNCA108366-IBu positive_interaction Smp_068060.1
SmLINC181689 positive_interaction Smp_068060.1
SmLNCA109411-IBu positive_interaction Smp_068060.1
SmLNCA109989-IBu positive_interaction Smp_068060.1
SmLNCA109960-IBu positive_interaction Smp_068060.1
SmLNCA110489-IBu positive_interaction Smp_068060.1
SmLINC181746 positive_interaction Smp_068060.1
SmLNCA111193-IBu positive_interaction Smp_068060.1
SmLNCA111780-IBu positive_interaction Smp_068060.1
SmLNCA112036-IBu positive_interaction Smp_068060.1
SmLINC180282 positive_interaction Smp_068060.1
SmLNCA113019-IBu positive_interaction Smp_068060.1
SmLNCA112928-IBu positive_interaction Smp_068060.1
SmLINC180292 positive_interaction Smp_068060.1
SmLINC181770 positive_interaction Smp_068060.1
SmLNCA113186-IBu positive_interaction Smp_068060.1
SmLNCA113455-IBu positive_interaction Smp_068060.1
SmLNCA114170-IBu positive_interaction Smp_068060.1
SmLINC181788 positive_interaction Smp_068060.1
SmLNCA114503-IBu positive_interaction Smp_068060.1
SmLNCS179198 positive_interaction Smp_068060.1
SmLNCA114607-IBu positive_interaction Smp_068060.1
SmLNCS179201 positive_interaction Smp_068060.1
SmLINC100002123 positive_interaction Smp_068060.1
SmLNCA116441-IBu positive_interaction Smp_068060.1
SmLNCA116458-IBu positive_interaction Smp_068060.1
SmLNCS179207 positive_interaction Smp_068060.1
SmLINC116235-IBu positive_interaction Smp_068060.1
SmLNCA117047-IBu positive_interaction Smp_068060.1
SmLNCA117594-IBu positive_interaction Smp_068060.1
SmLNCA116980-IBu positive_interaction Smp_068060.1
SmLINC180362 positive_interaction Smp_068060.1
SmLINC180363 positive_interaction Smp_068060.1
SmLNCA117169-IBu positive_interaction Smp_068060.1
SmLNCA179761 positive_interaction Smp_068060.1
SmLNCS179211 positive_interaction Smp_068060.1
SmLNCA118902-IBu positive_interaction Smp_068060.1
SmLINC182213 positive_interaction Smp_068060.1
SmLINC182215 positive_interaction Smp_068060.1
SmLINC182207 positive_interaction Smp_068060.1
SmLINC181870 positive_interaction Smp_068060.1
SmLINC181922 positive_interaction Smp_068060.1
SmLNCA119596-IBu positive_interaction Smp_068060.1
SmLNCA120344-IBu positive_interaction Smp_068060.1
SmLNCA120371-IBu positive_interaction Smp_068060.1
SmLNCA120147-IBu positive_interaction Smp_068060.1
SmLNCA120253-IBu positive_interaction Smp_068060.1
SmLNCA121005-IBu positive_interaction Smp_068060.1
SmLINC180479 positive_interaction Smp_068060.1
SmLNCS179131 positive_interaction Smp_068060.1
SmLNCA121492-IBu positive_interaction Smp_068060.1
SmLINC180504 positive_interaction Smp_068060.1
SmLINC180509 positive_interaction Smp_068060.1
SmLINC180497 positive_interaction Smp_068060.1
SmLINC180503 positive_interaction Smp_068060.1
SmLINC180514 positive_interaction Smp_068060.1
SmLINC180506 positive_interaction Smp_068060.1
SmLINC180508 positive_interaction Smp_068060.1
SmLINC180505 positive_interaction Smp_068060.1
SmLINC180511 positive_interaction Smp_068060.1
SmLINC180518 positive_interaction Smp_068060.1
SmLINC181962 positive_interaction Smp_068060.1
SmLNCA122540-IBu positive_interaction Smp_068060.1
SmLINC181964 positive_interaction Smp_068060.1
SmLNCA123073-IBu positive_interaction Smp_068060.1
SmLINC180537 positive_interaction Smp_068060.1
SmLNCA123235-IBu positive_interaction Smp_068060.1
SmLNCA123196-IBu positive_interaction Smp_068060.1
SmLINC180558 positive_interaction Smp_068060.1
SmLNCA124349-IBu positive_interaction Smp_068060.1
SmLNCA178779 positive_interaction Smp_068060.1
SmLNCS124890-IBu positive_interaction Smp_068060.1
SmLNCA124970-IBu positive_interaction Smp_068060.1
SmLINC178832 positive_interaction Smp_068060.1
SmLNCA126213-IBu positive_interaction Smp_068060.1
SmLNCA178820 positive_interaction Smp_068060.1
SmLINC178910 positive_interaction Smp_068060.1
SmLINC178886 positive_interaction Smp_068060.1
SmLINC178860 positive_interaction Smp_068060.1
SmLINC180589 positive_interaction Smp_068060.1
SmLINC178881 positive_interaction Smp_068060.1
SmLINC126963-IBu positive_interaction Smp_068060.1
SmLINC180618 positive_interaction Smp_068060.1
SmLINC178934 positive_interaction Smp_068060.1
SmLNCA127573-IBu positive_interaction Smp_068060.1
SmLNCA128268-IBu positive_interaction Smp_068060.1
SmLNCA178864 positive_interaction Smp_068060.1
SmLINC180678 positive_interaction Smp_068060.1
SmLNCA130517-IBu positive_interaction Smp_068060.1
SmLINC180691 positive_interaction Smp_068060.1
SmLINC181979 positive_interaction Smp_068060.1
SmLINC180694 positive_interaction Smp_068060.1
SmLINC181992 positive_interaction Smp_068060.1
SmLINC179006 positive_interaction Smp_068060.1
SmLINC178982 positive_interaction Smp_068060.1
SmLNCA131401-IBu positive_interaction Smp_068060.1
SmLINC179009 positive_interaction Smp_068060.1
SmLNCA178922 positive_interaction Smp_068060.1
SmLNCA132239-IBu positive_interaction Smp_068060.1
SmLNCA132563-IBu positive_interaction Smp_068060.1
SmLINC179032 positive_interaction Smp_068060.1
SmLINC180749 positive_interaction Smp_068060.1
SmLNCA134121-IBu positive_interaction Smp_068060.1
SmLNCS178893 positive_interaction Smp_068060.1
SmLNCA134321-IBu positive_interaction Smp_068060.1
SmLNCA134712-IBu positive_interaction Smp_068060.1
SmLNCA134894-IBu positive_interaction Smp_068060.1
SmLNCA135406-IBu positive_interaction Smp_068060.1
SmLNCA135359-IBu positive_interaction Smp_068060.1
SmLNCA178957 positive_interaction Smp_068060.1
SmLINC179106 positive_interaction Smp_068060.1
SmLNCS137142-IBu positive_interaction Smp_068060.1
SmLNCA136415-IBu positive_interaction Smp_068060.1
SmLINC180826 positive_interaction Smp_068060.1
SmLNCA179002 positive_interaction Smp_068060.1
SmLINC179151 positive_interaction Smp_068060.1
SmLNCS137781-IBu positive_interaction Smp_068060.1
SmLINC137890-IBu positive_interaction Smp_068060.1
SmLINC180852 positive_interaction Smp_068060.1
SmLINC180855 positive_interaction Smp_068060.1
SmLINC180856 positive_interaction Smp_068060.1
SmLNCA139491-IBu positive_interaction Smp_068060.1
SmLNCA139667-IBu positive_interaction Smp_068060.1
SmLNCS139989-IBu positive_interaction Smp_068060.1
SmLINC179207 positive_interaction Smp_068060.1
SmLNCA141137-IBu positive_interaction Smp_068060.1
SmLNCA179054 positive_interaction Smp_068060.1
SmLNCA179067 positive_interaction Smp_068060.1
SmLNCA141523-IBu positive_interaction Smp_068060.1
SmLNCA179062 positive_interaction Smp_068060.1
SmLNCA141999-IBu positive_interaction Smp_068060.1
SmLINC142738-IBu positive_interaction Smp_068060.1
SmLINC180905 positive_interaction Smp_068060.1
SmLINC179269 positive_interaction Smp_068060.1
SmLNCA144848-IBu positive_interaction Smp_068060.1
SmLNCA145085-IBu positive_interaction Smp_068060.1
SmLINC179300 positive_interaction Smp_068060.1
SmLINC179302 positive_interaction Smp_068060.1
SmLNCA145716-IBu positive_interaction Smp_068060.1
SmLNCA145815-IBu positive_interaction Smp_068060.1
SmLINC179339 positive_interaction Smp_068060.1
SmLINC179403 positive_interaction Smp_068060.1
SmLINC179416 positive_interaction Smp_068060.1
SmLNCA148994-IBu positive_interaction Smp_068060.1
SmLNCA149228-IBu positive_interaction Smp_068060.1
SmLNCA179168 positive_interaction Smp_068060.1
SmLNCA149817-IBu positive_interaction Smp_068060.1
SmLNCA179179 positive_interaction Smp_068060.1
SmLNCS178981 positive_interaction Smp_068060.1
SmLNCA151002-IBu positive_interaction Smp_068060.1
SmLNCA152076-IBu positive_interaction Smp_068060.1
SmLNCA152313-IBu positive_interaction Smp_068060.1
SmLNCA152495-IBu positive_interaction Smp_068060.1
SmLNCA152842-IBu positive_interaction Smp_068060.1
SmLINC179563 positive_interaction Smp_068060.1
SmLNCA153084-IBu positive_interaction Smp_068060.1
SmLNCA153661-IBu positive_interaction Smp_068060.1
SmLNCA179237 positive_interaction Smp_068060.1
SmLNCA154130-IBu positive_interaction Smp_068060.1
SmLNCA154632-IBu positive_interaction Smp_068060.1
SmLINC179604 positive_interaction Smp_068060.1
SmLINC181259 positive_interaction Smp_068060.1
SmLNCA156457-IBu positive_interaction Smp_068060.1
SmLINC179631 positive_interaction Smp_068060.1
SmLNCA179301 positive_interaction Smp_068060.1
SmLNCA157588-IBu positive_interaction Smp_068060.1
SmLNCA158223-IBu positive_interaction Smp_068060.1
SmLINC181327 positive_interaction Smp_068060.1
SmLINC179693 positive_interaction Smp_068060.1
SmLINC159014-IBu positive_interaction Smp_068060.1
SmLINC182143 positive_interaction Smp_068060.1
SmLINC179750 positive_interaction Smp_068060.1
SmLNCA179342 positive_interaction Smp_068060.1
SmLNCA159788-IBu positive_interaction Smp_068060.1
SmLNCA159898-IBu positive_interaction Smp_068060.1
SmLNCA179349 positive_interaction Smp_068060.1
SmLNCS179048 positive_interaction Smp_068060.1
SmLNCA160540-IBu positive_interaction Smp_068060.1
SmLNCA160658-IBu positive_interaction Smp_068060.1
SmLINC181401 positive_interaction Smp_068060.1
SmLNCA161389-IBu positive_interaction Smp_068060.1
SmLNCA161431-IBu positive_interaction Smp_068060.1
SmLNCA161751-IBu positive_interaction Smp_068060.1
SmLINC179863 positive_interaction Smp_068060.1
SmLINC181416 positive_interaction Smp_068060.1
SmLINC179870 positive_interaction Smp_068060.1
SmLNCS179070 positive_interaction Smp_068060.1
SmLNCS179071 positive_interaction Smp_068060.1
SmLNCA163876-IBu positive_interaction Smp_068060.1
SmLINC179884 positive_interaction Smp_068060.1
SmLNCA164085-IBu positive_interaction Smp_068060.1
SmLNCA164305-IBu positive_interaction Smp_068060.1
SmLNCA164756-IBu positive_interaction Smp_068060.1
SmLINC181449 positive_interaction Smp_068060.1
SmLNCA165337-IBu positive_interaction Smp_068060.1
SmLNCA165098-IBu positive_interaction Smp_068060.1
SmLNCA165913-IBu positive_interaction Smp_068060.1
SmLNCA166325-IBu positive_interaction Smp_068060.1
SmLNCA179423 positive_interaction Smp_068060.1
SmLINC181500 positive_interaction Smp_068060.1
SmLNCA168045-IBu positive_interaction Smp_068060.1
SmLINC181504 positive_interaction Smp_068060.1
SmLINC179975 positive_interaction Smp_068060.1
SmLNCA167968-IBu positive_interaction Smp_068060.1
SmLNCA168127-IBu positive_interaction Smp_068060.1
SmLNCA168978-IBu positive_interaction Smp_068060.1
SmLNCA169222-IBu positive_interaction Smp_068060.1
SmLNCA169665-IBu positive_interaction Smp_068060.1
SmLNCS179092 positive_interaction Smp_068060.1
SmLNCA170698-IBu positive_interaction Smp_068060.1
SmLINC180054 positive_interaction Smp_068060.1
SmLNCA179508 positive_interaction Smp_068060.1
SmLNCA172128-IBu positive_interaction Smp_068060.1
SmLNCA172517-IBu positive_interaction Smp_068060.1
SmLNCA172454-IBu positive_interaction Smp_068060.1
SmLNCA172602-IBu positive_interaction Smp_068060.1
SmLINC181574 positive_interaction Smp_068060.1
SmLNCA172913-IBu positive_interaction Smp_068060.1
SmLNCA179537 positive_interaction Smp_068060.1
SmLINC174185-IBu positive_interaction Smp_068060.1
SmLINC181600 positive_interaction Smp_068060.1
SmLINC180103 positive_interaction Smp_068060.1
SmLINC180124 positive_interaction Smp_068060.1
SmLNCA176362-IBu positive_interaction Smp_068060.1
SmLNCA176430-IBu positive_interaction Smp_068060.1
SmLNCA177343-IBu positive_interaction Smp_068060.1
SmLNCA177842-IBu positive_interaction Smp_068060.1
SmLNCS179137 positive_interaction Smp_068060.1
SmLNCA178006-IBu positive_interaction Smp_068060.1
SmLNCS179139 positive_interaction Smp_068060.1
SmLINC182176 positive_interaction Smp_068060.1
SmLINC182186 positive_interaction Smp_068060.1
SmLINC181758 positive_interaction Smp_008260.1
SmLINC182024 positive_interaction Smp_008360.1
SmLNCA100299-IBu positive_interaction Smp_008360.1
SmLINC179522 positive_interaction Smp_008360.1
SmLINC180711 positive_interaction Smp_008360.1
SmLINC179711 positive_interaction Smp_008360.1
SmLINC180675 positive_interaction Smp_008360.1
SmLNCA179178 positive_interaction Smp_008360.1
SmLNCS100553-IBu positive_interaction Smp_008360.1
SmLNCA100296-IBu positive_interaction Smp_008360.1
SmLINC181752 positive_interaction Smp_008360.1
SmLNCS179196 positive_interaction Smp_008360.1
SmLINC100878-IBu positive_interaction Smp_008360.1
SmLNCA100582-IBu positive_interaction Smp_008360.1
SmLNCA179759 positive_interaction Smp_008360.1
SmLNCA179814 positive_interaction Smp_008360.1
SmLINC180457 positive_interaction Smp_008360.1
SmLINC181897 positive_interaction Smp_008360.1
SmLNCA101225-IBu positive_interaction Smp_008360.1
SmLNCA101544-IBu positive_interaction Smp_008360.1
SmLNCA101514-IBu positive_interaction Smp_008360.1
SmLINC101462-IBu positive_interaction Smp_008360.1
SmLNCA101835-IBu positive_interaction Smp_008360.1
SmLNCA102265-IBu positive_interaction Smp_008360.1
SmLNCA102207-IBu positive_interaction Smp_008360.1
SmLNCA102294-IBu positive_interaction Smp_008360.1
SmLNCA102848-IBu positive_interaction Smp_008360.1
SmLNCA102866-IBu positive_interaction Smp_008360.1
SmLNCA102671-IBu positive_interaction Smp_008360.1
SmLNCA178904 positive_interaction Smp_008360.1
SmLNCS178880 positive_interaction Smp_008360.1
SmLNCS102873-IBu positive_interaction Smp_008360.1
SmLNCA103186-IBu positive_interaction Smp_008360.1
SmLNCA103160-IBu positive_interaction Smp_008360.1
SmLINC180809 positive_interaction Smp_008360.1
SmLNCA103604-IBu positive_interaction Smp_008360.1
SmLINC179143 positive_interaction Smp_008360.1
SmLNCA103943-IBu positive_interaction Smp_008360.1
SmLNCA103801-IBu positive_interaction Smp_008360.1
SmLINC180876 positive_interaction Smp_008360.1
SmLNCA179090 positive_interaction Smp_008360.1
SmLNCA104467-IBu positive_interaction Smp_008360.1
SmLNCA104465-IBu positive_interaction Smp_008360.1
SmLNCA104768-IBu positive_interaction Smp_008360.1
SmLNCA104661-IBu positive_interaction Smp_008360.1
SmLNCA104876-IBu positive_interaction Smp_008360.1
SmLINC179354 positive_interaction Smp_008360.1
SmLINC180985 positive_interaction Smp_008360.1
SmLINC179377 positive_interaction Smp_008360.1
SmLNCA179169 positive_interaction Smp_008360.1
SmLNCA105318-IBu positive_interaction Smp_008360.1
SmLNCS105401-IBu positive_interaction Smp_008360.1
SmLINC181092 positive_interaction Smp_008360.1
SmLNCA105567-IBu positive_interaction Smp_008360.1
SmLNCA105808-IBu positive_interaction Smp_008360.1
SmLINC181102 positive_interaction Smp_008360.1
SmLNCA106195-IBu positive_interaction Smp_008360.1
SmLNCA106197-IBu positive_interaction Smp_008360.1
SmLINC105763-IBu positive_interaction Smp_008360.1
SmLINC181219 positive_interaction Smp_008360.1
SmLNCA179282 positive_interaction Smp_008360.1
SmLNCA106363-IBu positive_interaction Smp_008360.1
SmLINC181407 positive_interaction Smp_008360.1
SmLNCA179369 positive_interaction Smp_008360.1
SmLINC181419 positive_interaction Smp_008360.1
SmLINC181421 positive_interaction Smp_008360.1
SmLINC179849 positive_interaction Smp_008360.1
SmLINC181426 positive_interaction Smp_008360.1
SmLINC179851 positive_interaction Smp_008360.1
SmLINC179621 positive_interaction Smp_008360.1
SmLINC179647 positive_interaction Smp_008360.1
SmLNCA106436-IBu positive_interaction Smp_008360.1
SmLNCS179030 positive_interaction Smp_008360.1
SmLNCA107194-IBu positive_interaction Smp_008360.1
SmLINC106902-IBu positive_interaction Smp_008360.1
SmLINC179801 positive_interaction Smp_008360.1
SmLNCA108007-IBu positive_interaction Smp_008360.1
SmLINC181538 positive_interaction Smp_008360.1
SmLINC181454 positive_interaction Smp_008360.1
SmLNCS179075 positive_interaction Smp_008360.1
SmLNCA107990-IBu positive_interaction Smp_008360.1
SmLINC181597 positive_interaction Smp_008360.1
SmLINC180225 positive_interaction Smp_008360.1
SmLNCA109323-IBu positive_interaction Smp_008360.1
SmLINC181724 positive_interaction Smp_008360.1
SmLNCA179651 positive_interaction Smp_008360.1
SmLNCA109971-IBu positive_interaction Smp_008360.1
SmLNCA109630-IBu positive_interaction Smp_008360.1
SmLINC180249 positive_interaction Smp_008360.1
SmLNCA110200-IBu positive_interaction Smp_008360.1
SmLNCA110488-IBu positive_interaction Smp_008360.1
SmLNCA111037-IBu positive_interaction Smp_008360.1
SmLNCA110725-IBu positive_interaction Smp_008360.1
SmLNCA110974-IBu positive_interaction Smp_008360.1
SmLNCA179660 positive_interaction Smp_008360.1
SmLNCA110837-IBu positive_interaction Smp_008360.1
SmLNCS179177 positive_interaction Smp_008360.1
SmLNCA111136-IBu positive_interaction Smp_008360.1
SmLINC111099-IBu positive_interaction Smp_008360.1
SmLNCA111367-IBu positive_interaction Smp_008360.1
SmLNCS179184 positive_interaction Smp_008360.1
SmLNCS179185 positive_interaction Smp_008360.1
SmLNCA111709-IBu positive_interaction Smp_008360.1
SmLNCA111708-IBu positive_interaction Smp_008360.1
SmLNCA179678 positive_interaction Smp_008360.1
SmLNCA111871-IBu positive_interaction Smp_008360.1
SmLNCS179186 positive_interaction Smp_008360.1
SmLNCS111880-IBu positive_interaction Smp_008360.1
SmLNCA112048-IBu positive_interaction Smp_008360.1
SmLNCA112854-IBu positive_interaction Smp_008360.1
SmLINC181766 positive_interaction Smp_008360.1
SmLNCA112433-IBu positive_interaction Smp_008360.1
SmLNCA113022-IBu positive_interaction Smp_008360.1
SmLNCA112646-IBu positive_interaction Smp_008360.1
SmLINC180286 positive_interaction Smp_008360.1
SmLNCA113125-IBu positive_interaction Smp_008360.1
SmLNCA112943-IBu positive_interaction Smp_008360.1
SmLINC180293 positive_interaction Smp_008360.1
SmLNCA113041-IBu positive_interaction Smp_008360.1
SmLNCA113215-IBu positive_interaction Smp_008360.1
SmLNCA113270-IBu positive_interaction Smp_008360.1
SmLINC181773 positive_interaction Smp_008360.1
SmLNCS113782-IBu positive_interaction Smp_008360.1
SmLNCA113749-IBu positive_interaction Smp_008360.1
SmLINC181777 positive_interaction Smp_008360.1
SmLNCA114169-IBu positive_interaction Smp_008360.1
SmLNCA114342-IBu positive_interaction Smp_008360.1
SmLNCA113916-IBu positive_interaction Smp_008360.1
SmLNCA114166-IBu positive_interaction Smp_008360.1
SmLNCA179717 positive_interaction Smp_008360.1
SmLNCA114513-IBu positive_interaction Smp_008360.1
SmLINC114515-IBu positive_interaction Smp_008360.1
SmLNCS114685-IBu positive_interaction Smp_008360.1
SmLINC181797 positive_interaction Smp_008360.1
SmLINC181799 positive_interaction Smp_008360.1
SmLNCA114617-IBu positive_interaction Smp_008360.1
SmLNCA114668-IBu positive_interaction Smp_008360.1
SmLNCA114782-IBu positive_interaction Smp_008360.1
SmLNCA114964-IBu positive_interaction Smp_008360.1
SmLINC180340 positive_interaction Smp_008360.1
SmLNCA115227-IBu positive_interaction Smp_008360.1
SmLINC115491-IBu positive_interaction Smp_008360.1
SmLNCA115441-IBu positive_interaction Smp_008360.1
SmLINC180350 positive_interaction Smp_008360.1
SmLINC100002121 positive_interaction Smp_008360.1
SmLINC180356 positive_interaction Smp_008360.1
SmLINC116907-IBu positive_interaction Smp_008360.1
SmLNCA116917-IBu positive_interaction Smp_008360.1
SmLINC180366 positive_interaction Smp_008360.1
SmLINC181837 positive_interaction Smp_008360.1
SmLNCA117312-IBu positive_interaction Smp_008360.1
SmLNCA179761 positive_interaction Smp_008360.1
SmLNCA118238-IBu positive_interaction Smp_008360.1
SmLINC181854 positive_interaction Smp_008360.1
SmLINC181857 positive_interaction Smp_008360.1
SmLINC180395 positive_interaction Smp_008360.1
SmLINC181862 positive_interaction Smp_008360.1
SmLNCA179778 positive_interaction Smp_008360.1
SmLINC181894 positive_interaction Smp_008360.1
SmLINC182219 positive_interaction Smp_008360.1
SmLINC182222 positive_interaction Smp_008360.1
SmLNCA119430-IBu positive_interaction Smp_008360.1
SmLNCA119431-IBu positive_interaction Smp_008360.1
SmLNCA119111-IBu positive_interaction Smp_008360.1
SmLINC180433 positive_interaction Smp_008360.1
SmLINC118988-IBu positive_interaction Smp_008360.1
SmLINC180436 positive_interaction Smp_008360.1
SmLINC180444 positive_interaction Smp_008360.1
SmLNCA119048-IBu positive_interaction Smp_008360.1
SmLNCA119066-IBu positive_interaction Smp_008360.1
SmLNCA179790 positive_interaction Smp_008360.1
SmLNCA119317-IBu positive_interaction Smp_008360.1
SmLNCA119316-IBu positive_interaction Smp_008360.1
SmLNCA119718-IBu positive_interaction Smp_008360.1
SmLNCA119436-IBu positive_interaction Smp_008360.1
SmLNCA120291-IBu positive_interaction Smp_008360.1
SmLNCS119780-IBu positive_interaction Smp_008360.1
SmLNCS178913 positive_interaction Smp_008360.1
SmLNCA120550-IBu positive_interaction Smp_008360.1
SmLNCA120079-IBu positive_interaction Smp_008360.1
SmLNCA120064-IBu positive_interaction Smp_008360.1
SmLNCA120366-IBu positive_interaction Smp_008360.1
SmLINC120456-IBu positive_interaction Smp_008360.1
SmLINC181938 positive_interaction Smp_008360.1
SmLNCA120893-IBu positive_interaction Smp_008360.1
SmLNCA120626-IBu positive_interaction Smp_008360.1
SmLINC181942 positive_interaction Smp_008360.1
SmLNCA179807 positive_interaction Smp_008360.1
SmLNCA120787-IBu positive_interaction Smp_008360.1
SmLNCA120790-IBu positive_interaction Smp_008360.1
SmLNCA122009-IBu positive_interaction Smp_008360.1
SmLINC181947 positive_interaction Smp_008360.1
SmLNCA121328-IBu positive_interaction Smp_008360.1
SmLNCA121564-IBu positive_interaction Smp_008360.1
SmLINC180500 positive_interaction Smp_008360.1
SmLINC181949 positive_interaction Smp_008360.1
SmLNCA121436-IBu positive_interaction Smp_008360.1
SmLNCA179815 positive_interaction Smp_008360.1
SmLNCA121966-IBu positive_interaction Smp_008360.1
SmLINC121615-IBu positive_interaction Smp_008360.1
SmLNCA179822 positive_interaction Smp_008360.1
SmLNCA122275-IBu positive_interaction Smp_008360.1
SmLNCS122409-IBu positive_interaction Smp_008360.1
SmLNCA122292-IBu positive_interaction Smp_008360.1
SmLINC181962 positive_interaction Smp_008360.1
SmLNCA122643-IBu positive_interaction Smp_008360.1
SmLNCA122644-IBu positive_interaction Smp_008360.1
SmLNCA179830 positive_interaction Smp_008360.1
SmLINC180527 positive_interaction Smp_008360.1
SmLNCS178815 positive_interaction Smp_008360.1
SmLINC180542 positive_interaction Smp_008360.1
SmLINC123208-IBu positive_interaction Smp_008360.1
SmLNCA123377-IBu positive_interaction Smp_008360.1
SmLNCA123379-IBu positive_interaction Smp_008360.1
SmLINC180550 positive_interaction Smp_008360.1
SmLINC180553 positive_interaction Smp_008360.1
SmLNCA124000-IBu positive_interaction Smp_008360.1
SmLNCA178805 positive_interaction Smp_008360.1
SmLNCA124155-IBu positive_interaction Smp_008360.1
SmLNCA124161-IBu positive_interaction Smp_008360.1
SmLNCA124300-IBu positive_interaction Smp_008360.1
SmLNCA124735-IBu positive_interaction Smp_008360.1
SmLNCA124742-IBu positive_interaction Smp_008360.1
SmLNCA124424-IBu positive_interaction Smp_008360.1
SmLNCA178781 positive_interaction Smp_008360.1
SmLNCA125004-IBu positive_interaction Smp_008360.1
SmLNCA178786 positive_interaction Smp_008360.1
SmLINC180568 positive_interaction Smp_008360.1
SmLINC125094-IBu positive_interaction Smp_008360.1
SmLINC180572 positive_interaction Smp_008360.1
SmLNCA125756-IBu positive_interaction Smp_008360.1
SmLNCS126036-IBu positive_interaction Smp_008360.1
SmLNCA125780-IBu positive_interaction Smp_008360.1
SmLNCA125958-IBu positive_interaction Smp_008360.1
SmLNCA178823 positive_interaction Smp_008360.1
SmLNCA126422-IBu positive_interaction Smp_008360.1
SmLINC180640 positive_interaction Smp_008360.1
SmLINC180641 positive_interaction Smp_008360.1
SmLINC178887 positive_interaction Smp_008360.1
SmLNCS127182-IBu positive_interaction Smp_008360.1
SmLINC178866 positive_interaction Smp_008360.1
SmLNCS178827 positive_interaction Smp_008360.1
SmLINC180599 positive_interaction Smp_008360.1
SmLINC178875 positive_interaction Smp_008360.1
SmLINC178884 positive_interaction Smp_008360.1
SmLNCS178829 positive_interaction Smp_008360.1
SmLNCA127167-IBu positive_interaction Smp_008360.1
SmLNCA127338-IBu positive_interaction Smp_008360.1
SmLNCA127411-IBu positive_interaction Smp_008360.1
SmLINC178934 positive_interaction Smp_008360.1
SmLINC178903 positive_interaction Smp_008360.1
SmLNCA127690-IBu positive_interaction Smp_008360.1
SmLINC180630 positive_interaction Smp_008360.1
SmLINC178908 positive_interaction Smp_008360.1
SmLINC127611-IBu positive_interaction Smp_008360.1
SmLINC178923 positive_interaction Smp_008360.1
SmLINC180646 positive_interaction Smp_008360.1
SmLNCA127917-IBu positive_interaction Smp_008360.1
SmLINC181970 positive_interaction Smp_008360.1
SmLINC127898-IBu positive_interaction Smp_008360.1
SmLNCA178862 positive_interaction Smp_008360.1
SmLINC181974 positive_interaction Smp_008360.1
SmLNCA128194-IBu positive_interaction Smp_008360.1
SmLNCA128342-IBu positive_interaction Smp_008360.1
SmLNCA128544-IBu positive_interaction Smp_008360.1
SmLNCA128899-IBu positive_interaction Smp_008360.1
SmLNCA178865 positive_interaction Smp_008360.1
SmLNCA128889-IBu positive_interaction Smp_008360.1
SmLINC178965 positive_interaction Smp_008360.1
SmLINC129238-IBu positive_interaction Smp_008360.1
SmLNCS178860 positive_interaction Smp_008360.1
SmLNCA129414-IBu positive_interaction Smp_008360.1
SmLNCA178874 positive_interaction Smp_008360.1
SmLNCA178875 positive_interaction Smp_008360.1
SmLNCS178861 positive_interaction Smp_008360.1
SmLNCS129639-IBu positive_interaction Smp_008360.1
SmLNCS130112-IBu positive_interaction Smp_008360.1
SmLNCS178865 positive_interaction Smp_008360.1
SmLNCA178882 positive_interaction Smp_008360.1
SmLNCA129750-IBu positive_interaction Smp_008360.1
SmLNCA178888 positive_interaction Smp_008360.1
SmLINC181980 positive_interaction Smp_008360.1
SmLINC178975 positive_interaction Smp_008360.1
SmLINC181981 positive_interaction Smp_008360.1
SmLINC181989 positive_interaction Smp_008360.1
SmLINC181999 positive_interaction Smp_008360.1
SmLNCA129932-IBu positive_interaction Smp_008360.1
SmLINC178983 positive_interaction Smp_008360.1
SmLNCA130223-IBu positive_interaction Smp_008360.1
SmLNCA130224-IBu positive_interaction Smp_008360.1
SmLNCA130557-IBu positive_interaction Smp_008360.1
SmLNCA130355-IBu positive_interaction Smp_008360.1
SmLNCA178896 positive_interaction Smp_008360.1
SmLNCA178897 positive_interaction Smp_008360.1
SmLNCS130578-IBu positive_interaction Smp_008360.1
SmLNCA130624-IBu positive_interaction Smp_008360.1
SmLINC131337-IBu positive_interaction Smp_008360.1
SmLNCA131245-IBu positive_interaction Smp_008360.1
SmLNCA178912 positive_interaction Smp_008360.1
SmLINC180741 positive_interaction Smp_008360.1
SmLNCA131694-IBu positive_interaction Smp_008360.1
SmLNCA178933 positive_interaction Smp_008360.1
SmLNCA132239-IBu positive_interaction Smp_008360.1
SmLNCA132223-IBu positive_interaction Smp_008360.1
SmLNCA132867-IBu positive_interaction Smp_008360.1
SmLNCA132433-IBu positive_interaction Smp_008360.1
SmLNCA132994-IBu positive_interaction Smp_008360.1
SmLNCA178935 positive_interaction Smp_008360.1
SmLNCA133016-IBu positive_interaction Smp_008360.1
SmLNCA133595-IBu positive_interaction Smp_008360.1
SmLINC179056 positive_interaction Smp_008360.1
SmLINC179051 positive_interaction Smp_008360.1
SmLINC179064 positive_interaction Smp_008360.1
SmLNCA134222-IBu positive_interaction Smp_008360.1
SmLINC180761 positive_interaction Smp_008360.1
SmLINC134801-IBu positive_interaction Smp_008360.1
SmLINC134842-IBu positive_interaction Smp_008360.1
SmLNCA135056-IBu positive_interaction Smp_008360.1
SmLINC179071 positive_interaction Smp_008360.1
SmLNCA135711-IBu positive_interaction Smp_008360.1
SmLINC180776 positive_interaction Smp_008360.1
SmLNCA135894-IBu positive_interaction Smp_008360.1
SmLNCA178971 positive_interaction Smp_008360.1
SmLNCA136267-IBu positive_interaction Smp_008360.1
SmLNCA136271-IBu positive_interaction Smp_008360.1
SmLINC179114 positive_interaction Smp_008360.1
SmLINC180802 positive_interaction Smp_008360.1
SmLINC179117 positive_interaction Smp_008360.1
SmLINC180803 positive_interaction Smp_008360.1
SmLNCA137028-IBu positive_interaction Smp_008360.1
SmLINC136930-IBu positive_interaction Smp_008360.1
SmLNCS178910 positive_interaction Smp_008360.1
SmLNCA136980-IBu positive_interaction Smp_008360.1
SmLNCA137359-IBu positive_interaction Smp_008360.1
SmLINC182007 positive_interaction Smp_008360.1
SmLINC180828 positive_interaction Smp_008360.1
SmLINC180830 positive_interaction Smp_008360.1
SmLNCA137697-IBu positive_interaction Smp_008360.1
SmLNCA137575-IBu positive_interaction Smp_008360.1
SmLNCA137739-IBu positive_interaction Smp_008360.1
SmLNCA137849-IBu positive_interaction Smp_008360.1
SmLNCA137850-IBu positive_interaction Smp_008360.1
SmLNCA137662-IBu positive_interaction Smp_008360.1
SmLNCA137842-IBu positive_interaction Smp_008360.1
SmLNCA138178-IBu positive_interaction Smp_008360.1
SmLNCA138004-IBu positive_interaction Smp_008360.1
SmLINC179179 positive_interaction Smp_008360.1
SmLINC182011 positive_interaction Smp_008360.1
SmLINC179168 positive_interaction Smp_008360.1
SmLINC182013 positive_interaction Smp_008360.1
SmLINC138070-IBu positive_interaction Smp_008360.1
SmLINC179167 positive_interaction Smp_008360.1
SmLINC179183 positive_interaction Smp_008360.1
SmLINC138300-IBu positive_interaction Smp_008360.1
SmLINC179174 positive_interaction Smp_008360.1
SmLINC179187 positive_interaction Smp_008360.1
SmLNCS178920 positive_interaction Smp_008360.1
SmLINC180868 positive_interaction Smp_008360.1
SmLNCA138752-IBu positive_interaction Smp_008360.1
SmLNCA139080-IBu positive_interaction Smp_008360.1
SmLINC139107-IBu positive_interaction Smp_008360.1
SmLNCA138997-IBu positive_interaction Smp_008360.1
SmLNCA139437-IBu positive_interaction Smp_008360.1
SmLNCA139382-IBu positive_interaction Smp_008360.1
SmLNCA139150-IBu positive_interaction Smp_008360.1
SmLNCA139480-IBu positive_interaction Smp_008360.1
SmLNCA139719-IBu positive_interaction Smp_008360.1
SmLINC139569-IBu positive_interaction Smp_008360.1
SmLNCS139989-IBu positive_interaction Smp_008360.1
SmLNCA139836-IBu positive_interaction Smp_008360.1
SmLNCA139717-IBu positive_interaction Smp_008360.1
SmLNCA179040 positive_interaction Smp_008360.1
SmLINC180879 positive_interaction Smp_008360.1
SmLNCA140203-IBu positive_interaction Smp_008360.1
SmLNCA140231-IBu positive_interaction Smp_008360.1
SmLNCA140243-IBu positive_interaction Smp_008360.1
SmLINC140313-IBu positive_interaction Smp_008360.1
SmLINC179222 positive_interaction Smp_008360.1
SmLNCA140542-IBu positive_interaction Smp_008360.1
SmLINC179220 positive_interaction Smp_008360.1
SmLNCA140613-IBu positive_interaction Smp_008360.1
SmLNCA179047 positive_interaction Smp_008360.1
SmLNCA179051 positive_interaction Smp_008360.1
SmLNCA141336-IBu positive_interaction Smp_008360.1
SmLNCA141334-IBu positive_interaction Smp_008360.1
SmLNCA179060 positive_interaction Smp_008360.1
SmLNCA141627-IBu positive_interaction Smp_008360.1
SmLNCA141910-IBu positive_interaction Smp_008360.1
SmLNCA141843-IBu positive_interaction Smp_008360.1
SmLINC142087-IBu positive_interaction Smp_008360.1
SmLNCA142383-IBu positive_interaction Smp_008360.1
SmLNCS178941 positive_interaction Smp_008360.1
SmLINC179247 positive_interaction Smp_008360.1
SmLINC179245 positive_interaction Smp_008360.1
SmLNCA142826-IBu positive_interaction Smp_008360.1
SmLNCA179078 positive_interaction Smp_008360.1
SmLNCA179079 positive_interaction Smp_008360.1
SmLNCA179077 positive_interaction Smp_008360.1
SmLINC179254 positive_interaction Smp_008360.1
SmLNCS178942 positive_interaction Smp_008360.1
SmLNCA142998-IBu positive_interaction Smp_008360.1
SmLINC180904 positive_interaction Smp_008360.1
SmLINC180908 positive_interaction Smp_008360.1
SmLNCS144387-IBu positive_interaction Smp_008360.1
SmLNCA143319-IBu positive_interaction Smp_008360.1
SmLINC180913 positive_interaction Smp_008360.1
SmLNCA179088 positive_interaction Smp_008360.1
SmLINC179266 positive_interaction Smp_008360.1
SmLINC180919 positive_interaction Smp_008360.1
SmLINC180920 positive_interaction Smp_008360.1
SmLNCA144130-IBu positive_interaction Smp_008360.1
SmLNCA144298-IBu positive_interaction Smp_008360.1
SmLINC180924 positive_interaction Smp_008360.1
SmLNCA144338-IBu positive_interaction Smp_008360.1
SmLINC179293 positive_interaction Smp_008360.1
SmLINC179290 positive_interaction Smp_008360.1
SmLNCA144744-IBu positive_interaction Smp_008360.1
SmLNCA179100 positive_interaction Smp_008360.1
SmLNCA145859-IBu positive_interaction Smp_008360.1
SmLNCA144875-IBu positive_interaction Smp_008360.1
SmLINC180942 positive_interaction Smp_008360.1
SmLINC180943 positive_interaction Smp_008360.1
SmLINC146273-IBu positive_interaction Smp_008360.1
SmLNCA145530-IBu positive_interaction Smp_008360.1
SmLNCA145962-IBu positive_interaction Smp_008360.1
SmLNCA145638-IBu positive_interaction Smp_008360.1
SmLNCA145706-IBu positive_interaction Smp_008360.1
SmLNCA146310-IBu positive_interaction Smp_008360.1
SmLNCA145876-IBu positive_interaction Smp_008360.1
SmLNCA145885-IBu positive_interaction Smp_008360.1
SmLNCA145935-IBu positive_interaction Smp_008360.1
SmLINC180968 positive_interaction Smp_008360.1
SmLINC180967 positive_interaction Smp_008360.1
SmLNCA146213-IBu positive_interaction Smp_008360.1
SmLINC146169-IBu positive_interaction Smp_008360.1
SmLINC180970 positive_interaction Smp_008360.1
SmLNCA146370-IBu positive_interaction Smp_008360.1
SmLNCA146570-IBu positive_interaction Smp_008360.1
SmLNCA179116 positive_interaction Smp_008360.1
SmLNCA146809-IBu positive_interaction Smp_008360.1
SmLNCA146748-IBu positive_interaction Smp_008360.1
SmLINC180973 positive_interaction Smp_008360.1
SmLNCA179121 positive_interaction Smp_008360.1
SmLINC182029 positive_interaction Smp_008360.1
SmLINC180976 positive_interaction Smp_008360.1
SmLINC179343 positive_interaction Smp_008360.1
SmLINC179337 positive_interaction Smp_008360.1
SmLINC182077 positive_interaction Smp_008360.1
SmLINC147203-IBu positive_interaction Smp_008360.1
SmLINC181013 positive_interaction Smp_008360.1
SmLNCA147298-IBu positive_interaction Smp_008360.1
SmLNCA147746-IBu positive_interaction Smp_008360.1
SmLNCA147751-IBu positive_interaction Smp_008360.1
SmLINC179378 positive_interaction Smp_008360.1
SmLNCS147838-IBu positive_interaction Smp_008360.1
SmLNCA179146 positive_interaction Smp_008360.1
SmLNCA147864-IBu positive_interaction Smp_008360.1
SmLNCA179150 positive_interaction Smp_008360.1
SmLNCA148316-IBu positive_interaction Smp_008360.1
SmLNCA179159 positive_interaction Smp_008360.1
SmLINC179448 positive_interaction Smp_008360.1
SmLNCA148446-IBu positive_interaction Smp_008360.1
SmLINC179434 positive_interaction Smp_008360.1
SmLINC181091 positive_interaction Smp_008360.1
SmLINC179429 positive_interaction Smp_008360.1
SmLINC179431 positive_interaction Smp_008360.1
SmLNCA149341-IBu positive_interaction Smp_008360.1
SmLNCA149007-IBu positive_interaction Smp_008360.1
SmLNCS149064-IBu positive_interaction Smp_008360.1
SmLNCS178977 positive_interaction Smp_008360.1
SmLNCA149164-IBu positive_interaction Smp_008360.1
SmLNCA179173 positive_interaction Smp_008360.1
SmLINC179456 positive_interaction Smp_008360.1
SmLNCA149967-IBu positive_interaction Smp_008360.1
SmLINC181107 positive_interaction Smp_008360.1
SmLNCA179186 positive_interaction Smp_008360.1
SmLINC179477 positive_interaction Smp_008360.1
SmLNCA150387-IBu positive_interaction Smp_008360.1
SmLNCA150817-IBu positive_interaction Smp_008360.1
SmLNCA179198 positive_interaction Smp_008360.1
SmLINC179487 positive_interaction Smp_008360.1
SmLNCS178989 positive_interaction Smp_008360.1
SmLINC182085 positive_interaction Smp_008360.1
SmLNCA151674-IBu positive_interaction Smp_008360.1
SmLNCS178992 positive_interaction Smp_008360.1
SmLNCA151564-IBu positive_interaction Smp_008360.1
SmLNCA151939-IBu positive_interaction Smp_008360.1
SmLNCS151857-IBu positive_interaction Smp_008360.1
SmLINC181150 positive_interaction Smp_008360.1
SmLNCA152096-IBu positive_interaction Smp_008360.1
SmLINC181154 positive_interaction Smp_008360.1
SmLINC179549 positive_interaction Smp_008360.1
SmLINC181164 positive_interaction Smp_008360.1
SmLNCA152752-IBu positive_interaction Smp_008360.1
SmLINC181169 positive_interaction Smp_008360.1
SmLNCS152831-IBu positive_interaction Smp_008360.1
SmLNCA152591-IBu positive_interaction Smp_008360.1
SmLNCS179003 positive_interaction Smp_008360.1
SmLNCA152662-IBu positive_interaction Smp_008360.1
SmLNCA152960-IBu positive_interaction Smp_008360.1
SmLINC152951-IBu positive_interaction Smp_008360.1
SmLNCA153033-IBu positive_interaction Smp_008360.1
SmLINC181204 positive_interaction Smp_008360.1
SmLINC153364-IBu positive_interaction Smp_008360.1
SmLNCA153587-IBu positive_interaction Smp_008360.1
SmLNCA154000-IBu positive_interaction Smp_008360.1
SmLINC181214 positive_interaction Smp_008360.1
SmLNCA179237 positive_interaction Smp_008360.1
SmLINC154128-IBu positive_interaction Smp_008360.1
SmLNCA179255 positive_interaction Smp_008360.1
SmLINC154580-IBu positive_interaction Smp_008360.1
SmLNCA179262 positive_interaction Smp_008360.1
SmLNCA154720-IBu positive_interaction Smp_008360.1
SmLINC179587 positive_interaction Smp_008360.1
SmLINC179592 positive_interaction Smp_008360.1
SmLNCA155680-IBu positive_interaction Smp_008360.1
SmLNCA155665-IBu positive_interaction Smp_008360.1
SmLINC181240 positive_interaction Smp_008360.1
SmLNCA156113-IBu positive_interaction Smp_008360.1
SmLNCA179279 positive_interaction Smp_008360.1
SmLINC179614 positive_interaction Smp_008360.1
SmLINC182090 positive_interaction Smp_008360.1
SmLINC179617 positive_interaction Smp_008360.1
SmLINC179618 positive_interaction Smp_008360.1
SmLINC179619 positive_interaction Smp_008360.1
SmLNCA156109-IBu positive_interaction Smp_008360.1
SmLINC179623 positive_interaction Smp_008360.1
SmLNCA156584-IBu positive_interaction Smp_008360.1
SmLNCA156152-IBu positive_interaction Smp_008360.1
SmLINC179631 positive_interaction Smp_008360.1
SmLINC181282 positive_interaction Smp_008360.1
SmLNCA156396-IBu positive_interaction Smp_008360.1
SmLNCA156561-IBu positive_interaction Smp_008360.1
SmLNCA156566-IBu positive_interaction Smp_008360.1
SmLNCA156708-IBu positive_interaction Smp_008360.1
SmLINC179635 positive_interaction Smp_008360.1
SmLNCA156976-IBu positive_interaction Smp_008360.1
SmLNCA157348-IBu positive_interaction Smp_008360.1
SmLINC179661 positive_interaction Smp_008360.1
SmLINC179671 positive_interaction Smp_008360.1
SmLNCA157614-IBu positive_interaction Smp_008360.1
SmLNCA157764-IBu positive_interaction Smp_008360.1
SmLNCA157820-IBu positive_interaction Smp_008360.1
SmLNCA179308 positive_interaction Smp_008360.1
SmLNCA157822-IBu positive_interaction Smp_008360.1
SmLNCA158035-IBu positive_interaction Smp_008360.1
SmLNCA158042-IBu positive_interaction Smp_008360.1
SmLINC158081-IBu positive_interaction Smp_008360.1
SmLNCA179327 positive_interaction Smp_008360.1
SmLNCA158198-IBu positive_interaction Smp_008360.1
SmLNCS158211-IBu positive_interaction Smp_008360.1
SmLNCA158380-IBu positive_interaction Smp_008360.1
SmLNCA158484-IBu positive_interaction Smp_008360.1
SmLNCA179316 positive_interaction Smp_008360.1
SmLNCA158911-IBu positive_interaction Smp_008360.1
SmLNCA158715-IBu positive_interaction Smp_008360.1
SmLNCA158868-IBu positive_interaction Smp_008360.1
SmLNCA179325 positive_interaction Smp_008360.1
SmLINC179691 positive_interaction Smp_008360.1
SmLINC179692 positive_interaction Smp_008360.1
SmLINC179694 positive_interaction Smp_008360.1
SmLINC182130 positive_interaction Smp_008360.1
SmLINC179729 positive_interaction Smp_008360.1
SmLINC179730 positive_interaction Smp_008360.1
SmLINC181350 positive_interaction Smp_008360.1
SmLNCA160188-IBu positive_interaction Smp_008360.1
SmLNCA159888-IBu positive_interaction Smp_008360.1
SmLINC159671-IBu positive_interaction Smp_008360.1
SmLNCA160094-IBu positive_interaction Smp_008360.1
SmLNCA160095-IBu positive_interaction Smp_008360.1
SmLINC160003-IBu positive_interaction Smp_008360.1
SmLNCA160420-IBu positive_interaction Smp_008360.1
SmLINC179765 positive_interaction Smp_008360.1
SmLNCA160519-IBu positive_interaction Smp_008360.1
SmLNCA160533-IBu positive_interaction Smp_008360.1
SmLNCS179055 positive_interaction Smp_008360.1
SmLNCA160820-IBu positive_interaction Smp_008360.1
SmLINC160614-IBu positive_interaction Smp_008360.1
SmLNCA179352 positive_interaction Smp_008360.1
SmLINC182159 positive_interaction Smp_008360.1
SmLNCA161023-IBu positive_interaction Smp_008360.1
SmLINC179806 positive_interaction Smp_008360.1
SmLNCA179356 positive_interaction Smp_008360.1
SmLINC179829 positive_interaction Smp_008360.1
SmLINC179832 positive_interaction Smp_008360.1
SmLNCA161767-IBu positive_interaction Smp_008360.1
SmLNCS161888-IBu positive_interaction Smp_008360.1
SmLINC181402 positive_interaction Smp_008360.1
SmLINC179839 positive_interaction Smp_008360.1
SmLNCA161905-IBu positive_interaction Smp_008360.1
SmLNCS179066 positive_interaction Smp_008360.1
SmLNCA162166-IBu positive_interaction Smp_008360.1
SmLNCA162691-IBu positive_interaction Smp_008360.1
SmLINC179853 positive_interaction Smp_008360.1
SmLNCA163315-IBu positive_interaction Smp_008360.1
SmLINC179856 positive_interaction Smp_008360.1
SmLNCA163293-IBu positive_interaction Smp_008360.1
SmLNCA163427-IBu positive_interaction Smp_008360.1
SmLNCS179068 positive_interaction Smp_008360.1
SmLINC179875 positive_interaction Smp_008360.1
SmLNCA163333-IBu positive_interaction Smp_008360.1
SmLINC181432 positive_interaction Smp_008360.1
SmLINC164115-IBu positive_interaction Smp_008360.1
SmLNCA163934-IBu positive_interaction Smp_008360.1
SmLNCA164849-IBu positive_interaction Smp_008360.1
SmLNCA164851-IBu positive_interaction Smp_008360.1
SmLINC181451 positive_interaction Smp_008360.1
SmLNCA164568-IBu positive_interaction Smp_008360.1
SmLINC164904-IBu positive_interaction Smp_008360.1
SmLNCA164654-IBu positive_interaction Smp_008360.1
SmLINC181449 positive_interaction Smp_008360.1
SmLNCA164859-IBu positive_interaction Smp_008360.1
SmLINC165185-IBu positive_interaction Smp_008360.1
SmLNCA179399 positive_interaction Smp_008360.1
SmLINC179893 positive_interaction Smp_008360.1
SmLNCA165909-IBu positive_interaction Smp_008360.1
SmLINC181446 positive_interaction Smp_008360.1
SmLNCA165710-IBu positive_interaction Smp_008360.1
SmLNCA165775-IBu positive_interaction Smp_008360.1
SmLNCA166151-IBu positive_interaction Smp_008360.1
SmLNCA166197-IBu positive_interaction Smp_008360.1
SmLNCA166195-IBu positive_interaction Smp_008360.1
SmLINC179920 positive_interaction Smp_008360.1
SmLINC179931 positive_interaction Smp_008360.1
SmLNCA179434 positive_interaction Smp_008360.1
SmLNCA166711-IBu positive_interaction Smp_008360.1
SmLINC181482 positive_interaction Smp_008360.1
SmLNCA167006-IBu positive_interaction Smp_008360.1
SmLNCA166723-IBu positive_interaction Smp_008360.1
SmLINC179939 positive_interaction Smp_008360.1
SmLNCA179436 positive_interaction Smp_008360.1
SmLNCA167115-IBu positive_interaction Smp_008360.1
SmLINC181495 positive_interaction Smp_008360.1
SmLNCA179439 positive_interaction Smp_008360.1
SmLNCA167464-IBu positive_interaction Smp_008360.1
SmLINC181497 positive_interaction Smp_008360.1
SmLINC179973 positive_interaction Smp_008360.1
SmLNCS179081 positive_interaction Smp_008360.1
SmLNCA167448-IBu positive_interaction Smp_008360.1
SmLNCS167760-IBu positive_interaction Smp_008360.1
SmLINC181512 positive_interaction Smp_008360.1
SmLINC167989-IBu positive_interaction Smp_008360.1
SmLNCA168302-IBu positive_interaction Smp_008360.1
SmLNCA179451 positive_interaction Smp_008360.1
SmLINC168442-IBu positive_interaction Smp_008360.1
SmLINC181519 positive_interaction Smp_008360.1
SmLINC180001 positive_interaction Smp_008360.1
SmLNCS169015-IBu positive_interaction Smp_008360.1
SmLNCA169146-IBu positive_interaction Smp_008360.1
SmLINC181531 positive_interaction Smp_008360.1
SmLNCS169486-IBu positive_interaction Smp_008360.1
SmLNCS179089 positive_interaction Smp_008360.1
SmLNCA169319-IBu positive_interaction Smp_008360.1
SmLNCA179458 positive_interaction Smp_008360.1
SmLNCA169370-IBu positive_interaction Smp_008360.1
SmLNCA169265-IBu positive_interaction Smp_008360.1
SmLNCA169692-IBu positive_interaction Smp_008360.1
SmLNCA169716-IBu positive_interaction Smp_008360.1
SmLINC181547 positive_interaction Smp_008360.1
SmLNCA170473-IBu positive_interaction Smp_008360.1
SmLNCA170447-IBu positive_interaction Smp_008360.1
SmLINC180038 positive_interaction Smp_008360.1
SmLNCA170558-IBu positive_interaction Smp_008360.1
SmLINC170636-IBu positive_interaction Smp_008360.1
SmLNCA170698-IBu positive_interaction Smp_008360.1
SmLNCA179494 positive_interaction Smp_008360.1
SmLNCA170933-IBu positive_interaction Smp_008360.1
SmLINC181557 positive_interaction Smp_008360.1
SmLINC180050 positive_interaction Smp_008360.1
SmLNCS179099 positive_interaction Smp_008360.1
SmLNCA171457-IBu positive_interaction Smp_008360.1
SmLINC181562 positive_interaction Smp_008360.1
SmLNCA171495-IBu positive_interaction Smp_008360.1
SmLINC181565 positive_interaction Smp_008360.1
SmLNCA171993-IBu positive_interaction Smp_008360.1
SmLNCS171952-IBu positive_interaction Smp_008360.1
SmLINC180061 positive_interaction Smp_008360.1
SmLNCA179515 positive_interaction Smp_008360.1
SmLNCA172242-IBu positive_interaction Smp_008360.1
SmLNCS179104 positive_interaction Smp_008360.1
SmLINC172363-IBu positive_interaction Smp_008360.1
SmLINC181573 positive_interaction Smp_008360.1
SmLINC173260-IBu positive_interaction Smp_008360.1
SmLNCA173082-IBu positive_interaction Smp_008360.1
SmLINC181579 positive_interaction Smp_008360.1
SmLNCS173813-IBu positive_interaction Smp_008360.1
SmLINC181581 positive_interaction Smp_008360.1
SmLINC180082 positive_interaction Smp_008360.1
SmLINC180083 positive_interaction Smp_008360.1
SmLNCA179532 positive_interaction Smp_008360.1
SmLNCA173764-IBu positive_interaction Smp_008360.1
SmLNCA179536 positive_interaction Smp_008360.1
SmLNCA173575-IBu positive_interaction Smp_008360.1
SmLNCA173637-IBu positive_interaction Smp_008360.1
SmLNCA173529-IBu positive_interaction Smp_008360.1
SmLNCA179535 positive_interaction Smp_008360.1
SmLNCA179537 positive_interaction Smp_008360.1
SmLNCA179545 positive_interaction Smp_008360.1
SmLNCA179548 positive_interaction Smp_008360.1
SmLNCA174068-IBu positive_interaction Smp_008360.1
SmLNCA179550 positive_interaction Smp_008360.1
SmLNCA174389-IBu positive_interaction Smp_008360.1
SmLNCA174410-IBu positive_interaction Smp_008360.1
SmLINC180100 positive_interaction Smp_008360.1
SmLINC174798-IBu positive_interaction Smp_008360.1
SmLNCA175198-IBu positive_interaction Smp_008360.1
SmLNCS179125 positive_interaction Smp_008360.1
SmLINC180102 positive_interaction Smp_008360.1
SmLNCA179562 positive_interaction Smp_008360.1
SmLINC181610 positive_interaction Smp_008360.1
SmLINC181611 positive_interaction Smp_008360.1
SmLNCS174845-IBu positive_interaction Smp_008360.1
SmLNCA179568 positive_interaction Smp_008360.1
SmLINC180111 positive_interaction Smp_008360.1
SmLNCA175090-IBu positive_interaction Smp_008360.1
SmLNCS179129 positive_interaction Smp_008360.1
SmLNCS179130 positive_interaction Smp_008360.1
SmLINC181638 positive_interaction Smp_008360.1
SmLNCA177218-IBu positive_interaction Smp_008360.1
SmLNCA179583 positive_interaction Smp_008360.1
SmLNCA176077-IBu positive_interaction Smp_008360.1
SmLNCA176816-IBu positive_interaction Smp_008360.1
SmLNCA176922-IBu positive_interaction Smp_008360.1
SmLNCA177003-IBu positive_interaction Smp_008360.1
SmLNCA176963-IBu positive_interaction Smp_008360.1
SmLNCA177069-IBu positive_interaction Smp_008360.1
SmLNCA177074-IBu positive_interaction Smp_008360.1
SmLNCA177357-IBu positive_interaction Smp_008360.1
SmLNCA177565-IBu positive_interaction Smp_008360.1
SmLNCA177648-IBu positive_interaction Smp_008360.1
SmLNCA177853-IBu positive_interaction Smp_008360.1
SmLNCS177919-IBu positive_interaction Smp_008360.1
SmLNCA178630-IBu positive_interaction Smp_008360.1
SmLINC182174 positive_interaction Smp_008360.1
SmLINC182183 positive_interaction Smp_008360.1
SmLINC178693-IBu positive_interaction Smp_008360.1
SmLINC178694-IBu positive_interaction Smp_008360.1
SmLINC180203 positive_interaction Smp_008360.1
SmLNCS179161 positive_interaction Smp_008360.1
SmLNCA106226-IBu positive_interaction Smp_160760.2
SmLNCA107010-IBu positive_interaction Smp_160760.2
SmLNCS179052 positive_interaction Smp_160760.2
SmLNCA107580-IBu positive_interaction Smp_160760.2
SmLNCA109989-IBu positive_interaction Smp_160760.2
SmLNCA110489-IBu positive_interaction Smp_160760.2
SmLINC181746 positive_interaction Smp_160760.2
SmLINC111099-IBu positive_interaction Smp_160760.2
SmLNCA112036-IBu positive_interaction Smp_160760.2
SmLINC181761 positive_interaction Smp_160760.2
SmLNCA112647-IBu positive_interaction Smp_160760.2
SmLNCA113455-IBu positive_interaction Smp_160760.2
SmLNCA114503-IBu positive_interaction Smp_160760.2
SmLNCA117594-IBu positive_interaction Smp_160760.2
SmLNCA179761 positive_interaction Smp_160760.2
SmLINC182215 positive_interaction Smp_160760.2
SmLNCA119741-IBu positive_interaction Smp_160760.2
SmLNCA120371-IBu positive_interaction Smp_160760.2
SmLNCA121005-IBu positive_interaction Smp_160760.2
SmLINC180479 positive_interaction Smp_160760.2
SmLINC180511 positive_interaction Smp_160760.2
SmLINC181962 positive_interaction Smp_160760.2
SmLINC180537 positive_interaction Smp_160760.2
SmLNCA124970-IBu positive_interaction Smp_160760.2
SmLINC178832 positive_interaction Smp_160760.2
SmLNCA178820 positive_interaction Smp_160760.2
SmLINC178866 positive_interaction Smp_160760.2
SmLINC178881 positive_interaction Smp_160760.2
SmLINC180618 positive_interaction Smp_160760.2
SmLNCA127411-IBu positive_interaction Smp_160760.2
SmLNCA128268-IBu positive_interaction Smp_160760.2
SmLINC181990 positive_interaction Smp_160760.2
SmLNCA178922 positive_interaction Smp_160760.2
SmLNCS178892 positive_interaction Smp_160760.2
SmLNCA135359-IBu positive_interaction Smp_160760.2
SmLNCA178957 positive_interaction Smp_160760.2
SmLNCA136555-IBu positive_interaction Smp_160760.2
SmLINC182007 positive_interaction Smp_160760.2
SmLNCA179002 positive_interaction Smp_160760.2
SmLNCS137781-IBu positive_interaction Smp_160760.2
SmLINC180852 positive_interaction Smp_160760.2
SmLINC180855 positive_interaction Smp_160760.2
SmLNCA139480-IBu positive_interaction Smp_160760.2
SmLNCS139989-IBu positive_interaction Smp_160760.2
SmLNCA141137-IBu positive_interaction Smp_160760.2
SmLNCA179062 positive_interaction Smp_160760.2
SmLNCA141999-IBu positive_interaction Smp_160760.2
SmLINC179246 positive_interaction Smp_160760.2
SmLINC179269 positive_interaction Smp_160760.2
SmLINC179302 positive_interaction Smp_160760.2
SmLNCA145716-IBu positive_interaction Smp_160760.2
SmLNCA146239-IBu positive_interaction Smp_160760.2
SmLNCS147838-IBu positive_interaction Smp_160760.2
SmLNCA148316-IBu positive_interaction Smp_160760.2
SmLNCA149817-IBu positive_interaction Smp_160760.2
SmLNCS178981 positive_interaction Smp_160760.2
SmLINC181154 positive_interaction Smp_160760.2
SmLNCA152842-IBu positive_interaction Smp_160760.2
SmLINC179563 positive_interaction Smp_160760.2
SmLNCA153084-IBu positive_interaction Smp_160760.2
SmLNCA179237 positive_interaction Smp_160760.2
SmLNCA154130-IBu positive_interaction Smp_160760.2
SmLINC179604 positive_interaction Smp_160760.2
SmLINC155486-IBu positive_interaction Smp_160760.2
SmLINC179631 positive_interaction Smp_160760.2
SmLINC156721-IBu positive_interaction Smp_160760.2
SmLNCA179301 positive_interaction Smp_160760.2
SmLINC179693 positive_interaction Smp_160760.2
SmLINC179737 positive_interaction Smp_160760.2
SmLNCA179342 positive_interaction Smp_160760.2
SmLNCA160275-IBu positive_interaction Smp_160760.2
SmLINC179782 positive_interaction Smp_160760.2
SmLNCA160540-IBu positive_interaction Smp_160760.2
SmLINC160614-IBu positive_interaction Smp_160760.2
SmLINC181401 positive_interaction Smp_160760.2
SmLINC179863 positive_interaction Smp_160760.2
SmLNCA163876-IBu positive_interaction Smp_160760.2
SmLNCA164756-IBu positive_interaction Smp_160760.2
SmLINC181449 positive_interaction Smp_160760.2
SmLNCA165098-IBu positive_interaction Smp_160760.2
SmLNCA165913-IBu positive_interaction Smp_160760.2
SmLINC179975 positive_interaction Smp_160760.2
SmLINC167989-IBu positive_interaction Smp_160760.2
SmLNCA169665-IBu positive_interaction Smp_160760.2
SmLNCA170698-IBu positive_interaction Smp_160760.2
SmLINC180054 positive_interaction Smp_160760.2
SmLNCA179508 positive_interaction Smp_160760.2
SmLNCA172128-IBu positive_interaction Smp_160760.2
SmLINC181600 positive_interaction Smp_160760.2
SmLNCA177343-IBu positive_interaction Smp_160760.2
SmLNCA178006-IBu positive_interaction Smp_160760.2
SmLINC182186 positive_interaction Smp_160760.2
SmLINC180457 positive_interaction Smp_213930.1
SmLNCA101225-IBu positive_interaction Smp_213930.1
SmLNCA101216-IBu positive_interaction Smp_213930.1
SmLNCA101514-IBu positive_interaction Smp_213930.1
SmLNCA101686-IBu positive_interaction Smp_213930.1
SmLNCA104465-IBu positive_interaction Smp_213930.1
SmLNCA104876-IBu positive_interaction Smp_213930.1
SmLNCA105567-IBu positive_interaction Smp_213930.1
SmLNCA106197-IBu positive_interaction Smp_213930.1
SmLINC105763-IBu positive_interaction Smp_213930.1
SmLNCA106363-IBu positive_interaction Smp_213930.1
SmLINC179849 positive_interaction Smp_213930.1
SmLINC179621 positive_interaction Smp_213930.1
SmLNCA179651 positive_interaction Smp_213930.1
SmLNCA111708-IBu positive_interaction Smp_213930.1
SmLNCA112854-IBu positive_interaction Smp_213930.1
SmLNCA112671-IBu positive_interaction Smp_213930.1
SmLNCA113041-IBu positive_interaction Smp_213930.1
SmLNCA118238-IBu positive_interaction Smp_213930.1
SmLINC182222 positive_interaction Smp_213930.1
SmLNCA119111-IBu positive_interaction Smp_213930.1
SmLNCA119048-IBu positive_interaction Smp_213930.1
SmLNCA119718-IBu positive_interaction Smp_213930.1
SmLNCA120626-IBu positive_interaction Smp_213930.1
SmLINC181947 positive_interaction Smp_213930.1
SmLNCA124742-IBu positive_interaction Smp_213930.1
SmLNCA127338-IBu positive_interaction Smp_213930.1
SmLNCA130223-IBu positive_interaction Smp_213930.1
SmLNCA130557-IBu positive_interaction Smp_213930.1
SmLNCA178897 positive_interaction Smp_213930.1
SmLNCA131694-IBu positive_interaction Smp_213930.1
SmLNCA131699-IBu positive_interaction Smp_213930.1
SmLNCA132223-IBu positive_interaction Smp_213930.1
SmLNCA132407-IBu positive_interaction Smp_213930.1
SmLNCA134222-IBu positive_interaction Smp_213930.1
SmLINC180776 positive_interaction Smp_213930.1
SmLNCA137842-IBu positive_interaction Smp_213930.1
SmLINC139107-IBu positive_interaction Smp_213930.1
SmLNCA138997-IBu positive_interaction Smp_213930.1
SmLNCA139150-IBu positive_interaction Smp_213930.1
SmLNCA139719-IBu positive_interaction Smp_213930.1
SmLNCA139835-IBu positive_interaction Smp_213930.1
SmLNCA139717-IBu positive_interaction Smp_213930.1
SmLNCA179079 positive_interaction Smp_213930.1
SmLINC180904 positive_interaction Smp_213930.1
SmLNCA145859-IBu positive_interaction Smp_213930.1
SmLNCA145962-IBu positive_interaction Smp_213930.1
SmLINC146169-IBu positive_interaction Smp_213930.1
SmLNCA146748-IBu positive_interaction Smp_213930.1
SmLNCA147746-IBu positive_interaction Smp_213930.1
SmLNCA151674-IBu positive_interaction Smp_213930.1
SmLNCA153033-IBu positive_interaction Smp_213930.1
SmLNCA156584-IBu positive_interaction Smp_213930.1
SmLNCA156673-IBu positive_interaction Smp_213930.1
SmLNCA156976-IBu positive_interaction Smp_213930.1
SmLNCA157764-IBu positive_interaction Smp_213930.1
SmLNCA158868-IBu positive_interaction Smp_213930.1
SmLINC179694 positive_interaction Smp_213930.1
SmLNCA160420-IBu positive_interaction Smp_213930.1
SmLNCA161023-IBu positive_interaction Smp_213930.1
SmLNCA161767-IBu positive_interaction Smp_213930.1
SmLNCS179073 positive_interaction Smp_213930.1
SmLNCA165775-IBu positive_interaction Smp_213930.1
SmLNCA179439 positive_interaction Smp_213930.1
SmLNCS169015-IBu positive_interaction Smp_213930.1
SmLNCA169319-IBu positive_interaction Smp_213930.1
SmLINC180050 positive_interaction Smp_213930.1
SmLNCA171747-IBu positive_interaction Smp_213930.1
SmLINC180061 positive_interaction Smp_213930.1
SmLNCA172242-IBu positive_interaction Smp_213930.1
SmLNCA175657-IBu positive_interaction Smp_213930.1
SmLNCA176221-IBu positive_interaction Smp_213930.1
SmLNCA177003-IBu positive_interaction Smp_213930.1
SmLNCS177919-IBu positive_interaction Smp_213930.1
SmLNCA177928-IBu positive_interaction Smp_213930.1
SmLNCA178568-IBu positive_interaction Smp_213930.1
SmLNCA102993-IBu positive_interaction Smp_213920.1
SmLNCA111425-IBu positive_interaction Smp_213920.1
SmLNCA111394-IBu positive_interaction Smp_213920.1
SmLNCA113150-IBu positive_interaction Smp_213920.1
SmLNCA115863-IBu positive_interaction Smp_213920.1
SmLNCA115976-IBu positive_interaction Smp_213920.1
SmLINC182219 positive_interaction Smp_213920.1
SmLNCA119487-IBu positive_interaction Smp_213920.1
SmLNCA120626-IBu positive_interaction Smp_213920.1
SmLNCA120715-IBu positive_interaction Smp_213920.1
SmLNCA127315-IBu positive_interaction Smp_213920.1
SmLNCA131679-IBu positive_interaction Smp_213920.1
SmLNCA131678-IBu positive_interaction Smp_213920.1
SmLNCA134222-IBu positive_interaction Smp_213920.1
SmLNCA136064-IBu positive_interaction Smp_213920.1
SmLNCA139499-IBu positive_interaction Smp_213920.1
SmLNCA139714-IBu positive_interaction Smp_213920.1
SmLNCA140296-IBu positive_interaction Smp_213920.1
SmLNCA141505-IBu positive_interaction Smp_213920.1
SmLNCA179072 positive_interaction Smp_213920.1
SmLNCA144695-IBu positive_interaction Smp_213920.1
SmLNCA174579-IBu positive_interaction Smp_213920.1
SmLNCA175345-IBu positive_interaction Smp_213920.1
SmLNCA175863-IBu positive_interaction Smp_213920.1
SmLNCA179814 positive_interaction Smp_337870.3
SmLINC180318 positive_interaction Smp_337870.3
SmLINC180457 positive_interaction Smp_337870.3
SmLNCA101344-IBu positive_interaction Smp_337870.3
SmLNCA101225-IBu positive_interaction Smp_337870.3
SmLNCA101216-IBu positive_interaction Smp_337870.3
SmLINC101462-IBu positive_interaction Smp_337870.3
SmLINC101659-IBu positive_interaction Smp_337870.3
SmLNCA178889 positive_interaction Smp_337870.3
SmLNCA103186-IBu positive_interaction Smp_337870.3
SmLNCA103604-IBu positive_interaction Smp_337870.3
SmLNCA103844-IBu positive_interaction Smp_337870.3
SmLNCA104467-IBu positive_interaction Smp_337870.3
SmLINC179354 positive_interaction Smp_337870.3
SmLINC180985 positive_interaction Smp_337870.3
SmLNCA179169 positive_interaction Smp_337870.3
SmLINC181102 positive_interaction Smp_337870.3
SmLINC105763-IBu positive_interaction Smp_337870.3
SmLNCA179282 positive_interaction Smp_337870.3
SmLINC179849 positive_interaction Smp_337870.3
SmLINC179621 positive_interaction Smp_337870.3
SmLNCS179030 positive_interaction Smp_337870.3
SmLNCA107194-IBu positive_interaction Smp_337870.3
SmLNCA107171-IBu positive_interaction Smp_337870.3
SmLNCA108919-IBu positive_interaction Smp_337870.3
SmLNCA109498-IBu positive_interaction Smp_337870.3
SmLINC180225 positive_interaction Smp_337870.3
SmLINC180226 positive_interaction Smp_337870.3
SmLNCA179651 positive_interaction Smp_337870.3
SmLNCA109971-IBu positive_interaction Smp_337870.3
SmLNCA110200-IBu positive_interaction Smp_337870.3
SmLINC110526-IBu positive_interaction Smp_337870.3
SmLINC111099-IBu positive_interaction Smp_337870.3
SmLNCA179666 positive_interaction Smp_337870.3
SmLNCA111708-IBu positive_interaction Smp_337870.3
SmLNCA111742-IBu positive_interaction Smp_337870.3
SmLNCA112864-IBu positive_interaction Smp_337870.3
SmLINC181766 positive_interaction Smp_337870.3
SmLNCA112647-IBu positive_interaction Smp_337870.3
SmLNCA113041-IBu positive_interaction Smp_337870.3
SmLNCA113974-IBu positive_interaction Smp_337870.3
SmLINC181788 positive_interaction Smp_337870.3
SmLNCA179717 positive_interaction Smp_337870.3
SmLINC114515-IBu positive_interaction Smp_337870.3
SmLNCA114964-IBu positive_interaction Smp_337870.3
SmLNCA115441-IBu positive_interaction Smp_337870.3
SmLINC180356 positive_interaction Smp_337870.3
SmLNCA116351-IBu positive_interaction Smp_337870.3
SmLNCA116350-IBu positive_interaction Smp_337870.3
SmLNCA117047-IBu positive_interaction Smp_337870.3
SmLINC116907-IBu positive_interaction Smp_337870.3
SmLNCA179757 positive_interaction Smp_337870.3
SmLNCA117312-IBu positive_interaction Smp_337870.3
SmLNCA179761 positive_interaction Smp_337870.3
SmLNCA118238-IBu positive_interaction Smp_337870.3
SmLINC181849 positive_interaction Smp_337870.3
SmLINC181854 positive_interaction Smp_337870.3
SmLINC181862 positive_interaction Smp_337870.3
SmLINC181883 positive_interaction Smp_337870.3
SmLINC180433 positive_interaction Smp_337870.3
SmLINC180436 positive_interaction Smp_337870.3
SmLINC119503-IBu positive_interaction Smp_337870.3
SmLNCA119718-IBu positive_interaction Smp_337870.3
SmLNCA119741-IBu positive_interaction Smp_337870.3
SmLNCA120344-IBu positive_interaction Smp_337870.3
SmLNCS119780-IBu positive_interaction Smp_337870.3
SmLNCS178913 positive_interaction Smp_337870.3
SmLINC180465 positive_interaction Smp_337870.3
SmLNCA120115-IBu positive_interaction Smp_337870.3
SmLNCA179806 positive_interaction Smp_337870.3
SmLNCA120787-IBu positive_interaction Smp_337870.3
SmLINC181947 positive_interaction Smp_337870.3
SmLNCA121564-IBu positive_interaction Smp_337870.3
SmLNCS122409-IBu positive_interaction Smp_337870.3
SmLINC181962 positive_interaction Smp_337870.3
SmLNCS178810 positive_interaction Smp_337870.3
SmLNCA123073-IBu positive_interaction Smp_337870.3
SmLINC180542 positive_interaction Smp_337870.3
SmLNCA123377-IBu positive_interaction Smp_337870.3
SmLNCA123871-IBu positive_interaction Smp_337870.3
SmLINC180553 positive_interaction Smp_337870.3
SmLNCA124000-IBu positive_interaction Smp_337870.3
SmLNCA124735-IBu positive_interaction Smp_337870.3
SmLNCA124742-IBu positive_interaction Smp_337870.3
SmLNCA178781 positive_interaction Smp_337870.3
SmLNCS124890-IBu positive_interaction Smp_337870.3
SmLINC124976-IBu positive_interaction Smp_337870.3
SmLNCA125756-IBu positive_interaction Smp_337870.3
SmLINC180640 positive_interaction Smp_337870.3
SmLINC180641 positive_interaction Smp_337870.3
SmLINC178887 positive_interaction Smp_337870.3
SmLINC178860 positive_interaction Smp_337870.3
SmLINC180597 positive_interaction Smp_337870.3
SmLINC178875 positive_interaction Smp_337870.3
SmLNCA127167-IBu positive_interaction Smp_337870.3
SmLNCA127338-IBu positive_interaction Smp_337870.3
SmLINC178934 positive_interaction Smp_337870.3
SmLINC178903 positive_interaction Smp_337870.3
SmLINC127611-IBu positive_interaction Smp_337870.3
SmLNCA178862 positive_interaction Smp_337870.3
SmLINC181974 positive_interaction Smp_337870.3
SmLNCA128544-IBu positive_interaction Smp_337870.3
SmLNCA128889-IBu positive_interaction Smp_337870.3
SmLINC129238-IBu positive_interaction Smp_337870.3
SmLNCA129414-IBu positive_interaction Smp_337870.3
SmLNCA178874 positive_interaction Smp_337870.3
SmLNCS130112-IBu positive_interaction Smp_337870.3
SmLNCS178865 positive_interaction Smp_337870.3
SmLINC178977 positive_interaction Smp_337870.3
SmLINC180694 positive_interaction Smp_337870.3
SmLINC130072-IBu positive_interaction Smp_337870.3
SmLINC179007 positive_interaction Smp_337870.3
SmLINC178980 positive_interaction Smp_337870.3
SmLNCA130223-IBu positive_interaction Smp_337870.3
SmLNCA130471-IBu positive_interaction Smp_337870.3
SmLNCA131454-IBu positive_interaction Smp_337870.3
SmLNCA131694-IBu positive_interaction Smp_337870.3
SmLNCA178922 positive_interaction Smp_337870.3
SmLNCA178921 positive_interaction Smp_337870.3
SmLNCA132239-IBu positive_interaction Smp_337870.3
SmLINC179017 positive_interaction Smp_337870.3
SmLNCA132223-IBu positive_interaction Smp_337870.3
SmLNCA132563-IBu positive_interaction Smp_337870.3
SmLNCA178935 positive_interaction Smp_337870.3
SmLINC180749 positive_interaction Smp_337870.3
SmLNCS178892 positive_interaction Smp_337870.3
SmLINC133797-IBu positive_interaction Smp_337870.3
SmLINC179064 positive_interaction Smp_337870.3
SmLNCS134273-IBu positive_interaction Smp_337870.3
SmLNCS134269-IBu positive_interaction Smp_337870.3
SmLINC134842-IBu positive_interaction Smp_337870.3
SmLNCA135056-IBu positive_interaction Smp_337870.3
SmLINC179071 positive_interaction Smp_337870.3
SmLNCA178957 positive_interaction Smp_337870.3
SmLINC180776 positive_interaction Smp_337870.3
SmLINC136125-IBu positive_interaction Smp_337870.3
SmLNCS137142-IBu positive_interaction Smp_337870.3
SmLNCA178988 positive_interaction Smp_337870.3
SmLNCA137028-IBu positive_interaction Smp_337870.3
SmLINC136930-IBu positive_interaction Smp_337870.3
SmLNCA179000 positive_interaction Smp_337870.3
SmLNCA136980-IBu positive_interaction Smp_337870.3
SmLNCA137359-IBu positive_interaction Smp_337870.3
SmLINC182007 positive_interaction Smp_337870.3
SmLINC180826 positive_interaction Smp_337870.3
SmLNCA137575-IBu positive_interaction Smp_337870.3
SmLNCA137739-IBu positive_interaction Smp_337870.3
SmLNCA137849-IBu positive_interaction Smp_337870.3
SmLNCS137781-IBu positive_interaction Smp_337870.3
SmLNCA138171-IBu positive_interaction Smp_337870.3
SmLNCA138178-IBu positive_interaction Smp_337870.3
SmLNCA179005 positive_interaction Smp_337870.3
SmLINC182008 positive_interaction Smp_337870.3
SmLINC179168 positive_interaction Smp_337870.3
SmLINC179183 positive_interaction Smp_337870.3
SmLINC179174 positive_interaction Smp_337870.3
SmLINC179187 positive_interaction Smp_337870.3
SmLNCA138752-IBu positive_interaction Smp_337870.3
SmLINC139107-IBu positive_interaction Smp_337870.3
SmLNCA138997-IBu positive_interaction Smp_337870.3
SmLNCA179027 positive_interaction Smp_337870.3
SmLNCA139480-IBu positive_interaction Smp_337870.3
SmLNCA139719-IBu positive_interaction Smp_337870.3
SmLNCS139989-IBu positive_interaction Smp_337870.3
SmLNCA139717-IBu positive_interaction Smp_337870.3
SmLINC180879 positive_interaction Smp_337870.3
SmLINC179221 positive_interaction Smp_337870.3
SmLNCA140542-IBu positive_interaction Smp_337870.3
SmLNCA140613-IBu positive_interaction Smp_337870.3
SmLNCA179047 positive_interaction Smp_337870.3
SmLNCA141334-IBu positive_interaction Smp_337870.3
SmLNCA141843-IBu positive_interaction Smp_337870.3
SmLINC179245 positive_interaction Smp_337870.3
SmLNCA142826-IBu positive_interaction Smp_337870.3
SmLNCA142706-IBu positive_interaction Smp_337870.3
SmLNCA179079 positive_interaction Smp_337870.3
SmLNCA179077 positive_interaction Smp_337870.3
SmLNCS178942 positive_interaction Smp_337870.3
SmLNCA143083-IBu positive_interaction Smp_337870.3
SmLNCA142998-IBu positive_interaction Smp_337870.3
SmLINC180904 positive_interaction Smp_337870.3
SmLNCS143687-IBu positive_interaction Smp_337870.3
SmLINC179269 positive_interaction Smp_337870.3
SmLINC180920 positive_interaction Smp_337870.3
SmLNCS178949 positive_interaction Smp_337870.3
SmLNCA145091-IBu positive_interaction Smp_337870.3
SmLINC145220-IBu positive_interaction Smp_337870.3
SmLINC180968 positive_interaction Smp_337870.3
SmLNCA146404-IBu positive_interaction Smp_337870.3
SmLNCA179121 positive_interaction Smp_337870.3
SmLINC146800-IBu positive_interaction Smp_337870.3
SmLINC182029 positive_interaction Smp_337870.3
SmLINC182038 positive_interaction Smp_337870.3
SmLINC147203-IBu positive_interaction Smp_337870.3
SmLNCA147298-IBu positive_interaction Smp_337870.3
SmLNCA147746-IBu positive_interaction Smp_337870.3
SmLNCS147838-IBu positive_interaction Smp_337870.3
SmLNCA147647-IBu positive_interaction Smp_337870.3
SmLNCA179148 positive_interaction Smp_337870.3
SmLNCA179146 positive_interaction Smp_337870.3
SmLNCA147866-IBu positive_interaction Smp_337870.3
SmLINC148068-IBu positive_interaction Smp_337870.3
SmLNCA148316-IBu positive_interaction Smp_337870.3
SmLNCA149317-IBu positive_interaction Smp_337870.3
SmLINC179416 positive_interaction Smp_337870.3
SmLNCA149341-IBu positive_interaction Smp_337870.3
SmLNCA148994-IBu positive_interaction Smp_337870.3
SmLNCS178977 positive_interaction Smp_337870.3
SmLNCA179168 positive_interaction Smp_337870.3
SmLINC149433-IBu positive_interaction Smp_337870.3
SmLNCA179173 positive_interaction Smp_337870.3
SmLNCS178976 positive_interaction Smp_337870.3
SmLINC179439 positive_interaction Smp_337870.3
SmLNCA179181 positive_interaction Smp_337870.3
SmLNCA149967-IBu positive_interaction Smp_337870.3
SmLNCA150418-IBu positive_interaction Smp_337870.3
SmLINC181155 positive_interaction Smp_337870.3
SmLNCA151674-IBu positive_interaction Smp_337870.3
SmLINC181164 positive_interaction Smp_337870.3
SmLINC181169 positive_interaction Smp_337870.3
SmLNCS152831-IBu positive_interaction Smp_337870.3
SmLINC181198 positive_interaction Smp_337870.3
SmLNCA153172-IBu positive_interaction Smp_337870.3
SmLNCA153033-IBu positive_interaction Smp_337870.3
SmLNCA154000-IBu positive_interaction Smp_337870.3
SmLNCA153661-IBu positive_interaction Smp_337870.3
SmLNCA153668-IBu positive_interaction Smp_337870.3
SmLNCA179237 positive_interaction Smp_337870.3
SmLNCA154183-IBu positive_interaction Smp_337870.3
SmLNCA179260 positive_interaction Smp_337870.3
SmLNCA179262 positive_interaction Smp_337870.3
SmLINC179587 positive_interaction Smp_337870.3
SmLINC181240 positive_interaction Smp_337870.3
SmLNCA155872-IBu positive_interaction Smp_337870.3
SmLNCA179276 positive_interaction Smp_337870.3
SmLNCA155737-IBu positive_interaction Smp_337870.3
SmLNCA156113-IBu positive_interaction Smp_337870.3
SmLINC179614 positive_interaction Smp_337870.3
SmLNCA156744-IBu positive_interaction Smp_337870.3
SmLNCA156708-IBu positive_interaction Smp_337870.3
SmLNCS179027 positive_interaction Smp_337870.3
SmLNCA157764-IBu positive_interaction Smp_337870.3
SmLINC157915-IBu positive_interaction Smp_337870.3
SmLNCS158631-IBu positive_interaction Smp_337870.3
SmLNCA158539-IBu positive_interaction Smp_337870.3
SmLNCA179316 positive_interaction Smp_337870.3
SmLNCA158868-IBu positive_interaction Smp_337870.3
SmLNCA179325 positive_interaction Smp_337870.3
SmLINC182130 positive_interaction Smp_337870.3
SmLINC179729 positive_interaction Smp_337870.3
SmLINC179742 positive_interaction Smp_337870.3
SmLINC179769 positive_interaction Smp_337870.3
SmLNCS179043 positive_interaction Smp_337870.3
SmLINC181363 positive_interaction Smp_337870.3
SmLNCA160303-IBu positive_interaction Smp_337870.3
SmLNCS179055 positive_interaction Smp_337870.3
SmLNCA160820-IBu positive_interaction Smp_337870.3
SmLNCA160540-IBu positive_interaction Smp_337870.3
SmLINC160614-IBu positive_interaction Smp_337870.3
SmLNCA179352 positive_interaction Smp_337870.3
SmLINC179832 positive_interaction Smp_337870.3
SmLNCA161767-IBu positive_interaction Smp_337870.3
SmLINC162131-IBu positive_interaction Smp_337870.3
SmLINC179869 positive_interaction Smp_337870.3
SmLNCA162265-IBu positive_interaction Smp_337870.3
SmLINC179845 positive_interaction Smp_337870.3
SmLNCA163427-IBu positive_interaction Smp_337870.3
SmLNCA163934-IBu positive_interaction Smp_337870.3
SmLINC181431 positive_interaction Smp_337870.3
SmLNCA164849-IBu positive_interaction Smp_337870.3
SmLINC181451 positive_interaction Smp_337870.3
SmLNCA164568-IBu positive_interaction Smp_337870.3
SmLINC164904-IBu positive_interaction Smp_337870.3
SmLNCS164901-IBu positive_interaction Smp_337870.3
SmLNCA164859-IBu positive_interaction Smp_337870.3
SmLINC179893 positive_interaction Smp_337870.3
SmLINC164835-IBu positive_interaction Smp_337870.3
SmLNCA165909-IBu positive_interaction Smp_337870.3
SmLNCA179405 positive_interaction Smp_337870.3
SmLNCS179074 positive_interaction Smp_337870.3
SmLINC165743-IBu positive_interaction Smp_337870.3
SmLINC181495 positive_interaction Smp_337870.3
SmLNCA167419-IBu positive_interaction Smp_337870.3
SmLNCA167448-IBu positive_interaction Smp_337870.3
SmLINC167989-IBu positive_interaction Smp_337870.3
SmLNCA168302-IBu positive_interaction Smp_337870.3
SmLNCA168330-IBu positive_interaction Smp_337870.3
SmLNCA179451 positive_interaction Smp_337870.3
SmLNCA168455-IBu positive_interaction Smp_337870.3
SmLINC181519 positive_interaction Smp_337870.3
SmLNCS179089 positive_interaction Smp_337870.3
SmLNCA170099-IBu positive_interaction Smp_337870.3
SmLINC181551 positive_interaction Smp_337870.3
SmLINC180048 positive_interaction Smp_337870.3
SmLINC181557 positive_interaction Smp_337870.3
SmLNCS179099 positive_interaction Smp_337870.3
SmLNCA171457-IBu positive_interaction Smp_337870.3
SmLINC181562 positive_interaction Smp_337870.3
SmLINC181565 positive_interaction Smp_337870.3
SmLINC171800-IBu positive_interaction Smp_337870.3
SmLNCA171993-IBu positive_interaction Smp_337870.3
SmLNCA172128-IBu positive_interaction Smp_337870.3
SmLNCA171747-IBu positive_interaction Smp_337870.3
SmLINC180061 positive_interaction Smp_337870.3
SmLNCA172189-IBu positive_interaction Smp_337870.3
SmLNCA172295-IBu positive_interaction Smp_337870.3
SmLNCS179104 positive_interaction Smp_337870.3
SmLINC181574 positive_interaction Smp_337870.3
SmLINC181579 positive_interaction Smp_337870.3
SmLNCS173813-IBu positive_interaction Smp_337870.3
SmLINC181581 positive_interaction Smp_337870.3
SmLNCA179532 positive_interaction Smp_337870.3
SmLNCA179536 positive_interaction Smp_337870.3
SmLINC180100 positive_interaction Smp_337870.3
SmLNCA179562 positive_interaction Smp_337870.3
SmLINC181604 positive_interaction Smp_337870.3
SmLINC181607 positive_interaction Smp_337870.3
SmLINC181610 positive_interaction Smp_337870.3
SmLNCS179129 positive_interaction Smp_337870.3
SmLNCS179130 positive_interaction Smp_337870.3
SmLNCA175670-IBu positive_interaction Smp_337870.3
SmLINC180127 positive_interaction Smp_337870.3
SmLNCA176696-IBu positive_interaction Smp_337870.3
SmLNCA176077-IBu positive_interaction Smp_337870.3
SmLNCA176221-IBu positive_interaction Smp_337870.3
SmLINC176567-IBu positive_interaction Smp_337870.3
SmLNCA176963-IBu positive_interaction Smp_337870.3
SmLNCS177312-IBu positive_interaction Smp_337870.3
SmLNCA177357-IBu positive_interaction Smp_337870.3
SmLNCA177565-IBu positive_interaction Smp_337870.3
SmLNCA177853-IBu positive_interaction Smp_337870.3
SmLNCS177919-IBu positive_interaction Smp_337870.3
SmLNCA178006-IBu positive_interaction Smp_337870.3
SmLINC182176 positive_interaction Smp_337870.3
SmLNCS179163 positive_interaction Smp_337870.3
SmLINC182183 positive_interaction Smp_337870.3
SmLNCA100299-IBu positive_interaction Smp_158560.2
SmLINC180318 positive_interaction Smp_158560.2
SmLNCA102671-IBu positive_interaction Smp_158560.2
SmLNCA103186-IBu positive_interaction Smp_158560.2
SmLNCA103604-IBu positive_interaction Smp_158560.2
SmLINC180876 positive_interaction Smp_158560.2
SmLNCA179090 positive_interaction Smp_158560.2
SmLNCA104792-IBu positive_interaction Smp_158560.2
SmLNCA106226-IBu positive_interaction Smp_158560.2
SmLNCS179030 positive_interaction Smp_158560.2
SmLNCA107010-IBu positive_interaction Smp_158560.2
SmLNCS179052 positive_interaction Smp_158560.2
SmLNCS179062 positive_interaction Smp_158560.2
SmLNCA107544-IBu positive_interaction Smp_158560.2
SmLNCA107580-IBu positive_interaction Smp_158560.2
SmLNCA107760-IBu positive_interaction Smp_158560.2
SmLNCA109971-IBu positive_interaction Smp_158560.2
SmLNCS109773-IBu positive_interaction Smp_158560.2
SmLNCA109989-IBu positive_interaction Smp_158560.2
SmLNCA110488-IBu positive_interaction Smp_158560.2
SmLNCA110489-IBu positive_interaction Smp_158560.2
SmLINC181746 positive_interaction Smp_158560.2
SmLNCA111193-IBu positive_interaction Smp_158560.2
SmLINC111099-IBu positive_interaction Smp_158560.2
SmLNCA111780-IBu positive_interaction Smp_158560.2
SmLNCA112036-IBu positive_interaction Smp_158560.2
SmLINC181761 positive_interaction Smp_158560.2
SmLINC180282 positive_interaction Smp_158560.2
SmLNCA112647-IBu positive_interaction Smp_158560.2
SmLINC180292 positive_interaction Smp_158560.2
SmLINC181773 positive_interaction Smp_158560.2
SmLNCA113455-IBu positive_interaction Smp_158560.2
SmLINC181788 positive_interaction Smp_158560.2
SmLNCA114503-IBu positive_interaction Smp_158560.2
SmLNCA114549-IBu positive_interaction Smp_158560.2
SmLNCS179201 positive_interaction Smp_158560.2
SmLINC116235-IBu positive_interaction Smp_158560.2
SmLNCA117047-IBu positive_interaction Smp_158560.2
SmLNCA117594-IBu positive_interaction Smp_158560.2
SmLNCA117312-IBu positive_interaction Smp_158560.2
SmLNCA179761 positive_interaction Smp_158560.2
SmLNCA117511-IBu positive_interaction Smp_158560.2
SmLNCS179211 positive_interaction Smp_158560.2
SmLINC180395 positive_interaction Smp_158560.2
SmLINC119503-IBu positive_interaction Smp_158560.2
SmLNCA119741-IBu positive_interaction Smp_158560.2
SmLNCA120344-IBu positive_interaction Smp_158560.2
SmLNCS119780-IBu positive_interaction Smp_158560.2
SmLNCA120371-IBu positive_interaction Smp_158560.2
SmLNCA120147-IBu positive_interaction Smp_158560.2
SmLNCA121005-IBu positive_interaction Smp_158560.2
SmLINC180479 positive_interaction Smp_158560.2
SmLNCS179131 positive_interaction Smp_158560.2
SmLNCA122009-IBu positive_interaction Smp_158560.2
SmLNCA121262-IBu positive_interaction Smp_158560.2
SmLNCA121436-IBu positive_interaction Smp_158560.2
SmLINC180511 positive_interaction Smp_158560.2
SmLINC180518 positive_interaction Smp_158560.2
SmLINC181962 positive_interaction Smp_158560.2
SmLNCA122644-IBu positive_interaction Smp_158560.2
SmLNCA122540-IBu positive_interaction Smp_158560.2
SmLINC180537 positive_interaction Smp_158560.2
SmLNCA123235-IBu positive_interaction Smp_158560.2
SmLINC180542 positive_interaction Smp_158560.2
SmLNCA123196-IBu positive_interaction Smp_158560.2
SmLINC123208-IBu positive_interaction Smp_158560.2
SmLNCA124000-IBu positive_interaction Smp_158560.2
SmLINC180558 positive_interaction Smp_158560.2
SmLNCA125032-IBu positive_interaction Smp_158560.2
SmLNCS124890-IBu positive_interaction Smp_158560.2
SmLNCA124970-IBu positive_interaction Smp_158560.2
SmLINC178832 positive_interaction Smp_158560.2
SmLNCA125756-IBu positive_interaction Smp_158560.2
SmLNCA178820 positive_interaction Smp_158560.2
SmLINC178911 positive_interaction Smp_158560.2
SmLINC178886 positive_interaction Smp_158560.2
SmLINC178866 positive_interaction Smp_158560.2
SmLINC178881 positive_interaction Smp_158560.2
SmLINC180618 positive_interaction Smp_158560.2
SmLNCA127411-IBu positive_interaction Smp_158560.2
SmLINC178934 positive_interaction Smp_158560.2
SmLNCA127573-IBu positive_interaction Smp_158560.2
SmLINC180646 positive_interaction Smp_158560.2
SmLNCA128268-IBu positive_interaction Smp_158560.2
SmLINC181970 positive_interaction Smp_158560.2
SmLNCA128194-IBu positive_interaction Smp_158560.2
SmLNCA128342-IBu positive_interaction Smp_158560.2
SmLNCS178865 positive_interaction Smp_158560.2
SmLNCA130517-IBu positive_interaction Smp_158560.2
SmLNCA130661-IBu positive_interaction Smp_158560.2
SmLINC181979 positive_interaction Smp_158560.2
SmLINC181980 positive_interaction Smp_158560.2
SmLINC180694 positive_interaction Smp_158560.2
SmLINC181990 positive_interaction Smp_158560.2
SmLINC181992 positive_interaction Smp_158560.2
SmLNCA129932-IBu positive_interaction Smp_158560.2
SmLINC178982 positive_interaction Smp_158560.2
SmLNCA178922 positive_interaction Smp_158560.2
SmLNCA132239-IBu positive_interaction Smp_158560.2
SmLNCA133294-IBu positive_interaction Smp_158560.2
SmLNCS178892 positive_interaction Smp_158560.2
SmLNCA134121-IBu positive_interaction Smp_158560.2
SmLNCA134373-IBu positive_interaction Smp_158560.2
SmLNCA134321-IBu positive_interaction Smp_158560.2
SmLNCA135225-IBu positive_interaction Smp_158560.2
SmLNCA135359-IBu positive_interaction Smp_158560.2
SmLNCA178957 positive_interaction Smp_158560.2
SmLNCS137142-IBu positive_interaction Smp_158560.2
SmLNCA136555-IBu positive_interaction Smp_158560.2
SmLNCS178910 positive_interaction Smp_158560.2
SmLNCA137608-IBu positive_interaction Smp_158560.2
SmLINC182007 positive_interaction Smp_158560.2
SmLINC180826 positive_interaction Smp_158560.2
SmLNCA179002 positive_interaction Smp_158560.2
SmLNCA137849-IBu positive_interaction Smp_158560.2
SmLNCS137781-IBu positive_interaction Smp_158560.2
SmLINC179168 positive_interaction Smp_158560.2
SmLINC179167 positive_interaction Smp_158560.2
SmLINC179174 positive_interaction Smp_158560.2
SmLINC180852 positive_interaction Smp_158560.2
SmLINC180855 positive_interaction Smp_158560.2
SmLINC180856 positive_interaction Smp_158560.2
SmLINC139107-IBu positive_interaction Smp_158560.2
SmLNCA139480-IBu positive_interaction Smp_158560.2
SmLNCS139989-IBu positive_interaction Smp_158560.2
SmLINC180879 positive_interaction Smp_158560.2
SmLNCS140274-IBu positive_interaction Smp_158560.2
SmLINC179222 positive_interaction Smp_158560.2
SmLNCA140542-IBu positive_interaction Smp_158560.2
SmLNCA141137-IBu positive_interaction Smp_158560.2
SmLNCA141523-IBu positive_interaction Smp_158560.2
SmLNCA179062 positive_interaction Smp_158560.2
SmLNCA141843-IBu positive_interaction Smp_158560.2
SmLNCA141999-IBu positive_interaction Smp_158560.2
SmLNCS178942 positive_interaction Smp_158560.2
SmLINC179265 positive_interaction Smp_158560.2
SmLINC179269 positive_interaction Smp_158560.2
SmLINC180920 positive_interaction Smp_158560.2
SmLNCA145085-IBu positive_interaction Smp_158560.2
SmLINC179300 positive_interaction Smp_158560.2
SmLINC179302 positive_interaction Smp_158560.2
SmLNCA145716-IBu positive_interaction Smp_158560.2
SmLNCA146239-IBu positive_interaction Smp_158560.2
SmLNCA145885-IBu positive_interaction Smp_158560.2
SmLINC182034 positive_interaction Smp_158560.2
SmLINC182077 positive_interaction Smp_158560.2
SmLNCS147838-IBu positive_interaction Smp_158560.2
SmLNCA148316-IBu positive_interaction Smp_158560.2
SmLNCA148994-IBu positive_interaction Smp_158560.2
SmLNCS178977 positive_interaction Smp_158560.2
SmLNCA179173 positive_interaction Smp_158560.2
SmLNCA149817-IBu positive_interaction Smp_158560.2
SmLNCS178981 positive_interaction Smp_158560.2
SmLINC181154 positive_interaction Smp_158560.2
SmLNCA152842-IBu positive_interaction Smp_158560.2
SmLINC179563 positive_interaction Smp_158560.2
SmLINC152951-IBu positive_interaction Smp_158560.2
SmLNCA153084-IBu positive_interaction Smp_158560.2
SmLNCA154000-IBu positive_interaction Smp_158560.2
SmLNCA153661-IBu positive_interaction Smp_158560.2
SmLNCA179237 positive_interaction Smp_158560.2
SmLNCA154130-IBu positive_interaction Smp_158560.2
SmLNCA179255 positive_interaction Smp_158560.2
SmLNCA179262 positive_interaction Smp_158560.2
SmLNCA179263 positive_interaction Smp_158560.2
SmLNCA155680-IBu positive_interaction Smp_158560.2
SmLINC181240 positive_interaction Smp_158560.2
SmLINC179604 positive_interaction Smp_158560.2
SmLINC155486-IBu positive_interaction Smp_158560.2
SmLINC181259 positive_interaction Smp_158560.2
SmLINC179631 positive_interaction Smp_158560.2
SmLINC156721-IBu positive_interaction Smp_158560.2
SmLNCA179301 positive_interaction Smp_158560.2
SmLINC179661 positive_interaction Smp_158560.2
SmLINC158111-IBu positive_interaction Smp_158560.2
SmLNCA179316 positive_interaction Smp_158560.2
SmLINC181329 positive_interaction Smp_158560.2
SmLINC179692 positive_interaction Smp_158560.2
SmLINC179693 positive_interaction Smp_158560.2
SmLINC182143 positive_interaction Smp_158560.2
SmLINC179750 positive_interaction Smp_158560.2
SmLINC179737 positive_interaction Smp_158560.2
SmLNCA179342 positive_interaction Smp_158560.2
SmLNCA160275-IBu positive_interaction Smp_158560.2
SmLNCA160303-IBu positive_interaction Smp_158560.2
SmLNCS179048 positive_interaction Smp_158560.2
SmLINC179782 positive_interaction Smp_158560.2
SmLNCA160540-IBu positive_interaction Smp_158560.2
SmLINC160614-IBu positive_interaction Smp_158560.2
SmLINC181401 positive_interaction Smp_158560.2
SmLINC179805 positive_interaction Smp_158560.2
SmLNCA161751-IBu positive_interaction Smp_158560.2
SmLINC179863 positive_interaction Smp_158560.2
SmLINC179839 positive_interaction Smp_158560.2
SmLINC181416 positive_interaction Smp_158560.2
SmLNCS179070 positive_interaction Smp_158560.2
SmLNCA163876-IBu positive_interaction Smp_158560.2
SmLINC164115-IBu positive_interaction Smp_158560.2
SmLINC179902 positive_interaction Smp_158560.2
SmLNCA163934-IBu positive_interaction Smp_158560.2
SmLNCA164756-IBu positive_interaction Smp_158560.2
SmLINC181449 positive_interaction Smp_158560.2
SmLNCA165098-IBu positive_interaction Smp_158560.2
SmLNCA165913-IBu positive_interaction Smp_158560.2
SmLINC179911 positive_interaction Smp_158560.2
SmLNCA167448-IBu positive_interaction Smp_158560.2
SmLNCA167968-IBu positive_interaction Smp_158560.2
SmLINC167989-IBu positive_interaction Smp_158560.2
SmLNCA169221-IBu positive_interaction Smp_158560.2
SmLNCA179458 positive_interaction Smp_158560.2
SmLNCA169665-IBu positive_interaction Smp_158560.2
SmLNCS179092 positive_interaction Smp_158560.2
SmLNCA170698-IBu positive_interaction Smp_158560.2
SmLINC181557 positive_interaction Smp_158560.2
SmLINC180054 positive_interaction Smp_158560.2
SmLNCA179508 positive_interaction Smp_158560.2
SmLNCA172128-IBu positive_interaction Smp_158560.2
SmLNCA172517-IBu positive_interaction Smp_158560.2
SmLNCS179104 positive_interaction Smp_158560.2
SmLNCA172454-IBu positive_interaction Smp_158560.2
SmLNCA172602-IBu positive_interaction Smp_158560.2
SmLINC180070 positive_interaction Smp_158560.2
SmLNCA179535 positive_interaction Smp_158560.2
SmLNCA179537 positive_interaction Smp_158560.2
SmLINC180100 positive_interaction Smp_158560.2
SmLNCA175198-IBu positive_interaction Smp_158560.2
SmLINC181600 positive_interaction Smp_158560.2
SmLINC180124 positive_interaction Smp_158560.2
SmLNCA176154-IBu positive_interaction Smp_158560.2
SmLNCA176077-IBu positive_interaction Smp_158560.2
SmLNCA177343-IBu positive_interaction Smp_158560.2
SmLNCA178006-IBu positive_interaction Smp_158560.2
SmLINC182186 positive_interaction Smp_158560.2
SmLINC180457 positive_interaction Smp_158560.3
SmLNCA101225-IBu positive_interaction Smp_158560.3
SmLNCA101216-IBu positive_interaction Smp_158560.3
SmLNCA104465-IBu positive_interaction Smp_158560.3
SmLNCA104876-IBu positive_interaction Smp_158560.3
SmLNCA105318-IBu positive_interaction Smp_158560.3
SmLNCA106363-IBu positive_interaction Smp_158560.3
SmLINC179849 positive_interaction Smp_158560.3
SmLNCA107194-IBu positive_interaction Smp_158560.3
SmLINC106902-IBu positive_interaction Smp_158560.3
SmLNCA108007-IBu positive_interaction Smp_158560.3
SmLNCA109498-IBu positive_interaction Smp_158560.3
SmLNCA179651 positive_interaction Smp_158560.3
SmLNCA110200-IBu positive_interaction Smp_158560.3
SmLNCA111708-IBu positive_interaction Smp_158560.3
SmLNCA113138-IBu positive_interaction Smp_158560.3
SmLNCA115441-IBu positive_interaction Smp_158560.3
SmLNCA116351-IBu positive_interaction Smp_158560.3
SmLNCA117727-IBu positive_interaction Smp_158560.3
SmLNCA118238-IBu positive_interaction Smp_158560.3
SmLNCA119111-IBu positive_interaction Smp_158560.3
SmLNCA119048-IBu positive_interaction Smp_158560.3
SmLNCA119066-IBu positive_interaction Smp_158560.3
SmLINC181935 positive_interaction Smp_158560.3
SmLNCA123984-IBu positive_interaction Smp_158560.3
SmLNCA124735-IBu positive_interaction Smp_158560.3
SmLNCA124742-IBu positive_interaction Smp_158560.3
SmLNCA128889-IBu positive_interaction Smp_158560.3
SmLINC129238-IBu positive_interaction Smp_158560.3
SmLNCS178861 positive_interaction Smp_158560.3
SmLNCA131694-IBu positive_interaction Smp_158560.3
SmLNCA131707-IBu positive_interaction Smp_158560.3
SmLNCA133940-IBu positive_interaction Smp_158560.3
SmLNCA137739-IBu positive_interaction Smp_158560.3
SmLINC138070-IBu positive_interaction Smp_158560.3
SmLNCA140613-IBu positive_interaction Smp_158560.3
SmLNCA141334-IBu positive_interaction Smp_158560.3
SmLNCS143325-IBu positive_interaction Smp_158560.3
SmLNCA142706-IBu positive_interaction Smp_158560.3
SmLNCA179079 positive_interaction Smp_158560.3
SmLNCA143083-IBu positive_interaction Smp_158560.3
SmLNCA145091-IBu positive_interaction Smp_158560.3
SmLINC145220-IBu positive_interaction Smp_158560.3
SmLNCA145962-IBu positive_interaction Smp_158560.3
SmLNCA145934-IBu positive_interaction Smp_158560.3
SmLNCA146404-IBu positive_interaction Smp_158560.3
SmLNCA146748-IBu positive_interaction Smp_158560.3
SmLNCA179148 positive_interaction Smp_158560.3
SmLNCA179146 positive_interaction Smp_158560.3
SmLNCA147864-IBu positive_interaction Smp_158560.3
SmLNCA149317-IBu positive_interaction Smp_158560.3
SmLNCA148799-IBu positive_interaction Smp_158560.3
SmLINC149433-IBu positive_interaction Smp_158560.3
SmLINC179439 positive_interaction Smp_158560.3
SmLNCA151674-IBu positive_interaction Smp_158560.3
SmLNCA154183-IBu positive_interaction Smp_158560.3
SmLNCA179256 positive_interaction Smp_158560.3
SmLNCA156450-IBu positive_interaction Smp_158560.3
SmLINC179686 positive_interaction Smp_158560.3
SmLNCS179043 positive_interaction Smp_158560.3
SmLNCA160420-IBu positive_interaction Smp_158560.3
SmLNCA179352 positive_interaction Smp_158560.3
SmLNCA161023-IBu positive_interaction Smp_158560.3
SmLINC164599-IBu positive_interaction Smp_158560.3
SmLINC181431 positive_interaction Smp_158560.3
SmLNCA164256-IBu positive_interaction Smp_158560.3
SmLNCA164568-IBu positive_interaction Smp_158560.3
SmLINC164835-IBu positive_interaction Smp_158560.3
SmLNCA166195-IBu positive_interaction Smp_158560.3
SmLNCA167419-IBu positive_interaction Smp_158560.3
SmLNCA170099-IBu positive_interaction Smp_158560.3
SmLINC180038 positive_interaction Smp_158560.3
SmLNCA171457-IBu positive_interaction Smp_158560.3
SmLINC171800-IBu positive_interaction Smp_158560.3
SmLNCA174410-IBu positive_interaction Smp_158560.3
SmLNCA174411-IBu positive_interaction Smp_158560.3
SmLINC181604 positive_interaction Smp_158560.3
SmLINC181607 positive_interaction Smp_158560.3
SmLNCA175302-IBu positive_interaction Smp_158560.3
SmLNCA175208-IBu positive_interaction Smp_158560.3
SmLINC180127 positive_interaction Smp_158560.3
SmLNCA176696-IBu positive_interaction Smp_158560.3
SmLNCA176221-IBu positive_interaction Smp_158560.3
SmLNCA177928-IBu positive_interaction Smp_158560.3
SmLNCA178407-IBu positive_interaction Smp_158560.3
SmLNCS179163 positive_interaction Smp_158560.3
SmLINC181840 positive_interaction Smp_065610.1
SmLNCA118298-IBu positive_interaction Smp_065610.1
SmLINC180642 positive_interaction Smp_065610.1
SmLINC179441 positive_interaction Smp_065610.1
SmLNCA163803-IBu positive_interaction Smp_065610.1
SmLINC128637-IBu positive_interaction Smp_040190.1
SmLINC180972 positive_interaction Smp_040190.1
SmLINC181253 positive_interaction Smp_040190.1
SmLINC180278 positive_interaction Smp_131800.1
SmLNCA104090-IBu positive_interaction Smp_131800.1
SmLNCA111228-IBu positive_interaction Smp_131800.1
SmLNCA178782 positive_interaction Smp_131800.1
SmLNCA178939 positive_interaction Smp_131800.1
SmLNCA178940 positive_interaction Smp_131800.1
SmLNCA178942 positive_interaction Smp_131800.1
SmLINC181045 positive_interaction Smp_131800.1
SmLNCA159604-IBu positive_interaction Smp_131800.1
SmLNCA179759 positive_interaction Smp_163080.1
SmLINC180457 positive_interaction Smp_163080.1
SmLINC181897 positive_interaction Smp_163080.1
SmLNCA101225-IBu positive_interaction Smp_163080.1
SmLNCA101514-IBu positive_interaction Smp_163080.1
SmLNCA101686-IBu positive_interaction Smp_163080.1
SmLNCA101835-IBu positive_interaction Smp_163080.1
SmLNCA102265-IBu positive_interaction Smp_163080.1
SmLNCA102866-IBu positive_interaction Smp_163080.1
SmLNCA102671-IBu positive_interaction Smp_163080.1
SmLNCS178880 positive_interaction Smp_163080.1
SmLINC180809 positive_interaction Smp_163080.1
SmLNCA103604-IBu positive_interaction Smp_163080.1
SmLNCA103943-IBu positive_interaction Smp_163080.1
SmLNCA179090 positive_interaction Smp_163080.1
SmLNCA104465-IBu positive_interaction Smp_163080.1
SmLNCA104768-IBu positive_interaction Smp_163080.1
SmLNCA104876-IBu positive_interaction Smp_163080.1
SmLNCA179169 positive_interaction Smp_163080.1
SmLNCA105318-IBu positive_interaction Smp_163080.1
SmLNCS105401-IBu positive_interaction Smp_163080.1
SmLNCA105567-IBu positive_interaction Smp_163080.1
SmLNCA105808-IBu positive_interaction Smp_163080.1
SmLINC181102 positive_interaction Smp_163080.1
SmLNCA106195-IBu positive_interaction Smp_163080.1
SmLNCA106197-IBu positive_interaction Smp_163080.1
SmLINC105763-IBu positive_interaction Smp_163080.1
SmLINC181219 positive_interaction Smp_163080.1
SmLNCA106363-IBu positive_interaction Smp_163080.1
SmLINC181419 positive_interaction Smp_163080.1
SmLINC181421 positive_interaction Smp_163080.1
SmLINC179849 positive_interaction Smp_163080.1
SmLINC181426 positive_interaction Smp_163080.1
SmLINC179621 positive_interaction Smp_163080.1
SmLINC179647 positive_interaction Smp_163080.1
SmLINC106902-IBu positive_interaction Smp_163080.1
SmLINC179801 positive_interaction Smp_163080.1
SmLINC181538 positive_interaction Smp_163080.1
SmLINC181454 positive_interaction Smp_163080.1
SmLNCS179075 positive_interaction Smp_163080.1
SmLNCA179560 positive_interaction Smp_163080.1
SmLNCA107990-IBu positive_interaction Smp_163080.1
SmLINC181597 positive_interaction Smp_163080.1
SmLNCA179651 positive_interaction Smp_163080.1
SmLINC180249 positive_interaction Smp_163080.1
SmLNCA110200-IBu positive_interaction Smp_163080.1
SmLNCA111037-IBu positive_interaction Smp_163080.1
SmLNCA110974-IBu positive_interaction Smp_163080.1
SmLNCA179660 positive_interaction Smp_163080.1
SmLNCA110837-IBu positive_interaction Smp_163080.1
SmLNCS179177 positive_interaction Smp_163080.1
SmLNCS179184 positive_interaction Smp_163080.1
SmLNCS179185 positive_interaction Smp_163080.1
SmLNCA111709-IBu positive_interaction Smp_163080.1
SmLNCS179186 positive_interaction Smp_163080.1
SmLNCS111880-IBu positive_interaction Smp_163080.1
SmLNCA112048-IBu positive_interaction Smp_163080.1
SmLNCA112854-IBu positive_interaction Smp_163080.1
SmLINC181766 positive_interaction Smp_163080.1
SmLNCA112433-IBu positive_interaction Smp_163080.1
SmLNCA113022-IBu positive_interaction Smp_163080.1
SmLNCA112671-IBu positive_interaction Smp_163080.1
SmLNCA113125-IBu positive_interaction Smp_163080.1
SmLNCA112943-IBu positive_interaction Smp_163080.1
SmLNCA113041-IBu positive_interaction Smp_163080.1
SmLNCA113270-IBu positive_interaction Smp_163080.1
SmLINC181773 positive_interaction Smp_163080.1
SmLNCS113782-IBu positive_interaction Smp_163080.1
SmLNCA113749-IBu positive_interaction Smp_163080.1
SmLINC181777 positive_interaction Smp_163080.1
SmLNCA113916-IBu positive_interaction Smp_163080.1
SmLNCA114166-IBu positive_interaction Smp_163080.1
SmLNCA179717 positive_interaction Smp_163080.1
SmLNCA114513-IBu positive_interaction Smp_163080.1
SmLNCS114685-IBu positive_interaction Smp_163080.1
SmLINC181797 positive_interaction Smp_163080.1
SmLINC181799 positive_interaction Smp_163080.1
SmLNCA114668-IBu positive_interaction Smp_163080.1
SmLNCA115227-IBu positive_interaction Smp_163080.1
SmLINC115491-IBu positive_interaction Smp_163080.1
SmLINC180350 positive_interaction Smp_163080.1
SmLINC100002121 positive_interaction Smp_163080.1
SmLNCA115976-IBu positive_interaction Smp_163080.1
SmLNCA116917-IBu positive_interaction Smp_163080.1
SmLINC181837 positive_interaction Smp_163080.1
SmLINC182204 positive_interaction Smp_163080.1
SmLINC181862 positive_interaction Smp_163080.1
SmLNCA179778 positive_interaction Smp_163080.1
SmLINC181894 positive_interaction Smp_163080.1
SmLINC182219 positive_interaction Smp_163080.1
SmLINC182222 positive_interaction Smp_163080.1
SmLNCA119430-IBu positive_interaction Smp_163080.1
SmLNCA119431-IBu positive_interaction Smp_163080.1
SmLNCA119111-IBu positive_interaction Smp_163080.1
SmLINC118988-IBu positive_interaction Smp_163080.1
SmLINC180436 positive_interaction Smp_163080.1
SmLINC180444 positive_interaction Smp_163080.1
SmLNCA119048-IBu positive_interaction Smp_163080.1
SmLNCA119066-IBu positive_interaction Smp_163080.1
SmLNCA119317-IBu positive_interaction Smp_163080.1
SmLNCA119316-IBu positive_interaction Smp_163080.1
SmLNCA119718-IBu positive_interaction Smp_163080.1
SmLNCA119436-IBu positive_interaction Smp_163080.1
SmLNCA120291-IBu positive_interaction Smp_163080.1
SmLNCS119780-IBu positive_interaction Smp_163080.1
SmLNCS178913 positive_interaction Smp_163080.1
SmLNCA120079-IBu positive_interaction Smp_163080.1
SmLNCA120064-IBu positive_interaction Smp_163080.1
SmLINC120456-IBu positive_interaction Smp_163080.1
SmLINC181938 positive_interaction Smp_163080.1
SmLNCA120626-IBu positive_interaction Smp_163080.1
SmLINC181942 positive_interaction Smp_163080.1
SmLNCA179807 positive_interaction Smp_163080.1
SmLNCA120787-IBu positive_interaction Smp_163080.1
SmLNCA122009-IBu positive_interaction Smp_163080.1
SmLINC181947 positive_interaction Smp_163080.1
SmLNCA121328-IBu positive_interaction Smp_163080.1
SmLINC180500 positive_interaction Smp_163080.1
SmLINC181949 positive_interaction Smp_163080.1
SmLNCA179815 positive_interaction Smp_163080.1
SmLNCA179822 positive_interaction Smp_163080.1
SmLNCA122275-IBu positive_interaction Smp_163080.1
SmLNCA122644-IBu positive_interaction Smp_163080.1
SmLNCA179830 positive_interaction Smp_163080.1
SmLINC180527 positive_interaction Smp_163080.1
SmLNCS178815 positive_interaction Smp_163080.1
SmLINC123208-IBu positive_interaction Smp_163080.1
SmLNCA123379-IBu positive_interaction Smp_163080.1
SmLINC180553 positive_interaction Smp_163080.1
SmLNCA124000-IBu positive_interaction Smp_163080.1
SmLNCA124155-IBu positive_interaction Smp_163080.1
SmLNCA124161-IBu positive_interaction Smp_163080.1
SmLNCA124742-IBu positive_interaction Smp_163080.1
SmLNCA124424-IBu positive_interaction Smp_163080.1
SmLNCA178786 positive_interaction Smp_163080.1
SmLNCS126036-IBu positive_interaction Smp_163080.1
SmLNCA125958-IBu positive_interaction Smp_163080.1
SmLINC178866 positive_interaction Smp_163080.1
SmLNCS178827 positive_interaction Smp_163080.1
SmLINC178875 positive_interaction Smp_163080.1
SmLINC178884 positive_interaction Smp_163080.1
SmLNCA127349-IBu positive_interaction Smp_163080.1
SmLNCA127167-IBu positive_interaction Smp_163080.1
SmLNCA127338-IBu positive_interaction Smp_163080.1
SmLNCA127411-IBu positive_interaction Smp_163080.1
SmLINC178903 positive_interaction Smp_163080.1
SmLNCA127690-IBu positive_interaction Smp_163080.1
SmLINC127611-IBu positive_interaction Smp_163080.1
SmLINC181974 positive_interaction Smp_163080.1
SmLNCA128194-IBu positive_interaction Smp_163080.1
SmLNCA128342-IBu positive_interaction Smp_163080.1
SmLNCA128544-IBu positive_interaction Smp_163080.1
SmLNCA128899-IBu positive_interaction Smp_163080.1
SmLINC178965 positive_interaction Smp_163080.1
SmLINC129238-IBu positive_interaction Smp_163080.1
SmLNCS178860 positive_interaction Smp_163080.1
SmLNCA178875 positive_interaction Smp_163080.1
SmLNCS130112-IBu positive_interaction Smp_163080.1
SmLNCA178882 positive_interaction Smp_163080.1
SmLNCA178888 positive_interaction Smp_163080.1
SmLINC181980 positive_interaction Smp_163080.1
SmLNCA129932-IBu positive_interaction Smp_163080.1
SmLNCA130223-IBu positive_interaction Smp_163080.1
SmLNCA130224-IBu positive_interaction Smp_163080.1
SmLNCA130557-IBu positive_interaction Smp_163080.1
SmLNCA178897 positive_interaction Smp_163080.1
SmLNCS130578-IBu positive_interaction Smp_163080.1
SmLNCA130624-IBu positive_interaction Smp_163080.1
SmLNCA131245-IBu positive_interaction Smp_163080.1
SmLNCA178912 positive_interaction Smp_163080.1
SmLNCA131694-IBu positive_interaction Smp_163080.1
SmLNCA132221-IBu positive_interaction Smp_163080.1
SmLNCA132223-IBu positive_interaction Smp_163080.1
SmLNCA132867-IBu positive_interaction Smp_163080.1
SmLNCA133016-IBu positive_interaction Smp_163080.1
SmLNCA133595-IBu positive_interaction Smp_163080.1
SmLINC179051 positive_interaction Smp_163080.1
SmLNCA134222-IBu positive_interaction Smp_163080.1
SmLINC134801-IBu positive_interaction Smp_163080.1
SmLINC134842-IBu positive_interaction Smp_163080.1
SmLINC180776 positive_interaction Smp_163080.1
SmLNCA136271-IBu positive_interaction Smp_163080.1
SmLINC179117 positive_interaction Smp_163080.1
SmLINC180803 positive_interaction Smp_163080.1
SmLINC136930-IBu positive_interaction Smp_163080.1
SmLNCS178910 positive_interaction Smp_163080.1
SmLNCA137359-IBu positive_interaction Smp_163080.1
SmLNCA137575-IBu positive_interaction Smp_163080.1
SmLNCA137739-IBu positive_interaction Smp_163080.1
SmLNCA137850-IBu positive_interaction Smp_163080.1
SmLNCA137662-IBu positive_interaction Smp_163080.1
SmLNCA137842-IBu positive_interaction Smp_163080.1
SmLNCA138004-IBu positive_interaction Smp_163080.1
SmLINC179179 positive_interaction Smp_163080.1
SmLINC182011 positive_interaction Smp_163080.1
SmLINC138070-IBu positive_interaction Smp_163080.1
SmLINC179167 positive_interaction Smp_163080.1
SmLINC138300-IBu positive_interaction Smp_163080.1
SmLINC179174 positive_interaction Smp_163080.1
SmLINC179187 positive_interaction Smp_163080.1
SmLNCS178920 positive_interaction Smp_163080.1
SmLINC139107-IBu positive_interaction Smp_163080.1
SmLNCA138997-IBu positive_interaction Smp_163080.1
SmLNCA139150-IBu positive_interaction Smp_163080.1
SmLNCA139480-IBu positive_interaction Smp_163080.1
SmLNCA139719-IBu positive_interaction Smp_163080.1
SmLINC139569-IBu positive_interaction Smp_163080.1
SmLNCA139836-IBu positive_interaction Smp_163080.1
SmLNCA139717-IBu positive_interaction Smp_163080.1
SmLINC180879 positive_interaction Smp_163080.1
SmLNCS140274-IBu positive_interaction Smp_163080.1
SmLNCA140203-IBu positive_interaction Smp_163080.1
SmLNCA140231-IBu positive_interaction Smp_163080.1
SmLNCA140243-IBu positive_interaction Smp_163080.1
SmLINC179222 positive_interaction Smp_163080.1
SmLNCA140542-IBu positive_interaction Smp_163080.1
SmLNCA179051 positive_interaction Smp_163080.1
SmLNCA141336-IBu positive_interaction Smp_163080.1
SmLNCA141334-IBu positive_interaction Smp_163080.1
SmLNCA141627-IBu positive_interaction Smp_163080.1
SmLNCA142383-IBu positive_interaction Smp_163080.1
SmLINC179247 positive_interaction Smp_163080.1
SmLINC179245 positive_interaction Smp_163080.1
SmLNCA179079 positive_interaction Smp_163080.1
SmLINC179254 positive_interaction Smp_163080.1
SmLNCS178942 positive_interaction Smp_163080.1
SmLNCS144387-IBu positive_interaction Smp_163080.1
SmLNCA143319-IBu positive_interaction Smp_163080.1
SmLINC180913 positive_interaction Smp_163080.1
SmLINC180920 positive_interaction Smp_163080.1
SmLNCA144338-IBu positive_interaction Smp_163080.1
SmLINC179293 positive_interaction Smp_163080.1
SmLNCA144744-IBu positive_interaction Smp_163080.1
SmLNCA179100 positive_interaction Smp_163080.1
SmLNCA145859-IBu positive_interaction Smp_163080.1
SmLINC146273-IBu positive_interaction Smp_163080.1
SmLNCA145530-IBu positive_interaction Smp_163080.1
SmLNCA145962-IBu positive_interaction Smp_163080.1
SmLNCA145706-IBu positive_interaction Smp_163080.1
SmLNCA146310-IBu positive_interaction Smp_163080.1
SmLNCA145876-IBu positive_interaction Smp_163080.1
SmLNCA145935-IBu positive_interaction Smp_163080.1
SmLINC180967 positive_interaction Smp_163080.1
SmLNCA146213-IBu positive_interaction Smp_163080.1
SmLINC146169-IBu positive_interaction Smp_163080.1
SmLNCA146370-IBu positive_interaction Smp_163080.1
SmLNCA146570-IBu positive_interaction Smp_163080.1
SmLNCA179116 positive_interaction Smp_163080.1
SmLNCA146748-IBu positive_interaction Smp_163080.1
SmLINC180973 positive_interaction Smp_163080.1
SmLNCA179121 positive_interaction Smp_163080.1
SmLINC182029 positive_interaction Smp_163080.1
SmLINC179337 positive_interaction Smp_163080.1
SmLINC182077 positive_interaction Smp_163080.1
SmLINC181013 positive_interaction Smp_163080.1
SmLNCA147298-IBu positive_interaction Smp_163080.1
SmLNCA147746-IBu positive_interaction Smp_163080.1
SmLNCA147751-IBu positive_interaction Smp_163080.1
SmLINC179448 positive_interaction Smp_163080.1
SmLNCA148446-IBu positive_interaction Smp_163080.1
SmLINC181091 positive_interaction Smp_163080.1
SmLINC179429 positive_interaction Smp_163080.1
SmLNCA149341-IBu positive_interaction Smp_163080.1
SmLNCA149007-IBu positive_interaction Smp_163080.1
SmLNCA149164-IBu positive_interaction Smp_163080.1
SmLNCA179186 positive_interaction Smp_163080.1
SmLINC179477 positive_interaction Smp_163080.1
SmLNCA150387-IBu positive_interaction Smp_163080.1
SmLNCA150817-IBu positive_interaction Smp_163080.1
SmLNCA179198 positive_interaction Smp_163080.1
SmLNCS178989 positive_interaction Smp_163080.1
SmLINC182085 positive_interaction Smp_163080.1
SmLNCA151674-IBu positive_interaction Smp_163080.1
SmLNCS178992 positive_interaction Smp_163080.1
SmLNCA151564-IBu positive_interaction Smp_163080.1
SmLINC181150 positive_interaction Smp_163080.1
SmLNCA152096-IBu positive_interaction Smp_163080.1
SmLINC181164 positive_interaction Smp_163080.1
SmLNCA152752-IBu positive_interaction Smp_163080.1
SmLINC181169 positive_interaction Smp_163080.1
SmLNCA152960-IBu positive_interaction Smp_163080.1
SmLNCA153033-IBu positive_interaction Smp_163080.1
SmLINC153364-IBu positive_interaction Smp_163080.1
SmLNCA153587-IBu positive_interaction Smp_163080.1
SmLNCA154000-IBu positive_interaction Smp_163080.1
SmLINC181214 positive_interaction Smp_163080.1
SmLINC154128-IBu positive_interaction Smp_163080.1
SmLNCA179255 positive_interaction Smp_163080.1
SmLINC154580-IBu positive_interaction Smp_163080.1
SmLNCA154720-IBu positive_interaction Smp_163080.1
SmLINC179587 positive_interaction Smp_163080.1
SmLNCA156113-IBu positive_interaction Smp_163080.1
SmLINC179617 positive_interaction Smp_163080.1
SmLINC179619 positive_interaction Smp_163080.1
SmLINC179623 positive_interaction Smp_163080.1
SmLNCA156584-IBu positive_interaction Smp_163080.1
SmLNCA156152-IBu positive_interaction Smp_163080.1
SmLNCA156561-IBu positive_interaction Smp_163080.1
SmLNCA156566-IBu positive_interaction Smp_163080.1
SmLINC179635 positive_interaction Smp_163080.1
SmLNCA156976-IBu positive_interaction Smp_163080.1
SmLINC179661 positive_interaction Smp_163080.1
SmLNCA157614-IBu positive_interaction Smp_163080.1
SmLNCA157764-IBu positive_interaction Smp_163080.1
SmLNCA157820-IBu positive_interaction Smp_163080.1
SmLNCA179308 positive_interaction Smp_163080.1
SmLNCA157822-IBu positive_interaction Smp_163080.1
SmLNCA158035-IBu positive_interaction Smp_163080.1
SmLNCA158042-IBu positive_interaction Smp_163080.1
SmLINC158081-IBu positive_interaction Smp_163080.1
SmLNCA179327 positive_interaction Smp_163080.1
SmLNCA158198-IBu positive_interaction Smp_163080.1
SmLNCS158211-IBu positive_interaction Smp_163080.1
SmLNCA158380-IBu positive_interaction Smp_163080.1
SmLNCA158484-IBu positive_interaction Smp_163080.1
SmLNCA179316 positive_interaction Smp_163080.1
SmLNCA158911-IBu positive_interaction Smp_163080.1
SmLNCA158715-IBu positive_interaction Smp_163080.1
SmLINC179694 positive_interaction Smp_163080.1
SmLINC179730 positive_interaction Smp_163080.1
SmLINC181350 positive_interaction Smp_163080.1
SmLNCA159888-IBu positive_interaction Smp_163080.1
SmLINC159671-IBu positive_interaction Smp_163080.1
SmLNCA160094-IBu positive_interaction Smp_163080.1
SmLNCA160095-IBu positive_interaction Smp_163080.1
SmLINC160003-IBu positive_interaction Smp_163080.1
SmLNCA160533-IBu positive_interaction Smp_163080.1
SmLNCS179055 positive_interaction Smp_163080.1
SmLNCA160820-IBu positive_interaction Smp_163080.1
SmLINC182159 positive_interaction Smp_163080.1
SmLNCA161023-IBu positive_interaction Smp_163080.1
SmLINC179806 positive_interaction Smp_163080.1
SmLINC179829 positive_interaction Smp_163080.1
SmLNCA161595-IBu positive_interaction Smp_163080.1
SmLNCA161767-IBu positive_interaction Smp_163080.1
SmLNCS161888-IBu positive_interaction Smp_163080.1
SmLINC181402 positive_interaction Smp_163080.1
SmLNCA161905-IBu positive_interaction Smp_163080.1
SmLNCS179066 positive_interaction Smp_163080.1
SmLNCA162166-IBu positive_interaction Smp_163080.1
SmLNCA162691-IBu positive_interaction Smp_163080.1
SmLINC179856 positive_interaction Smp_163080.1
SmLNCA163293-IBu positive_interaction Smp_163080.1
SmLINC179875 positive_interaction Smp_163080.1
SmLNCA163333-IBu positive_interaction Smp_163080.1
SmLINC181432 positive_interaction Smp_163080.1
SmLINC179885 positive_interaction Smp_163080.1
SmLNCA163934-IBu positive_interaction Smp_163080.1
SmLNCS179073 positive_interaction Smp_163080.1
SmLINC181451 positive_interaction Smp_163080.1
SmLNCA164654-IBu positive_interaction Smp_163080.1
SmLNCA164859-IBu positive_interaction Smp_163080.1
SmLNCA179399 positive_interaction Smp_163080.1
SmLNCA165775-IBu positive_interaction Smp_163080.1
SmLNCA166151-IBu positive_interaction Smp_163080.1
SmLNCA166195-IBu positive_interaction Smp_163080.1
SmLINC179920 positive_interaction Smp_163080.1
SmLINC179931 positive_interaction Smp_163080.1
SmLNCA179434 positive_interaction Smp_163080.1
SmLNCA179436 positive_interaction Smp_163080.1
SmLNCA167115-IBu positive_interaction Smp_163080.1
SmLINC181495 positive_interaction Smp_163080.1
SmLNCA179439 positive_interaction Smp_163080.1
SmLINC179973 positive_interaction Smp_163080.1
SmLNCA167448-IBu positive_interaction Smp_163080.1
SmLINC181512 positive_interaction Smp_163080.1
SmLINC167989-IBu positive_interaction Smp_163080.1
SmLNCA168302-IBu positive_interaction Smp_163080.1
SmLNCA179451 positive_interaction Smp_163080.1
SmLNCS169015-IBu positive_interaction Smp_163080.1
SmLINC181531 positive_interaction Smp_163080.1
SmLNCA169319-IBu positive_interaction Smp_163080.1
SmLNCA169370-IBu positive_interaction Smp_163080.1
SmLNCA169265-IBu positive_interaction Smp_163080.1
SmLNCA169692-IBu positive_interaction Smp_163080.1
SmLNCA170558-IBu positive_interaction Smp_163080.1
SmLINC170636-IBu positive_interaction Smp_163080.1
SmLNCA179494 positive_interaction Smp_163080.1
SmLINC180050 positive_interaction Smp_163080.1
SmLNCS179099 positive_interaction Smp_163080.1
SmLNCA171457-IBu positive_interaction Smp_163080.1
SmLINC181562 positive_interaction Smp_163080.1
SmLNCA171495-IBu positive_interaction Smp_163080.1
SmLNCA171993-IBu positive_interaction Smp_163080.1
SmLINC180061 positive_interaction Smp_163080.1
SmLNCA179515 positive_interaction Smp_163080.1
SmLNCA172242-IBu positive_interaction Smp_163080.1
SmLINC172363-IBu positive_interaction Smp_163080.1
SmLNCA173082-IBu positive_interaction Smp_163080.1
SmLINC181579 positive_interaction Smp_163080.1
SmLNCS173813-IBu positive_interaction Smp_163080.1
SmLINC181581 positive_interaction Smp_163080.1
SmLINC180082 positive_interaction Smp_163080.1
SmLINC180083 positive_interaction Smp_163080.1
SmLNCA173575-IBu positive_interaction Smp_163080.1
SmLNCA173637-IBu positive_interaction Smp_163080.1
SmLNCA173529-IBu positive_interaction Smp_163080.1
SmLNCA179545 positive_interaction Smp_163080.1
SmLNCA179548 positive_interaction Smp_163080.1
SmLNCA174068-IBu positive_interaction Smp_163080.1
SmLNCA179550 positive_interaction Smp_163080.1
SmLNCA174389-IBu positive_interaction Smp_163080.1
SmLNCA174410-IBu positive_interaction Smp_163080.1
SmLINC174798-IBu positive_interaction Smp_163080.1
SmLNCA175198-IBu positive_interaction Smp_163080.1
SmLNCS179125 positive_interaction Smp_163080.1
SmLINC181610 positive_interaction Smp_163080.1
SmLINC181611 positive_interaction Smp_163080.1
SmLNCS174845-IBu positive_interaction Smp_163080.1
SmLINC180111 positive_interaction Smp_163080.1
SmLNCA175657-IBu positive_interaction Smp_163080.1
SmLINC181638 positive_interaction Smp_163080.1
SmLNCA177218-IBu positive_interaction Smp_163080.1
SmLNCA179583 positive_interaction Smp_163080.1
SmLNCA176077-IBu positive_interaction Smp_163080.1
SmLNCA176922-IBu positive_interaction Smp_163080.1
SmLNCA177003-IBu positive_interaction Smp_163080.1
SmLNCA177069-IBu positive_interaction Smp_163080.1
SmLNCA177074-IBu positive_interaction Smp_163080.1
SmLNCA177357-IBu positive_interaction Smp_163080.1
SmLNCA177648-IBu positive_interaction Smp_163080.1
SmLNCS177919-IBu positive_interaction Smp_163080.1
SmLNCA178630-IBu positive_interaction Smp_163080.1
SmLINC182174 positive_interaction Smp_163080.1
SmLINC178694-IBu positive_interaction Smp_163080.1
SmLNCA178568-IBu positive_interaction Smp_163080.1
SmLINC180203 positive_interaction Smp_163080.1
SmLNCS179161 positive_interaction Smp_163080.1
SmLNCA114946-IBu positive_interaction Smp_001360.1
SmLNCA115503-IBu positive_interaction Smp_001360.1
SmLINC180632 positive_interaction Smp_001360.1
SmLINC178921 positive_interaction Smp_001360.1
SmLNCA102993-IBu positive_interaction Smp_133690.1
SmLNCA115863-IBu positive_interaction Smp_133690.1
SmLNCA123558-IBu positive_interaction Smp_133690.1
SmLNCA131572-IBu positive_interaction Smp_133690.1
SmLNCA133506-IBu positive_interaction Smp_133690.1
SmLNCA168880-IBu positive_interaction Smp_133690.1
SmLNCA179759 positive_interaction Smp_021330.1
SmLINC180457 positive_interaction Smp_021330.1
SmLNCA101344-IBu positive_interaction Smp_021330.1
SmLINC181897 positive_interaction Smp_021330.1
SmLNCA101225-IBu positive_interaction Smp_021330.1
SmLNCA101216-IBu positive_interaction Smp_021330.1
SmLNCA101514-IBu positive_interaction Smp_021330.1
SmLINC101462-IBu positive_interaction Smp_021330.1
SmLNCA101686-IBu positive_interaction Smp_021330.1
SmLNCA102866-IBu positive_interaction Smp_021330.1
SmLNCA178889 positive_interaction Smp_021330.1
SmLNCS178880 positive_interaction Smp_021330.1
SmLNCA103186-IBu positive_interaction Smp_021330.1
SmLNCA103604-IBu positive_interaction Smp_021330.1
SmLNCA103844-IBu positive_interaction Smp_021330.1
SmLNCA179090 positive_interaction Smp_021330.1
SmLNCA104467-IBu positive_interaction Smp_021330.1
SmLNCA104465-IBu positive_interaction Smp_021330.1
SmLNCA104876-IBu positive_interaction Smp_021330.1
SmLINC179354 positive_interaction Smp_021330.1
SmLINC180985 positive_interaction Smp_021330.1
SmLNCA179169 positive_interaction Smp_021330.1
SmLNCA105318-IBu positive_interaction Smp_021330.1
SmLNCA105567-IBu positive_interaction Smp_021330.1
SmLINC181102 positive_interaction Smp_021330.1
SmLNCA106197-IBu positive_interaction Smp_021330.1
SmLINC105763-IBu positive_interaction Smp_021330.1
SmLINC181219 positive_interaction Smp_021330.1
SmLNCA179282 positive_interaction Smp_021330.1
SmLNCA106363-IBu positive_interaction Smp_021330.1
SmLINC181419 positive_interaction Smp_021330.1
SmLINC179849 positive_interaction Smp_021330.1
SmLINC181426 positive_interaction Smp_021330.1
SmLINC179621 positive_interaction Smp_021330.1
SmLINC179647 positive_interaction Smp_021330.1
SmLNCS179030 positive_interaction Smp_021330.1
SmLNCA107194-IBu positive_interaction Smp_021330.1
SmLINC106902-IBu positive_interaction Smp_021330.1
SmLNCA108007-IBu positive_interaction Smp_021330.1
SmLNCA109498-IBu positive_interaction Smp_021330.1
SmLINC180225 positive_interaction Smp_021330.1
SmLINC180226 positive_interaction Smp_021330.1
SmLNCA179651 positive_interaction Smp_021330.1
SmLNCA109971-IBu positive_interaction Smp_021330.1
SmLINC180249 positive_interaction Smp_021330.1
SmLNCA110200-IBu positive_interaction Smp_021330.1
SmLINC110526-IBu positive_interaction Smp_021330.1
SmLNCA110974-IBu positive_interaction Smp_021330.1
SmLNCA179660 positive_interaction Smp_021330.1
SmLNCA110837-IBu positive_interaction Smp_021330.1
SmLINC111099-IBu positive_interaction Smp_021330.1
SmLNCS179184 positive_interaction Smp_021330.1
SmLNCA111708-IBu positive_interaction Smp_021330.1
SmLNCA112854-IBu positive_interaction Smp_021330.1
SmLINC181766 positive_interaction Smp_021330.1
SmLNCA112433-IBu positive_interaction Smp_021330.1
SmLNCA112647-IBu positive_interaction Smp_021330.1
SmLNCA112671-IBu positive_interaction Smp_021330.1
SmLNCA113041-IBu positive_interaction Smp_021330.1
SmLNCS113782-IBu positive_interaction Smp_021330.1
SmLINC181777 positive_interaction Smp_021330.1
SmLNCA114169-IBu positive_interaction Smp_021330.1
SmLNCA179717 positive_interaction Smp_021330.1
SmLINC114515-IBu positive_interaction Smp_021330.1
SmLINC181799 positive_interaction Smp_021330.1
SmLNCA114782-IBu positive_interaction Smp_021330.1
SmLNCA114964-IBu positive_interaction Smp_021330.1
SmLNCA115227-IBu positive_interaction Smp_021330.1
SmLNCA115441-IBu positive_interaction Smp_021330.1
SmLINC180350 positive_interaction Smp_021330.1
SmLNCA116351-IBu positive_interaction Smp_021330.1
SmLNCA117047-IBu positive_interaction Smp_021330.1
SmLINC116907-IBu positive_interaction Smp_021330.1
SmLNCA116917-IBu positive_interaction Smp_021330.1
SmLNCA179757 positive_interaction Smp_021330.1
SmLNCA117312-IBu positive_interaction Smp_021330.1
SmLNCA118238-IBu positive_interaction Smp_021330.1
SmLINC181854 positive_interaction Smp_021330.1
SmLINC181862 positive_interaction Smp_021330.1
SmLNCA179778 positive_interaction Smp_021330.1
SmLINC182222 positive_interaction Smp_021330.1
SmLINC181883 positive_interaction Smp_021330.1
SmLNCA119430-IBu positive_interaction Smp_021330.1
SmLNCA119111-IBu positive_interaction Smp_021330.1
SmLINC180433 positive_interaction Smp_021330.1
SmLINC118988-IBu positive_interaction Smp_021330.1
SmLINC180436 positive_interaction Smp_021330.1
SmLNCA119048-IBu positive_interaction Smp_021330.1
SmLNCA119066-IBu positive_interaction Smp_021330.1
SmLINC119503-IBu positive_interaction Smp_021330.1
SmLNCA119718-IBu positive_interaction Smp_021330.1
SmLNCS178913 positive_interaction Smp_021330.1
SmLINC180465 positive_interaction Smp_021330.1
SmLNCA120115-IBu positive_interaction Smp_021330.1
SmLNCA120079-IBu positive_interaction Smp_021330.1
SmLNCA120626-IBu positive_interaction Smp_021330.1
SmLNCA120787-IBu positive_interaction Smp_021330.1
SmLINC181947 positive_interaction Smp_021330.1
SmLNCA121564-IBu positive_interaction Smp_021330.1
SmLINC180500 positive_interaction Smp_021330.1
SmLINC181949 positive_interaction Smp_021330.1
SmLNCA179815 positive_interaction Smp_021330.1
SmLNCA122275-IBu positive_interaction Smp_021330.1
SmLNCS178810 positive_interaction Smp_021330.1
SmLNCS178815 positive_interaction Smp_021330.1
SmLNCA123377-IBu positive_interaction Smp_021330.1
SmLNCA123871-IBu positive_interaction Smp_021330.1
SmLINC180553 positive_interaction Smp_021330.1
SmLNCA123984-IBu positive_interaction Smp_021330.1
SmLNCA124000-IBu positive_interaction Smp_021330.1
SmLNCA124155-IBu positive_interaction Smp_021330.1
SmLNCA124735-IBu positive_interaction Smp_021330.1
SmLNCA124742-IBu positive_interaction Smp_021330.1
SmLNCA178781 positive_interaction Smp_021330.1
SmLNCA125004-IBu positive_interaction Smp_021330.1
SmLINC124976-IBu positive_interaction Smp_021330.1
SmLNCA125756-IBu positive_interaction Smp_021330.1
SmLNCS126036-IBu positive_interaction Smp_021330.1
SmLNCA125958-IBu positive_interaction Smp_021330.1
SmLINC180597 positive_interaction Smp_021330.1
SmLINC178875 positive_interaction Smp_021330.1
SmLNCA127349-IBu positive_interaction Smp_021330.1
SmLNCA127167-IBu positive_interaction Smp_021330.1
SmLNCA127338-IBu positive_interaction Smp_021330.1
SmLINC178903 positive_interaction Smp_021330.1
SmLNCA127690-IBu positive_interaction Smp_021330.1
SmLINC127611-IBu positive_interaction Smp_021330.1
SmLNCA178862 positive_interaction Smp_021330.1
SmLINC181974 positive_interaction Smp_021330.1
SmLNCA128194-IBu positive_interaction Smp_021330.1
SmLNCA128544-IBu positive_interaction Smp_021330.1
SmLNCA128899-IBu positive_interaction Smp_021330.1
SmLNCA128889-IBu positive_interaction Smp_021330.1
SmLINC129238-IBu positive_interaction Smp_021330.1
SmLNCA129414-IBu positive_interaction Smp_021330.1
SmLNCA178874 positive_interaction Smp_021330.1
SmLNCS178861 positive_interaction Smp_021330.1
SmLNCS130112-IBu positive_interaction Smp_021330.1
SmLINC180694 positive_interaction Smp_021330.1
SmLINC130072-IBu positive_interaction Smp_021330.1
SmLNCA129932-IBu positive_interaction Smp_021330.1
SmLINC178980 positive_interaction Smp_021330.1
SmLNCA130223-IBu positive_interaction Smp_021330.1
SmLNCA130557-IBu positive_interaction Smp_021330.1
SmLNCA130471-IBu positive_interaction Smp_021330.1
SmLNCA178897 positive_interaction Smp_021330.1
SmLNCA130624-IBu positive_interaction Smp_021330.1
SmLNCA131454-IBu positive_interaction Smp_021330.1
SmLNCA178912 positive_interaction Smp_021330.1
SmLNCA131694-IBu positive_interaction Smp_021330.1
SmLNCA131707-IBu positive_interaction Smp_021330.1
SmLINC179017 positive_interaction Smp_021330.1
SmLNCA132223-IBu positive_interaction Smp_021330.1
SmLNCA132994-IBu positive_interaction Smp_021330.1
SmLNCA178935 positive_interaction Smp_021330.1
SmLNCS178892 positive_interaction Smp_021330.1
SmLNCA133595-IBu positive_interaction Smp_021330.1
SmLINC179051 positive_interaction Smp_021330.1
SmLINC179064 positive_interaction Smp_021330.1
SmLNCA134222-IBu positive_interaction Smp_021330.1
SmLINC134842-IBu positive_interaction Smp_021330.1
SmLNCA135056-IBu positive_interaction Smp_021330.1
SmLINC179071 positive_interaction Smp_021330.1
SmLINC180776 positive_interaction Smp_021330.1
SmLNCA136271-IBu positive_interaction Smp_021330.1
SmLINC179117 positive_interaction Smp_021330.1
SmLINC136930-IBu positive_interaction Smp_021330.1
SmLNCS178910 positive_interaction Smp_021330.1
SmLNCA179000 positive_interaction Smp_021330.1
SmLNCA136980-IBu positive_interaction Smp_021330.1
SmLNCA137359-IBu positive_interaction Smp_021330.1
SmLNCA137575-IBu positive_interaction Smp_021330.1
SmLNCA137739-IBu positive_interaction Smp_021330.1
SmLNCA137849-IBu positive_interaction Smp_021330.1
SmLNCA138178-IBu positive_interaction Smp_021330.1
SmLINC179168 positive_interaction Smp_021330.1
SmLINC138070-IBu positive_interaction Smp_021330.1
SmLINC179183 positive_interaction Smp_021330.1
SmLINC179174 positive_interaction Smp_021330.1
SmLINC179187 positive_interaction Smp_021330.1
SmLNCS178920 positive_interaction Smp_021330.1
SmLINC139107-IBu positive_interaction Smp_021330.1
SmLNCA138997-IBu positive_interaction Smp_021330.1
SmLNCA179027 positive_interaction Smp_021330.1
SmLNCA139150-IBu positive_interaction Smp_021330.1
SmLNCA139480-IBu positive_interaction Smp_021330.1
SmLNCA139719-IBu positive_interaction Smp_021330.1
SmLNCA139717-IBu positive_interaction Smp_021330.1
SmLINC180879 positive_interaction Smp_021330.1
SmLNCA140231-IBu positive_interaction Smp_021330.1
SmLNCA140243-IBu positive_interaction Smp_021330.1
SmLINC179221 positive_interaction Smp_021330.1
SmLNCA140542-IBu positive_interaction Smp_021330.1
SmLNCA140613-IBu positive_interaction Smp_021330.1
SmLNCA179047 positive_interaction Smp_021330.1
SmLNCA179051 positive_interaction Smp_021330.1
SmLNCA141334-IBu positive_interaction Smp_021330.1
SmLNCA141843-IBu positive_interaction Smp_021330.1
SmLNCA142383-IBu positive_interaction Smp_021330.1
SmLINC179245 positive_interaction Smp_021330.1
SmLNCA142706-IBu positive_interaction Smp_021330.1
SmLNCA179079 positive_interaction Smp_021330.1
SmLNCA179077 positive_interaction Smp_021330.1
SmLNCS178942 positive_interaction Smp_021330.1
SmLNCA143083-IBu positive_interaction Smp_021330.1
SmLNCA142998-IBu positive_interaction Smp_021330.1
SmLINC180904 positive_interaction Smp_021330.1
SmLINC180913 positive_interaction Smp_021330.1
SmLINC180920 positive_interaction Smp_021330.1
SmLNCA144338-IBu positive_interaction Smp_021330.1
SmLNCA145859-IBu positive_interaction Smp_021330.1
SmLNCS178949 positive_interaction Smp_021330.1
SmLNCA145091-IBu positive_interaction Smp_021330.1
SmLINC145220-IBu positive_interaction Smp_021330.1
SmLNCA145962-IBu positive_interaction Smp_021330.1
SmLNCA145638-IBu positive_interaction Smp_021330.1
SmLNCA145706-IBu positive_interaction Smp_021330.1
SmLNCA146310-IBu positive_interaction Smp_021330.1
SmLNCA145876-IBu positive_interaction Smp_021330.1
SmLINC180968 positive_interaction Smp_021330.1
SmLNCA146213-IBu positive_interaction Smp_021330.1
SmLNCA146404-IBu positive_interaction Smp_021330.1
SmLINC146169-IBu positive_interaction Smp_021330.1
SmLNCA179116 positive_interaction Smp_021330.1
SmLNCA146748-IBu positive_interaction Smp_021330.1
SmLNCA179121 positive_interaction Smp_021330.1
SmLINC182029 positive_interaction Smp_021330.1
SmLINC182038 positive_interaction Smp_021330.1
SmLINC147203-IBu positive_interaction Smp_021330.1
SmLNCA147298-IBu positive_interaction Smp_021330.1
SmLNCA147746-IBu positive_interaction Smp_021330.1
SmLNCS147838-IBu positive_interaction Smp_021330.1
SmLNCA147647-IBu positive_interaction Smp_021330.1
SmLNCA179148 positive_interaction Smp_021330.1
SmLNCA179146 positive_interaction Smp_021330.1
SmLNCA147866-IBu positive_interaction Smp_021330.1
SmLNCA148316-IBu positive_interaction Smp_021330.1
SmLNCA179159 positive_interaction Smp_021330.1
SmLNCA149341-IBu positive_interaction Smp_021330.1
SmLNCS178977 positive_interaction Smp_021330.1
SmLINC149433-IBu positive_interaction Smp_021330.1
SmLINC179439 positive_interaction Smp_021330.1
SmLNCA149967-IBu positive_interaction Smp_021330.1
SmLNCA150418-IBu positive_interaction Smp_021330.1
SmLINC179477 positive_interaction Smp_021330.1
SmLINC181155 positive_interaction Smp_021330.1
SmLNCA151674-IBu positive_interaction Smp_021330.1
SmLNCS178992 positive_interaction Smp_021330.1
SmLNCA152096-IBu positive_interaction Smp_021330.1
SmLINC181164 positive_interaction Smp_021330.1
SmLINC181169 positive_interaction Smp_021330.1
SmLNCS152831-IBu positive_interaction Smp_021330.1
SmLNCA152591-IBu positive_interaction Smp_021330.1
SmLNCA153172-IBu positive_interaction Smp_021330.1
SmLNCA153033-IBu positive_interaction Smp_021330.1
SmLINC181204 positive_interaction Smp_021330.1
SmLNCA153587-IBu positive_interaction Smp_021330.1
SmLNCA154000-IBu positive_interaction Smp_021330.1
SmLINC181214 positive_interaction Smp_021330.1
SmLNCA179237 positive_interaction Smp_021330.1
SmLNCA154183-IBu positive_interaction Smp_021330.1
SmLNCA179262 positive_interaction Smp_021330.1
SmLNCA154720-IBu positive_interaction Smp_021330.1
SmLINC179587 positive_interaction Smp_021330.1
SmLINC181240 positive_interaction Smp_021330.1
SmLNCA179276 positive_interaction Smp_021330.1
SmLNCA156113-IBu positive_interaction Smp_021330.1
SmLINC179614 positive_interaction Smp_021330.1
SmLINC179617 positive_interaction Smp_021330.1
SmLNCA156584-IBu positive_interaction Smp_021330.1
SmLNCA156152-IBu positive_interaction Smp_021330.1
SmLNCA156450-IBu positive_interaction Smp_021330.1
SmLINC181282 positive_interaction Smp_021330.1
SmLNCA156561-IBu positive_interaction Smp_021330.1
SmLNCA156708-IBu positive_interaction Smp_021330.1
SmLNCA156976-IBu positive_interaction Smp_021330.1
SmLINC179661 positive_interaction Smp_021330.1
SmLNCA157614-IBu positive_interaction Smp_021330.1
SmLNCS179027 positive_interaction Smp_021330.1
SmLNCA157764-IBu positive_interaction Smp_021330.1
SmLNCA179308 positive_interaction Smp_021330.1
SmLNCA157822-IBu positive_interaction Smp_021330.1
SmLINC157915-IBu positive_interaction Smp_021330.1
SmLNCA158035-IBu positive_interaction Smp_021330.1
SmLNCA158042-IBu positive_interaction Smp_021330.1
SmLINC158081-IBu positive_interaction Smp_021330.1
SmLNCA179327 positive_interaction Smp_021330.1
SmLNCS158211-IBu positive_interaction Smp_021330.1
SmLNCA158380-IBu positive_interaction Smp_021330.1
SmLNCA158539-IBu positive_interaction Smp_021330.1
SmLNCA158484-IBu positive_interaction Smp_021330.1
SmLNCA179316 positive_interaction Smp_021330.1
SmLNCA158868-IBu positive_interaction Smp_021330.1
SmLNCA179325 positive_interaction Smp_021330.1
SmLINC179691 positive_interaction Smp_021330.1
SmLINC179694 positive_interaction Smp_021330.1
SmLINC182130 positive_interaction Smp_021330.1
SmLINC179729 positive_interaction Smp_021330.1
SmLINC179730 positive_interaction Smp_021330.1
SmLINC181350 positive_interaction Smp_021330.1
SmLNCA160188-IBu positive_interaction Smp_021330.1
SmLNCA159888-IBu positive_interaction Smp_021330.1
SmLNCA160094-IBu positive_interaction Smp_021330.1
SmLNCA160095-IBu positive_interaction Smp_021330.1
SmLNCS179043 positive_interaction Smp_021330.1
SmLINC181363 positive_interaction Smp_021330.1
SmLNCA160303-IBu positive_interaction Smp_021330.1
SmLNCA160420-IBu positive_interaction Smp_021330.1
SmLNCS179055 positive_interaction Smp_021330.1
SmLNCA160820-IBu positive_interaction Smp_021330.1
SmLINC160614-IBu positive_interaction Smp_021330.1
SmLNCA179352 positive_interaction Smp_021330.1
SmLINC182159 positive_interaction Smp_021330.1
SmLNCA161023-IBu positive_interaction Smp_021330.1
SmLINC179806 positive_interaction Smp_021330.1
SmLINC179829 positive_interaction Smp_021330.1
SmLINC179832 positive_interaction Smp_021330.1
SmLNCA161767-IBu positive_interaction Smp_021330.1
SmLINC162131-IBu positive_interaction Smp_021330.1
SmLNCS179066 positive_interaction Smp_021330.1
SmLNCA162265-IBu positive_interaction Smp_021330.1
SmLINC179845 positive_interaction Smp_021330.1
SmLNCA163293-IBu positive_interaction Smp_021330.1
SmLNCA163427-IBu positive_interaction Smp_021330.1
SmLNCA163333-IBu positive_interaction Smp_021330.1
SmLINC181432 positive_interaction Smp_021330.1
SmLNCA163934-IBu positive_interaction Smp_021330.1
SmLINC181431 positive_interaction Smp_021330.1
SmLNCA164849-IBu positive_interaction Smp_021330.1
SmLINC181451 positive_interaction Smp_021330.1
SmLNCA164568-IBu positive_interaction Smp_021330.1
SmLINC164904-IBu positive_interaction Smp_021330.1
SmLNCA164859-IBu positive_interaction Smp_021330.1
SmLINC179893 positive_interaction Smp_021330.1
SmLINC164835-IBu positive_interaction Smp_021330.1
SmLNCA165909-IBu positive_interaction Smp_021330.1
SmLINC165743-IBu positive_interaction Smp_021330.1
SmLNCA165775-IBu positive_interaction Smp_021330.1
SmLNCA166151-IBu positive_interaction Smp_021330.1
SmLNCA166195-IBu positive_interaction Smp_021330.1
SmLINC179920 positive_interaction Smp_021330.1
SmLNCA179434 positive_interaction Smp_021330.1
SmLNCA167115-IBu positive_interaction Smp_021330.1
SmLINC181495 positive_interaction Smp_021330.1
SmLNCA179439 positive_interaction Smp_021330.1
SmLNCA167419-IBu positive_interaction Smp_021330.1
SmLNCA167448-IBu positive_interaction Smp_021330.1
SmLINC167989-IBu positive_interaction Smp_021330.1
SmLNCA168302-IBu positive_interaction Smp_021330.1
SmLNCA168330-IBu positive_interaction Smp_021330.1
SmLNCA179451 positive_interaction Smp_021330.1
SmLINC181519 positive_interaction Smp_021330.1
SmLNCS169015-IBu positive_interaction Smp_021330.1
SmLNCA169146-IBu positive_interaction Smp_021330.1
SmLNCS179089 positive_interaction Smp_021330.1
SmLNCA169319-IBu positive_interaction Smp_021330.1
SmLNCA169265-IBu positive_interaction Smp_021330.1
SmLNCA169692-IBu positive_interaction Smp_021330.1
SmLNCA169716-IBu positive_interaction Smp_021330.1
SmLNCA170099-IBu positive_interaction Smp_021330.1
SmLINC180038 positive_interaction Smp_021330.1
SmLINC170636-IBu positive_interaction Smp_021330.1
SmLINC181557 positive_interaction Smp_021330.1
SmLINC180050 positive_interaction Smp_021330.1
SmLNCS179099 positive_interaction Smp_021330.1
SmLNCA171457-IBu positive_interaction Smp_021330.1
SmLINC181562 positive_interaction Smp_021330.1
SmLNCA171495-IBu positive_interaction Smp_021330.1
SmLINC181565 positive_interaction Smp_021330.1
SmLINC171800-IBu positive_interaction Smp_021330.1
SmLNCA171993-IBu positive_interaction Smp_021330.1
SmLNCA171747-IBu positive_interaction Smp_021330.1
SmLINC180061 positive_interaction Smp_021330.1
SmLNCA172242-IBu positive_interaction Smp_021330.1
SmLNCA172189-IBu positive_interaction Smp_021330.1
SmLNCA172295-IBu positive_interaction Smp_021330.1
SmLNCS179104 positive_interaction Smp_021330.1
SmLINC181579 positive_interaction Smp_021330.1
SmLNCS173813-IBu positive_interaction Smp_021330.1
SmLINC181581 positive_interaction Smp_021330.1
SmLNCA179532 positive_interaction Smp_021330.1
SmLNCA179536 positive_interaction Smp_021330.1
SmLNCA179550 positive_interaction Smp_021330.1
SmLNCA174410-IBu positive_interaction Smp_021330.1
SmLINC180100 positive_interaction Smp_021330.1
SmLNCA179562 positive_interaction Smp_021330.1
SmLINC181604 positive_interaction Smp_021330.1
SmLINC181607 positive_interaction Smp_021330.1
SmLINC181610 positive_interaction Smp_021330.1
SmLINC180111 positive_interaction Smp_021330.1
SmLNCS179129 positive_interaction Smp_021330.1
SmLNCS179130 positive_interaction Smp_021330.1
SmLNCA175657-IBu positive_interaction Smp_021330.1
SmLNCA175670-IBu positive_interaction Smp_021330.1
SmLINC180127 positive_interaction Smp_021330.1
SmLINC181638 positive_interaction Smp_021330.1
SmLNCA176696-IBu positive_interaction Smp_021330.1
SmLNCA179583 positive_interaction Smp_021330.1
SmLNCA176077-IBu positive_interaction Smp_021330.1
SmLNCA176221-IBu positive_interaction Smp_021330.1
SmLINC176567-IBu positive_interaction Smp_021330.1
SmLNCA177003-IBu positive_interaction Smp_021330.1
SmLNCS177312-IBu positive_interaction Smp_021330.1
SmLNCA177357-IBu positive_interaction Smp_021330.1
SmLNCA177565-IBu positive_interaction Smp_021330.1
SmLNCA177853-IBu positive_interaction Smp_021330.1
SmLNCS177919-IBu positive_interaction Smp_021330.1
SmLNCA178630-IBu positive_interaction Smp_021330.1
SmLNCA177928-IBu positive_interaction Smp_021330.1
SmLINC182174 positive_interaction Smp_021330.1
SmLNCS179163 positive_interaction Smp_021330.1
SmLNCA178568-IBu positive_interaction Smp_021330.1
SmLNCA118574-IBu positive_interaction Smp_131050.1
SmLINC182220 positive_interaction Smp_131050.1
SmLINC180295 positive_interaction Smp_310770.1
SmLNCA105443-IBu positive_interaction Smp_310770.1
SmLINC180243 positive_interaction Smp_310770.1
SmLINC180349 positive_interaction Smp_310770.1
SmLNCA117511-IBu positive_interaction Smp_310770.1
SmLNCA118906-IBu positive_interaction Smp_310770.1
SmLNCA179805 positive_interaction Smp_310770.1
SmLNCA121149-IBu positive_interaction Smp_310770.1
SmLNCA124405-IBu positive_interaction Smp_310770.1
SmLNCA126210-IBu positive_interaction Smp_310770.1
SmLINC180656 positive_interaction Smp_310770.1
SmLNCS178878 positive_interaction Smp_310770.1
SmLINC180787 positive_interaction Smp_310770.1
SmLINC179151 positive_interaction Smp_310770.1
SmLINC180885 positive_interaction Smp_310770.1
SmLINC179300 positive_interaction Smp_310770.1
SmLNCA145716-IBu positive_interaction Smp_310770.1
SmLINC179399 positive_interaction Smp_310770.1
SmLINC153354-IBu positive_interaction Smp_310770.1
SmLNCS179048 positive_interaction Smp_310770.1
SmLNCS179049 positive_interaction Smp_310770.1
SmLINC179782 positive_interaction Smp_310770.1
SmLINC179805 positive_interaction Smp_310770.1
SmLINC180070 positive_interaction Smp_310770.1
SmLNCS173616-IBu positive_interaction Smp_310770.1
SmLNCA101523-IBu positive_interaction Smp_332290.1
SmLNCA103852-IBu positive_interaction Smp_332290.1
SmLNCA104477-IBu positive_interaction Smp_332290.1
SmLNCA104792-IBu positive_interaction Smp_332290.1
SmLNCA105443-IBu positive_interaction Smp_332290.1
SmLNCA106141-IBu positive_interaction Smp_332290.1
SmLNCS179065 positive_interaction Smp_332290.1
SmLNCA107180-IBu positive_interaction Smp_332290.1
SmLINC181689 positive_interaction Smp_332290.1
SmLNCA113186-IBu positive_interaction Smp_332290.1
SmLNCA116441-IBu positive_interaction Smp_332290.1
SmLNCA116458-IBu positive_interaction Smp_332290.1
SmLINC180362 positive_interaction Smp_332290.1
SmLINC180363 positive_interaction Smp_332290.1
SmLINC180368 positive_interaction Smp_332290.1
SmLNCA119596-IBu positive_interaction Smp_332290.1
SmLINC180463 positive_interaction Smp_332290.1
SmLNCA120991-IBu positive_interaction Smp_332290.1
SmLINC180504 positive_interaction Smp_332290.1
SmLINC180509 positive_interaction Smp_332290.1
SmLINC180497 positive_interaction Smp_332290.1
SmLINC180503 positive_interaction Smp_332290.1
SmLINC180514 positive_interaction Smp_332290.1
SmLINC180506 positive_interaction Smp_332290.1
SmLINC180508 positive_interaction Smp_332290.1
SmLINC180505 positive_interaction Smp_332290.1
SmLNCA178779 positive_interaction Smp_332290.1
SmLNCA127186-IBu positive_interaction Smp_332290.1
SmLINC126963-IBu positive_interaction Smp_332290.1
SmLNCA129251-IBu positive_interaction Smp_332290.1
SmLINC180678 positive_interaction Smp_332290.1
SmLINC133211-IBu positive_interaction Smp_332290.1
SmLNCS178894 positive_interaction Smp_332290.1
SmLNCA134894-IBu positive_interaction Smp_332290.1
SmLNCA135406-IBu positive_interaction Smp_332290.1
SmLINC179151 positive_interaction Smp_332290.1
SmLNCA138911-IBu positive_interaction Smp_332290.1
SmLNCA179054 positive_interaction Smp_332290.1
SmLINC179236 positive_interaction Smp_332290.1
SmLNCA143403-IBu positive_interaction Smp_332290.1
SmLINC180905 positive_interaction Smp_332290.1
SmLNCA144848-IBu positive_interaction Smp_332290.1
SmLINC179300 positive_interaction Smp_332290.1
SmLNCA145815-IBu positive_interaction Smp_332290.1
SmLNCS178962 positive_interaction Smp_332290.1
SmLNCA149817-IBu positive_interaction Smp_332290.1
SmLNCA151002-IBu positive_interaction Smp_332290.1
SmLNCA152495-IBu positive_interaction Smp_332290.1
SmLNCA154632-IBu positive_interaction Smp_332290.1
SmLNCA179283 positive_interaction Smp_332290.1
SmLNCA156911-IBu positive_interaction Smp_332290.1
SmLNCA157588-IBu positive_interaction Smp_332290.1
SmLINC182107 positive_interaction Smp_332290.1
SmLNCS179048 positive_interaction Smp_332290.1
SmLNCA160658-IBu positive_interaction Smp_332290.1
SmLINC179813 positive_interaction Smp_332290.1
SmLNCA166148-IBu positive_interaction Smp_332290.1
SmLNCA169222-IBu positive_interaction Smp_332290.1
SmLINC181569 positive_interaction Smp_332290.1
SmLINC174185-IBu positive_interaction Smp_332290.1
SmLINC177241-IBu positive_interaction Smp_332290.1
SmLNCA118574-IBu positive_interaction Smp_157240.1
SmLINC182220 positive_interaction Smp_157240.1
SmLNCA138465-IBu positive_interaction Smp_157240.1
SmLINC180295 positive_interaction Smp_147240.6
SmLNCA101612-IBu positive_interaction Smp_147240.6
SmLNCA102671-IBu positive_interaction Smp_147240.6
SmLNCA103747-IBu positive_interaction Smp_147240.6
SmLNCS179052 positive_interaction Smp_147240.6
SmLNCS179062 positive_interaction Smp_147240.6
SmLINC181454 positive_interaction Smp_147240.6
SmLINC180243 positive_interaction Smp_147240.6
SmLNCA110488-IBu positive_interaction Smp_147240.6
SmLNCA111037-IBu positive_interaction Smp_147240.6
SmLNCA111256-IBu positive_interaction Smp_147240.6
SmLNCS179186 positive_interaction Smp_147240.6
SmLNCA112036-IBu positive_interaction Smp_147240.6
SmLNCA112877-IBu positive_interaction Smp_147240.6
SmLINC181797 positive_interaction Smp_147240.6
SmLINC180349 positive_interaction Smp_147240.6
SmLNCA117803-IBu positive_interaction Smp_147240.6
SmLNCA118906-IBu positive_interaction Smp_147240.6
SmLNCA118594-IBu positive_interaction Smp_147240.6
SmLNCA179805 positive_interaction Smp_147240.6
SmLNCA120790-IBu positive_interaction Smp_147240.6
SmLNCA121262-IBu positive_interaction Smp_147240.6
SmLNCA121436-IBu positive_interaction Smp_147240.6
SmLNCA123235-IBu positive_interaction Smp_147240.6
SmLNCA123196-IBu positive_interaction Smp_147240.6
SmLINC123208-IBu positive_interaction Smp_147240.6
SmLNCA124161-IBu positive_interaction Smp_147240.6
SmLNCA124293-IBu positive_interaction Smp_147240.6
SmLNCA125032-IBu positive_interaction Smp_147240.6
SmLINC178911 positive_interaction Smp_147240.6
SmLINC178927 positive_interaction Smp_147240.6
SmLINC178925 positive_interaction Smp_147240.6
SmLNCA130517-IBu positive_interaction Smp_147240.6
SmLNCA130661-IBu positive_interaction Smp_147240.6
SmLINC181990 positive_interaction Smp_147240.6
SmLINC178982 positive_interaction Smp_147240.6
SmLNCA132242-IBu positive_interaction Smp_147240.6
SmLNCA133294-IBu positive_interaction Smp_147240.6
SmLNCA134121-IBu positive_interaction Smp_147240.6
SmLNCA135225-IBu positive_interaction Smp_147240.6
SmLNCA136066-IBu positive_interaction Smp_147240.6
SmLNCA137392-IBu positive_interaction Smp_147240.6
SmLINC180852 positive_interaction Smp_147240.6
SmLINC139569-IBu positive_interaction Smp_147240.6
SmLINC179210 positive_interaction Smp_147240.6
SmLINC180885 positive_interaction Smp_147240.6
SmLNCA141137-IBu positive_interaction Smp_147240.6
SmLINC179242 positive_interaction Smp_147240.6
SmLINC180902 positive_interaction Smp_147240.6
SmLNCS144387-IBu positive_interaction Smp_147240.6
SmLINC179265 positive_interaction Smp_147240.6
SmLNCA145085-IBu positive_interaction Smp_147240.6
SmLINC146273-IBu positive_interaction Smp_147240.6
SmLINC179399 positive_interaction Smp_147240.6
SmLINC181091 positive_interaction Smp_147240.6
SmLNCA150387-IBu positive_interaction Smp_147240.6
SmLINC152266-IBu positive_interaction Smp_147240.6
SmLINC179563 positive_interaction Smp_147240.6
SmLINC152951-IBu positive_interaction Smp_147240.6
SmLINC153364-IBu positive_interaction Smp_147240.6
SmLNCA179255 positive_interaction Smp_147240.6
SmLNCA179263 positive_interaction Smp_147240.6
SmLINC155486-IBu positive_interaction Smp_147240.6
SmLINC156721-IBu positive_interaction Smp_147240.6
SmLINC158111-IBu positive_interaction Smp_147240.6
SmLINC181329 positive_interaction Smp_147240.6
SmLINC179709 positive_interaction Smp_147240.6
SmLINC179750 positive_interaction Smp_147240.6
SmLNCS179049 positive_interaction Smp_147240.6
SmLINC179782 positive_interaction Smp_147240.6
SmLINC179805 positive_interaction Smp_147240.6
SmLNCA161736-IBu positive_interaction Smp_147240.6
SmLNCA165644-IBu positive_interaction Smp_147240.6
SmLINC179911 positive_interaction Smp_147240.6
SmLNCA166640-IBu positive_interaction Smp_147240.6
SmLNCA167403-IBu positive_interaction Smp_147240.6
SmLINC181531 positive_interaction Smp_147240.6
SmLNCA169221-IBu positive_interaction Smp_147240.6
SmLINC180070 positive_interaction Smp_147240.6
SmLNCA173082-IBu positive_interaction Smp_147240.6
SmLNCA176154-IBu positive_interaction Smp_147240.6
SmLNCA101523-IBu positive_interaction Smp_147240.1
SmLNCA104477-IBu positive_interaction Smp_147240.1
SmLNCA107180-IBu positive_interaction Smp_147240.1
SmLINC181689 positive_interaction Smp_147240.1
SmLNCA113186-IBu positive_interaction Smp_147240.1
SmLNCA116441-IBu positive_interaction Smp_147240.1
SmLNCA116458-IBu positive_interaction Smp_147240.1
SmLNCS179207 positive_interaction Smp_147240.1
SmLNCS179212 positive_interaction Smp_147240.1
SmLNCA119596-IBu positive_interaction Smp_147240.1
SmLNCA122109-IBu positive_interaction Smp_147240.1
SmLINC181964 positive_interaction Smp_147240.1
SmLNCA178779 positive_interaction Smp_147240.1
SmLNCA127186-IBu positive_interaction Smp_147240.1
SmLINC126963-IBu positive_interaction Smp_147240.1
SmLNCA129251-IBu positive_interaction Smp_147240.1
SmLINC180678 positive_interaction Smp_147240.1
SmLNCA133125-IBu positive_interaction Smp_147240.1
SmLINC133211-IBu positive_interaction Smp_147240.1
SmLNCS178894 positive_interaction Smp_147240.1
SmLNCA136101-IBu positive_interaction Smp_147240.1
SmLINC179236 positive_interaction Smp_147240.1
SmLINC180905 positive_interaction Smp_147240.1
SmLNCA145815-IBu positive_interaction Smp_147240.1
SmLNCA151002-IBu positive_interaction Smp_147240.1
SmLNCA179235 positive_interaction Smp_147240.1
SmLNCA179283 positive_interaction Smp_147240.1
SmLNCA179339 positive_interaction Smp_147240.1
SmLINC179813 positive_interaction Smp_147240.1
SmLNCS179071 positive_interaction Smp_147240.1
SmLNCA169222-IBu positive_interaction Smp_147240.1
SmLNCA102948-IBu positive_interaction Smp_147240.3
SmLNCA179039 positive_interaction Smp_147240.3
SmLINC180711 positive_interaction Smp_315850.2
SmLNCA179178 positive_interaction Smp_315850.2
SmLNCS100553-IBu positive_interaction Smp_315850.2
SmLNCA100582-IBu positive_interaction Smp_315850.2
SmLNCA179759 positive_interaction Smp_315850.2
SmLNCA179814 positive_interaction Smp_315850.2
SmLINC180318 positive_interaction Smp_315850.2
SmLINC180457 positive_interaction Smp_315850.2
SmLNCA101344-IBu positive_interaction Smp_315850.2
SmLINC181897 positive_interaction Smp_315850.2
SmLNCA101225-IBu positive_interaction Smp_315850.2
SmLNCA101216-IBu positive_interaction Smp_315850.2
SmLINC101462-IBu positive_interaction Smp_315850.2
SmLNCA101835-IBu positive_interaction Smp_315850.2
SmLNCA102294-IBu positive_interaction Smp_315850.2
SmLNCA102671-IBu positive_interaction Smp_315850.2
SmLNCS102873-IBu positive_interaction Smp_315850.2
SmLNCA103186-IBu positive_interaction Smp_315850.2
SmLNCA103604-IBu positive_interaction Smp_315850.2
SmLNCA103844-IBu positive_interaction Smp_315850.2
SmLNCA179090 positive_interaction Smp_315850.2
SmLNCA104467-IBu positive_interaction Smp_315850.2
SmLINC179354 positive_interaction Smp_315850.2
SmLINC180985 positive_interaction Smp_315850.2
SmLINC179377 positive_interaction Smp_315850.2
SmLNCA179169 positive_interaction Smp_315850.2
SmLINC181092 positive_interaction Smp_315850.2
SmLINC181102 positive_interaction Smp_315850.2
SmLINC105763-IBu positive_interaction Smp_315850.2
SmLINC181219 positive_interaction Smp_315850.2
SmLNCA179282 positive_interaction Smp_315850.2
SmLNCA179369 positive_interaction Smp_315850.2
SmLINC181419 positive_interaction Smp_315850.2
SmLINC179851 positive_interaction Smp_315850.2
SmLINC179621 positive_interaction Smp_315850.2
SmLNCS179030 positive_interaction Smp_315850.2
SmLNCA107194-IBu positive_interaction Smp_315850.2
SmLNCA107171-IBu positive_interaction Smp_315850.2
SmLNCA107580-IBu positive_interaction Smp_315850.2
SmLNCA107760-IBu positive_interaction Smp_315850.2
SmLNCA108366-IBu positive_interaction Smp_315850.2
SmLINC180225 positive_interaction Smp_315850.2
SmLINC180226 positive_interaction Smp_315850.2
SmLNCA109971-IBu positive_interaction Smp_315850.2
SmLNCS109773-IBu positive_interaction Smp_315850.2
SmLINC180249 positive_interaction Smp_315850.2
SmLNCA110488-IBu positive_interaction Smp_315850.2
SmLNCA110489-IBu positive_interaction Smp_315850.2
SmLINC110526-IBu positive_interaction Smp_315850.2
SmLNCS179174 positive_interaction Smp_315850.2
SmLNCA110725-IBu positive_interaction Smp_315850.2
SmLNCA110974-IBu positive_interaction Smp_315850.2
SmLNCA179660 positive_interaction Smp_315850.2
SmLINC111099-IBu positive_interaction Smp_315850.2
SmLNCS179184 positive_interaction Smp_315850.2
SmLNCA111708-IBu positive_interaction Smp_315850.2
SmLINC181762 positive_interaction Smp_315850.2
SmLNCA112864-IBu positive_interaction Smp_315850.2
SmLINC181766 positive_interaction Smp_315850.2
SmLNCA112433-IBu positive_interaction Smp_315850.2
SmLNCA113022-IBu positive_interaction Smp_315850.2
SmLNCA112646-IBu positive_interaction Smp_315850.2
SmLINC180286 positive_interaction Smp_315850.2
SmLNCA113125-IBu positive_interaction Smp_315850.2
SmLNCA113041-IBu positive_interaction Smp_315850.2
SmLNCA113215-IBu positive_interaction Smp_315850.2
SmLINC181770 positive_interaction Smp_315850.2
SmLINC181773 positive_interaction Smp_315850.2
SmLNCS113782-IBu positive_interaction Smp_315850.2
SmLINC181777 positive_interaction Smp_315850.2
SmLINC181788 positive_interaction Smp_315850.2
SmLNCA114503-IBu positive_interaction Smp_315850.2
SmLNCA179717 positive_interaction Smp_315850.2
[truncated: 1,390,217 more chars]
