# Supplementary material for: LncRNAs in molluscan and mammalian stages of parasitic schistosomes are developmentally-regulated and coordinately expressed with protein-coding genes
Source: RNA Biol. 2020 Mar 4;17(6):805–15. doi: 10.1080/15476286.2020.1729594 (PMC7549628; doi:10.1080/15476286.2020.1729594)
Supplement: Supplemental Material [file KRNB_A_1729594_SM1844.zip › SupData4_lncRNA_lncRNA_total_interaction.txt]

Interaction between total lncRNA transcripts
lncRNA_id interaction lncRNA_id_2
SmLNCA174836-IBu negative_interaction SmLINC179940
SmLNCA174836-IBu negative_interaction SmLINC180779
SmLNCA175221-IBu positive_interaction SmLNCA174467-IBu
SmLINC181536 negative_interaction SmLINC178252-IBu
SmLINC181536 negative_interaction SmLINC174185-IBu
SmLINC181536 negative_interaction SmLNCS173616-IBu
SmLINC181536 negative_interaction SmLNCA172913-IBu
SmLINC181536 negative_interaction SmLINC181569
SmLINC181536 negative_interaction SmLNCA171901-IBu
SmLINC181536 negative_interaction SmLNCS179049
SmLINC181536 negative_interaction SmLNCS179048
SmLINC181536 negative_interaction SmLNCA154739-IBu
SmLINC181536 negative_interaction SmLINC179300
SmLINC181536 negative_interaction SmLINC179236
SmLINC181536 negative_interaction SmLNCA179054
SmLINC181536 negative_interaction SmLNCA140633-IBu
SmLINC181536 negative_interaction SmLINC179151
SmLINC181536 negative_interaction SmLNCA126210-IBu
SmLINC181536 negative_interaction SmLNCA124405-IBu
SmLINC181536 negative_interaction SmLNCA122176-IBu
SmLINC181536 negative_interaction SmLINC180505
SmLINC181536 negative_interaction SmLINC180508
SmLINC181536 negative_interaction SmLINC180506
SmLINC181536 negative_interaction SmLINC180514
SmLINC181536 negative_interaction SmLINC180503
SmLINC181536 negative_interaction SmLINC180497
SmLINC181536 negative_interaction SmLINC180509
SmLINC181536 negative_interaction SmLINC180504
SmLINC181536 negative_interaction SmLNCA120810-IBu
SmLINC181536 negative_interaction SmLNCA179805
SmLINC181536 negative_interaction SmLNCA119893-IBu
SmLINC181536 negative_interaction SmLINC180292
SmLINC181536 negative_interaction SmLNCA110494-IBu
SmLINC181536 negative_interaction SmLNCA105443-IBu
SmLNCA168635-IBu positive_interaction SmLNCA179380
SmLINC162802-IBu positive_interaction SmLNCA162758-IBu
SmLNCA165741-IBu positive_interaction SmLNCA179612
SmLNCA165741-IBu positive_interaction SmLNCA170508-IBu
SmLNCA165741-IBu positive_interaction SmLNCA162835-IBu
SmLNCA165741-IBu positive_interaction SmLNCA160795-IBu
SmLINC182108 positive_interaction SmLNCA169540-IBu
SmLINC179676 positive_interaction SmLNCA179612
SmLINC179668 positive_interaction SmLINC179650
SmLINC179634 positive_interaction SmLINC181501
SmLINC181265 negative_interaction SmLNCA177611-IBu
SmLINC181265 negative_interaction SmLNCA176116-IBu
SmLINC181265 negative_interaction SmLNCA174999-IBu
SmLINC181265 negative_interaction SmLINC180103
SmLINC181265 negative_interaction SmLNCA173932-IBu
SmLINC181265 negative_interaction SmLNCS173616-IBu
SmLINC181265 negative_interaction SmLNCA173845-IBu
SmLINC181265 negative_interaction SmLNCA172913-IBu
SmLINC181265 negative_interaction SmLNCA172454-IBu
SmLINC181265 negative_interaction SmLNCA179508
SmLINC181265 negative_interaction SmLNCA171413-IBu
SmLINC181265 negative_interaction SmLNCA171192-IBu
SmLINC181265 negative_interaction SmLINC180017
SmLINC181265 negative_interaction SmLNCA169222-IBu
SmLINC181265 negative_interaction SmLNCA168857-IBu
SmLINC181265 negative_interaction SmLINC181504
SmLINC181265 negative_interaction SmLNCA168045-IBu
SmLINC181265 negative_interaction SmLINC181500
SmLINC181265 negative_interaction SmLNCA166810-IBu
SmLINC181265 negative_interaction SmLINC181457
SmLINC181265 negative_interaction SmLNCA165644-IBu
SmLINC181265 negative_interaction SmLNCA164976-IBu
SmLINC181265 negative_interaction SmLNCA164328-IBu
SmLINC181265 negative_interaction SmLNCA163769-IBu
SmLINC181265 negative_interaction SmLNCS179071
SmLINC181265 negative_interaction SmLNCA163554-IBu
SmLINC181265 negative_interaction SmLINC179855
SmLINC181265 negative_interaction SmLINC179848
SmLINC181265 negative_interaction SmLINC181416
SmLINC181265 negative_interaction SmLNCA161880-IBu
SmLINC181265 negative_interaction SmLNCA161389-IBu
SmLINC181265 negative_interaction SmLNCA161071-IBu
SmLINC181265 negative_interaction SmLNCS179049
SmLINC181265 negative_interaction SmLNCS179048
SmLINC181265 negative_interaction SmLNCA159898-IBu
SmLINC181265 negative_interaction SmLNCA179339
SmLINC181265 negative_interaction SmLINC179732
SmLINC181265 negative_interaction SmLINC179709
SmLINC181265 negative_interaction SmLINC181327
SmLINC181265 negative_interaction SmLNCA158522-IBu
SmLINC181265 negative_interaction SmLNCA158223-IBu
SmLINC181265 negative_interaction SmLNCA157588-IBu
SmLINC181265 negative_interaction SmLNCA156457-IBu
SmLINC181265 negative_interaction SmLNCA154739-IBu
SmLINC181265 negative_interaction SmLNCA153672-IBu
SmLINC181265 negative_interaction SmLNCA153281-IBu
SmLINC181265 negative_interaction SmLNCA153106-IBu
SmLINC181265 negative_interaction SmLNCA179235
SmLINC181265 negative_interaction SmLINC179550
SmLINC181265 negative_interaction SmLNCS179001
SmLINC181265 negative_interaction SmLNCA152313-IBu
SmLINC181265 negative_interaction SmLINC179425
SmLINC181265 negative_interaction SmLNCA149240-IBu
SmLINC181265 negative_interaction SmLINC179403
SmLINC181265 negative_interaction SmLNCA147758-IBu
SmLINC181265 negative_interaction SmLNCA146628-IBu
SmLINC181265 negative_interaction SmLNCA146332-IBu
SmLINC181265 negative_interaction SmLNCA146382-IBu
SmLINC181265 negative_interaction SmLNCA145085-IBu
SmLINC181265 negative_interaction SmLNCA145042-IBu
SmLINC181265 negative_interaction SmLNCA144941-IBu
SmLINC181265 negative_interaction SmLNCA144266-IBu
SmLINC181265 negative_interaction SmLINC180918
SmLINC181265 negative_interaction SmLINC180905
SmLINC181265 negative_interaction SmLNCA143224-IBu
SmLINC181265 negative_interaction SmLINC179246
SmLINC181265 negative_interaction SmLINC179242
SmLINC181265 negative_interaction SmLNCA140633-IBu
SmLINC181265 negative_interaction SmLINC180885
SmLINC181265 negative_interaction SmLNCA140344-IBu
SmLINC181265 negative_interaction SmLINC180869
SmLINC181265 negative_interaction SmLNCA139491-IBu
SmLINC181265 negative_interaction SmLNCA138960-IBu
SmLINC181265 negative_interaction SmLNCA137392-IBu
SmLINC181265 negative_interaction SmLNCA136120-IBu
SmLINC181265 negative_interaction SmLNCA135225-IBu
SmLINC181265 negative_interaction SmLNCA134806-IBu
SmLINC181265 negative_interaction SmLNCS178894
SmLINC181265 negative_interaction SmLNCA134254-IBu
SmLINC181265 negative_interaction SmLNCA133378-IBu
SmLINC181265 negative_interaction SmLNCA178937
SmLINC181265 negative_interaction SmLNCA133294-IBu
SmLINC181265 negative_interaction SmLNCA133442-IBu
SmLINC181265 negative_interaction SmLNCA133441-IBu
SmLINC181265 negative_interaction SmLNCA132242-IBu
SmLINC181265 negative_interaction SmLNCA132498-IBu
SmLINC181265 negative_interaction SmLNCA131143-IBu
SmLINC181265 negative_interaction SmLINC178982
SmLINC181265 negative_interaction SmLINC180691
SmLINC181265 negative_interaction SmLNCA130517-IBu
SmLINC181265 negative_interaction SmLNCA129440-IBu
SmLINC181265 negative_interaction SmLINC180654
SmLINC181265 negative_interaction SmLINC126963-IBu
SmLINC181265 negative_interaction SmLNCA126283-IBu
SmLINC181265 negative_interaction SmLNCA126213-IBu
SmLINC181265 negative_interaction SmLNCA125288-IBu
SmLINC181265 negative_interaction SmLINC178832
SmLINC181265 negative_interaction SmLNCA124403-IBu
SmLINC181265 negative_interaction SmLNCA178779
SmLINC181265 negative_interaction SmLNCA124349-IBu
SmLINC181265 negative_interaction SmLNCA123238-IBu
SmLINC181265 negative_interaction SmLINC123555-IBu
SmLINC181265 negative_interaction SmLINC181964
SmLINC181265 negative_interaction SmLINC180512
SmLINC181265 negative_interaction SmLINC180505
SmLINC181265 negative_interaction SmLINC180508
SmLINC181265 negative_interaction SmLINC180506
SmLINC181265 negative_interaction SmLINC180514
SmLINC181265 negative_interaction SmLINC180503
SmLINC181265 negative_interaction SmLINC180497
SmLINC181265 negative_interaction SmLINC180509
SmLINC181265 negative_interaction SmLINC180504
SmLINC181265 negative_interaction SmLNCA121262-IBu
SmLINC181265 negative_interaction SmLNCA121150-IBu
SmLINC181265 negative_interaction SmLNCA121149-IBu
SmLINC181265 negative_interaction SmLNCA120810-IBu
SmLINC181265 negative_interaction SmLNCA121005-IBu
SmLINC181265 negative_interaction SmLNCA120253-IBu
SmLINC181265 negative_interaction SmLNCA120363-IBu
SmLINC181265 negative_interaction SmLNCA120371-IBu
SmLINC181265 negative_interaction SmLINC180440
SmLINC181265 negative_interaction SmLNCA118594-IBu
SmLINC181265 negative_interaction SmLNCA118827-IBu
SmLINC181265 negative_interaction SmLINC182207
SmLINC181265 negative_interaction SmLINC182206
SmLINC181265 negative_interaction SmLNCS179212
SmLINC181265 negative_interaction SmLNCA117843-IBu
SmLINC181265 negative_interaction SmLNCA117927-IBu
SmLINC181265 negative_interaction SmLNCA179765
SmLINC181265 negative_interaction SmLNCA116980-IBu
SmLINC181265 negative_interaction SmLNCA117594-IBu
SmLINC181265 negative_interaction SmLNCA116340-IBu
SmLINC181265 negative_interaction SmLNCA116458-IBu
SmLINC181265 negative_interaction SmLNCA116441-IBu
SmLINC181265 negative_interaction SmLNCA115426-IBu
SmLINC181265 negative_interaction SmLNCS179198
SmLINC181265 negative_interaction SmLNCA113455-IBu
SmLINC181265 negative_interaction SmLNCA113886-IBu
SmLINC181265 negative_interaction SmLINC113257-IBu
SmLINC181265 negative_interaction SmLINC180292
SmLINC181265 negative_interaction SmLNCA112855-IBu
SmLINC181265 negative_interaction SmLINC180282
SmLINC181265 negative_interaction SmLNCA112036-IBu
SmLINC181265 negative_interaction SmLNCA179684
SmLINC181265 negative_interaction SmLNCA111102-IBu
SmLINC181265 negative_interaction SmLNCA110123-IBu
SmLINC181265 negative_interaction SmLNCA109989-IBu
SmLINC181265 negative_interaction SmLNCA109838-IBu
SmLINC181265 negative_interaction SmLINC181695
SmLINC181265 negative_interaction SmLNCA109118-IBu
SmLINC181265 negative_interaction SmLNCA108901-IBu
SmLINC181265 negative_interaction SmLNCA109689-IBu
SmLINC181265 negative_interaction SmLNCA107367-IBu
SmLINC181265 negative_interaction SmLNCA107211-IBu
SmLINC181265 negative_interaction SmLNCS179052
SmLINC181265 negative_interaction SmLNCS107324-IBu
SmLINC181265 negative_interaction SmLINC181359
SmLINC181265 negative_interaction SmLNCS106599-IBu
SmLINC181265 negative_interaction SmLINC181423
SmLINC181265 negative_interaction SmLNCA179367
SmLINC181265 negative_interaction SmLNCA106569-IBu
SmLINC181265 negative_interaction SmLNCA105957-IBu
SmLINC181265 negative_interaction SmLNCA105777-IBu
SmLINC181265 negative_interaction SmLINC106555-IBu
SmLINC181265 negative_interaction SmLNCA105511-IBu
SmLINC181265 negative_interaction SmLINC179312
SmLINC181265 negative_interaction SmLNCA104704-IBu
SmLINC181265 negative_interaction SmLINC180932
SmLINC181265 negative_interaction SmLNCA104410-IBu
SmLINC181265 negative_interaction SmLNCA104714-IBu
SmLINC181265 negative_interaction SmLNCA103817-IBu
SmLINC181265 negative_interaction SmLINC180834
SmLINC181265 negative_interaction SmLNCA102330-IBu
SmLINC181265 negative_interaction SmLNCA101941-IBu
SmLINC181265 negative_interaction SmLNCA102324-IBu
SmLINC181265 negative_interaction SmLNCA101347-IBu
SmLINC181265 negative_interaction SmLNCA100762-IBu
SmLINC179865 positive_interaction SmLNCA152917-IBu
SmLINC181559 positive_interaction SmLINC182184
SmLINC181559 positive_interaction SmLINC153354-IBu
SmLNCA179208 positive_interaction SmLINC180056
SmLNCA169714-IBu negative_interaction SmLNCA179184
SmLNCA169714-IBu positive_interaction SmLNCA151872-IBu
SmLNCA168526-IBu positive_interaction SmLNCA151872-IBu
SmLNCA154550-IBu positive_interaction SmLNCA151729-IBu
SmLNCA151623-IBu positive_interaction SmLNCA153623-IBu
SmLNCA152129-IBu positive_interaction SmLNCA153957-IBu
SmLINC179543 positive_interaction SmLNCA166940-IBu
SmLNCS178998 positive_interaction SmLNCA167947-IBu
SmLINC180170 positive_interaction SmLNCA149222-IBu
SmLNCA173784-IBu positive_interaction SmLNCA158798-IBu
SmLNCA173784-IBu positive_interaction SmLNCA149222-IBu
SmLINC151107-IBu positive_interaction SmLINC148750-IBu
SmLNCA157763-IBu positive_interaction SmLNCA148467-IBu
SmLNCS152416-IBu positive_interaction SmLNCA148720-IBu
SmLINC179502 positive_interaction SmLNCA179143
SmLNCA179143 positive_interaction SmLNCA154974-IBu
SmLINC179680 positive_interaction SmLNCA147415-IBu
SmLNCA169397-IBu positive_interaction SmLNCA146936-IBu
SmLINC181625 positive_interaction SmLNCS178962
SmLNCA145751-IBu positive_interaction SmLNCA176601-IBu
SmLINC180161 positive_interaction SmLNCA169735-IBu
SmLINC180161 positive_interaction SmLNCA152962-IBu
SmLINC180161 positive_interaction SmLNCS178953
SmLINC179297 positive_interaction SmLINC179805
SmLNCA144801-IBu negative_interaction SmLNCA116583-IBu
SmLNCA152033-IBu positive_interaction SmLNCA167947-IBu
SmLNCA152033-IBu positive_interaction SmLINC143493-IBu
SmLNCA166264-IBu positive_interaction SmLNCA154974-IBu
SmLNCA166264-IBu positive_interaction SmLNCA148797-IBu
SmLNCA166264-IBu positive_interaction SmLINC179235
SmLNCS178936 positive_interaction SmLNCA153623-IBu
SmLNCA141163-IBu negative_interaction SmLINC179182
SmLNCA171023-IBu positive_interaction SmLINC180888
SmLNCA139462-IBu positive_interaction SmLNCA160658-IBu
SmLNCS139062-IBu positive_interaction SmLNCA148092-IBu
SmLINC179437 positive_interaction SmLNCA138868-IBu
SmLNCA179018 positive_interaction SmLINC182095
SmLINC179182 negative_interaction SmLNCA162835-IBu
SmLINC179182 negative_interaction SmLNCA131464-IBu
SmLINC179182 negative_interaction SmLNCA107508-IBu
SmLINC179182 negative_interaction SmLNCA105106-IBu
SmLNCA159856-IBu positive_interaction SmLNCA153124-IBu
SmLNCA159856-IBu positive_interaction SmLNCA145110-IBu
SmLNCA159856-IBu positive_interaction SmLNCA139678-IBu
SmLNCA159856-IBu positive_interaction SmLNCA138910-IBu
SmLNCA179421 positive_interaction SmLNCA166148-IBu
SmLNCA179421 positive_interaction SmLNCA148720-IBu
SmLNCA179421 positive_interaction SmLINC142565-IBu
SmLNCA179421 positive_interaction SmLNCA138911-IBu
SmLNCA179421 positive_interaction SmLINC179136
SmLINC179136 positive_interaction SmLINC179870
SmLINC179136 positive_interaction SmLNCA138911-IBu
SmLINC179110 positive_interaction SmLINC137108-IBu
SmLNCA135839-IBu negative_interaction SmLNCA148217-IBu
SmLNCA135792-IBu positive_interaction SmLNCA159788-IBu
SmLNCA135792-IBu positive_interaction SmLINC181222
SmLNCA135792-IBu positive_interaction SmLNCA179067
SmLINC180160 positive_interaction SmLINC180779
SmLINC179940 positive_interaction SmLINC180779
SmLNCA178995 positive_interaction SmLNCA134601-IBu
SmLNCA134601-IBu positive_interaction SmLNCS179122
SmLNCA134601-IBu positive_interaction SmLNCA162874-IBu
SmLNCA134281-IBu positive_interaction SmLNCA134074-IBu
SmLNCA136702-IBu positive_interaction SmLNCA168880-IBu
SmLNCA136702-IBu positive_interaction SmLNCA153957-IBu
SmLNCA136702-IBu positive_interaction SmLNCA134284-IBu
SmLNCA136702-IBu positive_interaction SmLNCA133506-IBu
SmLNCA134284-IBu positive_interaction SmLNCA168880-IBu
SmLNCA134284-IBu positive_interaction SmLNCA142408-IBu
SmLNCA134284-IBu positive_interaction SmLNCA133506-IBu
SmLNCA133028-IBu negative_interaction SmLNCA111228-IBu
SmLNCA132472-IBu positive_interaction SmLNCA170397-IBu
SmLNCA161951-IBu positive_interaction SmLNCA171494-IBu
SmLNCA161951-IBu positive_interaction SmLNCA135340-IBu
SmLNCA161951-IBu positive_interaction SmLNCA132221-IBu
SmLNCA148217-IBu positive_interaction SmLNCA148279-IBu
SmLNCA148217-IBu positive_interaction SmLNCA131876-IBu
SmLNCA131876-IBu positive_interaction SmLNCA148279-IBu
SmLNCA176184-IBu positive_interaction SmLNCA131425-IBu
SmLINC180056 positive_interaction SmLNCA164564-IBu
SmLINC180056 positive_interaction SmLNCA131291-IBu
SmLNCS135060-IBu positive_interaction SmLNCA131196-IBu
SmLNCA141480-IBu positive_interaction SmLINC180710
SmLINC179449 positive_interaction SmLNCA179238
SmLINC179449 positive_interaction SmLINC178989
SmLINC179268 positive_interaction SmLNCA159217-IBu
SmLINC179268 positive_interaction SmLINC181138
SmLINC179268 positive_interaction SmLNCA130737-IBu
SmLNCA179229 positive_interaction SmLNCA139678-IBu
SmLNCA179229 positive_interaction SmLNCS178873
SmLNCA169540-IBu positive_interaction SmLNCA156278-IBu
SmLNCA169540-IBu positive_interaction SmLNCA129617-IBu
SmLINC148750-IBu positive_interaction SmLNCA128816-IBu
SmLNCA150161-IBu positive_interaction SmLNCA128540-IBu
SmLINC150452-IBu positive_interaction SmLNCA150043-IBu
SmLINC150452-IBu positive_interaction SmLNCA128181-IBu
SmLNCS178854 positive_interaction SmLNCS178851
SmLNCA171494-IBu positive_interaction SmLNCA135340-IBu
SmLNCA171494-IBu positive_interaction SmLNCA132221-IBu
SmLNCA171494-IBu positive_interaction SmLNCA127732-IBu
SmLNCA170397-IBu positive_interaction SmLNCA157258-IBu
SmLNCA170397-IBu positive_interaction SmLNCA127525-IBu
SmLNCA157258-IBu positive_interaction SmLNCA127525-IBu
SmLINC131570-IBu positive_interaction SmLNCA178838
SmLNCS179083 positive_interaction SmLNCS173618-IBu
SmLNCS179083 positive_interaction SmLINC157441-IBu
SmLNCS179083 positive_interaction SmLNCA131798-IBu
SmLNCS179083 positive_interaction SmLNCA127066-IBu
SmLNCS160603-IBu positive_interaction SmLINC127114-IBu
SmLNCA130456-IBu positive_interaction SmLNCA164305-IBu
SmLNCA130456-IBu positive_interaction SmLINC179870
SmLNCA130456-IBu positive_interaction SmLNCA160658-IBu
SmLNCA130456-IBu positive_interaction SmLINC137107-IBu
SmLNCA130456-IBu positive_interaction SmLINC179009
SmLNCA130456-IBu positive_interaction SmLINC179006
SmLNCA130456-IBu positive_interaction SmLINC178885
SmLNCA174205-IBu positive_interaction SmLNCA166420-IBu
SmLNCA174205-IBu positive_interaction SmLINC180613
SmLNCA167912-IBu positive_interaction SmLINC180607
SmLINC180611 positive_interaction SmLNCA164947-IBu
SmLINC180610 positive_interaction SmLINC182177
SmLINC181669 positive_interaction SmLINC180605
SmLINC180601 positive_interaction SmLINC179689
SmLINC180601 positive_interaction SmLNCA136035-IBu
SmLNCA153957-IBu positive_interaction SmLNCA148537-IBu
SmLNCA153957-IBu positive_interaction SmLINC180600
SmLINC126373-IBu positive_interaction SmLNCA170717-IBu
SmLINC126373-IBu positive_interaction SmLNCA140299-IBu
SmLINC126373-IBu positive_interaction SmLINC178989
SmLINC180642 negative_interaction SmLINC178694-IBu
SmLINC180642 negative_interaction SmLNCA177003-IBu
SmLINC180642 negative_interaction SmLNCA175657-IBu
SmLINC180642 negative_interaction SmLNCA174579-IBu
SmLINC180642 negative_interaction SmLNCA174410-IBu
SmLINC180642 negative_interaction SmLINC180061
SmLINC180642 negative_interaction SmLNCA170933-IBu
SmLINC180642 negative_interaction SmLNCA169711-IBu
SmLINC180642 negative_interaction SmLNCA179439
SmLINC180642 negative_interaction SmLNCA179434
SmLINC180642 negative_interaction SmLNCA165775-IBu
SmLINC180642 negative_interaction SmLNCA163333-IBu
SmLINC180642 negative_interaction SmLNCA161023-IBu
SmLINC180642 negative_interaction SmLNCA160420-IBu
SmLINC180642 negative_interaction SmLINC160003-IBu
SmLINC180642 negative_interaction SmLNCA160095-IBu
SmLINC180642 negative_interaction SmLNCA160094-IBu
SmLINC180642 negative_interaction SmLNCA160188-IBu
SmLINC180642 negative_interaction SmLINC179694
SmLINC180642 negative_interaction SmLNCA158484-IBu
SmLINC180642 negative_interaction SmLNCA158380-IBu
SmLINC180642 negative_interaction SmLNCA158042-IBu
SmLINC180642 negative_interaction SmLNCA157822-IBu
SmLINC180642 negative_interaction SmLNCA157614-IBu
SmLINC180642 negative_interaction SmLNCA156584-IBu
SmLINC180642 negative_interaction SmLNCA153493-IBu
SmLINC180642 negative_interaction SmLNCA153033-IBu
SmLINC180642 negative_interaction SmLNCA151674-IBu
SmLINC180642 negative_interaction SmLNCA151179-IBu
SmLINC180642 negative_interaction SmLNCA146748-IBu
SmLINC180642 negative_interaction SmLNCA145935-IBu
SmLINC180642 negative_interaction SmLNCA145638-IBu
SmLINC180642 negative_interaction SmLNCA145962-IBu
SmLINC180642 negative_interaction SmLNCA145859-IBu
SmLINC180642 negative_interaction SmLNCA144695-IBu
SmLINC180642 negative_interaction SmLNCA140231-IBu
SmLINC180642 negative_interaction SmLNCA139714-IBu
SmLINC180642 negative_interaction SmLNCA139835-IBu
SmLINC180642 negative_interaction SmLNCA139499-IBu
SmLINC180642 negative_interaction SmLNCA137773-IBu
SmLINC180642 negative_interaction SmLNCA136271-IBu
SmLINC180642 negative_interaction SmLNCA134222-IBu
SmLINC180642 negative_interaction SmLNCA133595-IBu
SmLINC180642 negative_interaction SmLNCA132223-IBu
SmLINC180642 negative_interaction SmLNCA178897
SmLINC180642 negative_interaction SmLNCA127315-IBu
SmLINC180642 negative_interaction SmLNCA120715-IBu
SmLINC180642 negative_interaction SmLNCA120626-IBu
SmLINC180642 negative_interaction SmLNCA119718-IBu
SmLINC180642 negative_interaction SmLNCA119066-IBu
SmLINC180642 negative_interaction SmLNCA119048-IBu
SmLINC180642 negative_interaction SmLNCA119111-IBu
SmLINC180642 negative_interaction SmLINC182222
SmLINC180642 negative_interaction SmLINC182219
SmLINC180642 negative_interaction SmLNCA118238-IBu
SmLINC180642 negative_interaction SmLNCA115976-IBu
SmLINC180642 negative_interaction SmLNCA115227-IBu
SmLINC180642 negative_interaction SmLNCA114668-IBu
SmLINC180642 negative_interaction SmLNCA114513-IBu
SmLINC180642 negative_interaction SmLNCA113150-IBu
SmLINC180642 negative_interaction SmLNCA111394-IBu
SmLINC180642 negative_interaction SmLNCA111425-IBu
SmLINC180642 negative_interaction SmLINC106902-IBu
SmLINC180642 negative_interaction SmLNCA106197-IBu
SmLINC180642 negative_interaction SmLNCA106195-IBu
SmLINC180642 negative_interaction SmLNCA104876-IBu
SmLINC180642 negative_interaction SmLNCA104661-IBu
SmLINC180642 negative_interaction SmLNCA104465-IBu
SmLINC180642 negative_interaction SmLNCA101686-IBu
SmLINC180642 negative_interaction SmLNCA101225-IBu
SmLINC181253 positive_interaction SmLINC180972
SmLINC181253 positive_interaction SmLINC128637-IBu
SmLINC180972 positive_interaction SmLINC179188
SmLINC180972 positive_interaction SmLINC128637-IBu
SmLINC180638 positive_interaction SmLINC179613
SmLINC180637 negative_interaction SmLNCA153493-IBu
SmLINC180637 negative_interaction SmLNCA151179-IBu
SmLINC180637 negative_interaction SmLNCA112669-IBu
SmLINC180637 negative_interaction SmLNCA111394-IBu
SmLINC180637 negative_interaction SmLNCA111425-IBu
SmLINC178916 negative_interaction SmLNCA175345-IBu
SmLINC178916 positive_interaction SmLINC178921
SmLINC179052 positive_interaction SmLINC126590-IBu
SmLINC180129 positive_interaction SmLNCA151446-IBu
SmLINC180129 positive_interaction SmLINC180632
SmLINC126785-IBu positive_interaction SmLNCA177210-IBu
SmLINC126785-IBu positive_interaction SmLNCA178847
SmLNCA179315 positive_interaction SmLNCA177210-IBu
SmLNCA179315 positive_interaction SmLNCA178847
SmLNCA179315 positive_interaction SmLINC126581-IBu
SmLINC126581-IBu positive_interaction SmLNCA178847
SmLNCA126328-IBu positive_interaction SmLNCA164087-IBu
SmLNCA130514-IBu positive_interaction SmLNCA136110-IBu
SmLNCA130514-IBu positive_interaction SmLNCS126503-IBu
SmLNCS126503-IBu positive_interaction SmLINC143493-IBu
SmLNCA126123-IBu positive_interaction SmLNCA179612
SmLNCA126123-IBu positive_interaction SmLNCA145110-IBu
SmLNCA132938-IBu positive_interaction SmLNCA163564-IBu
SmLNCA132938-IBu positive_interaction SmLNCA135199-IBu
SmLNCA132938-IBu positive_interaction SmLNCS178824
SmLINC179054 positive_interaction SmLNCA175265-IBu
SmLINC179054 positive_interaction SmLINC181090
SmLINC179054 positive_interaction SmLINC135988-IBu
SmLINC179054 positive_interaction SmLNCS178822
SmLNCA158666-IBu positive_interaction SmLNCA125069-IBu
SmLNCA152433-IBu positive_interaction SmLNCA141009-IBu
SmLNCA152433-IBu positive_interaction SmLINC125017-IBu
SmLNCA174444-IBu positive_interaction SmLINC181303
SmLNCA174444-IBu positive_interaction SmLNCA124805-IBu
SmLNCS124621-IBu positive_interaction SmLINC159150-IBu
SmLNCS124621-IBu positive_interaction SmLNCA155873-IBu
SmLNCS124621-IBu positive_interaction SmLINC179261
SmLNCS124621-IBu positive_interaction SmLNCA129613-IBu
SmLNCA168880-IBu positive_interaction SmLNCA148537-IBu
SmLNCA168880-IBu positive_interaction SmLNCA142408-IBu
SmLNCA168880-IBu positive_interaction SmLNCA133506-IBu
SmLNCA168880-IBu positive_interaction SmLNCA123558-IBu
SmLNCA142408-IBu positive_interaction SmLNCA133506-IBu
SmLNCA142408-IBu positive_interaction SmLNCA131572-IBu
SmLNCA142408-IBu positive_interaction SmLNCA123558-IBu
SmLNCA133506-IBu positive_interaction SmLNCA131572-IBu
SmLNCA133506-IBu positive_interaction SmLNCA123558-IBu
SmLINC180693 positive_interaction SmLNCA172649-IBu
SmLINC180693 positive_interaction SmLNCA145041-IBu
SmLINC180693 positive_interaction SmLNCA178855
SmLINC180693 positive_interaction SmLNCA123535-IBu
SmLNCA123535-IBu positive_interaction SmLINC179813
SmLNCA123535-IBu positive_interaction SmLNCA156911-IBu
SmLNCA123535-IBu positive_interaction SmLNCA144848-IBu
SmLNCA123535-IBu positive_interaction SmLNCA138911-IBu
SmLNCA123535-IBu positive_interaction SmLNCA129251-IBu
SmLNCA123535-IBu positive_interaction SmLINC126963-IBu
SmLINC180710 positive_interaction SmLNCA122959-IBu
SmLNCA176331-IBu positive_interaction SmLINC180073
SmLNCA176331-IBu positive_interaction SmLNCA122852-IBu
SmLINC180073 positive_interaction SmLNCA131103-IBu
SmLINC180073 positive_interaction SmLNCA122852-IBu
SmLNCA139243-IBu positive_interaction SmLNCA122451-IBu
SmLNCA143079-IBu positive_interaction SmLINC179945
SmLNCA143079-IBu positive_interaction SmLNCA165895-IBu
SmLNCA143079-IBu positive_interaction SmLNCA134777-IBu
SmLNCA143079-IBu positive_interaction SmLNCA122147-IBu
SmLNCA136119-IBu positive_interaction SmLNCA122314-IBu
SmLNCA169128-IBu positive_interaction SmLINC180116
SmLNCA169128-IBu positive_interaction SmLNCA170508-IBu
SmLNCA169128-IBu positive_interaction SmLNCA139875-IBu
SmLNCA169128-IBu positive_interaction SmLNCA138634-IBu
SmLNCA169128-IBu positive_interaction SmLNCA130949-IBu
SmLNCA169128-IBu positive_interaction SmLNCA127525-IBu
SmLNCA169128-IBu positive_interaction SmLNCA126144-IBu
SmLNCA169128-IBu positive_interaction SmLNCA122382-IBu
SmLNCA154974-IBu positive_interaction SmLINC179215
SmLNCA154974-IBu positive_interaction SmLNCA121661-IBu
SmLNCA159895-IBu positive_interaction SmLINC180890
SmLNCA159895-IBu positive_interaction SmLINC180499
SmLINC180890 positive_interaction SmLINC180499
SmLINC181501 positive_interaction SmLNCA120924-IBu
SmLNCA138388-IBu positive_interaction SmLNCA176493-IBu
SmLNCA138388-IBu positive_interaction SmLINC180003
SmLNCA138388-IBu positive_interaction SmLNCA165276-IBu
SmLNCA138388-IBu positive_interaction SmLNCA161599-IBu
SmLNCA138388-IBu positive_interaction SmLNCA153504-IBu
SmLNCA138388-IBu positive_interaction SmLNCS178953
SmLNCA138388-IBu positive_interaction SmLINC179261
SmLNCA138388-IBu positive_interaction SmLINC178840
SmLNCA138388-IBu positive_interaction SmLINC181954
SmLNCA138388-IBu positive_interaction SmLNCA179834
SmLNCA138388-IBu positive_interaction SmLNCA120924-IBu
SmLNCA120924-IBu positive_interaction SmLINC182095
SmLNCA120924-IBu positive_interaction SmLNCA179834
SmLNCA124056-IBu positive_interaction SmLNCA122551-IBu
SmLNCA124056-IBu positive_interaction SmLINC180485
SmLINC180485 positive_interaction SmLNCA172186-IBu
SmLNCA142785-IBu positive_interaction SmLNCA123800-IBu
SmLNCA142785-IBu positive_interaction SmLNCA120771-IBu
SmLNCA142121-IBu positive_interaction SmLNCA120771-IBu
SmLNCA123800-IBu positive_interaction SmLNCA120771-IBu
SmLINC180844 positive_interaction SmLINC137107-IBu
SmLINC180844 positive_interaction SmLINC181943
SmLINC181943 positive_interaction SmLINC179870
SmLINC181943 positive_interaction SmLINC137107-IBu
SmLINC181943 positive_interaction SmLNCA131460-IBu
SmLNCA135571-IBu positive_interaction SmLNCA165813-IBu
SmLNCA135571-IBu positive_interaction SmLNCA164564-IBu
SmLNCA135571-IBu positive_interaction SmLNCA156278-IBu
SmLNCA135571-IBu positive_interaction SmLNCA131291-IBu
SmLNCA135571-IBu positive_interaction SmLNCA120497-IBu
SmLINC131551-IBu positive_interaction SmLNCA121003-IBu
SmLNCS179072 positive_interaction SmLNCA140102-IBu
SmLNCA159217-IBu positive_interaction SmLINC180213
SmLNCA159217-IBu positive_interaction SmLNCA119972-IBu
SmLINC179317 positive_interaction SmLNCA169544-IBu
SmLINC179317 positive_interaction SmLNCA138868-IBu
SmLINC179317 positive_interaction SmLNCS132340-IBu
SmLINC179317 positive_interaction SmLNCA119836-IBu
SmLNCA164780-IBu positive_interaction SmLNCA179795
SmLNCA178782 positive_interaction SmLINC181305
SmLNCA178782 positive_interaction SmLINC182097
SmLNCA178782 positive_interaction SmLNCA138634-IBu
SmLNCA178782 positive_interaction SmLNCA119911-IBu
SmLNCA148092-IBu positive_interaction SmLNCA169735-IBu
SmLNCA148092-IBu positive_interaction SmLNCA158522-IBu
SmLNCA148092-IBu positive_interaction SmLNCA139623-IBu
SmLNCA148092-IBu positive_interaction SmLNCA137784-IBu
SmLNCA148092-IBu positive_interaction SmLNCA178755
SmLNCA148092-IBu positive_interaction SmLNCA119652-IBu
SmLINC134881-IBu positive_interaction SmLINC181923
SmLINC181667 positive_interaction SmLNCA119547-IBu
SmLNCA142534-IBu positive_interaction SmLNCA175863-IBu
SmLNCA142534-IBu positive_interaction SmLNCA174579-IBu
SmLNCA142534-IBu positive_interaction SmLNCA156673-IBu
SmLNCA142534-IBu positive_interaction SmLNCA154800-IBu
SmLNCA142534-IBu positive_interaction SmLNCA179072
SmLNCA142534-IBu positive_interaction SmLNCA140296-IBu
SmLNCA142534-IBu positive_interaction SmLNCA139835-IBu
SmLNCA142534-IBu positive_interaction SmLNCA135010-IBu
SmLNCA142534-IBu positive_interaction SmLNCA131679-IBu
SmLNCA142534-IBu positive_interaction SmLNCA131707-IBu
SmLNCA142534-IBu positive_interaction SmLNCA119547-IBu
SmLNCA119864-IBu positive_interaction SmLNCA179492
SmLNCA119864-IBu positive_interaction SmLNCA165644-IBu
SmLNCA119864-IBu positive_interaction SmLINC179513
SmLNCA119864-IBu positive_interaction SmLINC181108
SmLNCA119864-IBu positive_interaction SmLINC137979-IBu
SmLNCA119864-IBu positive_interaction SmLINC180540
SmLNCA171227-IBu positive_interaction SmLNCA179238
SmLNCA171227-IBu positive_interaction SmLNCA124925-IBu
SmLNCA171227-IBu positive_interaction SmLNCA118916-IBu
SmLNCA165391-IBu positive_interaction SmLNCA119187-IBu
SmLNCA129613-IBu positive_interaction SmLNCA166565-IBu
SmLNCA129613-IBu positive_interaction SmLNCA165895-IBu
SmLNCA129613-IBu positive_interaction SmLNCA164174-IBu
SmLNCA129613-IBu positive_interaction SmLNCA179391
SmLNCA129613-IBu positive_interaction SmLNCA164601-IBu
SmLNCA129613-IBu positive_interaction SmLINC159150-IBu
SmLNCA129613-IBu positive_interaction SmLINC181286
SmLNCA129613-IBu positive_interaction SmLNCA157032-IBu
SmLNCA129613-IBu positive_interaction SmLNCA155873-IBu
SmLNCA129613-IBu positive_interaction SmLNCA148164-IBu
SmLNCA129613-IBu positive_interaction SmLINC182026
SmLNCA129613-IBu positive_interaction SmLNCA145042-IBu
SmLNCA129613-IBu positive_interaction SmLNCA140288-IBu
SmLNCA129613-IBu positive_interaction SmLNCA139623-IBu
SmLNCA129613-IBu positive_interaction SmLNCA137554-IBu
SmLNCA129613-IBu positive_interaction SmLNCA133141-IBu
SmLNCA129613-IBu positive_interaction SmLNCA130351-IBu
SmLNCA129613-IBu positive_interaction SmLNCA122147-IBu
SmLNCA129613-IBu positive_interaction SmLNCA179797
SmLNCA129613-IBu positive_interaction SmLNCA118774-IBu
SmLINC180859 positive_interaction SmLNCA124354-IBu
SmLINC180859 positive_interaction SmLNCA119108-IBu
SmLNCA118298-IBu negative_interaction SmLNCA178568-IBu
SmLNCA118298-IBu negative_interaction SmLNCA178630-IBu
SmLNCA118298-IBu negative_interaction SmLNCA177003-IBu
SmLNCA118298-IBu negative_interaction SmLNCA176922-IBu
SmLNCA118298-IBu negative_interaction SmLNCA179583
SmLNCA118298-IBu negative_interaction SmLINC181638
SmLNCA118298-IBu negative_interaction SmLNCS174845-IBu
SmLNCA118298-IBu negative_interaction SmLNCA179548
SmLNCA118298-IBu negative_interaction SmLINC180083
SmLNCA118298-IBu negative_interaction SmLINC180082
SmLNCA118298-IBu negative_interaction SmLNCA172242-IBu
SmLNCA118298-IBu negative_interaction SmLINC180061
SmLNCA118298-IBu negative_interaction SmLNCA171495-IBu
SmLNCA118298-IBu negative_interaction SmLINC181562
SmLNCA118298-IBu negative_interaction SmLNCA171457-IBu
SmLNCA118298-IBu negative_interaction SmLNCS179099
SmLNCA118298-IBu negative_interaction SmLINC180050
SmLNCA118298-IBu negative_interaction SmLINC170636-IBu
SmLNCA118298-IBu negative_interaction SmLNCA169370-IBu
SmLNCA118298-IBu negative_interaction SmLNCA169319-IBu
SmLNCA118298-IBu negative_interaction SmLNCS169015-IBu
SmLNCA118298-IBu negative_interaction SmLNCA168302-IBu
SmLNCA118298-IBu negative_interaction SmLNCA179439
SmLNCA118298-IBu negative_interaction SmLINC181495
SmLNCA118298-IBu negative_interaction SmLNCA167115-IBu
SmLNCA118298-IBu negative_interaction SmLNCA165775-IBu
SmLNCA118298-IBu negative_interaction SmLNCA164859-IBu
SmLNCA118298-IBu negative_interaction SmLNCS179073
SmLNCA118298-IBu negative_interaction SmLINC179875
SmLNCA118298-IBu negative_interaction SmLNCA162166-IBu
SmLNCA118298-IBu negative_interaction SmLNCS179066
SmLNCA118298-IBu negative_interaction SmLINC181402
SmLNCA118298-IBu negative_interaction SmLNCS161888-IBu
SmLNCA118298-IBu negative_interaction SmLNCA161767-IBu
SmLNCA118298-IBu negative_interaction SmLNCA161023-IBu
SmLNCA118298-IBu negative_interaction SmLINC182159
SmLNCA118298-IBu negative_interaction SmLNCS179055
SmLNCA118298-IBu negative_interaction SmLNCA158380-IBu
SmLNCA118298-IBu negative_interaction SmLNCA179327
SmLNCA118298-IBu negative_interaction SmLNCA158035-IBu
SmLNCA118298-IBu negative_interaction SmLNCA157614-IBu
SmLNCA118298-IBu negative_interaction SmLNCA156976-IBu
SmLNCA118298-IBu negative_interaction SmLINC179635
SmLNCA118298-IBu negative_interaction SmLNCA156152-IBu
SmLNCA118298-IBu negative_interaction SmLNCA156584-IBu
SmLNCA118298-IBu negative_interaction SmLINC179623
SmLNCA118298-IBu negative_interaction SmLINC179587
SmLNCA118298-IBu negative_interaction SmLNCA154720-IBu
SmLNCA118298-IBu negative_interaction SmLINC154580-IBu
SmLNCA118298-IBu negative_interaction SmLINC181214
SmLNCA118298-IBu negative_interaction SmLNCA154000-IBu
SmLNCA118298-IBu negative_interaction SmLNCA153033-IBu
SmLNCA118298-IBu negative_interaction SmLINC181169
SmLNCA118298-IBu negative_interaction SmLNCA152752-IBu
SmLNCA118298-IBu negative_interaction SmLNCS178992
SmLNCA118298-IBu negative_interaction SmLINC182085
SmLNCA118298-IBu negative_interaction SmLNCA179198
SmLNCA118298-IBu negative_interaction SmLNCA149341-IBu
SmLNCA118298-IBu negative_interaction SmLNCA148446-IBu
SmLNCA118298-IBu negative_interaction SmLNCA147746-IBu
SmLNCA118298-IBu negative_interaction SmLINC182029
SmLNCA118298-IBu negative_interaction SmLNCA179121
SmLNCA118298-IBu negative_interaction SmLNCA146748-IBu
SmLNCA118298-IBu negative_interaction SmLNCA146570-IBu
SmLNCA118298-IBu negative_interaction SmLINC146169-IBu
SmLNCA118298-IBu negative_interaction SmLNCA146310-IBu
SmLNCA118298-IBu negative_interaction SmLNCA145706-IBu
SmLNCA118298-IBu negative_interaction SmLNCA145962-IBu
SmLNCA118298-IBu negative_interaction SmLNCA145859-IBu
SmLNCA118298-IBu negative_interaction SmLNCA144338-IBu
SmLNCA118298-IBu negative_interaction SmLNCA143319-IBu
SmLNCA118298-IBu negative_interaction SmLINC179254
SmLNCA118298-IBu negative_interaction SmLNCA179079
SmLNCA118298-IBu negative_interaction SmLINC179245
SmLNCA118298-IBu negative_interaction SmLINC179247
SmLNCA118298-IBu negative_interaction SmLNCA141334-IBu
SmLNCA118298-IBu negative_interaction SmLNCA140243-IBu
SmLNCA118298-IBu negative_interaction SmLNCA138997-IBu
SmLNCA118298-IBu negative_interaction SmLINC139107-IBu
SmLNCA118298-IBu negative_interaction SmLINC179174
SmLNCA118298-IBu negative_interaction SmLINC138070-IBu
SmLNCA118298-IBu negative_interaction SmLINC182011
SmLNCA118298-IBu negative_interaction SmLNCA137842-IBu
SmLNCA118298-IBu negative_interaction SmLNCA137739-IBu
SmLNCA118298-IBu negative_interaction SmLNCS178910
SmLNCA118298-IBu negative_interaction SmLINC136930-IBu
SmLNCA118298-IBu negative_interaction SmLINC180803
SmLNCA118298-IBu negative_interaction SmLINC180776
SmLNCA118298-IBu negative_interaction SmLINC179051
SmLNCA118298-IBu negative_interaction SmLNCA133595-IBu
SmLNCA118298-IBu negative_interaction SmLNCA131694-IBu
SmLNCA118298-IBu negative_interaction SmLNCA131245-IBu
SmLNCA118298-IBu negative_interaction SmLNCA130624-IBu
SmLNCA118298-IBu negative_interaction SmLNCA130557-IBu
SmLNCA118298-IBu negative_interaction SmLNCS130112-IBu
SmLNCA118298-IBu negative_interaction SmLNCA178875
SmLNCA118298-IBu negative_interaction SmLINC178965
SmLNCA118298-IBu negative_interaction SmLNCA128544-IBu
SmLNCA118298-IBu negative_interaction SmLNCA128342-IBu
SmLNCA118298-IBu negative_interaction SmLNCA127338-IBu
SmLNCA118298-IBu negative_interaction SmLINC178875
SmLNCA118298-IBu negative_interaction SmLNCA125958-IBu
SmLNCA118298-IBu negative_interaction SmLNCS126036-IBu
SmLNCA118298-IBu negative_interaction SmLNCA123379-IBu
SmLNCA118298-IBu negative_interaction SmLNCA179830
SmLNCA118298-IBu negative_interaction SmLNCA122275-IBu
SmLNCA118298-IBu negative_interaction SmLNCA179815
SmLNCA118298-IBu negative_interaction SmLINC181949
SmLNCA118298-IBu negative_interaction SmLINC180500
SmLNCA118298-IBu negative_interaction SmLINC181947
SmLNCA118298-IBu negative_interaction SmLNCA120787-IBu
SmLNCA118298-IBu negative_interaction SmLINC181938
SmLNCA118298-IBu negative_interaction SmLNCA120064-IBu
SmLNCA118298-IBu negative_interaction SmLNCA120079-IBu
SmLNCA118298-IBu negative_interaction SmLNCA119718-IBu
SmLNCA118298-IBu negative_interaction SmLINC180444
SmLNCA118298-IBu negative_interaction SmLINC180436
SmLNCA118298-IBu negative_interaction SmLINC118988-IBu
SmLNCA118298-IBu negative_interaction SmLNCA119111-IBu
SmLNCA118298-IBu negative_interaction SmLNCA179778
SmLNCA118298-IBu negative_interaction SmLNCA116917-IBu
SmLNCA118298-IBu negative_interaction SmLINC180350
SmLNCA118298-IBu negative_interaction SmLNCA115227-IBu
SmLNCA118298-IBu negative_interaction SmLNCA114513-IBu
SmLNCA118298-IBu negative_interaction SmLNCA114166-IBu
SmLNCA118298-IBu negative_interaction SmLNCA113041-IBu
SmLNCA118298-IBu negative_interaction SmLNCA112671-IBu
SmLNCA118298-IBu negative_interaction SmLNCA112433-IBu
SmLNCA118298-IBu negative_interaction SmLNCA112854-IBu
SmLNCA118298-IBu negative_interaction SmLNCA111709-IBu
SmLNCA118298-IBu negative_interaction SmLNCS179185
SmLNCA118298-IBu negative_interaction SmLNCS179184
SmLNCA118298-IBu negative_interaction SmLNCA179660
SmLNCA118298-IBu negative_interaction SmLINC180249
SmLNCA118298-IBu negative_interaction SmLNCA107990-IBu
SmLNCA118298-IBu negative_interaction SmLNCS179075
SmLNCA118298-IBu negative_interaction SmLINC179621
SmLNCA118298-IBu negative_interaction SmLINC179849
SmLNCA118298-IBu negative_interaction SmLINC181419
SmLNCA118298-IBu negative_interaction SmLINC181219
SmLNCA118298-IBu negative_interaction SmLINC105763-IBu
SmLNCA118298-IBu negative_interaction SmLNCA106197-IBu
SmLNCA118298-IBu negative_interaction SmLINC181102
SmLNCA118298-IBu negative_interaction SmLNCA105567-IBu
SmLNCA118298-IBu negative_interaction SmLNCA104876-IBu
SmLNCA118298-IBu negative_interaction SmLNCA104465-IBu
SmLNCA118298-IBu negative_interaction SmLNCA102866-IBu
SmLNCA118298-IBu negative_interaction SmLNCA101225-IBu
SmLNCA118298-IBu negative_interaction SmLINC181897
SmLNCA118298-IBu negative_interaction SmLINC180457
SmLNCA118298-IBu positive_interaction SmLNCA158326-IBu
SmLINC179501 positive_interaction SmLNCA170683-IBu
SmLINC179501 positive_interaction SmLNCA148797-IBu
SmLINC179501 positive_interaction SmLNCA118327-IBu
SmLNCA148797-IBu positive_interaction SmLNCA170683-IBu
SmLNCA148797-IBu positive_interaction SmLINC179215
SmLNCA148797-IBu positive_interaction SmLNCA118327-IBu
SmLINC179215 positive_interaction SmLNCA118327-IBu
SmLNCS179119 positive_interaction SmLNCA148279-IBu
SmLNCS179119 positive_interaction SmLINC180404
SmLINC182211 positive_interaction SmLINC182210
SmLINC155586-IBu positive_interaction SmLINC182209
SmLINC178885 positive_interaction SmLINC179870
SmLINC178885 positive_interaction SmLINC179006
SmLINC178885 positive_interaction SmLINC182213
SmLNCA166940-IBu positive_interaction SmLINC179638
SmLNCA166940-IBu positive_interaction SmLNCA154980-IBu
SmLNCA166940-IBu positive_interaction SmLNCA130892-IBu
SmLNCA166940-IBu positive_interaction SmLNCA123880-IBu
SmLNCA166940-IBu positive_interaction SmLINC181863
SmLNCA151841-IBu positive_interaction SmLNCA171813-IBu
SmLNCA151841-IBu positive_interaction SmLNCA179391
SmLNCA151841-IBu positive_interaction SmLNCA140288-IBu
SmLNCA151841-IBu positive_interaction SmLNCA123880-IBu
SmLNCA151841-IBu positive_interaction SmLINC181863
SmLNCA149459-IBu positive_interaction SmLINC179638
SmLNCA149459-IBu positive_interaction SmLNCA154980-IBu
SmLNCA149459-IBu positive_interaction SmLNCA123880-IBu
SmLNCA149459-IBu positive_interaction SmLNCA119652-IBu
SmLNCA149459-IBu positive_interaction SmLINC181863
SmLNCA123880-IBu positive_interaction SmLNCA179478
SmLNCA123880-IBu positive_interaction SmLNCA170057-IBu
SmLNCA123880-IBu positive_interaction SmLNCA154980-IBu
SmLNCA123880-IBu positive_interaction SmLNCA130892-IBu
SmLNCA123880-IBu positive_interaction SmLINC181863
SmLNCA179212 positive_interaction SmLNCA151446-IBu
SmLNCA179212 positive_interaction SmLINC180632
SmLNCA179212 positive_interaction SmLNCA117985-IBu
SmLNCA178870 positive_interaction SmLNCA151446-IBu
SmLNCA178870 positive_interaction SmLNCA118916-IBu
SmLNCA178870 positive_interaction SmLNCA117985-IBu
SmLNCA151729-IBu positive_interaction SmLNCA179767
SmLINC180663 positive_interaction SmLNCA138594-IBu
SmLINC180663 positive_interaction SmLNCA118906-IBu
SmLNCA118161-IBu positive_interaction SmLNCA139875-IBu
SmLNCA118161-IBu positive_interaction SmLNCA127525-IBu
SmLNCA118161-IBu positive_interaction SmLNCA119083-IBu
SmLNCA177776-IBu positive_interaction SmLINC117783-IBu
SmLINC128637-IBu positive_interaction SmLNCS179214
SmLNCA121661-IBu positive_interaction SmLNCA149498-IBu
SmLNCA121661-IBu positive_interaction SmLNCS179214
SmLINC179737 positive_interaction SmLINC180070
SmLINC179737 positive_interaction SmLINC179782
SmLINC179737 positive_interaction SmLNCA117511-IBu
SmLNCA179492 positive_interaction SmLNCA117803-IBu
SmLNCA155957-IBu negative_interaction SmLNCA107387-IBu
SmLNCA155957-IBu positive_interaction SmLNCA145885-IBu
SmLNCA155957-IBu positive_interaction SmLNCA136555-IBu
SmLNCA155957-IBu positive_interaction SmLNCA130661-IBu
SmLNCA155957-IBu positive_interaction SmLNCA117803-IBu
SmLNCA123558-IBu negative_interaction SmLINC181001
SmLNCA123558-IBu positive_interaction SmLNCA151872-IBu
SmLNCA123558-IBu positive_interaction SmLNCA117623-IBu
SmLNCS179159 negative_interaction SmLNCA156976-IBu
SmLNCS179159 positive_interaction SmLNCA179565
SmLNCS179159 positive_interaction SmLINC181840
SmLINC182220 positive_interaction SmLNCA118574-IBu
SmLNCA177433-IBu positive_interaction SmLNCA170251-IBu
SmLNCA177433-IBu positive_interaction SmLNCA145228-IBu
SmLNCA177433-IBu positive_interaction SmLNCA117368-IBu
SmLINC143493-IBu positive_interaction SmLINC117472-IBu
SmLNCA143403-IBu positive_interaction SmLINC181569
SmLNCA143403-IBu positive_interaction SmLNCA166148-IBu
SmLNCA143403-IBu positive_interaction SmLNCA152495-IBu
SmLNCA143403-IBu positive_interaction SmLINC180368
SmLNCA179395 positive_interaction SmLNCA171901-IBu
SmLNCA179395 positive_interaction SmLINC180685
SmLNCA179395 positive_interaction SmLNCA123262-IBu
SmLNCA179395 positive_interaction SmLINC116718-IBu
SmLINC181484 positive_interaction SmLINC116716-IBu
SmLNCA116555-IBu positive_interaction SmLNCA131572-IBu
SmLNCA170071-IBu positive_interaction SmLNCA116417-IBu
SmLNCA158616-IBu positive_interaction SmLNCA147808-IBu
SmLNCA158616-IBu positive_interaction SmLNCA116417-IBu
SmLNCA147808-IBu positive_interaction SmLNCA149497-IBu
SmLNCA147808-IBu positive_interaction SmLNCA130510-IBu
SmLNCA147808-IBu positive_interaction SmLNCA125564-IBu
SmLNCA147808-IBu positive_interaction SmLNCA116417-IBu
SmLNCA130510-IBu positive_interaction SmLNCA149497-IBu
SmLNCA130510-IBu positive_interaction SmLNCA141175-IBu
SmLNCA130510-IBu positive_interaction SmLNCA116417-IBu
SmLNCA125564-IBu positive_interaction SmLNCA149497-IBu
SmLNCA125564-IBu positive_interaction SmLNCA116417-IBu
SmLNCA116494-IBu positive_interaction SmLNCA155384-IBu
SmLNCA116494-IBu positive_interaction SmLNCA135745-IBu
SmLNCA179834 positive_interaction SmLNCA176493-IBu
SmLNCA179834 positive_interaction SmLINC182095
SmLNCA179834 positive_interaction SmLNCA153504-IBu
SmLNCA179834 positive_interaction SmLNCA148982-IBu
SmLNCA179834 positive_interaction SmLNCA135309-IBu
SmLNCA179834 positive_interaction SmLNCA134749-IBu
SmLNCA179834 positive_interaction SmLINC178840
SmLNCA179834 positive_interaction SmLNCA116247-IBu
SmLNCA156417-IBu positive_interaction SmLNCA115834-IBu
SmLNCA148537-IBu positive_interaction SmLNCA141505-IBu
SmLNCA148537-IBu positive_interaction SmLINC180600
SmLNCA148537-IBu positive_interaction SmLNCA115863-IBu
SmLNCA178838 positive_interaction SmLNCA161595-IBu
SmLNCA178838 positive_interaction SmLNCA115863-IBu
SmLINC180600 positive_interaction SmLNCA115863-IBu
SmLNCA115863-IBu negative_interaction SmLINC178921
SmLNCA115863-IBu positive_interaction SmLNCA175345-IBu
SmLNCA115863-IBu positive_interaction SmLNCA141505-IBu
SmLNCA115665-IBu positive_interaction SmLNCA169224-IBu
SmLNCA115665-IBu positive_interaction SmLINC179695
SmLNCA147422-IBu positive_interaction SmLNCA144600-IBu
SmLNCA147422-IBu positive_interaction SmLNCA115251-IBu
SmLNCA144600-IBu positive_interaction SmLNCA158864-IBu
SmLNCA144600-IBu positive_interaction SmLNCA157611-IBu
SmLNCA144600-IBu positive_interaction SmLNCA148805-IBu
SmLNCA144600-IBu positive_interaction SmLNCA137235-IBu
SmLNCA144600-IBu positive_interaction SmLNCA132666-IBu
SmLNCA144600-IBu positive_interaction SmLNCA115251-IBu
SmLNCA115251-IBu positive_interaction SmLINC157422-IBu
SmLNCA115251-IBu positive_interaction SmLNCA148805-IBu
SmLNCA115251-IBu positive_interaction SmLNCA146854-IBu
SmLNCA115251-IBu positive_interaction SmLNCA137235-IBu
SmLNCA179589 positive_interaction SmLNCA158400-IBu
SmLNCA179589 positive_interaction SmLINC181090
SmLNCA179589 positive_interaction SmLNCA127732-IBu
SmLNCA179589 positive_interaction SmLINC182204
SmLNCA179589 positive_interaction SmLNCA179763
SmLNCA179589 positive_interaction SmLNCA116534-IBu
SmLNCA179589 positive_interaction SmLNCA115007-IBu
SmLNCA155384-IBu positive_interaction SmLNCA115515-IBu
SmLINC180632 positive_interaction SmLNCA151446-IBu
SmLINC180632 positive_interaction SmLNCA115503-IBu
SmLNCA115503-IBu positive_interaction SmLNCA151446-IBu
SmLNCA151446-IBu positive_interaction SmLNCA114946-IBu
SmLINC179441 negative_interaction SmLNCA120626-IBu
SmLINC179441 positive_interaction SmLNCA163803-IBu
SmLINC179441 positive_interaction SmLINC181840
SmLINC179441 positive_interaction SmLNCA114946-IBu
SmLINC178921 negative_interaction SmLNCA175345-IBu
SmLINC178921 positive_interaction SmLNCA114946-IBu
SmLNCA114946-IBu positive_interaction SmLNCA179565
SmLNCA114946-IBu positive_interaction SmLNCA163803-IBu
SmLNCA179565 positive_interaction SmLNCA163803-IBu
SmLNCA179565 positive_interaction SmLINC181840
SmLNCA179565 positive_interaction SmLNCA114605-IBu
SmLNCA163803-IBu negative_interaction SmLNCA156976-IBu
SmLNCA163803-IBu negative_interaction SmLNCA130557-IBu
SmLNCA163803-IBu negative_interaction SmLNCA120626-IBu
SmLNCA163803-IBu positive_interaction SmLINC181840
SmLNCA163803-IBu positive_interaction SmLNCA114605-IBu
SmLINC181840 negative_interaction SmLNCA156976-IBu
SmLINC181840 negative_interaction SmLNCA130557-IBu
SmLINC181840 positive_interaction SmLNCA114605-IBu
SmLINC180368 positive_interaction SmLINC177241-IBu
SmLINC180368 positive_interaction SmLINC174185-IBu
SmLINC180368 positive_interaction SmLINC181569
SmLINC180368 positive_interaction SmLNCA171782-IBu
SmLINC180368 positive_interaction SmLNCA166148-IBu
SmLINC180368 positive_interaction SmLINC179236
SmLINC180368 positive_interaction SmLINC179151
SmLINC180368 positive_interaction SmLNCA134894-IBu
SmLINC180368 positive_interaction SmLINC180759
SmLINC180368 positive_interaction SmLINC180463
SmLINC180368 positive_interaction SmLNCA179726
SmLNCA179203 positive_interaction SmLNCA114591-IBu
SmLNCA148416-IBu positive_interaction SmLNCA114591-IBu
SmLINC181305 positive_interaction SmLINC182097
SmLINC181305 positive_interaction SmLINC179566
SmLINC181305 positive_interaction SmLNCA114556-IBu
SmLNCA164947-IBu positive_interaction SmLNCA113955-IBu
SmLNCA152260-IBu positive_interaction SmLNCA152251-IBu
SmLNCA152260-IBu positive_interaction SmLINC131562-IBu
SmLNCA152260-IBu positive_interaction SmLNCA113955-IBu
SmLNCA113955-IBu positive_interaction SmLNCA152251-IBu
SmLNCA161001-IBu positive_interaction SmLNCA176221-IBu
SmLNCA161001-IBu positive_interaction SmLNCA156673-IBu
SmLNCA161001-IBu positive_interaction SmLINC181093
SmLNCA161001-IBu positive_interaction SmLNCA132407-IBu
SmLNCA161001-IBu positive_interaction SmLINC180465
SmLNCA161001-IBu positive_interaction SmLNCA113580-IBu
SmLINC165358-IBu positive_interaction SmLNCA154886-IBu
SmLINC165358-IBu positive_interaction SmLNCA123475-IBu
SmLINC165358-IBu positive_interaction SmLINC180311
SmLNCA123475-IBu positive_interaction SmLINC180311
SmLINC181303 positive_interaction SmLNCA124805-IBu
SmLINC181303 positive_interaction SmLNCA113574-IBu
SmLNCA124805-IBu positive_interaction SmLINC180892
SmLNCA124805-IBu positive_interaction SmLNCA128540-IBu
SmLNCA124805-IBu positive_interaction SmLNCA113574-IBu
SmLNCA131453-IBu positive_interaction SmLNCA176601-IBu
SmLNCA131453-IBu positive_interaction SmLINC180305
SmLINC180305 positive_interaction SmLNCA176601-IBu
SmLNCA170398-IBu positive_interaction SmLNCA171782-IBu
SmLNCA170398-IBu positive_interaction SmLNCA154130-IBu
SmLNCA170398-IBu positive_interaction SmLNCS178962
SmLNCA170398-IBu positive_interaction SmLINC133211-IBu
SmLNCA170398-IBu positive_interaction SmLNCA113443-IBu
SmLNCA113443-IBu positive_interaction SmLNCA171782-IBu
SmLNCA113443-IBu positive_interaction SmLNCA154130-IBu
SmLNCA113443-IBu positive_interaction SmLNCA143228-IBu
SmLNCA113443-IBu positive_interaction SmLINC180787
SmLNCA113443-IBu positive_interaction SmLINC180463
SmLNCA169778-IBu positive_interaction SmLNCA139285-IBu
SmLNCA169778-IBu positive_interaction SmLNCA129673-IBu
SmLNCA169778-IBu positive_interaction SmLNCA113431-IBu
SmLNCA130564-IBu positive_interaction SmLNCA170821-IBu
SmLNCA130564-IBu positive_interaction SmLNCA167929-IBu
SmLNCA130564-IBu positive_interaction SmLNCA165740-IBu
SmLNCA130564-IBu positive_interaction SmLNCA158771-IBu
SmLNCA130564-IBu positive_interaction SmLINC179361
SmLNCA130564-IBu positive_interaction SmLNCA144576-IBu
SmLNCA130564-IBu positive_interaction SmLNCA139939-IBu
SmLNCA130564-IBu positive_interaction SmLINC180652
SmLNCA130564-IBu positive_interaction SmLNCA113431-IBu
SmLNCA117863-IBu positive_interaction SmLINC181570
SmLNCA117863-IBu positive_interaction SmLNCA142180-IBu
SmLNCA117863-IBu positive_interaction SmLINC180652
SmLNCA117863-IBu positive_interaction SmLINC180563
SmLNCA117863-IBu positive_interaction SmLINC118111-IBu
SmLNCA117863-IBu positive_interaction SmLNCA113431-IBu
SmLNCA179701 positive_interaction SmLNCA179700
SmLNCS178993 positive_interaction SmLNCA112598-IBu
SmLINC181765 positive_interaction SmLNCS179087
SmLINC181765 positive_interaction SmLNCA167403-IBu
SmLINC181765 positive_interaction SmLINC179896
SmLINC181765 positive_interaction SmLINC179867
SmLINC181765 positive_interaction SmLINC181328
SmLINC181765 positive_interaction SmLINC181286
SmLINC181765 positive_interaction SmLNCA136066-IBu
SmLINC181765 positive_interaction SmLNCS178824
SmLINC181765 positive_interaction SmLINC181863
SmLNCA175492-IBu positive_interaction SmLNCA141506-IBu
SmLNCA175492-IBu positive_interaction SmLNCA112853-IBu
SmLNCA179033 positive_interaction SmLNCA160915-IBu
SmLNCA179033 positive_interaction SmLNCA179031
SmLNCA179033 positive_interaction SmLNCA179688
SmLINC127679-IBu positive_interaction SmLNCA179688
SmLNCA179688 positive_interaction SmLNCA160915-IBu
SmLNCA179688 positive_interaction SmLNCA179031
SmLINC180116 positive_interaction SmLNCA173237-IBu
SmLINC180116 positive_interaction SmLNCA170508-IBu
SmLINC180116 positive_interaction SmLNCA154312-IBu
SmLINC180116 positive_interaction SmLNCA152604-IBu
SmLINC180116 positive_interaction SmLNCA138634-IBu
SmLINC180116 positive_interaction SmLNCA130949-IBu
SmLINC180116 positive_interaction SmLNCA128863-IBu
SmLINC180116 positive_interaction SmLNCA127525-IBu
SmLINC180116 positive_interaction SmLNCA126144-IBu
SmLINC180116 positive_interaction SmLNCA122386-IBu
SmLINC180116 positive_interaction SmLINC181759
SmLNCA165460-IBu positive_interaction SmLNCA145041-IBu
SmLNCA165460-IBu positive_interaction SmLINC179255
SmLNCA165460-IBu positive_interaction SmLNCA139235-IBu
SmLNCA165460-IBu positive_interaction SmLNCA120497-IBu
SmLNCA165460-IBu positive_interaction SmLNCA112082-IBu
SmLINC181758 positive_interaction SmLNCA173237-IBu
SmLINC154295-IBu positive_interaction SmLNCS179161
SmLINC154295-IBu positive_interaction SmLINC182168
SmLINC154295-IBu positive_interaction SmLNCA176209-IBu
SmLINC154295-IBu positive_interaction SmLNCA175265-IBu
SmLINC154295-IBu positive_interaction SmLNCA172870-IBu
SmLINC154295-IBu positive_interaction SmLNCA170984-IBu
SmLINC154295-IBu positive_interaction SmLNCA166723-IBu
SmLINC154295-IBu positive_interaction SmLNCA160145-IBu
SmLINC154295-IBu positive_interaction SmLNCA158864-IBu
SmLINC154295-IBu positive_interaction SmLNCA158887-IBu
SmLINC154295-IBu positive_interaction SmLNCA154416-IBu
SmLINC154295-IBu positive_interaction SmLNCA148302-IBu
SmLINC154295-IBu positive_interaction SmLNCA142704-IBu
SmLINC154295-IBu positive_interaction SmLNCA138822-IBu
SmLINC154295-IBu positive_interaction SmLNCA178994
SmLINC154295-IBu positive_interaction SmLINC135988-IBu
SmLINC154295-IBu positive_interaction SmLNCA130426-IBu
SmLINC154295-IBu positive_interaction SmLNCA127694-IBu
SmLINC154295-IBu positive_interaction SmLNCS127261-IBu
SmLINC154295-IBu positive_interaction SmLNCA122774-IBu
SmLINC154295-IBu positive_interaction SmLNCA117078-IBu
SmLINC154295-IBu positive_interaction SmLNCA114511-IBu
SmLINC154295-IBu positive_interaction SmLNCS179187
SmLINC181093 positive_interaction SmLNCA139286-IBu
SmLINC181093 positive_interaction SmLINC180465
SmLINC181093 positive_interaction SmLNCA111742-IBu
SmLNCA166359-IBu positive_interaction SmLNCA167459-IBu
SmLNCA166359-IBu positive_interaction SmLNCS179078
SmLNCA166359-IBu positive_interaction SmLINC179855
SmLNCA166359-IBu positive_interaction SmLINC157441-IBu
SmLNCA166359-IBu positive_interaction SmLNCA155873-IBu
SmLNCA166359-IBu positive_interaction SmLINC179261
SmLNCA166359-IBu positive_interaction SmLNCS178905
SmLNCA166359-IBu positive_interaction SmLNCA135774-IBu
SmLNCA166359-IBu positive_interaction SmLNCA127066-IBu
SmLNCA166359-IBu positive_interaction SmLNCA111844-IBu
SmLNCA155873-IBu positive_interaction SmLNCA167459-IBu
SmLNCA155873-IBu positive_interaction SmLNCS179078
SmLNCA155873-IBu positive_interaction SmLNCA164601-IBu
SmLNCA155873-IBu positive_interaction SmLINC179855
SmLNCA155873-IBu positive_interaction SmLINC157441-IBu
SmLNCA155873-IBu positive_interaction SmLNCA148336-IBu
SmLNCA155873-IBu positive_interaction SmLINC179261
SmLNCA155873-IBu positive_interaction SmLNCA142136-IBu
SmLNCA155873-IBu positive_interaction SmLNCA140402-IBu
SmLNCA155873-IBu positive_interaction SmLNCA139623-IBu
SmLNCA155873-IBu positive_interaction SmLNCA137784-IBu
SmLNCA155873-IBu positive_interaction SmLNCA136959-IBu
SmLNCA155873-IBu positive_interaction SmLNCS178905
SmLNCA155873-IBu positive_interaction SmLNCA136456-IBu
SmLNCA155873-IBu positive_interaction SmLNCA135774-IBu
SmLNCA155873-IBu positive_interaction SmLNCA133141-IBu
SmLNCA155873-IBu positive_interaction SmLINC180706
SmLNCA155873-IBu positive_interaction SmLNCA127066-IBu
SmLNCA155873-IBu positive_interaction SmLNCA123691-IBu
SmLNCA155873-IBu positive_interaction SmLNCA122147-IBu
SmLNCA155873-IBu positive_interaction SmLNCA119953-IBu
SmLNCA155873-IBu positive_interaction SmLNCA118774-IBu
SmLNCA155873-IBu positive_interaction SmLNCA114449-IBu
SmLNCA155873-IBu positive_interaction SmLNCA111844-IBu
SmLNCA131798-IBu positive_interaction SmLINC182145
SmLNCA131798-IBu positive_interaction SmLINC157441-IBu
SmLNCA131798-IBu positive_interaction SmLNCA127066-IBu
SmLNCA131798-IBu positive_interaction SmLNCA111844-IBu
SmLNCA177850-IBu positive_interaction SmLNCA176602-IBu
SmLNCA177850-IBu positive_interaction SmLNCA154886-IBu
SmLNCA177850-IBu positive_interaction SmLNCA139365-IBu
SmLNCA177850-IBu positive_interaction SmLNCA136456-IBu
SmLNCA177850-IBu positive_interaction SmLNCA131559-IBu
SmLNCA177850-IBu positive_interaction SmLNCA129673-IBu
SmLNCA177850-IBu positive_interaction SmLINC180607
SmLNCA177850-IBu positive_interaction SmLNCA122191-IBu
SmLNCA177850-IBu positive_interaction SmLNCA115573-IBu
SmLNCA177850-IBu positive_interaction SmLNCA112196-IBu
SmLNCA177850-IBu positive_interaction SmLNCA111844-IBu
SmLNCA177850-IBu positive_interaction SmLNCA111843-IBu
SmLNCA139286-IBu positive_interaction SmLNCA175670-IBu
SmLNCA139286-IBu positive_interaction SmLNCA171747-IBu
SmLNCA139286-IBu positive_interaction SmLNCA160303-IBu
SmLNCA139286-IBu positive_interaction SmLINC157915-IBu
SmLNCA139286-IBu positive_interaction SmLNCA153172-IBu
SmLNCA139286-IBu positive_interaction SmLNCA130223-IBu
SmLNCA139286-IBu positive_interaction SmLNCA127338-IBu
SmLNCA139286-IBu positive_interaction SmLNCA127349-IBu
SmLNCA139286-IBu positive_interaction SmLNCA123871-IBu
SmLNCA139286-IBu positive_interaction SmLINC180465
SmLNCA139286-IBu positive_interaction SmLINC181883
SmLNCA139286-IBu positive_interaction SmLNCA112647-IBu
SmLNCA139286-IBu positive_interaction SmLNCA111708-IBu
SmLNCA111461-IBu positive_interaction SmLNCA128967-IBu
SmLNCA111461-IBu positive_interaction SmLNCA122551-IBu
SmLNCA150043-IBu positive_interaction SmLNCA176328-IBu
SmLNCA150043-IBu positive_interaction SmLNCA171658-IBu
SmLNCA150043-IBu positive_interaction SmLINC181479
SmLNCA150043-IBu positive_interaction SmLNCA160301-IBu
SmLNCA150043-IBu positive_interaction SmLNCA149631-IBu
SmLNCA150043-IBu positive_interaction SmLNCS137022-IBu
SmLNCA150043-IBu positive_interaction SmLNCA136532-IBu
SmLNCA150043-IBu positive_interaction SmLNCA135536-IBu
SmLNCA150043-IBu positive_interaction SmLNCA130742-IBu
SmLNCA150043-IBu positive_interaction SmLINC178834
SmLNCA150043-IBu positive_interaction SmLNCA121978-IBu
SmLNCA150043-IBu positive_interaction SmLINC180276
SmLINC179766 positive_interaction SmLNCA176817-IBu
SmLINC179766 positive_interaction SmLNCA160795-IBu
SmLINC179766 positive_interaction SmLNCA159604-IBu
SmLINC179766 positive_interaction SmLNCA152628-IBu
SmLINC179766 positive_interaction SmLNCA150335-IBu
SmLINC179766 positive_interaction SmLNCA178942
SmLINC179766 positive_interaction SmLNCA178940
SmLINC179766 positive_interaction SmLNCA178939
SmLINC179766 positive_interaction SmLNCA178938
SmLINC179766 positive_interaction SmLNCA121845-IBu
SmLINC179766 positive_interaction SmLNCA111228-IBu
SmLNCA146854-IBu positive_interaction SmLNCA170251-IBu
SmLNCA146854-IBu positive_interaction SmLNCA157611-IBu
SmLNCA146854-IBu positive_interaction SmLNCA148805-IBu
SmLNCA146854-IBu positive_interaction SmLNCA144695-IBu
SmLNCA146854-IBu positive_interaction SmLNCA141505-IBu
SmLNCA146854-IBu positive_interaction SmLNCA139714-IBu
SmLNCA146854-IBu positive_interaction SmLNCA139499-IBu
SmLNCA146854-IBu positive_interaction SmLNCA137235-IBu
SmLNCA146854-IBu positive_interaction SmLNCA136064-IBu
SmLNCA146854-IBu positive_interaction SmLNCA135010-IBu
SmLNCA146854-IBu positive_interaction SmLNCA132666-IBu
SmLNCA146854-IBu positive_interaction SmLNCA131678-IBu
SmLNCA146854-IBu positive_interaction SmLNCA128967-IBu
SmLNCA146854-IBu positive_interaction SmLNCA127315-IBu
SmLNCA146854-IBu positive_interaction SmLNCA120715-IBu
SmLNCA146854-IBu positive_interaction SmLNCA119103-IBu
SmLNCA146854-IBu positive_interaction SmLNCA117368-IBu
SmLNCA146854-IBu positive_interaction SmLNCA117257-IBu
SmLNCA146854-IBu positive_interaction SmLNCA115249-IBu
SmLNCA146854-IBu positive_interaction SmLNCA113150-IBu
SmLNCA146854-IBu positive_interaction SmLNCA111394-IBu
SmLNCA146854-IBu positive_interaction SmLNCA111425-IBu
SmLINC179613 positive_interaction SmLNCA179663
SmLNCA113448-IBu positive_interaction SmLINC180213
SmLNCA113448-IBu positive_interaction SmLNCA111083-IBu
SmLNCA170717-IBu positive_interaction SmLNCA110796-IBu
SmLNCA141175-IBu positive_interaction SmLNCA130500-IBu
SmLNCA141175-IBu positive_interaction SmLNCA110506-IBu
SmLNCA128540-IBu positive_interaction SmLNCA110506-IBu
SmLNCA110506-IBu positive_interaction SmLINC127114-IBu
SmLNCA134074-IBu positive_interaction SmLNCA172217-IBu
SmLNCA134074-IBu positive_interaction SmLINC182146
SmLNCA134074-IBu positive_interaction SmLNCA136766-IBu
SmLNCA134074-IBu positive_interaction SmLNCA129437-IBu
SmLNCA134074-IBu positive_interaction SmLNCA123528-IBu
SmLNCA134074-IBu positive_interaction SmLNCA121761-IBu
SmLNCA134074-IBu positive_interaction SmLINC180399
SmLNCA134074-IBu positive_interaction SmLINC182197
SmLNCA134074-IBu positive_interaction SmLNCA110533-IBu
SmLNCA151872-IBu positive_interaction SmLINC110226-IBu
SmLNCA162093-IBu positive_interaction SmLNCA137980-IBu
SmLNCA162093-IBu positive_interaction SmLNCA131960-IBu
SmLNCA162093-IBu positive_interaction SmLNCA129171-IBu
SmLNCA162093-IBu positive_interaction SmLNCA121045-IBu
SmLNCA162093-IBu positive_interaction SmLNCA110155-IBu
SmLNCA113494-IBu positive_interaction SmLNCA110092-IBu
SmLINC179870 positive_interaction SmLNCA168127-IBu
SmLINC179870 positive_interaction SmLNCA164305-IBu
SmLINC179870 positive_interaction SmLNCA160658-IBu
SmLINC179870 positive_interaction SmLNCA154632-IBu
SmLINC179870 positive_interaction SmLNCA152495-IBu
SmLINC179870 positive_interaction SmLNCA151002-IBu
SmLINC179870 positive_interaction SmLINC179302
SmLINC179870 positive_interaction SmLNCA138911-IBu
SmLINC179870 positive_interaction SmLINC137107-IBu
SmLINC179870 positive_interaction SmLINC179009
SmLINC179870 positive_interaction SmLNCA131460-IBu
SmLINC179870 positive_interaction SmLINC179006
SmLINC179870 positive_interaction SmLINC182213
SmLINC179870 positive_interaction SmLINC180362
SmLINC179870 positive_interaction SmLINC100002123
SmLINC179870 positive_interaction SmLINC109855-IBu
SmLNCA125437-IBu positive_interaction SmLINC137108-IBu
SmLNCA125437-IBu positive_interaction SmLINC109855-IBu
SmLINC109855-IBu positive_interaction SmLNCA168127-IBu
SmLINC109855-IBu positive_interaction SmLINC180362
SmLNCA138594-IBu positive_interaction SmLINC180241
SmLNCA164564-IBu positive_interaction SmLNCA131291-IBu
SmLNCA164564-IBu positive_interaction SmLNCA179646
SmLNCA109741-IBu positive_interaction SmLNCA179516
SmLNCA109741-IBu positive_interaction SmLNCA145014-IBu
SmLNCA109741-IBu positive_interaction SmLINC129803-IBu
SmLNCA109741-IBu positive_interaction SmLINC117473-IBu
SmLNCA176817-IBu positive_interaction SmLNCA179596
SmLNCA176817-IBu positive_interaction SmLNCA173237-IBu
SmLNCA176817-IBu positive_interaction SmLNCA170508-IBu
SmLNCA176817-IBu positive_interaction SmLNCA162835-IBu
SmLNCA176817-IBu positive_interaction SmLNCA160795-IBu
SmLNCA176817-IBu positive_interaction SmLNCA159604-IBu
SmLNCA176817-IBu positive_interaction SmLNCA152628-IBu
SmLNCA176817-IBu positive_interaction SmLNCA150335-IBu
SmLNCA176817-IBu positive_interaction SmLNCA179162
SmLNCA176817-IBu positive_interaction SmLNCA142615-IBu
SmLNCA176817-IBu positive_interaction SmLNCA135568-IBu
SmLNCA176817-IBu positive_interaction SmLNCA135752-IBu
SmLNCA176817-IBu positive_interaction SmLNCA178942
SmLNCA176817-IBu positive_interaction SmLNCA178940
SmLNCA176817-IBu positive_interaction SmLNCA178939
SmLNCA176817-IBu positive_interaction SmLNCA178938
SmLNCA176817-IBu positive_interaction SmLNCA121845-IBu
SmLNCA176817-IBu positive_interaction SmLNCA109524-IBu
SmLNCA179596 positive_interaction SmLNCA170508-IBu
SmLNCA179596 positive_interaction SmLNCA160795-IBu
SmLNCA179596 positive_interaction SmLNCA158798-IBu
SmLNCA179596 positive_interaction SmLNCA152628-IBu
SmLNCA179596 positive_interaction SmLNCA179162
SmLNCA179596 positive_interaction SmLNCA142615-IBu
SmLNCA179596 positive_interaction SmLNCA137009-IBu
SmLNCA179596 positive_interaction SmLNCA135752-IBu
SmLNCA179596 positive_interaction SmLNCA178942
SmLNCA179596 positive_interaction SmLNCA178940
SmLNCA179596 positive_interaction SmLNCA178939
SmLNCA179596 positive_interaction SmLNCA178938
SmLNCA179596 positive_interaction SmLNCA109524-IBu
SmLNCA160795-IBu positive_interaction SmLNCA170508-IBu
SmLNCA160795-IBu positive_interaction SmLNCA162835-IBu
SmLNCA160795-IBu positive_interaction SmLNCA159604-IBu
SmLNCA160795-IBu positive_interaction SmLNCA152628-IBu
SmLNCA160795-IBu positive_interaction SmLNCA149207-IBu
SmLNCA160795-IBu positive_interaction SmLNCA142615-IBu
SmLNCA160795-IBu positive_interaction SmLNCA135568-IBu
SmLNCA160795-IBu positive_interaction SmLNCA178942
SmLNCA160795-IBu positive_interaction SmLNCA178940
SmLNCA160795-IBu positive_interaction SmLNCA178939
SmLNCA160795-IBu positive_interaction SmLNCA178938
SmLNCA160795-IBu positive_interaction SmLNCA121845-IBu
SmLNCA160795-IBu positive_interaction SmLNCA111563-IBu
SmLNCA160795-IBu positive_interaction SmLNCA109524-IBu
SmLNCA178938 positive_interaction SmLNCA162835-IBu
SmLNCA178938 positive_interaction SmLNCA159604-IBu
SmLNCA178938 positive_interaction SmLNCA152628-IBu
SmLNCA178938 positive_interaction SmLNCA135568-IBu
SmLNCA178938 positive_interaction SmLNCA135752-IBu
SmLNCA178938 positive_interaction SmLNCA178942
SmLNCA178938 positive_interaction SmLNCA178940
SmLNCA178938 positive_interaction SmLNCA178939
SmLNCA178938 positive_interaction SmLNCA121845-IBu
SmLNCA178938 positive_interaction SmLNCA111563-IBu
SmLNCA178938 positive_interaction SmLNCA109524-IBu
SmLNCA136035-IBu positive_interaction SmLINC181623
SmLNCA136035-IBu positive_interaction SmLNCA175799-IBu
SmLNCA136035-IBu positive_interaction SmLNCA170821-IBu
SmLNCA136035-IBu positive_interaction SmLNCA168020-IBu
SmLNCA136035-IBu positive_interaction SmLNCA164978-IBu
SmLNCA136035-IBu positive_interaction SmLNCA161635-IBu
SmLNCA136035-IBu positive_interaction SmLNCA158524-IBu
SmLNCA136035-IBu positive_interaction SmLINC179689
SmLNCA136035-IBu positive_interaction SmLNCA149204-IBu
SmLNCA136035-IBu positive_interaction SmLNCA139235-IBu
SmLNCA136035-IBu positive_interaction SmLINC129803-IBu
SmLNCA136035-IBu positive_interaction SmLINC180652
SmLNCA136035-IBu positive_interaction SmLNCA124693-IBu
SmLNCA136035-IBu positive_interaction SmLNCA119140-IBu
SmLNCA136035-IBu positive_interaction SmLNCA179723
SmLNCA136035-IBu positive_interaction SmLNCA109318-IBu
SmLNCA179723 positive_interaction SmLINC181623
SmLNCA179723 positive_interaction SmLNCA152604-IBu
SmLNCA179723 positive_interaction SmLNCA149204-IBu
SmLNCA179723 positive_interaction SmLNCA149207-IBu
SmLNCA179723 positive_interaction SmLNCA142615-IBu
SmLNCA179723 positive_interaction SmLNCA139235-IBu
SmLNCA179723 positive_interaction SmLNCA124693-IBu
SmLNCA179723 positive_interaction SmLNCA109318-IBu
SmLNCA109318-IBu positive_interaction SmLINC181623
SmLNCA109318-IBu positive_interaction SmLNCA175799-IBu
SmLNCA109318-IBu positive_interaction SmLNCA179571
SmLNCA109318-IBu positive_interaction SmLNCA149204-IBu
SmLNCA109318-IBu positive_interaction SmLNCA142615-IBu
SmLNCA109318-IBu positive_interaction SmLINC129803-IBu
SmLNCA109318-IBu positive_interaction SmLINC180652
SmLNCA109318-IBu positive_interaction SmLNCA124693-IBu
SmLNCA109318-IBu positive_interaction SmLNCA119140-IBu
SmLNCA170508-IBu positive_interaction SmLNCA170320-IBu
SmLNCA170508-IBu positive_interaction SmLNCA154312-IBu
SmLNCA170508-IBu positive_interaction SmLNCA179162
SmLNCA170508-IBu positive_interaction SmLNCA138634-IBu
SmLNCA170508-IBu positive_interaction SmLNCA137009-IBu
SmLNCA170508-IBu positive_interaction SmLNCA126144-IBu
SmLNCA170508-IBu positive_interaction SmLNCA109265-IBu
SmLNCA139875-IBu positive_interaction SmLNCA123985-IBu
SmLNCA139875-IBu positive_interaction SmLINC181759
SmLNCA139875-IBu positive_interaction SmLNCA109265-IBu
SmLNCA150264-IBu positive_interaction SmLNCA177928-IBu
SmLNCA150264-IBu positive_interaction SmLNCA176221-IBu
SmLNCA150264-IBu positive_interaction SmLNCA174411-IBu
SmLNCA150264-IBu positive_interaction SmLINC171800-IBu
SmLNCA150264-IBu positive_interaction SmLNCA167419-IBu
SmLNCA150264-IBu positive_interaction SmLNCA164256-IBu
SmLNCA150264-IBu positive_interaction SmLINC181431
SmLNCA150264-IBu positive_interaction SmLINC164599-IBu
SmLNCA150264-IBu positive_interaction SmLNCA154183-IBu
SmLNCA150264-IBu positive_interaction SmLNCA145934-IBu
SmLNCA150264-IBu positive_interaction SmLNCA142706-IBu
SmLNCA150264-IBu positive_interaction SmLNCS143325-IBu
SmLNCA150264-IBu positive_interaction SmLNCA139835-IBu
SmLNCA150264-IBu positive_interaction SmLINC138658-IBu
SmLNCA150264-IBu positive_interaction SmLNCA133940-IBu
SmLNCA150264-IBu positive_interaction SmLNCA131707-IBu
SmLNCA150264-IBu positive_interaction SmLNCA123984-IBu
SmLNCA150264-IBu positive_interaction SmLINC180465
SmLNCA150264-IBu positive_interaction SmLNCA116350-IBu
SmLNCA150264-IBu positive_interaction SmLNCA113580-IBu
SmLNCA150264-IBu positive_interaction SmLNCA113138-IBu
SmLNCA150264-IBu positive_interaction SmLNCA110075-IBu
SmLNCA150264-IBu positive_interaction SmLNCA109498-IBu
SmLNCA150264-IBu positive_interaction SmLNCA108919-IBu
SmLNCS179126 positive_interaction SmLINC179855
SmLNCS179126 positive_interaction SmLNCA154982-IBu
SmLNCS179126 positive_interaction SmLNCA136110-IBu
SmLNCS179126 positive_interaction SmLNCA114449-IBu
SmLNCS179126 positive_interaction SmLNCA109115-IBu
SmLNCA154886-IBu positive_interaction SmLNCA176602-IBu
SmLNCA154886-IBu positive_interaction SmLNCA165895-IBu
SmLNCA154886-IBu positive_interaction SmLNCA154982-IBu
SmLNCA154886-IBu positive_interaction SmLNCA148164-IBu
SmLNCA154886-IBu positive_interaction SmLNCA136110-IBu
SmLNCA154886-IBu positive_interaction SmLNCA135199-IBu
SmLNCA154886-IBu positive_interaction SmLNCA123998-IBu
SmLNCA154886-IBu positive_interaction SmLNCA123528-IBu
SmLNCA154886-IBu positive_interaction SmLNCA109115-IBu
SmLNCA154982-IBu positive_interaction SmLNCA165895-IBu
SmLNCA154982-IBu positive_interaction SmLNCA157032-IBu
SmLNCA154982-IBu positive_interaction SmLNCA148164-IBu
SmLNCA154982-IBu positive_interaction SmLNCA136110-IBu
SmLNCA154982-IBu positive_interaction SmLINC181863
SmLNCA154982-IBu positive_interaction SmLNCA109115-IBu
SmLNCA111083-IBu positive_interaction SmLINC180213
SmLNCA111083-IBu positive_interaction SmLNCA172027-IBu
SmLNCA111083-IBu positive_interaction SmLNCA123339-IBu
SmLNCA111083-IBu positive_interaction SmLNCA119972-IBu
SmLNCA111083-IBu positive_interaction SmLINC181831
SmLNCA111083-IBu positive_interaction SmLINC181662
SmLINC181662 positive_interaction SmLINC181568
SmLINC181662 positive_interaction SmLINC181460
SmLINC181662 positive_interaction SmLNCS178935
SmLINC181662 positive_interaction SmLNCA130737-IBu
SmLINC181662 positive_interaction SmLNCA123339-IBu
SmLINC181662 positive_interaction SmLNCA119972-IBu
SmLINC181662 positive_interaction SmLNCA120303-IBu
SmLINC181662 positive_interaction SmLINC181917
SmLINC181662 positive_interaction SmLINC181831
SmLINC109029-IBu positive_interaction SmLNCA135568-IBu
SmLINC109029-IBu positive_interaction SmLINC181830
SmLNCA158524-IBu positive_interaction SmLINC181623
SmLNCA158524-IBu positive_interaction SmLNCA179500
SmLNCA158524-IBu positive_interaction SmLNCA170821-IBu
SmLNCA158524-IBu positive_interaction SmLNCA168020-IBu
SmLNCA158524-IBu positive_interaction SmLNCA162803-IBu
SmLNCA158524-IBu positive_interaction SmLNCA161635-IBu
SmLNCA158524-IBu positive_interaction SmLINC179689
SmLNCA158524-IBu positive_interaction SmLINC179241
SmLNCA158524-IBu positive_interaction SmLINC130054-IBu
SmLNCA158524-IBu positive_interaction SmLNCA119140-IBu
SmLNCA158524-IBu positive_interaction SmLNCA108868-IBu
SmLINC118111-IBu positive_interaction SmLNCA162803-IBu
SmLINC118111-IBu positive_interaction SmLNCA161635-IBu
SmLINC118111-IBu positive_interaction SmLNCA142180-IBu
SmLINC118111-IBu positive_interaction SmLNCA139285-IBu
SmLINC118111-IBu positive_interaction SmLNCA113431-IBu
SmLINC118111-IBu positive_interaction SmLNCA108868-IBu
SmLNCA162874-IBu positive_interaction SmLNCA173161-IBu
SmLNCA162874-IBu positive_interaction SmLNCA108627-IBu
SmLNCA116583-IBu positive_interaction SmLINC108616-IBu
SmLNCA146516-IBu positive_interaction SmLNCA179516
SmLNCA146516-IBu positive_interaction SmLINC181331
SmLNCA146516-IBu positive_interaction SmLINC181330
SmLNCA146516-IBu positive_interaction SmLNCA138853-IBu
SmLNCA146516-IBu positive_interaction SmLINC129803-IBu
SmLNCA146516-IBu positive_interaction SmLINC117473-IBu
SmLNCA146516-IBu positive_interaction SmLNCA112082-IBu
SmLNCA146516-IBu positive_interaction SmLINC108438-IBu
SmLINC108438-IBu positive_interaction SmLNCA179516
SmLINC108438-IBu positive_interaction SmLINC181331
SmLINC108438-IBu positive_interaction SmLINC181330
SmLINC108438-IBu positive_interaction SmLNCA179288
SmLINC108438-IBu positive_interaction SmLINC129803-IBu
SmLINC108438-IBu positive_interaction SmLNCA122386-IBu
SmLINC108438-IBu positive_interaction SmLINC117473-IBu
SmLINC108438-IBu positive_interaction SmLNCA112082-IBu
SmLNCA179527 positive_interaction SmLNCA169544-IBu
SmLNCA179527 positive_interaction SmLNCA138868-IBu
SmLNCA179527 positive_interaction SmLINC180614
SmLNCA179527 positive_interaction SmLNCA110208-IBu
SmLNCA179527 positive_interaction SmLNCA108453-IBu
SmLNCA124495-IBu positive_interaction SmLNCA108453-IBu
SmLNCA115168-IBu positive_interaction SmLINC179557
SmLNCA115168-IBu positive_interaction SmLINC179402
SmLNCA115168-IBu positive_interaction SmLNCA139365-IBu
SmLNCA115168-IBu positive_interaction SmLNCA122191-IBu
SmLNCA115168-IBu positive_interaction SmLINC180347
SmLNCA115168-IBu positive_interaction SmLNCA108372-IBu
SmLNCA142180-IBu positive_interaction SmLINC179949
SmLNCA142180-IBu positive_interaction SmLNCA162803-IBu
SmLNCA142180-IBu positive_interaction SmLNCA161639-IBu
SmLNCA142180-IBu positive_interaction SmLNCA156413-IBu
SmLNCA142180-IBu positive_interaction SmLNCA155503-IBu
SmLNCA142180-IBu positive_interaction SmLNCA151867-IBu
SmLNCA142180-IBu positive_interaction SmLNCA144137-IBu
SmLNCA142180-IBu positive_interaction SmLNCA140558-IBu
SmLNCA142180-IBu positive_interaction SmLNCA139285-IBu
SmLNCA142180-IBu positive_interaction SmLNCA136993-IBu
SmLNCA142180-IBu positive_interaction SmLNCA132890-IBu
SmLNCA142180-IBu positive_interaction SmLNCA127638-IBu
SmLNCA142180-IBu positive_interaction SmLINC180563
SmLNCA142180-IBu positive_interaction SmLNCA115573-IBu
SmLNCA142180-IBu positive_interaction SmLNCA113431-IBu
SmLNCA142180-IBu positive_interaction SmLNCA112082-IBu
SmLNCA142180-IBu positive_interaction SmLNCA112196-IBu
SmLNCA142180-IBu positive_interaction SmLNCA111843-IBu
SmLNCA142180-IBu positive_interaction SmLNCA108868-IBu
SmLNCA142180-IBu positive_interaction SmLINC180065
SmLNCA115573-IBu positive_interaction SmLNCA177795-IBu
SmLNCA115573-IBu positive_interaction SmLNCA176602-IBu
SmLNCA115573-IBu positive_interaction SmLINC179949
SmLNCA115573-IBu positive_interaction SmLNCA165218-IBu
SmLNCA115573-IBu positive_interaction SmLNCA161639-IBu
SmLNCA115573-IBu positive_interaction SmLNCA160953-IBu
SmLNCA115573-IBu positive_interaction SmLNCA160328-IBu
SmLNCA115573-IBu positive_interaction SmLINC181332
SmLNCA115573-IBu positive_interaction SmLINC179702
SmLNCA115573-IBu positive_interaction SmLNCA156413-IBu
SmLNCA115573-IBu positive_interaction SmLNCA155550-IBu
SmLNCA115573-IBu positive_interaction SmLNCA153591-IBu
SmLNCA115573-IBu positive_interaction SmLINC179557
SmLNCA115573-IBu positive_interaction SmLNCA151867-IBu
SmLNCA115573-IBu positive_interaction SmLNCA151819-IBu
SmLNCA115573-IBu positive_interaction SmLNCA144576-IBu
SmLNCA115573-IBu positive_interaction SmLNCA140558-IBu
SmLNCA115573-IBu positive_interaction SmLNCA139365-IBu
SmLNCA115573-IBu positive_interaction SmLNCA136456-IBu
SmLNCA115573-IBu positive_interaction SmLNCA134410-IBu
SmLNCA115573-IBu positive_interaction SmLNCA131559-IBu
SmLNCA115573-IBu positive_interaction SmLNCA122191-IBu
SmLNCA115573-IBu positive_interaction SmLNCA121604-IBu
SmLNCA115573-IBu positive_interaction SmLNCA112196-IBu
SmLNCA115573-IBu positive_interaction SmLNCA111843-IBu
SmLNCA115573-IBu positive_interaction SmLINC180065
SmLNCA130737-IBu positive_interaction SmLINC180003
SmLNCA130737-IBu positive_interaction SmLINC181460
SmLNCA130737-IBu positive_interaction SmLNCA165276-IBu
SmLNCA130737-IBu positive_interaction SmLINC181138
SmLNCA130737-IBu positive_interaction SmLNCS178953
SmLNCA130737-IBu positive_interaction SmLINC181917
SmLNCA130737-IBu positive_interaction SmLNCA108411-IBu
SmLNCA171782-IBu positive_interaction SmLNCA166148-IBu
SmLNCA171782-IBu positive_interaction SmLINC153354-IBu
SmLNCA171782-IBu positive_interaction SmLNCA139236-IBu
SmLNCA171782-IBu positive_interaction SmLINC180787
SmLNCA171782-IBu positive_interaction SmLNCA124405-IBu
SmLNCA171782-IBu positive_interaction SmLINC180463
SmLNCA171782-IBu positive_interaction SmLNCA179726
SmLNCA171782-IBu positive_interaction SmLNCA108224-IBu
SmLNCA167572-IBu positive_interaction SmLNCA175799-IBu
SmLNCA167572-IBu positive_interaction SmLNCA179442
SmLNCA167572-IBu positive_interaction SmLNCA164978-IBu
SmLNCA167572-IBu positive_interaction SmLINC179813
SmLNCA167572-IBu positive_interaction SmLINC182107
SmLNCA167572-IBu positive_interaction SmLNCA179235
SmLNCA167572-IBu positive_interaction SmLINC181149
SmLNCA167572-IBu positive_interaction SmLNCA152462-IBu
SmLNCA167572-IBu positive_interaction SmLNCA179105
SmLNCA167572-IBu positive_interaction SmLNCA145014-IBu
SmLNCA167572-IBu positive_interaction SmLINC180787
SmLNCA167572-IBu positive_interaction SmLNCA135425-IBu
SmLNCA167572-IBu positive_interaction SmLINC180463
SmLNCA167572-IBu positive_interaction SmLINC182197
SmLNCA167572-IBu positive_interaction SmLINC117473-IBu
SmLNCA167572-IBu positive_interaction SmLNCA108224-IBu
SmLNCA145014-IBu positive_interaction SmLNCA175799-IBu
SmLNCA145014-IBu positive_interaction SmLNCA164978-IBu
SmLNCA145014-IBu positive_interaction SmLINC179813
SmLNCA145014-IBu positive_interaction SmLINC182107
SmLNCA145014-IBu positive_interaction SmLNCA152462-IBu
SmLNCA145014-IBu positive_interaction SmLINC179361
SmLNCA145014-IBu positive_interaction SmLNCS178962
SmLNCA145014-IBu positive_interaction SmLINC180787
SmLNCA145014-IBu positive_interaction SmLNCA135425-IBu
SmLNCA145014-IBu positive_interaction SmLINC129803-IBu
SmLNCA145014-IBu positive_interaction SmLINC180463
SmLNCA145014-IBu positive_interaction SmLINC117473-IBu
SmLNCA145014-IBu positive_interaction SmLNCA108224-IBu
SmLNCA108224-IBu positive_interaction SmLINC182107
SmLNCA108224-IBu positive_interaction SmLNCA152462-IBu
SmLNCA108224-IBu positive_interaction SmLNCS178962
SmLNCA108224-IBu positive_interaction SmLNCA139236-IBu
SmLNCA108224-IBu positive_interaction SmLINC180787
SmLNCA108224-IBu positive_interaction SmLNCA135425-IBu
SmLNCA108224-IBu positive_interaction SmLINC180463
SmLNCA108224-IBu positive_interaction SmLINC117473-IBu
SmLNCA108224-IBu positive_interaction SmLNCA108180-IBu
SmLNCA141505-IBu positive_interaction SmLNCA175345-IBu
SmLNCA141505-IBu positive_interaction SmLNCA161595-IBu
SmLNCA141505-IBu positive_interaction SmLNCA148805-IBu
SmLNCA141505-IBu positive_interaction SmLNCA144695-IBu
SmLNCA141505-IBu positive_interaction SmLNCA139499-IBu
SmLNCA141505-IBu positive_interaction SmLNCA137235-IBu
SmLNCA141505-IBu positive_interaction SmLNCA136064-IBu
SmLNCA141505-IBu positive_interaction SmLNCA132666-IBu
SmLNCA141505-IBu positive_interaction SmLNCA131678-IBu
SmLNCA141505-IBu positive_interaction SmLNCA131679-IBu
SmLNCA141505-IBu positive_interaction SmLNCA127315-IBu
SmLNCA141505-IBu positive_interaction SmLNCA120715-IBu
SmLNCA141505-IBu positive_interaction SmLNCA120626-IBu
SmLNCA141505-IBu positive_interaction SmLINC182219
SmLNCA141505-IBu positive_interaction SmLNCA115976-IBu
SmLNCA141505-IBu positive_interaction SmLNCA115249-IBu
SmLNCA141505-IBu positive_interaction SmLNCA113150-IBu
SmLNCA141505-IBu positive_interaction SmLNCA179560
SmLNCA137235-IBu positive_interaction SmLNCA158864-IBu
SmLNCA137235-IBu positive_interaction SmLINC157422-IBu
SmLNCA137235-IBu positive_interaction SmLNCA148805-IBu
SmLNCA137235-IBu positive_interaction SmLNCA145935-IBu
SmLNCA137235-IBu positive_interaction SmLNCA144695-IBu
SmLNCA137235-IBu positive_interaction SmLNCA142704-IBu
SmLNCA137235-IBu positive_interaction SmLNCA139499-IBu
SmLNCA137235-IBu positive_interaction SmLNCA138822-IBu
SmLNCA137235-IBu positive_interaction SmLNCA137773-IBu
SmLNCA137235-IBu positive_interaction SmLNCA136064-IBu
SmLNCA137235-IBu positive_interaction SmLNCA132666-IBu
SmLNCA137235-IBu positive_interaction SmLNCA131678-IBu
SmLNCA137235-IBu positive_interaction SmLNCA127694-IBu
SmLNCA137235-IBu positive_interaction SmLNCA127315-IBu
SmLNCA137235-IBu positive_interaction SmLNCA120715-IBu
SmLNCA137235-IBu positive_interaction SmLNCA119103-IBu
SmLNCA137235-IBu positive_interaction SmLINC182219
SmLNCA137235-IBu positive_interaction SmLNCA117257-IBu
SmLNCA137235-IBu positive_interaction SmLNCA115976-IBu
SmLNCA137235-IBu positive_interaction SmLNCA115249-IBu
SmLNCA137235-IBu positive_interaction SmLNCA113150-IBu
SmLNCA137235-IBu positive_interaction SmLNCA111425-IBu
SmLNCA137235-IBu positive_interaction SmLNCA179560
SmLINC180614 positive_interaction SmLNCA179238
SmLINC180614 positive_interaction SmLNCA140299-IBu
SmLINC180614 positive_interaction SmLNCA108453-IBu
SmLINC180614 positive_interaction SmLNCA107748-IBu
SmLNCA107387-IBu negative_interaction SmLNCA164810-IBu
SmLNCA107387-IBu negative_interaction SmLINC179805
SmLNCA107387-IBu negative_interaction SmLNCA117803-IBu
SmLNCA107387-IBu negative_interaction SmLINC180295
SmLINC179761 positive_interaction SmLINC181558
SmLINC180656 positive_interaction SmLINC181558
SmLNCA160279-IBu positive_interaction SmLNCA170320-IBu
SmLNCA160279-IBu positive_interaction SmLNCA129171-IBu
SmLNCA160279-IBu positive_interaction SmLNCA109265-IBu
SmLNCA160279-IBu positive_interaction SmLNCA108868-IBu
SmLNCA160279-IBu positive_interaction SmLNCA107443-IBu
SmLNCA158798-IBu positive_interaction SmLNCA149222-IBu
SmLNCA158798-IBu positive_interaction SmLNCA148949-IBu
SmLNCA158798-IBu positive_interaction SmLNCA135752-IBu
SmLNCA158798-IBu positive_interaction SmLNCA107443-IBu
SmLNCA149222-IBu positive_interaction SmLNCA170320-IBu
SmLNCA149222-IBu positive_interaction SmLINC130054-IBu
SmLNCA149222-IBu positive_interaction SmLNCA128863-IBu
SmLNCA149222-IBu positive_interaction SmLNCA108868-IBu
SmLNCA149222-IBu positive_interaction SmLNCA107443-IBu
SmLNCA148949-IBu positive_interaction SmLNCA135752-IBu
SmLNCA148949-IBu positive_interaction SmLNCA126077-IBu
SmLNCA148949-IBu positive_interaction SmLNCA107443-IBu
SmLNCA126077-IBu positive_interaction SmLNCA107443-IBu
SmLNCA107443-IBu positive_interaction SmLNCA170320-IBu
SmLNCA107443-IBu positive_interaction SmLNCA108868-IBu
SmLNCS179122 positive_interaction SmLNCA171068-IBu
SmLNCS179122 positive_interaction SmLNCA156413-IBu
SmLNCS179122 positive_interaction SmLINC179557
SmLNCS179122 positive_interaction SmLNCA144576-IBu
SmLNCS179122 positive_interaction SmLNCA136101-IBu
SmLNCS179122 positive_interaction SmLNCA136124-IBu
SmLNCS179122 positive_interaction SmLNCA133125-IBu
SmLNCS179122 positive_interaction SmLNCA113431-IBu
SmLNCS179122 positive_interaction SmLNCA108372-IBu
SmLNCS179122 positive_interaction SmLNCA107189-IBu
SmLNCA173161-IBu positive_interaction SmLNCA171068-IBu
SmLNCA173161-IBu positive_interaction SmLNCA161635-IBu
SmLNCA173161-IBu positive_interaction SmLNCA160328-IBu
SmLNCA173161-IBu positive_interaction SmLNCA120497-IBu
SmLNCA173161-IBu positive_interaction SmLNCA113431-IBu
SmLNCA173161-IBu positive_interaction SmLNCA108627-IBu
SmLNCA173161-IBu positive_interaction SmLNCA107189-IBu
SmLNCA167459-IBu positive_interaction SmLNCS179078
SmLNCA167459-IBu positive_interaction SmLNCA160328-IBu
SmLNCA167459-IBu positive_interaction SmLINC157441-IBu
SmLNCA167459-IBu positive_interaction SmLINC179557
SmLNCA167459-IBu positive_interaction SmLINC179241
SmLNCA167459-IBu positive_interaction SmLNCA134410-IBu
SmLNCA167459-IBu positive_interaction SmLNCA127066-IBu
SmLNCA167459-IBu positive_interaction SmLNCA119953-IBu
SmLNCA167459-IBu positive_interaction SmLNCA111844-IBu
SmLNCA167459-IBu positive_interaction SmLNCA108372-IBu
SmLNCA167459-IBu positive_interaction SmLNCA107189-IBu
SmLNCA136124-IBu positive_interaction SmLNCA108372-IBu
SmLNCA136124-IBu positive_interaction SmLNCA107189-IBu
SmLNCA108372-IBu positive_interaction SmLNCS179078
SmLNCA108372-IBu positive_interaction SmLNCA160328-IBu
SmLNCA108372-IBu positive_interaction SmLINC179557
SmLNCA108372-IBu positive_interaction SmLINC179402
SmLNCA108372-IBu positive_interaction SmLNCA139365-IBu
SmLNCA108372-IBu positive_interaction SmLNCA111844-IBu
SmLNCA108372-IBu positive_interaction SmLNCA107189-IBu
SmLNCA107189-IBu positive_interaction SmLNCA174522-IBu
SmLNCA107189-IBu positive_interaction SmLNCA160328-IBu
SmLNCA107189-IBu positive_interaction SmLINC179557
SmLNCA107189-IBu positive_interaction SmLNCA111844-IBu
SmLNCA138355-IBu positive_interaction SmLNCA107268-IBu
SmLNCA149498-IBu positive_interaction SmLNCA143232-IBu
SmLNCA149498-IBu positive_interaction SmLINC181775
SmLNCA149498-IBu positive_interaction SmLNCA107143-IBu
SmLNCA143232-IBu positive_interaction SmLINC181775
SmLNCA143232-IBu positive_interaction SmLNCA107143-IBu
SmLNCA122959-IBu positive_interaction SmLNCA107143-IBu
SmLINC181775 positive_interaction SmLNCA107143-IBu
SmLNCA179604 positive_interaction SmLNCA177074-IBu
SmLNCA179604 positive_interaction SmLINC174798-IBu
SmLNCA179604 positive_interaction SmLINC173260-IBu
SmLNCA179604 positive_interaction SmLNCA179512
SmLNCA179604 positive_interaction SmLNCA170933-IBu
SmLNCA179604 positive_interaction SmLNCA170447-IBu
SmLNCA179604 positive_interaction SmLNCA169716-IBu
SmLNCA179604 positive_interaction SmLNCA169265-IBu
SmLNCA179604 positive_interaction SmLNCA179434
SmLNCA179604 positive_interaction SmLNCA164654-IBu
SmLNCA179604 positive_interaction SmLNCA163315-IBu
SmLNCA179604 positive_interaction SmLNCA159888-IBu
SmLNCA179604 positive_interaction SmLNCA160188-IBu
SmLNCA179604 positive_interaction SmLNCA158715-IBu
SmLNCA179604 positive_interaction SmLNCA158911-IBu
SmLNCA179604 positive_interaction SmLNCA158484-IBu
SmLNCA179604 positive_interaction SmLNCA158042-IBu
SmLNCA179604 positive_interaction SmLNCA156566-IBu
SmLNCA179604 positive_interaction SmLINC179619
SmLNCA179604 positive_interaction SmLNCA151564-IBu
SmLNCA179604 positive_interaction SmLNCA179186
SmLNCA179604 positive_interaction SmLNCS149064-IBu
SmLNCA179604 positive_interaction SmLNCA146809-IBu
SmLNCA179604 positive_interaction SmLNCA146213-IBu
SmLNCA179604 positive_interaction SmLNCA145638-IBu
SmLNCA179604 positive_interaction SmLNCA144875-IBu
SmLNCA179604 positive_interaction SmLNCA136271-IBu
SmLNCA179604 positive_interaction SmLNCA132994-IBu
SmLNCA179604 positive_interaction SmLNCA132433-IBu
SmLNCA179604 positive_interaction SmLNCA131687-IBu
SmLNCA179604 positive_interaction SmLINC131337-IBu
SmLNCA179604 positive_interaction SmLNCA130355-IBu
SmLNCA179604 positive_interaction SmLNCS129639-IBu
SmLNCA179604 positive_interaction SmLNCA124155-IBu
SmLNCA179604 positive_interaction SmLNCA121011-IBu
SmLNCA179604 positive_interaction SmLNCA119431-IBu
SmLNCA179604 positive_interaction SmLINC117015-IBu
SmLNCA179604 positive_interaction SmLINC100002121
SmLNCA179604 positive_interaction SmLNCA114966-IBu
SmLNCA179604 positive_interaction SmLNCA114782-IBu
SmLNCA179604 positive_interaction SmLNCA114668-IBu
SmLNCA179604 positive_interaction SmLINC114515-IBu
SmLNCA179604 positive_interaction SmLNCA114169-IBu
SmLNCA179604 positive_interaction SmLNCA112943-IBu
SmLNCA179604 positive_interaction SmLINC179801
SmLNCA108453-IBu positive_interaction SmLNCA140299-IBu
SmLNCA108453-IBu positive_interaction SmLNCA114325-IBu
SmLNCA108453-IBu positive_interaction SmLNCA107748-IBu
SmLNCA108453-IBu positive_interaction SmLNCA106971-IBu
SmLNCA146239-IBu positive_interaction SmLNCA176142-IBu
SmLNCA146239-IBu positive_interaction SmLNCA173970-IBu
SmLNCA146239-IBu positive_interaction SmLNCA172517-IBu
SmLNCA146239-IBu positive_interaction SmLINC179975
SmLNCA146239-IBu positive_interaction SmLNCA165913-IBu
SmLNCA146239-IBu positive_interaction SmLNCA165098-IBu
SmLNCA146239-IBu positive_interaction SmLNCA163876-IBu
SmLNCA146239-IBu positive_interaction SmLINC179863
SmLNCA146239-IBu positive_interaction SmLNCA154130-IBu
SmLNCA146239-IBu positive_interaction SmLNCA179233
SmLNCA146239-IBu positive_interaction SmLNCA153084-IBu
SmLNCA146239-IBu positive_interaction SmLNCA152842-IBu
SmLNCA146239-IBu positive_interaction SmLINC179246
SmLNCA146239-IBu positive_interaction SmLNCA179062
SmLNCA146239-IBu positive_interaction SmLINC180618
SmLNCA146239-IBu positive_interaction SmLINC178832
SmLNCA146239-IBu positive_interaction SmLINC180479
SmLNCA146239-IBu positive_interaction SmLNCA120147-IBu
SmLNCA146239-IBu positive_interaction SmLNCA107010-IBu
SmLINC179625 positive_interaction SmLNCA171901-IBu
SmLINC179625 positive_interaction SmLNCA167403-IBu
SmLINC179625 positive_interaction SmLNCA179086
SmLINC179625 positive_interaction SmLINC178927
SmLINC179625 positive_interaction SmLINC116718-IBu
SmLINC179625 positive_interaction SmLNCA110533-IBu
SmLINC179625 positive_interaction SmLNCA106850-IBu
SmLNCA128816-IBu positive_interaction SmLNCA106850-IBu
SmLINC181919 positive_interaction SmLNCA106850-IBu
SmLNCA106754-IBu positive_interaction SmLNCA118916-IBu
SmLINC182177 positive_interaction SmLNCA169544-IBu
SmLINC182177 positive_interaction SmLNCA148466-IBu
SmLINC182177 positive_interaction SmLINC136992-IBu
SmLINC182177 positive_interaction SmLNCS132340-IBu
SmLINC182177 positive_interaction SmLNCA131103-IBu
SmLINC182177 positive_interaction SmLNCA179337
SmLNCA177210-IBu positive_interaction SmLNCA146499-IBu
SmLNCA177210-IBu positive_interaction SmLNCA178847
SmLNCA177210-IBu positive_interaction SmLNCA119836-IBu
SmLNCA177210-IBu positive_interaction SmLNCA119108-IBu
SmLNCA177210-IBu positive_interaction SmLNCA179337
SmLNCA176317-IBu positive_interaction SmLNCA146499-IBu
SmLNCA176317-IBu positive_interaction SmLNCS178960
SmLNCA176317-IBu positive_interaction SmLNCS132340-IBu
SmLNCA176317-IBu positive_interaction SmLNCA131103-IBu
SmLNCA176317-IBu positive_interaction SmLNCA122852-IBu
SmLNCA176317-IBu positive_interaction SmLNCA119836-IBu
SmLNCA176317-IBu positive_interaction SmLNCA119108-IBu
SmLNCA176317-IBu positive_interaction SmLNCA179337
SmLNCA146499-IBu positive_interaction SmLNCS132340-IBu
SmLNCA146499-IBu positive_interaction SmLNCA119836-IBu
SmLNCA146499-IBu positive_interaction SmLNCA179337
SmLNCS178960 positive_interaction SmLNCS132340-IBu
SmLNCS178960 positive_interaction SmLNCA119108-IBu
SmLNCS178960 positive_interaction SmLNCA179337
SmLNCA138868-IBu positive_interaction SmLNCA124354-IBu
SmLNCA138868-IBu positive_interaction SmLNCA119836-IBu
SmLNCA138868-IBu positive_interaction SmLNCA119108-IBu
SmLNCA138868-IBu positive_interaction SmLNCA110208-IBu
SmLNCA138868-IBu positive_interaction SmLNCA179337
SmLNCA119108-IBu positive_interaction SmLINC181234
SmLNCA119108-IBu positive_interaction SmLNCS132340-IBu
SmLNCA119108-IBu positive_interaction SmLNCA131103-IBu
SmLNCA119108-IBu positive_interaction SmLNCA124354-IBu
SmLNCA119108-IBu positive_interaction SmLNCA119836-IBu
SmLNCA119108-IBu positive_interaction SmLNCA110208-IBu
SmLNCA119108-IBu positive_interaction SmLNCA179337
SmLNCA110208-IBu positive_interaction SmLNCA169544-IBu
SmLNCA110208-IBu positive_interaction SmLNCA148466-IBu
SmLNCA110208-IBu positive_interaction SmLINC136992-IBu
SmLNCA110208-IBu positive_interaction SmLNCS132340-IBu
SmLNCA110208-IBu positive_interaction SmLNCA131103-IBu
SmLNCA110208-IBu positive_interaction SmLNCA119836-IBu
SmLNCA110208-IBu positive_interaction SmLNCA179337
SmLNCA179337 positive_interaction SmLINC181234
SmLNCA179337 positive_interaction SmLNCS132340-IBu
SmLNCA179337 positive_interaction SmLNCA131103-IBu
SmLNCA179337 positive_interaction SmLNCA124354-IBu
SmLNCA179337 positive_interaction SmLNCA119836-IBu
SmLNCA156618-IBu positive_interaction SmLNCA112703-IBu
SmLNCA156618-IBu positive_interaction SmLNCA107086-IBu
SmLNCA112703-IBu positive_interaction SmLNCA107086-IBu
SmLINC182095 positive_interaction SmLNCA107130-IBu
SmLNCA179028 positive_interaction SmLNCA174558-IBu
SmLNCA179028 positive_interaction SmLNCA167947-IBu
SmLNCA179028 positive_interaction SmLINC179574
SmLNCA179028 positive_interaction SmLNCA134777-IBu
SmLNCA179028 positive_interaction SmLINC180607
SmLNCA179028 positive_interaction SmLINC181954
SmLNCA179028 positive_interaction SmLNCA107130-IBu
SmLINC180607 positive_interaction SmLINC179574
SmLINC180607 positive_interaction SmLNCA107130-IBu
SmLNCA107130-IBu positive_interaction SmLINC181954
SmLINC178989 positive_interaction SmLNCA157683-IBu
SmLINC178989 positive_interaction SmLNCA179238
SmLINC178989 positive_interaction SmLNCA140299-IBu
SmLINC178989 positive_interaction SmLNCA124925-IBu
SmLINC178989 positive_interaction SmLNCA124354-IBu
SmLINC178989 positive_interaction SmLINC180018
SmLINC178989 positive_interaction SmLNCA107748-IBu
SmLINC178989 positive_interaction SmLNCA106971-IBu
SmLINC178989 positive_interaction SmLINC179672
SmLNCA110796-IBu positive_interaction SmLNCA157683-IBu
SmLNCA110796-IBu positive_interaction SmLNCA124925-IBu
SmLNCA110796-IBu positive_interaction SmLNCA117985-IBu
SmLNCA110796-IBu positive_interaction SmLNCA107748-IBu
SmLNCA110796-IBu positive_interaction SmLNCA106971-IBu
SmLNCA110796-IBu positive_interaction SmLINC179672
SmLNCA106971-IBu positive_interaction SmLNCA157683-IBu
SmLNCA106971-IBu positive_interaction SmLNCA140299-IBu
SmLNCA106971-IBu positive_interaction SmLNCA124925-IBu
SmLNCA106971-IBu positive_interaction SmLNCA117985-IBu
SmLNCA106971-IBu positive_interaction SmLNCA114325-IBu
SmLNCA106971-IBu positive_interaction SmLINC180018
SmLNCA106971-IBu positive_interaction SmLNCA107748-IBu
SmLNCA106971-IBu positive_interaction SmLINC179672
SmLINC181018 positive_interaction SmLINC181302
SmLNCA152670-IBu positive_interaction SmLINC153354-IBu
SmLNCA152670-IBu positive_interaction SmLNCS131797-IBu
SmLNCA152670-IBu positive_interaction SmLNCA115171-IBu
SmLNCA152670-IBu positive_interaction SmLNCA106546-IBu
SmLINC137108-IBu positive_interaction SmLINC182034
SmLINC137108-IBu positive_interaction SmLNCA114549-IBu
SmLINC137108-IBu positive_interaction SmLINC179840
SmLNCA117511-IBu positive_interaction SmLINC180070
SmLNCA117511-IBu positive_interaction SmLINC179805
SmLNCA117511-IBu positive_interaction SmLINC179782
SmLNCA117511-IBu positive_interaction SmLINC182143
SmLNCA117511-IBu positive_interaction SmLINC181259
SmLNCA117511-IBu positive_interaction SmLNCA179263
SmLNCA117511-IBu positive_interaction SmLINC182034
SmLNCA117511-IBu positive_interaction SmLNCA145716-IBu
SmLNCA117511-IBu positive_interaction SmLINC179300
SmLNCA117511-IBu positive_interaction SmLINC179151
SmLNCA117511-IBu positive_interaction SmLNCA114549-IBu
SmLNCA117511-IBu positive_interaction SmLINC179840
SmLNCA114549-IBu positive_interaction SmLNCA168127-IBu
SmLNCA114549-IBu positive_interaction SmLINC182143
SmLNCA114549-IBu positive_interaction SmLINC181259
SmLNCA114549-IBu positive_interaction SmLNCA179263
SmLNCA114549-IBu positive_interaction SmLNCA152495-IBu
SmLNCA114549-IBu positive_interaction SmLNCA149817-IBu
SmLNCA114549-IBu positive_interaction SmLINC182034
SmLNCA114549-IBu positive_interaction SmLNCA145716-IBu
SmLNCA114549-IBu positive_interaction SmLINC179302
SmLNCA114549-IBu positive_interaction SmLINC142565-IBu
SmLNCA114549-IBu positive_interaction SmLINC180618
SmLNCA114549-IBu positive_interaction SmLINC179840
SmLINC179840 positive_interaction SmLINC182143
SmLINC179840 positive_interaction SmLINC181259
SmLINC179840 positive_interaction SmLINC182034
SmLINC179840 positive_interaction SmLNCA145716-IBu
SmLINC181234 positive_interaction SmLNCA124354-IBu
SmLINC181234 positive_interaction SmLINC180018
SmLINC181234 positive_interaction SmLNCS179022
SmLINC181001 positive_interaction SmLNCA118916-IBu
SmLINC181001 positive_interaction SmLINC179672
SmLINC181001 positive_interaction SmLNCS179022
SmLNCA140299-IBu positive_interaction SmLNCA157683-IBu
SmLNCA140299-IBu positive_interaction SmLNCA179238
SmLNCA140299-IBu positive_interaction SmLNCA124925-IBu
SmLNCA140299-IBu positive_interaction SmLNCA124354-IBu
SmLNCA140299-IBu positive_interaction SmLNCA114325-IBu
SmLNCA140299-IBu positive_interaction SmLINC180018
SmLNCA140299-IBu positive_interaction SmLNCA107748-IBu
SmLNCA140299-IBu positive_interaction SmLINC179672
SmLNCA140299-IBu positive_interaction SmLNCS179022
SmLNCA124354-IBu positive_interaction SmLNCA157683-IBu
SmLNCA124354-IBu positive_interaction SmLNCA179238
SmLNCA124354-IBu positive_interaction SmLNCA124925-IBu
SmLNCA124354-IBu positive_interaction SmLINC180018
SmLNCA124354-IBu positive_interaction SmLNCS179022
SmLNCA141982-IBu positive_interaction SmLNCA106141-IBu
SmLINC179241 positive_interaction SmLNCA170821-IBu
SmLINC179241 positive_interaction SmLNCA162551-IBu
SmLINC179241 positive_interaction SmLNCA160328-IBu
SmLINC179241 positive_interaction SmLINC179593
SmLINC179241 positive_interaction SmLNCA153128-IBu
SmLINC179241 positive_interaction SmLNCA152507-IBu
SmLINC179241 positive_interaction SmLINC179402
SmLINC179241 positive_interaction SmLNCA146041-IBu
SmLINC179241 positive_interaction SmLNCA139939-IBu
SmLINC179241 positive_interaction SmLNCA139365-IBu
SmLINC179241 positive_interaction SmLINC138727-IBu
SmLINC179241 positive_interaction SmLNCA135199-IBu
SmLINC179241 positive_interaction SmLNCA134410-IBu
SmLINC179241 positive_interaction SmLINC133371-IBu
SmLINC179241 positive_interaction SmLNCA131559-IBu
SmLINC179241 positive_interaction SmLINC131341-IBu
SmLINC179241 positive_interaction SmLNCA125628-IBu
SmLINC179241 positive_interaction SmLNCA125192-IBu
SmLINC179241 positive_interaction SmLNCA125091-IBu
SmLINC179241 positive_interaction SmLNCA122191-IBu
SmLINC179241 positive_interaction SmLNCA111843-IBu
SmLINC179241 positive_interaction SmLINC180065
SmLINC179241 positive_interaction SmLNCA105856-IBu
SmLNCA135498-IBu positive_interaction SmLNCS173616-IBu
SmLNCA135498-IBu positive_interaction SmLNCA166810-IBu
SmLNCA135498-IBu positive_interaction SmLNCA163564-IBu
SmLNCA135498-IBu positive_interaction SmLNCA152462-IBu
SmLNCA135498-IBu positive_interaction SmLINC179402
SmLNCA135498-IBu positive_interaction SmLNCA145529-IBu
SmLNCA135498-IBu positive_interaction SmLINC180885
SmLNCA135498-IBu positive_interaction SmLNCA139236-IBu
SmLNCA135498-IBu positive_interaction SmLNCA135425-IBu
SmLNCA135498-IBu positive_interaction SmLNCA129437-IBu
SmLNCA135498-IBu positive_interaction SmLNCA126210-IBu
SmLNCA135498-IBu positive_interaction SmLNCA121149-IBu
SmLNCA135498-IBu positive_interaction SmLNCA113814-IBu
SmLNCA135498-IBu positive_interaction SmLNCA109039-IBu
SmLNCA135498-IBu positive_interaction SmLNCA108180-IBu
SmLNCA135498-IBu positive_interaction SmLNCA106496-IBu
SmLNCA135498-IBu positive_interaction SmLNCA105856-IBu
SmLNCA125628-IBu positive_interaction SmLNCA178637-IBu
SmLNCA125628-IBu positive_interaction SmLNCA176602-IBu
SmLNCA125628-IBu positive_interaction SmLNCA179500
SmLNCA125628-IBu positive_interaction SmLNCA163564-IBu
SmLNCA125628-IBu positive_interaction SmLINC179702
SmLNCA125628-IBu positive_interaction SmLINC179593
SmLNCA125628-IBu positive_interaction SmLNCA153128-IBu
SmLNCA125628-IBu positive_interaction SmLNCA152507-IBu
SmLNCA125628-IBu positive_interaction SmLNCA150113-IBu
SmLNCA125628-IBu positive_interaction SmLNCA146041-IBu
SmLNCA125628-IBu positive_interaction SmLNCA139365-IBu
SmLNCA125628-IBu positive_interaction SmLNCA135199-IBu
SmLNCA125628-IBu positive_interaction SmLINC133371-IBu
SmLNCA125628-IBu positive_interaction SmLNCA131559-IBu
SmLNCA125628-IBu positive_interaction SmLINC131341-IBu
SmLNCA125628-IBu positive_interaction SmLNCA125192-IBu
SmLNCA125628-IBu positive_interaction SmLNCA125091-IBu
SmLNCA125628-IBu positive_interaction SmLINC178839
SmLNCA125628-IBu positive_interaction SmLNCA121761-IBu
SmLNCA125628-IBu positive_interaction SmLNCA118004-IBu
SmLNCA125628-IBu positive_interaction SmLNCA113814-IBu
SmLNCA125628-IBu positive_interaction SmLNCA105856-IBu
SmLINC115254-IBu positive_interaction SmLNCA172186-IBu
SmLINC115254-IBu positive_interaction SmLNCA105987-IBu
SmLNCA113580-IBu positive_interaction SmLNCA176221-IBu
SmLNCA113580-IBu positive_interaction SmLNCS164901-IBu
SmLNCA113580-IBu positive_interaction SmLNCA132407-IBu
SmLNCA113580-IBu positive_interaction SmLINC180465
SmLNCA113580-IBu positive_interaction SmLNCA110075-IBu
SmLNCA113580-IBu positive_interaction SmLNCA108919-IBu
SmLNCA113580-IBu positive_interaction SmLNCA105959-IBu
SmLNCA105959-IBu positive_interaction SmLNCA156673-IBu
SmLNCA105959-IBu positive_interaction SmLNCA139835-IBu
SmLNCA105959-IBu positive_interaction SmLNCA132407-IBu
SmLNCA150335-IBu positive_interaction SmLNCA179162
SmLNCA150335-IBu positive_interaction SmLNCA138853-IBu
SmLNCA150335-IBu positive_interaction SmLNCA137009-IBu
SmLNCA150335-IBu positive_interaction SmLNCA135568-IBu
SmLNCA150335-IBu positive_interaction SmLNCA178940
SmLNCA150335-IBu positive_interaction SmLNCA178939
SmLNCA150335-IBu positive_interaction SmLNCA125069-IBu
SmLNCA150335-IBu positive_interaction SmLNCA121845-IBu
SmLNCA150335-IBu positive_interaction SmLNCA106024-IBu
SmLNCA106024-IBu positive_interaction SmLNCA125069-IBu
SmLNCA179380 positive_interaction SmLNCA159786-IBu
SmLNCA179380 positive_interaction SmLNCA137980-IBu
SmLNCA179380 positive_interaction SmLNCA129673-IBu
SmLNCA179380 positive_interaction SmLNCA105880-IBu
SmLNCA105880-IBu positive_interaction SmLNCA129673-IBu
SmLNCA134376-IBu positive_interaction SmLNCA106117-IBu
SmLNCA131464-IBu positive_interaction SmLNCA170368-IBu
SmLNCA131464-IBu positive_interaction SmLNCA144737-IBu
SmLNCA131464-IBu positive_interaction SmLNCA106117-IBu
SmLNCA112598-IBu positive_interaction SmLNCA105891-IBu
SmLNCA161595-IBu positive_interaction SmLNCS179161
SmLNCA161595-IBu positive_interaction SmLNCA176922-IBu
SmLNCA161595-IBu positive_interaction SmLNCA175345-IBu
SmLNCA161595-IBu positive_interaction SmLNCA169370-IBu
SmLNCA161595-IBu positive_interaction SmLNCA161905-IBu
SmLNCA161595-IBu positive_interaction SmLINC160003-IBu
SmLNCA161595-IBu positive_interaction SmLNCA145935-IBu
SmLNCA161595-IBu positive_interaction SmLNCA143319-IBu
SmLNCA161595-IBu positive_interaction SmLNCA140203-IBu
SmLNCA161595-IBu positive_interaction SmLNCA139836-IBu
SmLNCA161595-IBu positive_interaction SmLNCA139499-IBu
SmLNCA161595-IBu positive_interaction SmLNCA137842-IBu
SmLNCA161595-IBu positive_interaction SmLNCA132221-IBu
SmLNCA161595-IBu positive_interaction SmLNCA131678-IBu
SmLNCA161595-IBu positive_interaction SmLNCS130578-IBu
SmLNCA161595-IBu positive_interaction SmLNCA130557-IBu
SmLNCA161595-IBu positive_interaction SmLNCA127732-IBu
SmLNCA161595-IBu positive_interaction SmLNCA127315-IBu
SmLNCA161595-IBu positive_interaction SmLNCA179830
SmLNCA161595-IBu positive_interaction SmLNCA120626-IBu
SmLNCA161595-IBu positive_interaction SmLNCA120291-IBu
SmLNCA161595-IBu positive_interaction SmLINC182219
SmLNCA161595-IBu positive_interaction SmLINC182204
SmLNCA161595-IBu positive_interaction SmLNCA115976-IBu
SmLNCA161595-IBu positive_interaction SmLNCA114513-IBu
SmLNCA161595-IBu positive_interaction SmLNCA111709-IBu
SmLNCA161595-IBu positive_interaction SmLNCA179560
SmLNCA161595-IBu positive_interaction SmLNCA106195-IBu
SmLNCA130426-IBu positive_interaction SmLNCS179161
SmLNCA130426-IBu positive_interaction SmLINC180210
SmLNCA130426-IBu positive_interaction SmLINC182168
SmLNCA130426-IBu positive_interaction SmLNCA172870-IBu
SmLNCA130426-IBu positive_interaction SmLNCA170984-IBu
SmLNCA130426-IBu positive_interaction SmLINC168812-IBu
SmLNCA130426-IBu positive_interaction SmLNCA166723-IBu
SmLNCA130426-IBu positive_interaction SmLNCA161905-IBu
SmLNCA130426-IBu positive_interaction SmLNCA160145-IBu
SmLNCA130426-IBu positive_interaction SmLNCA158864-IBu
SmLNCA130426-IBu positive_interaction SmLNCA158887-IBu
SmLNCA130426-IBu positive_interaction SmLINC179632
SmLNCA130426-IBu positive_interaction SmLNCA154416-IBu
SmLNCA130426-IBu positive_interaction SmLNCA151939-IBu
SmLNCA130426-IBu positive_interaction SmLNCA179183
SmLNCA130426-IBu positive_interaction SmLNCA148805-IBu
SmLNCA130426-IBu positive_interaction SmLNCA148302-IBu
SmLNCA130426-IBu positive_interaction SmLNCA145935-IBu
SmLNCA130426-IBu positive_interaction SmLINC179304
SmLNCA130426-IBu positive_interaction SmLNCA142704-IBu
SmLNCA130426-IBu positive_interaction SmLNCA139836-IBu
SmLNCA130426-IBu positive_interaction SmLNCA138822-IBu
SmLNCA130426-IBu positive_interaction SmLNCA137773-IBu
SmLNCA130426-IBu positive_interaction SmLNCA178994
SmLNCA130426-IBu positive_interaction SmLINC135988-IBu
SmLNCA130426-IBu positive_interaction SmLNCA132666-IBu
SmLNCA130426-IBu positive_interaction SmLNCA127694-IBu
SmLNCA130426-IBu positive_interaction SmLNCA122774-IBu
SmLNCA130426-IBu positive_interaction SmLNCA117078-IBu
SmLNCA130426-IBu positive_interaction SmLNCA114511-IBu
SmLNCA130426-IBu positive_interaction SmLNCS179187
SmLNCA130426-IBu positive_interaction SmLNCA109744-IBu
SmLNCA130426-IBu positive_interaction SmLNCA179560
SmLNCA130426-IBu positive_interaction SmLNCA106195-IBu
SmLNCA174522-IBu positive_interaction SmLNCA165813-IBu
SmLNCA174522-IBu positive_interaction SmLNCA164389-IBu
SmLNCA174522-IBu positive_interaction SmLNCA160328-IBu
SmLNCA174522-IBu positive_interaction SmLNCA156278-IBu
SmLNCA174522-IBu positive_interaction SmLNCS178905
SmLNCA174522-IBu positive_interaction SmLNCA119953-IBu
SmLNCA174522-IBu positive_interaction SmLNCA106877-IBu
SmLNCA174522-IBu positive_interaction SmLNCA105999-IBu
SmLNCA170487-IBu positive_interaction SmLNCS178953
SmLNCA170487-IBu positive_interaction SmLNCA129617-IBu
SmLNCA170487-IBu positive_interaction SmLNCA105999-IBu
SmLNCA156278-IBu positive_interaction SmLNCA165813-IBu
SmLNCA156278-IBu positive_interaction SmLNCA131291-IBu
SmLNCA156278-IBu positive_interaction SmLNCA129617-IBu
SmLNCA156278-IBu positive_interaction SmLNCA105999-IBu
SmLNCA135774-IBu positive_interaction SmLINC180003
SmLNCA135774-IBu positive_interaction SmLNCA165276-IBu
SmLNCA135774-IBu positive_interaction SmLINC179895
SmLNCA135774-IBu positive_interaction SmLNCA161599-IBu
SmLNCA135774-IBu positive_interaction SmLNCA153504-IBu
SmLNCA135774-IBu positive_interaction SmLNCA152962-IBu
SmLNCA135774-IBu positive_interaction SmLNCS178953
SmLNCA135774-IBu positive_interaction SmLINC179261
SmLNCA135774-IBu positive_interaction SmLNCA141547-IBu
SmLNCA135774-IBu positive_interaction SmLNCA136959-IBu
SmLNCA135774-IBu positive_interaction SmLNCS178905
SmLNCA135774-IBu positive_interaction SmLNCA135536-IBu
SmLNCA135774-IBu positive_interaction SmLINC180706
SmLNCA135774-IBu positive_interaction SmLINC178840
SmLNCA135774-IBu positive_interaction SmLNCA122147-IBu
SmLNCA135774-IBu positive_interaction SmLNCA121511-IBu
SmLNCA135774-IBu positive_interaction SmLNCA108411-IBu
SmLNCA135774-IBu positive_interaction SmLINC181381
SmLNCA135774-IBu positive_interaction SmLNCA106623-IBu
SmLNCA135774-IBu positive_interaction SmLNCA105999-IBu
SmLNCA129617-IBu positive_interaction SmLNCA165813-IBu
SmLNCA129617-IBu positive_interaction SmLINC182103
SmLNCA129617-IBu positive_interaction SmLINC181138
SmLNCA129617-IBu positive_interaction SmLNCS178953
SmLNCA129617-IBu positive_interaction SmLNCA108411-IBu
SmLNCA129617-IBu positive_interaction SmLNCA105999-IBu
SmLNCA105999-IBu positive_interaction SmLNCA165276-IBu
SmLNCA105999-IBu positive_interaction SmLNCA165813-IBu
SmLNCA105999-IBu positive_interaction SmLNCS178953
SmLINC182184 positive_interaction SmLNCA105443-IBu
SmLNCA152162-IBu positive_interaction SmLNCA170320-IBu
SmLNCA152162-IBu positive_interaction SmLNCA168020-IBu
SmLNCA152162-IBu positive_interaction SmLNCA152604-IBu
SmLNCA152162-IBu positive_interaction SmLINC130054-IBu
SmLNCA152162-IBu positive_interaction SmLNCA128863-IBu
SmLNCA152162-IBu positive_interaction SmLNCA108868-IBu
SmLNCA152162-IBu positive_interaction SmLNCA105430-IBu
SmLNCA136766-IBu positive_interaction SmLNCA172217-IBu
SmLNCA136766-IBu positive_interaction SmLINC182146
SmLNCA136766-IBu positive_interaction SmLNCA145529-IBu
SmLNCA136766-IBu positive_interaction SmLNCA132079-IBu
SmLNCA136766-IBu positive_interaction SmLNCA129437-IBu
SmLNCA136766-IBu positive_interaction SmLNCA125386-IBu
SmLNCA136766-IBu positive_interaction SmLINC178839
SmLNCA136766-IBu positive_interaction SmLNCA121761-IBu
SmLNCA136766-IBu positive_interaction SmLINC182197
SmLNCA136766-IBu positive_interaction SmLNCA118004-IBu
SmLNCA136766-IBu positive_interaction SmLNCA109039-IBu
SmLNCA136766-IBu positive_interaction SmLINC179514
SmLNCA129437-IBu positive_interaction SmLNCS173616-IBu
SmLNCA129437-IBu positive_interaction SmLNCA172217-IBu
SmLNCA129437-IBu positive_interaction SmLNCA163564-IBu
SmLNCA129437-IBu positive_interaction SmLINC182146
SmLNCA129437-IBu positive_interaction SmLNCA152462-IBu
SmLNCA129437-IBu positive_interaction SmLNCA145529-IBu
SmLNCA129437-IBu positive_interaction SmLINC180885
SmLNCA129437-IBu positive_interaction SmLNCA139236-IBu
SmLNCA129437-IBu positive_interaction SmLINC180787
SmLNCA129437-IBu positive_interaction SmLNCA135425-IBu
SmLNCA129437-IBu positive_interaction SmLNCA126210-IBu
SmLNCA129437-IBu positive_interaction SmLNCA125386-IBu
SmLNCA129437-IBu positive_interaction SmLINC178839
SmLNCA129437-IBu positive_interaction SmLNCA121761-IBu
SmLNCA129437-IBu positive_interaction SmLNCA121149-IBu
SmLNCA129437-IBu positive_interaction SmLINC180399
SmLNCA129437-IBu positive_interaction SmLINC182197
SmLNCA129437-IBu positive_interaction SmLNCA118004-IBu
SmLNCA129437-IBu positive_interaction SmLNCA109039-IBu
SmLNCA129437-IBu positive_interaction SmLNCA108180-IBu
SmLNCA129437-IBu positive_interaction SmLINC179514
SmLINC135988-IBu positive_interaction SmLNCS179161
SmLINC135988-IBu positive_interaction SmLINC182168
SmLINC135988-IBu positive_interaction SmLNCA175265-IBu
SmLINC135988-IBu positive_interaction SmLNCA174389-IBu
SmLINC135988-IBu positive_interaction SmLNCA174018-IBu
SmLINC135988-IBu positive_interaction SmLNCA172870-IBu
SmLINC135988-IBu positive_interaction SmLINC168812-IBu
SmLINC135988-IBu positive_interaction SmLINC168442-IBu
SmLINC135988-IBu positive_interaction SmLNCA166723-IBu
SmLINC135988-IBu positive_interaction SmLINC166225-IBu
SmLINC135988-IBu positive_interaction SmLINC179885
SmLINC135988-IBu positive_interaction SmLNCA161905-IBu
SmLINC135988-IBu positive_interaction SmLNCA160145-IBu
SmLINC135988-IBu positive_interaction SmLNCA157867-IBu
SmLINC135988-IBu positive_interaction SmLNCA154416-IBu
SmLINC135988-IBu positive_interaction SmLNCA151939-IBu
SmLINC135988-IBu positive_interaction SmLINC179487
SmLINC135988-IBu positive_interaction SmLINC181090
SmLINC135988-IBu positive_interaction SmLINC179434
SmLINC135988-IBu positive_interaction SmLNCA148302-IBu
SmLINC135988-IBu positive_interaction SmLINC179304
SmLINC135988-IBu positive_interaction SmLINC142087-IBu
SmLINC135988-IBu positive_interaction SmLNCS140097-IBu
SmLINC135988-IBu positive_interaction SmLNCA178994
SmLINC135988-IBu positive_interaction SmLNCA135340-IBu
SmLINC135988-IBu positive_interaction SmLINC180725
SmLINC135988-IBu positive_interaction SmLNCA130343-IBu
SmLINC135988-IBu positive_interaction SmLINC181977
SmLINC135988-IBu positive_interaction SmLNCS127261-IBu
SmLINC135988-IBu positive_interaction SmLNCS127182-IBu
SmLINC135988-IBu positive_interaction SmLNCS178822
SmLINC135988-IBu positive_interaction SmLNCS125559-IBu
SmLINC135988-IBu positive_interaction SmLNCA122774-IBu
SmLINC135988-IBu positive_interaction SmLINC180527
SmLINC135988-IBu positive_interaction SmLNCA117078-IBu
SmLINC135988-IBu positive_interaction SmLNCA114511-IBu
SmLINC135988-IBu positive_interaction SmLNCA112048-IBu
SmLINC135988-IBu positive_interaction SmLNCS179187
SmLINC135988-IBu positive_interaction SmLNCA110905-IBu
SmLINC135988-IBu positive_interaction SmLINC181015
SmLNCA132231-IBu positive_interaction SmLNCA105029-IBu
SmLNCA105029-IBu positive_interaction SmLNCA179612
SmLNCA105029-IBu positive_interaction SmLNCA169227-IBu
SmLNCA105029-IBu positive_interaction SmLNCA144737-IBu
SmLNCA176602-IBu positive_interaction SmLNCA178637-IBu
SmLNCA176602-IBu positive_interaction SmLNCA179500
SmLNCA176602-IBu positive_interaction SmLINC181332
SmLNCA176602-IBu positive_interaction SmLINC179702
SmLNCA176602-IBu positive_interaction SmLNCA146041-IBu
SmLNCA176602-IBu positive_interaction SmLNCA140558-IBu
SmLNCA176602-IBu positive_interaction SmLNCA139365-IBu
SmLNCA176602-IBu positive_interaction SmLNCA136456-IBu
SmLNCA176602-IBu positive_interaction SmLNCA135199-IBu
SmLNCA176602-IBu positive_interaction SmLNCA131559-IBu
SmLNCA176602-IBu positive_interaction SmLNCA129673-IBu
SmLNCA176602-IBu positive_interaction SmLNCA122191-IBu
SmLNCA176602-IBu positive_interaction SmLNCA121604-IBu
SmLNCA176602-IBu positive_interaction SmLNCA118004-IBu
SmLNCA176602-IBu positive_interaction SmLNCA113814-IBu
SmLNCA176602-IBu positive_interaction SmLNCA112196-IBu
SmLNCA176602-IBu positive_interaction SmLNCA111843-IBu
SmLNCA176602-IBu positive_interaction SmLNCA105856-IBu
SmLNCA176602-IBu positive_interaction SmLINC180993
SmLINC181623 positive_interaction SmLNCA175799-IBu
SmLINC181623 positive_interaction SmLNCA179500
SmLINC181623 positive_interaction SmLNCA170821-IBu
SmLINC181623 positive_interaction SmLNCA168020-IBu
SmLINC181623 positive_interaction SmLNCA164978-IBu
SmLINC181623 positive_interaction SmLINC181367
SmLINC181623 positive_interaction SmLNCA158771-IBu
SmLINC181623 positive_interaction SmLINC179689
SmLINC181623 positive_interaction SmLNCA155503-IBu
SmLINC181623 positive_interaction SmLNCA152604-IBu
SmLINC181623 positive_interaction SmLNCA149204-IBu
SmLINC181623 positive_interaction SmLNCA139939-IBu
SmLINC181623 positive_interaction SmLNCA136993-IBu
SmLINC181623 positive_interaction SmLNCA135656-IBu
SmLINC181623 positive_interaction SmLNCA132890-IBu
SmLINC181623 positive_interaction SmLINC130054-IBu
SmLINC181623 positive_interaction SmLINC129803-IBu
SmLINC181623 positive_interaction SmLNCA128863-IBu
SmLINC181623 positive_interaction SmLNCA127505-IBu
SmLINC181623 positive_interaction SmLNCA124693-IBu
SmLINC181623 positive_interaction SmLNCA119140-IBu
SmLINC181623 positive_interaction SmLNCA108868-IBu
SmLINC181623 positive_interaction SmLNCA105430-IBu
SmLINC181623 positive_interaction SmLINC180993
SmLNCA162803-IBu positive_interaction SmLNCA179500
SmLNCA162803-IBu positive_interaction SmLNCA170821-IBu
SmLNCA162803-IBu positive_interaction SmLNCA170320-IBu
SmLNCA162803-IBu positive_interaction SmLNCA168020-IBu
SmLNCA162803-IBu positive_interaction SmLNCA161635-IBu
SmLNCA162803-IBu positive_interaction SmLINC179689
SmLNCA162803-IBu positive_interaction SmLNCA139285-IBu
SmLNCA162803-IBu positive_interaction SmLNCA136993-IBu
SmLNCA162803-IBu positive_interaction SmLNCA132890-IBu
SmLNCA162803-IBu positive_interaction SmLNCA131960-IBu
SmLNCA162803-IBu positive_interaction SmLINC130054-IBu
SmLNCA162803-IBu positive_interaction SmLNCA119140-IBu
SmLNCA162803-IBu positive_interaction SmLNCA108868-IBu
SmLNCA162803-IBu positive_interaction SmLINC180993
SmLNCA131960-IBu positive_interaction SmLNCA179500
SmLNCA131960-IBu positive_interaction SmLNCA159786-IBu
SmLNCA131960-IBu positive_interaction SmLNCA150113-IBu
SmLNCA131960-IBu positive_interaction SmLNCA137980-IBu
SmLNCA131960-IBu positive_interaction SmLNCA132890-IBu
SmLNCA131960-IBu positive_interaction SmLINC130054-IBu
SmLNCA131960-IBu positive_interaction SmLNCA129673-IBu
SmLNCA131960-IBu positive_interaction SmLNCA129171-IBu
SmLNCA131960-IBu positive_interaction SmLNCA112196-IBu
SmLNCA131960-IBu positive_interaction SmLNCA111843-IBu
SmLNCA131960-IBu positive_interaction SmLNCA108868-IBu
SmLNCA131960-IBu positive_interaction SmLINC180065
SmLNCA131960-IBu positive_interaction SmLINC180993
SmLNCA129673-IBu positive_interaction SmLNCA179500
SmLNCA129673-IBu positive_interaction SmLNCA170320-IBu
SmLNCA129673-IBu positive_interaction SmLNCA150113-IBu
SmLNCA129673-IBu positive_interaction SmLNCA146041-IBu
SmLNCA129673-IBu positive_interaction SmLNCA137980-IBu
SmLNCA129673-IBu positive_interaction SmLNCA132890-IBu
SmLNCA129673-IBu positive_interaction SmLNCA131559-IBu
SmLNCA129673-IBu positive_interaction SmLINC130054-IBu
SmLNCA129673-IBu positive_interaction SmLNCA129171-IBu
SmLNCA129673-IBu positive_interaction SmLNCA128863-IBu
SmLNCA129673-IBu positive_interaction SmLNCA123985-IBu
SmLNCA129673-IBu positive_interaction SmLNCA112196-IBu
SmLNCA129673-IBu positive_interaction SmLNCA111843-IBu
SmLNCA129673-IBu positive_interaction SmLNCA108868-IBu
SmLNCA129673-IBu positive_interaction SmLINC180993
SmLNCA129171-IBu positive_interaction SmLNCA179500
SmLNCA129171-IBu positive_interaction SmLNCA137980-IBu
SmLNCA129171-IBu positive_interaction SmLNCA109265-IBu
SmLNCA129171-IBu positive_interaction SmLINC180993
SmLNCA119140-IBu positive_interaction SmLNCA175799-IBu
SmLNCA119140-IBu positive_interaction SmLNCA170821-IBu
SmLNCA119140-IBu positive_interaction SmLNCA164087-IBu
SmLNCA119140-IBu positive_interaction SmLNCA161635-IBu
SmLNCA119140-IBu positive_interaction SmLINC179689
SmLNCA119140-IBu positive_interaction SmLNCA152604-IBu
SmLNCA119140-IBu positive_interaction SmLNCA149204-IBu
SmLNCA119140-IBu positive_interaction SmLNCA135656-IBu
SmLNCA119140-IBu positive_interaction SmLNCA132890-IBu
SmLNCA119140-IBu positive_interaction SmLINC130054-IBu
SmLNCA119140-IBu positive_interaction SmLINC129803-IBu
SmLNCA119140-IBu positive_interaction SmLNCA128863-IBu
SmLNCA119140-IBu positive_interaction SmLINC180652
SmLNCA119140-IBu positive_interaction SmLNCA108868-IBu
SmLNCA119140-IBu positive_interaction SmLINC180993
SmLINC180003 positive_interaction SmLNCA179622
SmLINC180003 positive_interaction SmLNCA179611
SmLINC180003 positive_interaction SmLNCA176493-IBu
SmLINC180003 positive_interaction SmLINC181647
SmLINC180003 positive_interaction SmLINC181612
SmLINC180003 positive_interaction SmLNCS171668-IBu
SmLINC180003 positive_interaction SmLNCA179475
SmLINC180003 positive_interaction SmLNCA179472
SmLINC180003 positive_interaction SmLNCA168238-IBu
SmLINC180003 positive_interaction SmLINC181460
SmLINC180003 positive_interaction SmLNCA165824-IBu
SmLINC180003 positive_interaction SmLNCA165276-IBu
SmLINC180003 positive_interaction SmLINC179895
SmLINC180003 positive_interaction SmLINC181440
SmLINC180003 positive_interaction SmLNCA163550-IBu
SmLINC180003 positive_interaction SmLNCA161599-IBu
SmLINC180003 positive_interaction SmLNCA160301-IBu
SmLINC180003 positive_interaction SmLINC159198-IBu
SmLINC180003 positive_interaction SmLNCA158489-IBu
SmLINC180003 positive_interaction SmLNCA157826-IBu
SmLINC180003 positive_interaction SmLINC181215
SmLINC180003 positive_interaction SmLNCA153504-IBu
SmLINC180003 positive_interaction SmLNCA153339-IBu
SmLINC180003 positive_interaction SmLNCA153281-IBu
SmLINC180003 positive_interaction SmLNCA152962-IBu
SmLINC180003 positive_interaction SmLNCA152663-IBu
SmLINC180003 positive_interaction SmLNCA152913-IBu
SmLINC180003 positive_interaction SmLNCA179214
SmLINC180003 positive_interaction SmLINC179436
SmLINC180003 positive_interaction SmLNCA148336-IBu
SmLINC180003 positive_interaction SmLNCA145359-IBu
SmLINC180003 positive_interaction SmLNCS178953
SmLINC180003 positive_interaction SmLINC144927-IBu
SmLINC180003 positive_interaction SmLNCA144745-IBu
SmLINC180003 positive_interaction SmLINC179261
SmLINC180003 positive_interaction SmLNCA141547-IBu
SmLINC180003 positive_interaction SmLINC179226
SmLINC180003 positive_interaction SmLINC180811
SmLINC180003 positive_interaction SmLNCS178905
SmLINC180003 positive_interaction SmLNCA135536-IBu
SmLINC180003 positive_interaction SmLNCA135309-IBu
SmLINC180003 positive_interaction SmLNCA134749-IBu
SmLINC180003 positive_interaction SmLNCA134319-IBu
SmLINC180003 positive_interaction SmLNCA130351-IBu
SmLINC180003 positive_interaction SmLINC180706
SmLINC180003 positive_interaction SmLNCA129412-IBu
SmLINC180003 positive_interaction SmLNCA128181-IBu
SmLINC180003 positive_interaction SmLINC178932
SmLINC180003 positive_interaction SmLINC178840
SmLINC180003 positive_interaction SmLINC178834
SmLINC180003 positive_interaction SmLNCA122787-IBu
SmLINC180003 positive_interaction SmLNCA121511-IBu
SmLINC180003 positive_interaction SmLNCA119967-IBu
SmLINC180003 positive_interaction SmLINC181917
SmLINC180003 positive_interaction SmLNCA118774-IBu
SmLINC180003 positive_interaction SmLNCA116247-IBu
SmLINC180003 positive_interaction SmLNCA113587-IBu
SmLINC180003 positive_interaction SmLNCA111685-IBu
SmLINC180003 positive_interaction SmLINC180276
SmLINC180003 positive_interaction SmLNCA110401-IBu
SmLINC180003 positive_interaction SmLNCA108411-IBu
SmLINC180003 positive_interaction SmLINC181381
SmLINC180003 positive_interaction SmLNCA108006-IBu
SmLINC180003 positive_interaction SmLNCA106623-IBu
SmLINC180003 positive_interaction SmLNCA104957-IBu
SmLNCA159788-IBu positive_interaction SmLNCS179139
SmLNCA159788-IBu positive_interaction SmLNCS179137
SmLNCA159788-IBu positive_interaction SmLNCA172649-IBu
SmLNCA159788-IBu positive_interaction SmLNCA169222-IBu
SmLNCA159788-IBu positive_interaction SmLINC179975
SmLNCA159788-IBu positive_interaction SmLNCA165337-IBu
SmLNCA159788-IBu positive_interaction SmLNCA164305-IBu
SmLNCA159788-IBu positive_interaction SmLNCA160658-IBu
SmLNCA159788-IBu positive_interaction SmLNCA179342
SmLNCA159788-IBu positive_interaction SmLINC159014-IBu
SmLNCA159788-IBu positive_interaction SmLNCA154632-IBu
SmLNCA159788-IBu positive_interaction SmLINC181222
SmLNCA159788-IBu positive_interaction SmLNCA153084-IBu
SmLNCA159788-IBu positive_interaction SmLNCA179214
SmLNCA159788-IBu positive_interaction SmLNCA152076-IBu
SmLNCA159788-IBu positive_interaction SmLNCA151002-IBu
SmLNCA159788-IBu positive_interaction SmLINC179416
SmLNCA159788-IBu positive_interaction SmLNCA145815-IBu
SmLNCA159788-IBu positive_interaction SmLNCA145123-IBu
SmLNCA159788-IBu positive_interaction SmLNCA179067
SmLNCA159788-IBu positive_interaction SmLNCA139667-IBu
SmLNCA159788-IBu positive_interaction SmLNCA136741-IBu
SmLNCA159788-IBu positive_interaction SmLINC179009
SmLNCA159788-IBu positive_interaction SmLINC179006
SmLNCA159788-IBu positive_interaction SmLNCA127573-IBu
SmLNCA159788-IBu positive_interaction SmLNCA178779
SmLNCA159788-IBu positive_interaction SmLNCS179131
SmLNCA159788-IBu positive_interaction SmLINC181922
SmLNCA159788-IBu positive_interaction SmLINC181870
SmLNCA159788-IBu positive_interaction SmLINC182215
SmLNCA159788-IBu positive_interaction SmLNCA118902-IBu
SmLNCA159788-IBu positive_interaction SmLNCA117169-IBu
SmLNCA159788-IBu positive_interaction SmLINC180362
SmLNCA159788-IBu positive_interaction SmLNCA112928-IBu
SmLNCA159788-IBu positive_interaction SmLNCA113019-IBu
SmLNCA159788-IBu positive_interaction SmLINC181746
SmLNCA159788-IBu positive_interaction SmLINC181689
SmLNCA159788-IBu positive_interaction SmLNCA108936-IBu
SmLNCA159788-IBu positive_interaction SmLNCA108574-IBu
SmLNCA159788-IBu positive_interaction SmLNCS179065
SmLNCA159788-IBu positive_interaction SmLNCA104894-IBu
SmLINC160003-IBu positive_interaction SmLNCA177003-IBu
SmLINC160003-IBu positive_interaction SmLNCA174579-IBu
SmLINC160003-IBu positive_interaction SmLINC174798-IBu
SmLINC160003-IBu positive_interaction SmLNCA172242-IBu
SmLINC160003-IBu positive_interaction SmLNCA169370-IBu
SmLINC160003-IBu positive_interaction SmLNCA167115-IBu
SmLINC160003-IBu positive_interaction SmLNCA179434
SmLINC160003-IBu positive_interaction SmLNCA165775-IBu
SmLINC160003-IBu positive_interaction SmLNCA161905-IBu
SmLINC160003-IBu positive_interaction SmLNCA161023-IBu
SmLINC160003-IBu positive_interaction SmLNCA160094-IBu
SmLINC160003-IBu positive_interaction SmLNCA158484-IBu
SmLINC160003-IBu positive_interaction SmLNCA157614-IBu
SmLINC160003-IBu positive_interaction SmLNCA156584-IBu
SmLINC160003-IBu positive_interaction SmLNCA153033-IBu
SmLINC160003-IBu positive_interaction SmLINC179429
SmLINC160003-IBu positive_interaction SmLNCA145935-IBu
SmLINC160003-IBu positive_interaction SmLNCA145859-IBu
SmLINC160003-IBu positive_interaction SmLNCA144695-IBu
SmLINC160003-IBu positive_interaction SmLNCA141627-IBu
SmLINC160003-IBu positive_interaction SmLNCA139836-IBu
SmLINC160003-IBu positive_interaction SmLNCA139499-IBu
SmLINC160003-IBu positive_interaction SmLNCA137842-IBu
SmLINC160003-IBu positive_interaction SmLNCA136271-IBu
SmLINC160003-IBu positive_interaction SmLNCA134222-IBu
SmLINC160003-IBu positive_interaction SmLNCA131678-IBu
SmLINC160003-IBu positive_interaction SmLNCS130578-IBu
SmLINC160003-IBu positive_interaction SmLNCA178897
SmLINC160003-IBu positive_interaction SmLNCA127315-IBu
SmLINC160003-IBu positive_interaction SmLNCA179830
SmLINC160003-IBu positive_interaction SmLNCA120715-IBu
SmLINC160003-IBu positive_interaction SmLNCA120626-IBu
SmLINC160003-IBu positive_interaction SmLNCA119048-IBu
SmLINC160003-IBu positive_interaction SmLINC182222
SmLINC160003-IBu positive_interaction SmLINC182219
SmLINC160003-IBu positive_interaction SmLNCA115976-IBu
SmLINC160003-IBu positive_interaction SmLNCA114668-IBu
SmLINC160003-IBu positive_interaction SmLNCA114513-IBu
SmLINC160003-IBu positive_interaction SmLNCA113150-IBu
SmLINC160003-IBu positive_interaction SmLNCA111709-IBu
SmLINC160003-IBu positive_interaction SmLNCA111394-IBu
SmLINC160003-IBu positive_interaction SmLNCA111425-IBu
SmLINC160003-IBu positive_interaction SmLNCA179560
SmLINC160003-IBu positive_interaction SmLNCA106197-IBu
SmLINC160003-IBu positive_interaction SmLNCA106195-IBu
SmLINC160003-IBu positive_interaction SmLNCA104876-IBu
SmLNCA168127-IBu positive_interaction SmLINC182186
SmLNCA168127-IBu positive_interaction SmLNCA164305-IBu
SmLNCA168127-IBu positive_interaction SmLNCA160658-IBu
SmLNCA168127-IBu positive_interaction SmLINC179769
SmLNCA168127-IBu positive_interaction SmLINC182143
SmLNCA168127-IBu positive_interaction SmLINC181259
SmLNCA168127-IBu positive_interaction SmLNCA153084-IBu
SmLNCA168127-IBu positive_interaction SmLNCA152495-IBu
SmLNCA168127-IBu positive_interaction SmLNCA151002-IBu
SmLNCA168127-IBu positive_interaction SmLNCA149817-IBu
SmLNCA168127-IBu positive_interaction SmLNCA148994-IBu
SmLNCA168127-IBu positive_interaction SmLINC179302
SmLNCA168127-IBu positive_interaction SmLINC179269
SmLNCA168127-IBu positive_interaction SmLINC180856
SmLNCA168127-IBu positive_interaction SmLNCS137781-IBu
SmLNCA168127-IBu positive_interaction SmLINC180826
SmLNCA168127-IBu positive_interaction SmLINC137107-IBu
SmLNCA168127-IBu positive_interaction SmLNCA135406-IBu
SmLNCA168127-IBu positive_interaction SmLINC179009
SmLNCA168127-IBu positive_interaction SmLNCA131460-IBu
SmLNCA168127-IBu positive_interaction SmLINC179006
SmLNCA168127-IBu positive_interaction SmLINC180678
SmLNCA168127-IBu positive_interaction SmLNCA127573-IBu
SmLNCA168127-IBu positive_interaction SmLNCS179131
SmLNCA168127-IBu positive_interaction SmLINC180479
SmLNCA168127-IBu positive_interaction SmLNCA120147-IBu
SmLNCA168127-IBu positive_interaction SmLINC181922
SmLNCA168127-IBu positive_interaction SmLINC182215
SmLNCA168127-IBu positive_interaction SmLINC182213
SmLNCA168127-IBu positive_interaction SmLNCS179211
SmLNCA168127-IBu positive_interaction SmLINC180362
SmLNCA168127-IBu positive_interaction SmLINC100002123
SmLNCA168127-IBu positive_interaction SmLINC181788
SmLNCA168127-IBu positive_interaction SmLINC181689
SmLNCA168127-IBu positive_interaction SmLNCA108366-IBu
SmLNCA168127-IBu positive_interaction SmLNCS179065
SmLNCA168127-IBu positive_interaction SmLNCA104792-IBu
SmLINC182034 positive_interaction SmLINC182143
SmLINC182034 positive_interaction SmLINC181259
SmLINC182034 positive_interaction SmLNCA154130-IBu
SmLINC182034 positive_interaction SmLNCA152495-IBu
SmLINC182034 positive_interaction SmLNCA149817-IBu
SmLINC182034 positive_interaction SmLNCA145716-IBu
SmLINC182034 positive_interaction SmLINC179302
SmLINC182034 positive_interaction SmLINC180618
SmLINC182034 positive_interaction SmLNCA104792-IBu
SmLINC179151 positive_interaction SmLINC177241-IBu
SmLINC179151 positive_interaction SmLINC174185-IBu
SmLINC179151 positive_interaction SmLNCS173616-IBu
SmLINC179151 positive_interaction SmLINC181569
SmLINC179151 positive_interaction SmLINC180054
SmLINC179151 positive_interaction SmLNCA166148-IBu
SmLINC179151 positive_interaction SmLNCS179048
SmLINC179151 positive_interaction SmLINC181259
SmLINC179151 positive_interaction SmLNCA149817-IBu
SmLINC179151 positive_interaction SmLNCA145716-IBu
SmLINC179151 positive_interaction SmLINC179300
SmLINC179151 positive_interaction SmLINC179236
SmLINC179151 positive_interaction SmLNCA179054
SmLINC179151 positive_interaction SmLINC180852
SmLINC179151 positive_interaction SmLNCA135406-IBu
SmLINC179151 positive_interaction SmLINC133211-IBu
SmLINC179151 positive_interaction SmLNCA124405-IBu
SmLINC179151 positive_interaction SmLINC180505
SmLINC179151 positive_interaction SmLINC180508
SmLINC179151 positive_interaction SmLINC180506
SmLINC179151 positive_interaction SmLINC180514
SmLINC179151 positive_interaction SmLINC180503
SmLINC179151 positive_interaction SmLINC180497
SmLINC179151 positive_interaction SmLINC180509
SmLINC179151 positive_interaction SmLINC180504
SmLINC179151 positive_interaction SmLNCA179805
SmLINC179151 positive_interaction SmLINC180292
SmLINC179151 positive_interaction SmLNCA105443-IBu
SmLINC179151 positive_interaction SmLNCA104792-IBu
SmLNCS178878 positive_interaction SmLINC182186
SmLNCS178878 positive_interaction SmLNCA177343-IBu
SmLNCS178878 positive_interaction SmLINC174185-IBu
SmLNCS178878 positive_interaction SmLNCA172454-IBu
SmLNCS178878 positive_interaction SmLNCA172517-IBu
SmLNCS178878 positive_interaction SmLINC180054
SmLNCS178878 positive_interaction SmLNCA169221-IBu
SmLNCS178878 positive_interaction SmLNCA168978-IBu
SmLNCS178878 positive_interaction SmLNCA165644-IBu
SmLNCS178878 positive_interaction SmLNCS179049
SmLNCS178878 positive_interaction SmLNCS179048
SmLNCS178878 positive_interaction SmLINC182143
SmLNCS178878 positive_interaction SmLINC158111-IBu
SmLNCS178878 positive_interaction SmLINC181259
SmLNCS178878 positive_interaction SmLINC179604
SmLNCS178878 positive_interaction SmLNCA179263
SmLNCS178878 positive_interaction SmLNCA152842-IBu
SmLNCS178878 positive_interaction SmLNCA152495-IBu
SmLNCS178878 positive_interaction SmLNCA152313-IBu
SmLNCS178878 positive_interaction SmLNCA150841-IBu
SmLNCS178878 positive_interaction SmLINC181108
SmLNCS178878 positive_interaction SmLNCA149817-IBu
SmLNCS178878 positive_interaction SmLNCA145716-IBu
SmLNCS178878 positive_interaction SmLINC179300
SmLNCS178878 positive_interaction SmLNCA145085-IBu
SmLNCS178878 positive_interaction SmLNCA179054
SmLNCS178878 positive_interaction SmLNCA141137-IBu
SmLNCS178878 positive_interaction SmLINC180856
SmLNCS178878 positive_interaction SmLINC180852
SmLNCS178878 positive_interaction SmLINC137979-IBu
SmLNCS178878 positive_interaction SmLNCA134121-IBu
SmLNCS178878 positive_interaction SmLNCA132242-IBu
SmLNCS178878 positive_interaction SmLNCS131797-IBu
SmLNCS178878 positive_interaction SmLINC178982
SmLNCS178878 positive_interaction SmLNCA130517-IBu
SmLNCS178878 positive_interaction SmLNCA128268-IBu
SmLNCS178878 positive_interaction SmLINC180618
SmLNCS178878 positive_interaction SmLNCA178820
SmLNCS178878 positive_interaction SmLINC178832
SmLNCS178878 positive_interaction SmLNCA124405-IBu
SmLNCS178878 positive_interaction SmLINC180540
SmLNCS178878 positive_interaction SmLNCA179805
SmLNCS178878 positive_interaction SmLNCA118906-IBu
SmLNCS178878 positive_interaction SmLINC180349
SmLNCS178878 positive_interaction SmLNCA113455-IBu
SmLNCS178878 positive_interaction SmLINC180292
SmLNCS178878 positive_interaction SmLINC180282
SmLNCS178878 positive_interaction SmLNCA112036-IBu
SmLNCS178878 positive_interaction SmLNCA109411-IBu
SmLNCS178878 positive_interaction SmLNCS179062
SmLNCS178878 positive_interaction SmLNCA106226-IBu
SmLNCS178878 positive_interaction SmLNCA105443-IBu
SmLNCS178878 positive_interaction SmLNCA104792-IBu
SmLINC179006 positive_interaction SmLINC182186
SmLINC179006 positive_interaction SmLNCS179139
SmLINC179006 positive_interaction SmLNCA172649-IBu
SmLINC179006 positive_interaction SmLNCA169222-IBu
SmLINC179006 positive_interaction SmLNCA164305-IBu
SmLINC179006 positive_interaction SmLNCA160658-IBu
SmLINC179006 positive_interaction SmLINC179769
SmLINC179006 positive_interaction SmLNCA179342
SmLINC179006 positive_interaction SmLINC159014-IBu
SmLINC179006 positive_interaction SmLINC179693
SmLINC179006 positive_interaction SmLNCA155737-IBu
SmLINC179006 positive_interaction SmLNCA154632-IBu
SmLINC179006 positive_interaction SmLNCA153084-IBu
SmLINC179006 positive_interaction SmLNCA152495-IBu
SmLINC179006 positive_interaction SmLNCA151002-IBu
SmLINC179006 positive_interaction SmLINC179302
SmLINC179006 positive_interaction SmLNCA144848-IBu
SmLINC179006 positive_interaction SmLINC179269
SmLINC179006 positive_interaction SmLINC142738-IBu
SmLINC179006 positive_interaction SmLNCA139667-IBu
SmLINC179006 positive_interaction SmLINC137107-IBu
SmLINC179006 positive_interaction SmLNCA135406-IBu
SmLINC179006 positive_interaction SmLINC179009
SmLINC179006 positive_interaction SmLNCA131460-IBu
SmLINC179006 positive_interaction SmLINC180678
SmLINC179006 positive_interaction SmLNCA127573-IBu
SmLINC179006 positive_interaction SmLINC180589
SmLINC179006 positive_interaction SmLNCS179131
SmLINC179006 positive_interaction SmLINC180479
SmLINC179006 positive_interaction SmLNCA120147-IBu
SmLINC179006 positive_interaction SmLNCA120344-IBu
SmLINC179006 positive_interaction SmLINC181922
SmLINC179006 positive_interaction SmLINC182215
SmLINC179006 positive_interaction SmLINC182213
SmLINC179006 positive_interaction SmLNCA118902-IBu
SmLINC179006 positive_interaction SmLNCS179211
SmLINC179006 positive_interaction SmLINC180363
SmLINC179006 positive_interaction SmLINC180362
SmLINC179006 positive_interaction SmLINC100002123
SmLINC179006 positive_interaction SmLINC181788
SmLINC179006 positive_interaction SmLNCA112928-IBu
SmLINC179006 positive_interaction SmLNCA111193-IBu
SmLINC179006 positive_interaction SmLINC181746
SmLINC179006 positive_interaction SmLINC181689
SmLINC179006 positive_interaction SmLNCA108936-IBu
SmLINC179006 positive_interaction SmLNCA107180-IBu
SmLINC179006 positive_interaction SmLNCA107010-IBu
SmLINC179006 positive_interaction SmLNCS179065
SmLINC179006 positive_interaction SmLNCA106141-IBu
SmLINC179006 positive_interaction SmLNCA104792-IBu
SmLNCA166148-IBu positive_interaction SmLINC177241-IBu
SmLNCA166148-IBu positive_interaction SmLINC174185-IBu
SmLNCA166148-IBu positive_interaction SmLINC181569
SmLNCA166148-IBu positive_interaction SmLINC182143
SmLNCA166148-IBu positive_interaction SmLINC181259
SmLNCA166148-IBu positive_interaction SmLNCA152495-IBu
SmLNCA166148-IBu positive_interaction SmLNCA148720-IBu
SmLNCA166148-IBu positive_interaction SmLINC179300
SmLNCA166148-IBu positive_interaction SmLNCA179054
SmLNCA166148-IBu positive_interaction SmLNCA138911-IBu
SmLNCA166148-IBu positive_interaction SmLINC133211-IBu
SmLNCA166148-IBu positive_interaction SmLNCA179726
SmLNCA166148-IBu positive_interaction SmLNCS104806-IBu
SmLINC179811 positive_interaction SmLNCS104806-IBu
SmLNCA140102-IBu positive_interaction SmLNCS104806-IBu
SmLNCA173230-IBu positive_interaction SmLNCA130500-IBu
SmLNCA173230-IBu positive_interaction SmLINC127114-IBu
SmLNCA173230-IBu positive_interaction SmLNCA104688-IBu
SmLNCA130500-IBu positive_interaction SmLINC127114-IBu
SmLNCA130500-IBu positive_interaction SmLNCA104688-IBu
SmLINC127114-IBu positive_interaction SmLNCA104688-IBu
SmLNCA135752-IBu positive_interaction SmLNCA179612
SmLNCA135752-IBu positive_interaction SmLNCA169227-IBu
SmLNCA135752-IBu positive_interaction SmLNCA162835-IBu
SmLNCA135752-IBu positive_interaction SmLNCA152628-IBu
SmLNCA135752-IBu positive_interaction SmLNCA178942
SmLNCA135752-IBu positive_interaction SmLNCA130949-IBu
SmLNCA135752-IBu positive_interaction SmLINC180682
SmLNCA135752-IBu positive_interaction SmLNCA111563-IBu
SmLNCA135752-IBu positive_interaction SmLNCA105097-IBu
SmLINC180682 positive_interaction SmLNCA105097-IBu
SmLNCA176493-IBu positive_interaction SmLNCS177830-IBu
SmLNCA176493-IBu positive_interaction SmLNCA179617
SmLNCA176493-IBu positive_interaction SmLNCA179611
SmLNCA176493-IBu positive_interaction SmLINC181647
SmLNCA176493-IBu positive_interaction SmLNCA175298-IBu
SmLNCA176493-IBu positive_interaction SmLINC181612
SmLNCA176493-IBu positive_interaction SmLNCS171668-IBu
SmLNCA176493-IBu positive_interaction SmLNCA179475
SmLNCA176493-IBu positive_interaction SmLNCA169657-IBu
SmLNCA176493-IBu positive_interaction SmLNCA179423
SmLNCA176493-IBu positive_interaction SmLNCA165824-IBu
SmLNCA176493-IBu positive_interaction SmLNCA165276-IBu
SmLNCA176493-IBu positive_interaction SmLNCA164976-IBu
SmLNCA176493-IBu positive_interaction SmLINC179895
SmLNCA176493-IBu positive_interaction SmLINC181440
SmLNCA176493-IBu positive_interaction SmLNCA161599-IBu
SmLNCA176493-IBu positive_interaction SmLINC159198-IBu
SmLNCA176493-IBu positive_interaction SmLNCA158489-IBu
SmLNCA176493-IBu positive_interaction SmLNCA157826-IBu
SmLNCA176493-IBu positive_interaction SmLNCA153504-IBu
SmLNCA176493-IBu positive_interaction SmLNCA153339-IBu
SmLNCA176493-IBu positive_interaction SmLNCA153281-IBu
SmLNCA176493-IBu positive_interaction SmLNCA152962-IBu
SmLNCA176493-IBu positive_interaction SmLNCA152663-IBu
SmLNCA176493-IBu positive_interaction SmLINC179552
SmLNCA176493-IBu positive_interaction SmLNCA152913-IBu
SmLNCA176493-IBu positive_interaction SmLINC179436
SmLNCA176493-IBu positive_interaction SmLNCA148982-IBu
SmLNCA176493-IBu positive_interaction SmLNCA148336-IBu
SmLNCA176493-IBu positive_interaction SmLNCS178953
SmLNCA176493-IBu positive_interaction SmLNCA144745-IBu
SmLNCA176493-IBu positive_interaction SmLINC179261
SmLNCA176493-IBu positive_interaction SmLNCA141547-IBu
SmLNCA176493-IBu positive_interaction SmLNCA140077-IBu
SmLNCA176493-IBu positive_interaction SmLINC180811
SmLNCA176493-IBu positive_interaction SmLNCS178905
SmLNCA176493-IBu positive_interaction SmLNCA135227-IBu
SmLNCA176493-IBu positive_interaction SmLNCA135309-IBu
SmLNCA176493-IBu positive_interaction SmLNCA134749-IBu
SmLNCA176493-IBu positive_interaction SmLINC133906-IBu
SmLNCA176493-IBu positive_interaction SmLNCA132024-IBu
SmLNCA176493-IBu positive_interaction SmLNCA131555-IBu
SmLNCA176493-IBu positive_interaction SmLNCA130351-IBu
SmLNCA176493-IBu positive_interaction SmLINC180706
SmLNCA176493-IBu positive_interaction SmLNCA129412-IBu
SmLNCA176493-IBu positive_interaction SmLNCA128181-IBu
SmLNCA176493-IBu positive_interaction SmLINC178932
SmLNCA176493-IBu positive_interaction SmLINC178840
SmLNCA176493-IBu positive_interaction SmLINC178834
SmLNCA176493-IBu positive_interaction SmLNCA122787-IBu
SmLNCA176493-IBu positive_interaction SmLNCA121511-IBu
SmLNCA176493-IBu positive_interaction SmLINC181924
SmLNCA176493-IBu positive_interaction SmLINC181870
SmLNCA176493-IBu positive_interaction SmLNCA116247-IBu
SmLNCA176493-IBu positive_interaction SmLNCA114421-IBu
SmLNCA176493-IBu positive_interaction SmLNCA113587-IBu
SmLNCA176493-IBu positive_interaction SmLINC113257-IBu
SmLNCA176493-IBu positive_interaction SmLNCA112846-IBu
SmLNCA176493-IBu positive_interaction SmLNCA111685-IBu
SmLNCA176493-IBu positive_interaction SmLINC180276
SmLNCA176493-IBu positive_interaction SmLNCA110401-IBu
SmLNCA176493-IBu positive_interaction SmLNCA108901-IBu
SmLNCA176493-IBu positive_interaction SmLNCA108574-IBu
SmLNCA176493-IBu positive_interaction SmLNCA108411-IBu
SmLNCA176493-IBu positive_interaction SmLINC181381
SmLNCA176493-IBu positive_interaction SmLNCA108006-IBu
SmLNCA176493-IBu positive_interaction SmLNCS106599-IBu
SmLNCA176493-IBu positive_interaction SmLINC179645
SmLNCA176493-IBu positive_interaction SmLNCA104957-IBu
SmLNCA176493-IBu positive_interaction SmLNCA105044-IBu
SmLNCA165276-IBu positive_interaction SmLNCA179622
SmLNCA165276-IBu positive_interaction SmLNCA179611
SmLNCA165276-IBu positive_interaction SmLINC181460
SmLNCA165276-IBu positive_interaction SmLNCA165824-IBu
SmLNCA165276-IBu positive_interaction SmLINC179895
SmLNCA165276-IBu positive_interaction SmLNCA161599-IBu
SmLNCA165276-IBu positive_interaction SmLINC159198-IBu
SmLNCA165276-IBu positive_interaction SmLNCA153504-IBu
SmLNCA165276-IBu positive_interaction SmLNCA152962-IBu
SmLNCA165276-IBu positive_interaction SmLINC181138
SmLNCA165276-IBu positive_interaction SmLNCS178953
SmLNCA165276-IBu positive_interaction SmLNCA144745-IBu
SmLNCA165276-IBu positive_interaction SmLNCA141547-IBu
SmLNCA165276-IBu positive_interaction SmLNCS178905
SmLNCA165276-IBu positive_interaction SmLNCA135309-IBu
SmLNCA165276-IBu positive_interaction SmLNCA134749-IBu
SmLNCA165276-IBu positive_interaction SmLINC178840
SmLNCA165276-IBu positive_interaction SmLNCA122787-IBu
SmLNCA165276-IBu positive_interaction SmLNCA108411-IBu
SmLNCA165276-IBu positive_interaction SmLINC181381
SmLNCA165276-IBu positive_interaction SmLNCA106623-IBu
SmLNCA165276-IBu positive_interaction SmLNCA105044-IBu
SmLINC181222 positive_interaction SmLNCA179617
SmLINC181222 positive_interaction SmLNCA176328-IBu
SmLINC181222 positive_interaction SmLNCA172649-IBu
SmLINC181222 positive_interaction SmLNCA179475
SmLINC181222 positive_interaction SmLNCA169657-IBu
SmLINC181222 positive_interaction SmLNCA179423
SmLINC181222 positive_interaction SmLNCA165824-IBu
SmLINC181222 positive_interaction SmLNCA165337-IBu
SmLINC181222 positive_interaction SmLINC179895
SmLINC181222 positive_interaction SmLINC159198-IBu
SmLINC181222 positive_interaction SmLNCA153339-IBu
SmLINC181222 positive_interaction SmLNCA179214
SmLINC181222 positive_interaction SmLNCA152076-IBu
SmLINC181222 positive_interaction SmLINC181138
SmLINC181222 positive_interaction SmLNCA144745-IBu
SmLINC181222 positive_interaction SmLNCA144168-IBu
SmLINC181222 positive_interaction SmLNCA179093
SmLINC181222 positive_interaction SmLNCA179067
SmLINC181222 positive_interaction SmLNCS140869-IBu
SmLINC181222 positive_interaction SmLNCA139667-IBu
SmLINC181222 positive_interaction SmLNCA179032
SmLINC181222 positive_interaction SmLNCA136741-IBu
SmLINC181222 positive_interaction SmLNCS178893
SmLINC181222 positive_interaction SmLNCA132024-IBu
SmLINC181222 positive_interaction SmLNCA121492-IBu
SmLINC181222 positive_interaction SmLINC181922
SmLINC181222 positive_interaction SmLINC181870
SmLINC181222 positive_interaction SmLNCA118902-IBu
SmLINC181222 positive_interaction SmLNCA114170-IBu
SmLINC181222 positive_interaction SmLNCA112928-IBu
SmLINC181222 positive_interaction SmLNCA113019-IBu
SmLINC181222 positive_interaction SmLINC181743
SmLINC181222 positive_interaction SmLNCA110401-IBu
SmLINC181222 positive_interaction SmLNCA179656
SmLINC181222 positive_interaction SmLNCA108574-IBu
SmLINC181222 positive_interaction SmLNCA108411-IBu
SmLINC181222 positive_interaction SmLNCA107369-IBu
SmLINC181222 positive_interaction SmLINC181381
SmLINC181222 positive_interaction SmLNCA108009-IBu
SmLINC181222 positive_interaction SmLINC179645
SmLINC181222 positive_interaction SmLNCA104894-IBu
SmLINC181222 positive_interaction SmLNCA105044-IBu
SmLINC181138 positive_interaction SmLNCS179139
SmLINC181138 positive_interaction SmLNCA175224-IBu
SmLINC181138 positive_interaction SmLNCA172649-IBu
SmLINC181138 positive_interaction SmLNCA179475
SmLINC181138 positive_interaction SmLINC180017
SmLINC181138 positive_interaction SmLNCA169222-IBu
SmLINC181138 positive_interaction SmLNCA179423
SmLINC181138 positive_interaction SmLNCA165813-IBu
SmLINC181138 positive_interaction SmLNCA164976-IBu
SmLINC181138 positive_interaction SmLNCA165337-IBu
SmLINC181138 positive_interaction SmLNCA161599-IBu
SmLINC181138 positive_interaction SmLNCA160958-IBu
SmLINC181138 positive_interaction SmLINC159198-IBu
SmLINC181138 positive_interaction SmLINC159014-IBu
SmLINC181138 positive_interaction SmLINC182103
SmLINC181138 positive_interaction SmLINC179605
SmLINC181138 positive_interaction SmLNCA153339-IBu
SmLINC181138 positive_interaction SmLNCA152962-IBu
SmLINC181138 positive_interaction SmLNCA179214
SmLINC181138 positive_interaction SmLNCA152076-IBu
SmLINC181138 positive_interaction SmLNCS178953
SmLINC181138 positive_interaction SmLNCA144745-IBu
SmLINC181138 positive_interaction SmLNCA179093
SmLINC181138 positive_interaction SmLNCA179067
SmLINC181138 positive_interaction SmLNCS140869-IBu
SmLINC181138 positive_interaction SmLNCA139667-IBu
SmLINC181138 positive_interaction SmLINC180811
SmLINC181138 positive_interaction SmLNCS178905
SmLINC181138 positive_interaction SmLNCS178838
SmLINC181138 positive_interaction SmLNCA127186-IBu
SmLINC181138 positive_interaction SmLNCA125140-IBu
SmLINC181138 positive_interaction SmLNCA178779
SmLINC181138 positive_interaction SmLNCA124349-IBu
SmLINC181138 positive_interaction SmLNCA122787-IBu
SmLINC181138 positive_interaction SmLINC181922
SmLINC181138 positive_interaction SmLINC181870
SmLINC181138 positive_interaction SmLNCA118902-IBu
SmLINC181138 positive_interaction SmLNCA117169-IBu
SmLINC181138 positive_interaction SmLNCA116980-IBu
SmLINC181138 positive_interaction SmLNCA114170-IBu
SmLINC181138 positive_interaction SmLNCA112928-IBu
SmLINC181138 positive_interaction SmLINC181743
SmLINC181138 positive_interaction SmLNCA110401-IBu
SmLINC181138 positive_interaction SmLNCA179656
SmLINC181138 positive_interaction SmLINC181689
SmLINC181138 positive_interaction SmLNCA108901-IBu
SmLINC181138 positive_interaction SmLNCA108574-IBu
SmLINC181138 positive_interaction SmLNCA108411-IBu
SmLINC181138 positive_interaction SmLNCA107369-IBu
SmLINC181138 positive_interaction SmLNCA107180-IBu
SmLINC181138 positive_interaction SmLINC181381
SmLINC181138 positive_interaction SmLNCA108009-IBu
SmLINC181138 positive_interaction SmLNCA106623-IBu
SmLINC181138 positive_interaction SmLINC179645
SmLINC181138 positive_interaction SmLNCA104894-IBu
SmLINC181138 positive_interaction SmLNCA105044-IBu
SmLNCS178953 positive_interaction SmLNCA179622
SmLNCS178953 positive_interaction SmLNCA179617
SmLNCS178953 positive_interaction SmLNCA179611
SmLNCS178953 positive_interaction SmLNCA175224-IBu
SmLNCS178953 positive_interaction SmLNCA179475
SmLNCS178953 positive_interaction SmLNCA169735-IBu
SmLNCS178953 positive_interaction SmLNCA165824-IBu
SmLNCS178953 positive_interaction SmLNCA164976-IBu
SmLNCS178953 positive_interaction SmLNCA161599-IBu
SmLNCS178953 positive_interaction SmLNCA160958-IBu
SmLNCS178953 positive_interaction SmLINC159198-IBu
SmLNCS178953 positive_interaction SmLNCA158489-IBu
SmLNCS178953 positive_interaction SmLINC179605
SmLNCS178953 positive_interaction SmLNCA153504-IBu
SmLNCS178953 positive_interaction SmLNCA153339-IBu
SmLNCS178953 positive_interaction SmLNCA152962-IBu
SmLNCS178953 positive_interaction SmLNCA152913-IBu
SmLNCS178953 positive_interaction SmLNCA179214
SmLNCS178953 positive_interaction SmLNCA152076-IBu
SmLNCS178953 positive_interaction SmLINC144927-IBu
SmLNCS178953 positive_interaction SmLNCA144745-IBu
SmLNCS178953 positive_interaction SmLNCA141547-IBu
SmLNCS178953 positive_interaction SmLINC179226
SmLNCS178953 positive_interaction SmLNCA136959-IBu
SmLNCS178953 positive_interaction SmLINC180811
SmLNCS178953 positive_interaction SmLNCS178905
SmLNCS178953 positive_interaction SmLNCA135536-IBu
SmLNCS178953 positive_interaction SmLINC178932
SmLNCS178953 positive_interaction SmLNCS178838
SmLNCS178953 positive_interaction SmLINC178840
SmLNCS178953 positive_interaction SmLNCA125140-IBu
SmLNCS178953 positive_interaction SmLNCA124251-IBu
SmLNCS178953 positive_interaction SmLNCA122787-IBu
SmLNCS178953 positive_interaction SmLNCA121511-IBu
SmLNCS178953 positive_interaction SmLINC181870
SmLNCS178953 positive_interaction SmLNCA115173-IBu
SmLNCS178953 positive_interaction SmLNCA113587-IBu
SmLNCS178953 positive_interaction SmLNCA110401-IBu
SmLNCS178953 positive_interaction SmLNCA179656
SmLNCS178953 positive_interaction SmLNCA108574-IBu
SmLNCS178953 positive_interaction SmLNCA108411-IBu
SmLNCS178953 positive_interaction SmLINC181381
SmLNCS178953 positive_interaction SmLNCA106623-IBu
SmLNCS178953 positive_interaction SmLINC179645
SmLNCS178953 positive_interaction SmLNCA104894-IBu
SmLNCS178953 positive_interaction SmLNCA105044-IBu
SmLINC181954 positive_interaction SmLINC181647
SmLINC181954 positive_interaction SmLNCS170610-IBu
SmLINC181954 positive_interaction SmLNCA165723-IBu
SmLINC181954 positive_interaction SmLINC181440
SmLINC181954 positive_interaction SmLINC159150-IBu
SmLINC181954 positive_interaction SmLNCA153438-IBu
SmLINC181954 positive_interaction SmLNCA134319-IBu
SmLINC181954 positive_interaction SmLINC130115-IBu
SmLINC181954 positive_interaction SmLNCA129412-IBu
SmLINC181954 positive_interaction SmLNCA128181-IBu
SmLINC181954 positive_interaction SmLNCA127565-IBu
SmLINC181954 positive_interaction SmLNCS108137-IBu
SmLINC181954 positive_interaction SmLNCA104662-IBu
SmLNCA104662-IBu positive_interaction SmLINC181647
SmLNCA104662-IBu positive_interaction SmLNCA165723-IBu
SmLNCA104662-IBu positive_interaction SmLINC181440
SmLNCA104662-IBu positive_interaction SmLINC159150-IBu
SmLNCA104662-IBu positive_interaction SmLNCA157826-IBu
SmLNCA104662-IBu positive_interaction SmLNCA135309-IBu
SmLNCA104662-IBu positive_interaction SmLNCA134749-IBu
SmLNCA104662-IBu positive_interaction SmLNCA131555-IBu
SmLNCA104662-IBu positive_interaction SmLNCA129412-IBu
SmLNCA104662-IBu positive_interaction SmLNCA128181-IBu
SmLNCA104662-IBu positive_interaction SmLINC178840
SmLNCA136064-IBu positive_interaction SmLNCA175863-IBu
SmLNCA136064-IBu positive_interaction SmLNCA175345-IBu
SmLNCA136064-IBu positive_interaction SmLNCA174579-IBu
SmLNCA136064-IBu positive_interaction SmLNCA170251-IBu
SmLNCA136064-IBu positive_interaction SmLNCA160094-IBu
SmLNCA136064-IBu positive_interaction SmLNCA157611-IBu
SmLNCA136064-IBu positive_interaction SmLNCA154800-IBu
SmLNCA136064-IBu positive_interaction SmLNCA151179-IBu
SmLNCA136064-IBu positive_interaction SmLNCA148805-IBu
SmLNCA136064-IBu positive_interaction SmLNCA145228-IBu
SmLNCA136064-IBu positive_interaction SmLNCA144695-IBu
SmLNCA136064-IBu positive_interaction SmLNCA179072
SmLNCA136064-IBu positive_interaction SmLNCA140296-IBu
SmLNCA136064-IBu positive_interaction SmLNCA139714-IBu
SmLNCA136064-IBu positive_interaction SmLNCA139499-IBu
SmLNCA136064-IBu positive_interaction SmLNCA137773-IBu
SmLNCA136064-IBu positive_interaction SmLNCA135010-IBu
SmLNCA136064-IBu positive_interaction SmLNCA134222-IBu
SmLNCA136064-IBu positive_interaction SmLNCA132666-IBu
SmLNCA136064-IBu positive_interaction SmLNCA131826-IBu
SmLNCA136064-IBu positive_interaction SmLNCA131678-IBu
SmLNCA136064-IBu positive_interaction SmLNCA131679-IBu
SmLNCA136064-IBu positive_interaction SmLNCA131707-IBu
SmLNCA136064-IBu positive_interaction SmLNCA131425-IBu
SmLNCA136064-IBu positive_interaction SmLNCA128967-IBu
SmLNCA136064-IBu positive_interaction SmLNCA127315-IBu
SmLNCA136064-IBu positive_interaction SmLNCA120715-IBu
SmLNCA136064-IBu positive_interaction SmLNCA120626-IBu
SmLNCA136064-IBu positive_interaction SmLNCA119547-IBu
SmLNCA136064-IBu positive_interaction SmLNCA119487-IBu
SmLNCA136064-IBu positive_interaction SmLINC182222
SmLNCA136064-IBu positive_interaction SmLINC182219
SmLNCA136064-IBu positive_interaction SmLNCA117368-IBu
SmLNCA136064-IBu positive_interaction SmLNCA117257-IBu
SmLNCA136064-IBu positive_interaction SmLNCA115976-IBu
SmLNCA136064-IBu positive_interaction SmLNCA115249-IBu
SmLNCA136064-IBu positive_interaction SmLNCA113150-IBu
SmLNCA136064-IBu positive_interaction SmLNCA111394-IBu
SmLNCA136064-IBu positive_interaction SmLNCA111425-IBu
SmLNCA136064-IBu positive_interaction SmLNCA110837-IBu
SmLNCA136064-IBu positive_interaction SmLNCA104661-IBu
SmLNCA104762-IBu positive_interaction SmLNCA171813-IBu
SmLNCA104762-IBu positive_interaction SmLNCA115922-IBu
SmLNCA158400-IBu positive_interaction SmLNCA176922-IBu
SmLNCA158400-IBu positive_interaction SmLNCA179545
SmLNCA158400-IBu positive_interaction SmLNCA160915-IBu
SmLNCA158400-IBu positive_interaction SmLINC154580-IBu
SmLNCA158400-IBu positive_interaction SmLNCA149007-IBu
SmLNCA158400-IBu positive_interaction SmLINC146169-IBu
SmLNCA158400-IBu positive_interaction SmLINC146273-IBu
SmLNCA158400-IBu positive_interaction SmLINC139569-IBu
SmLNCA158400-IBu positive_interaction SmLNCA179031
SmLNCA158400-IBu positive_interaction SmLNCS136480-IBu
SmLNCA158400-IBu positive_interaction SmLNCA131245-IBu
SmLNCA158400-IBu positive_interaction SmLINC129907-IBu
SmLNCA158400-IBu positive_interaction SmLNCA127732-IBu
SmLNCA158400-IBu positive_interaction SmLNCA120291-IBu
SmLNCA158400-IBu positive_interaction SmLINC182204
SmLNCA158400-IBu positive_interaction SmLNCA179763
SmLNCA158400-IBu positive_interaction SmLNCS179208
SmLNCA158400-IBu positive_interaction SmLNCA116534-IBu
SmLNCA158400-IBu positive_interaction SmLNCA115007-IBu
SmLNCA158400-IBu positive_interaction SmLNCA113916-IBu
SmLNCA158400-IBu positive_interaction SmLNCA104768-IBu
SmLINC181090 positive_interaction SmLINC179885
SmLINC181090 positive_interaction SmLNCA161905-IBu
SmLINC181090 positive_interaction SmLNCA137217-IBu
SmLINC181090 positive_interaction SmLNCA135340-IBu
SmLINC181090 positive_interaction SmLINC129907-IBu
SmLINC181090 positive_interaction SmLNCA127732-IBu
SmLINC181090 positive_interaction SmLNCS178822
SmLINC181090 positive_interaction SmLNCA120291-IBu
SmLINC181090 positive_interaction SmLINC182204
SmLINC181090 positive_interaction SmLNCA179763
SmLINC181090 positive_interaction SmLNCA116534-IBu
SmLINC181090 positive_interaction SmLNCA115007-IBu
SmLINC181090 positive_interaction SmLNCA104768-IBu
SmLINC180213 positive_interaction SmLINC177448-IBu
SmLINC180213 positive_interaction SmLNCA179611
SmLINC180213 positive_interaction SmLNCA175208-IBu
SmLINC180213 positive_interaction SmLNCA172027-IBu
SmLINC180213 positive_interaction SmLINC181568
SmLINC180213 positive_interaction SmLNCA171721-IBu
SmLINC180213 positive_interaction SmLINC181551
SmLINC180213 positive_interaction SmLNCA170480-IBu
SmLINC180213 positive_interaction SmLINC179962
SmLINC180213 positive_interaction SmLINC181473
SmLINC180213 positive_interaction SmLINC165357-IBu
SmLINC180213 positive_interaction SmLNCA160958-IBu
SmLINC180213 positive_interaction SmLNCA157703-IBu
SmLINC180213 positive_interaction SmLNCA179214
SmLINC180213 positive_interaction SmLNCA179181
SmLINC180213 positive_interaction SmLNCA149317-IBu
SmLINC180213 positive_interaction SmLINC144927-IBu
SmLINC180213 positive_interaction SmLNCS143687-IBu
SmLINC180213 positive_interaction SmLNCA179067
SmLINC180213 positive_interaction SmLNCS178935
SmLINC180213 positive_interaction SmLNCA179032
SmLINC180213 positive_interaction SmLNCA139003-IBu
SmLINC180213 positive_interaction SmLNCA136741-IBu
SmLINC180213 positive_interaction SmLNCA134860-IBu
SmLINC180213 positive_interaction SmLINC179007
SmLINC180213 positive_interaction SmLNCA123339-IBu
SmLINC180213 positive_interaction SmLINC181935
SmLINC180213 positive_interaction SmLNCA119972-IBu
SmLINC180213 positive_interaction SmLNCA120303-IBu
SmLINC180213 positive_interaction SmLINC181849
SmLINC180213 positive_interaction SmLINC181831
SmLINC180213 positive_interaction SmLNCA116325-IBu
SmLINC180213 positive_interaction SmLINC181785
SmLINC180213 positive_interaction SmLNCA113974-IBu
SmLINC180213 positive_interaction SmLINC107239-IBu
SmLINC180213 positive_interaction SmLNCA104894-IBu
SmLINC180213 positive_interaction SmLNCA104264-IBu
SmLNCA133940-IBu positive_interaction SmLNCS179163
SmLNCA133940-IBu positive_interaction SmLNCA178407-IBu
SmLNCA133940-IBu positive_interaction SmLINC177448-IBu
SmLNCA133940-IBu positive_interaction SmLNCA176696-IBu
SmLNCA133940-IBu positive_interaction SmLINC180127
SmLNCA133940-IBu positive_interaction SmLNCA175208-IBu
SmLNCA133940-IBu positive_interaction SmLNCA174411-IBu
SmLNCA133940-IBu positive_interaction SmLNCA172027-IBu
SmLNCA133940-IBu positive_interaction SmLINC181568
SmLNCA133940-IBu positive_interaction SmLINC171800-IBu
SmLNCA133940-IBu positive_interaction SmLINC181551
SmLNCA133940-IBu positive_interaction SmLNCA170099-IBu
SmLNCA133940-IBu positive_interaction SmLNCA167419-IBu
SmLNCA133940-IBu positive_interaction SmLNCA164256-IBu
SmLNCA133940-IBu positive_interaction SmLINC181431
SmLNCA133940-IBu positive_interaction SmLINC164599-IBu
SmLNCA133940-IBu positive_interaction SmLINC179869
SmLNCA133940-IBu positive_interaction SmLNCA157703-IBu
SmLNCA133940-IBu positive_interaction SmLNCA155872-IBu
SmLNCA133940-IBu positive_interaction SmLNCA179256
SmLNCA133940-IBu positive_interaction SmLNCA154183-IBu
SmLNCA133940-IBu positive_interaction SmLNCA153653-IBu
SmLNCA133940-IBu positive_interaction SmLINC181198
SmLNCA133940-IBu positive_interaction SmLINC179439
SmLNCA133940-IBu positive_interaction SmLNCS178976
SmLNCA133940-IBu positive_interaction SmLNCA148799-IBu
SmLNCA133940-IBu positive_interaction SmLNCA149317-IBu
SmLNCA133940-IBu positive_interaction SmLNCA179148
SmLNCA133940-IBu positive_interaction SmLNCA145934-IBu
SmLNCA133940-IBu positive_interaction SmLNCA142706-IBu
SmLNCA133940-IBu positive_interaction SmLNCS143325-IBu
SmLNCA133940-IBu positive_interaction SmLNCA139003-IBu
SmLNCA133940-IBu positive_interaction SmLINC138658-IBu
SmLNCA133940-IBu positive_interaction SmLINC182008
SmLNCA133940-IBu positive_interaction SmLNCA131707-IBu
SmLNCA133940-IBu positive_interaction SmLNCA123984-IBu
SmLNCA133940-IBu positive_interaction SmLNCA123339-IBu
SmLNCA133940-IBu positive_interaction SmLINC181935
SmLNCA133940-IBu positive_interaction SmLNCA119972-IBu
SmLNCA133940-IBu positive_interaction SmLNCA120303-IBu
SmLNCA133940-IBu positive_interaction SmLINC181849
SmLNCA133940-IBu positive_interaction SmLINC181831
SmLNCA133940-IBu positive_interaction SmLNCA116350-IBu
SmLNCA133940-IBu positive_interaction SmLNCA116351-IBu
SmLNCA133940-IBu positive_interaction SmLNCA115441-IBu
SmLNCA133940-IBu positive_interaction SmLNCA113974-IBu
SmLNCA133940-IBu positive_interaction SmLNCA113138-IBu
SmLNCA133940-IBu positive_interaction SmLNCA110075-IBu
SmLNCA133940-IBu positive_interaction SmLNCA109498-IBu
SmLNCA133940-IBu positive_interaction SmLNCA108919-IBu
SmLNCA133940-IBu positive_interaction SmLNCA104264-IBu
SmLNCA119972-IBu positive_interaction SmLNCA178407-IBu
SmLNCA119972-IBu positive_interaction SmLINC177448-IBu
SmLNCA119972-IBu positive_interaction SmLNCA175208-IBu
SmLNCA119972-IBu positive_interaction SmLNCA174411-IBu
SmLNCA119972-IBu positive_interaction SmLNCA172027-IBu
SmLNCA119972-IBu positive_interaction SmLINC181568
SmLNCA119972-IBu positive_interaction SmLNCA171721-IBu
SmLNCA119972-IBu positive_interaction SmLINC171800-IBu
SmLNCA119972-IBu positive_interaction SmLINC180048
SmLNCA119972-IBu positive_interaction SmLINC181551
SmLNCA119972-IBu positive_interaction SmLNCA170480-IBu
SmLNCA119972-IBu positive_interaction SmLINC179962
SmLNCA119972-IBu positive_interaction SmLINC181473
SmLNCA119972-IBu positive_interaction SmLINC181460
SmLNCA119972-IBu positive_interaction SmLNCS158631-IBu
SmLNCA119972-IBu positive_interaction SmLNCA157703-IBu
SmLNCA119972-IBu positive_interaction SmLNCA153653-IBu
SmLNCA119972-IBu positive_interaction SmLNCS178976
SmLNCA119972-IBu positive_interaction SmLNCA149317-IBu
SmLNCA119972-IBu positive_interaction SmLINC144927-IBu
SmLNCA119972-IBu positive_interaction SmLNCA144168-IBu
SmLNCA119972-IBu positive_interaction SmLNCS143687-IBu
SmLNCA119972-IBu positive_interaction SmLNCS178935
SmLNCA119972-IBu positive_interaction SmLNCA179032
SmLNCA119972-IBu positive_interaction SmLNCA139003-IBu
SmLNCA119972-IBu positive_interaction SmLINC138658-IBu
SmLNCA119972-IBu positive_interaction SmLNCA178988
SmLNCA119972-IBu positive_interaction SmLNCA134860-IBu
SmLNCA119972-IBu positive_interaction SmLNCA131222-IBu
SmLNCA119972-IBu positive_interaction SmLINC179007
SmLNCA119972-IBu positive_interaction SmLINC178977
SmLNCA119972-IBu positive_interaction SmLNCA123339-IBu
SmLNCA119972-IBu positive_interaction SmLINC181935
SmLNCA119972-IBu positive_interaction SmLNCA120303-IBu
SmLNCA119972-IBu positive_interaction SmLINC181917
SmLNCA119972-IBu positive_interaction SmLINC181849
SmLNCA119972-IBu positive_interaction SmLINC181831
SmLNCA119972-IBu positive_interaction SmLNCA116325-IBu
SmLNCA119972-IBu positive_interaction SmLINC181815
SmLNCA119972-IBu positive_interaction SmLNCA113974-IBu
SmLNCA119972-IBu positive_interaction SmLINC107239-IBu
SmLNCA119972-IBu positive_interaction SmLNCA104264-IBu
SmLINC181461 positive_interaction SmLNCA170251-IBu
SmLINC181461 positive_interaction SmLINC180016
SmLINC181461 positive_interaction SmLNCA154800-IBu
SmLINC181461 positive_interaction SmLNCA150329-IBu
SmLINC181461 positive_interaction SmLNCA148799-IBu
SmLINC181461 positive_interaction SmLNCA128967-IBu
SmLINC181461 positive_interaction SmLNCA122551-IBu
SmLINC181461 positive_interaction SmLNCA110464-IBu
SmLINC181461 positive_interaction SmLNCA105987-IBu
SmLINC181461 positive_interaction SmLNCA104233-IBu
SmLNCA154800-IBu positive_interaction SmLNCA177928-IBu
SmLNCA154800-IBu positive_interaction SmLNCA175863-IBu
SmLNCA154800-IBu positive_interaction SmLNCA174579-IBu
SmLNCA154800-IBu positive_interaction SmLNCA170251-IBu
SmLNCA154800-IBu positive_interaction SmLNCA169711-IBu
SmLNCA154800-IBu positive_interaction SmLINC180016
SmLNCA154800-IBu positive_interaction SmLNCA153493-IBu
SmLNCA154800-IBu positive_interaction SmLNCA151179-IBu
SmLNCA154800-IBu positive_interaction SmLNCA150329-IBu
SmLNCA154800-IBu positive_interaction SmLNCA149965-IBu
SmLNCA154800-IBu positive_interaction SmLNCA148799-IBu
SmLNCA154800-IBu positive_interaction SmLNCA145228-IBu
SmLNCA154800-IBu positive_interaction SmLNCA144695-IBu
SmLNCA154800-IBu positive_interaction SmLNCS143325-IBu
SmLNCA154800-IBu positive_interaction SmLNCA179072
SmLNCA154800-IBu positive_interaction SmLNCA140296-IBu
SmLNCA154800-IBu positive_interaction SmLNCA139714-IBu
SmLNCA154800-IBu positive_interaction SmLNCA139835-IBu
SmLNCA154800-IBu positive_interaction SmLNCA135010-IBu
SmLNCA154800-IBu positive_interaction SmLNCA131679-IBu
SmLNCA154800-IBu positive_interaction SmLNCA131707-IBu
SmLNCA154800-IBu positive_interaction SmLNCA128967-IBu
SmLNCA154800-IBu positive_interaction SmLNCA123984-IBu
SmLNCA154800-IBu positive_interaction SmLNCA119547-IBu
SmLNCA154800-IBu positive_interaction SmLNCA119487-IBu
SmLNCA154800-IBu positive_interaction SmLINC182222
SmLNCA154800-IBu positive_interaction SmLNCA113138-IBu
SmLNCA154800-IBu positive_interaction SmLNCA111394-IBu
SmLNCA154800-IBu positive_interaction SmLNCA111425-IBu
SmLNCA154800-IBu positive_interaction SmLNCA104233-IBu
SmLNCA149965-IBu positive_interaction SmLNCA175863-IBu
SmLNCA149965-IBu positive_interaction SmLNCA170251-IBu
SmLNCA149965-IBu positive_interaction SmLNCA145228-IBu
SmLNCA149965-IBu positive_interaction SmLNCA140296-IBu
SmLNCA149965-IBu positive_interaction SmLNCA131679-IBu
SmLNCA149965-IBu positive_interaction SmLNCA128967-IBu
SmLNCA149965-IBu positive_interaction SmLNCA119547-IBu
SmLNCA149965-IBu positive_interaction SmLNCA119487-IBu
SmLNCA149965-IBu positive_interaction SmLNCA117368-IBu
SmLNCA149965-IBu positive_interaction SmLNCA104233-IBu
SmLNCA145228-IBu positive_interaction SmLNCA175863-IBu
SmLNCA145228-IBu positive_interaction SmLNCA170251-IBu
SmLNCA145228-IBu positive_interaction SmLNCA157611-IBu
SmLNCA145228-IBu positive_interaction SmLNCA140296-IBu
SmLNCA145228-IBu positive_interaction SmLNCA139714-IBu
SmLNCA145228-IBu positive_interaction SmLNCA131679-IBu
SmLNCA145228-IBu positive_interaction SmLNCA128967-IBu
SmLNCA145228-IBu positive_interaction SmLNCA119547-IBu
SmLNCA145228-IBu positive_interaction SmLNCA119487-IBu
SmLNCA145228-IBu positive_interaction SmLNCA117368-IBu
SmLNCA145228-IBu positive_interaction SmLNCA117109-IBu
SmLNCA145228-IBu positive_interaction SmLNCA111394-IBu
SmLNCA145228-IBu positive_interaction SmLNCA104233-IBu
SmLNCA119547-IBu positive_interaction SmLNCA175863-IBu
SmLNCA119547-IBu positive_interaction SmLNCA175345-IBu
SmLNCA119547-IBu positive_interaction SmLNCA174579-IBu
SmLNCA119547-IBu positive_interaction SmLNCA157611-IBu
SmLNCA119547-IBu positive_interaction SmLNCA153493-IBu
SmLNCA119547-IBu positive_interaction SmLNCA151179-IBu
SmLNCA119547-IBu positive_interaction SmLNCA148799-IBu
SmLNCA119547-IBu positive_interaction SmLNCA144695-IBu
SmLNCA119547-IBu positive_interaction SmLNCS143325-IBu
SmLNCA119547-IBu positive_interaction SmLNCA179072
SmLNCA119547-IBu positive_interaction SmLNCA140296-IBu
SmLNCA119547-IBu positive_interaction SmLNCA139714-IBu
SmLNCA119547-IBu positive_interaction SmLNCA139835-IBu
SmLNCA119547-IBu positive_interaction SmLNCA135010-IBu
SmLNCA119547-IBu positive_interaction SmLNCA131679-IBu
SmLNCA119547-IBu positive_interaction SmLNCA131707-IBu
SmLNCA119547-IBu positive_interaction SmLNCA127315-IBu
SmLNCA119547-IBu positive_interaction SmLNCA119487-IBu
SmLNCA119547-IBu positive_interaction SmLNCA117109-IBu
SmLNCA119547-IBu positive_interaction SmLNCA113138-IBu
SmLNCA119547-IBu positive_interaction SmLNCA111394-IBu
SmLNCA119547-IBu positive_interaction SmLNCA111425-IBu
SmLNCA119547-IBu positive_interaction SmLNCA104233-IBu
SmLNCA110075-IBu positive_interaction SmLNCA175302-IBu
SmLNCA110075-IBu positive_interaction SmLNCA164256-IBu
SmLNCA110075-IBu positive_interaction SmLNCA154183-IBu
SmLNCA110075-IBu positive_interaction SmLINC138658-IBu
SmLNCA110075-IBu positive_interaction SmLNCA113138-IBu
SmLNCA110075-IBu positive_interaction SmLNCA108919-IBu
SmLNCA110075-IBu positive_interaction SmLNCA104233-IBu
SmLNCA105987-IBu positive_interaction SmLNCA150329-IBu
SmLNCA105987-IBu positive_interaction SmLNCA148799-IBu
SmLNCA105987-IBu positive_interaction SmLNCA128967-IBu
SmLNCA105987-IBu positive_interaction SmLNCA122551-IBu
SmLNCA105987-IBu positive_interaction SmLNCA104233-IBu
SmLNCA104233-IBu positive_interaction SmLINC180016
SmLNCA104233-IBu positive_interaction SmLNCA153493-IBu
SmLNCA104233-IBu positive_interaction SmLNCA150329-IBu
SmLNCA104233-IBu positive_interaction SmLNCA148799-IBu
SmLNCA104233-IBu positive_interaction SmLNCS143325-IBu
SmLNCA104233-IBu positive_interaction SmLNCA131707-IBu
SmLNCA104233-IBu positive_interaction SmLNCA123984-IBu
SmLNCA104233-IBu positive_interaction SmLNCA119487-IBu
SmLNCA104233-IBu positive_interaction SmLNCA113138-IBu
SmLNCA175302-IBu positive_interaction SmLNCA177928-IBu
SmLNCA175302-IBu positive_interaction SmLNCA164256-IBu
SmLNCA175302-IBu positive_interaction SmLNCA160420-IBu
SmLNCA175302-IBu positive_interaction SmLNCA148799-IBu
SmLNCA175302-IBu positive_interaction SmLNCA145934-IBu
SmLNCA175302-IBu positive_interaction SmLNCS143325-IBu
SmLNCA175302-IBu positive_interaction SmLNCA135010-IBu
SmLNCA175302-IBu positive_interaction SmLNCA131707-IBu
SmLNCA175302-IBu positive_interaction SmLNCA123984-IBu
SmLNCA175302-IBu positive_interaction SmLNCA113138-IBu
SmLNCA175302-IBu positive_interaction SmLNCA106363-IBu
SmLNCA175302-IBu positive_interaction SmLNCA104465-IBu
SmLNCA148799-IBu positive_interaction SmLNCA177928-IBu
SmLNCA148799-IBu positive_interaction SmLNCA174579-IBu
SmLNCA148799-IBu positive_interaction SmLNCA174411-IBu
SmLNCA148799-IBu positive_interaction SmLNCA174410-IBu
SmLNCA148799-IBu positive_interaction SmLNCA172249-IBu
SmLNCA148799-IBu positive_interaction SmLNCA169711-IBu
SmLNCA148799-IBu positive_interaction SmLINC180016
SmLNCA148799-IBu positive_interaction SmLNCA164256-IBu
SmLNCA148799-IBu positive_interaction SmLNCA160420-IBu
SmLNCA148799-IBu positive_interaction SmLINC179686
SmLNCA148799-IBu positive_interaction SmLNCA157611-IBu
SmLNCA148799-IBu positive_interaction SmLNCA179256
SmLNCA148799-IBu positive_interaction SmLNCA153493-IBu
SmLNCA148799-IBu positive_interaction SmLNCA151179-IBu
SmLNCA148799-IBu positive_interaction SmLNCA150329-IBu
SmLNCA148799-IBu positive_interaction SmLINC182044
SmLNCA148799-IBu positive_interaction SmLNCA145934-IBu
SmLNCA148799-IBu positive_interaction SmLNCA144695-IBu
SmLNCA148799-IBu positive_interaction SmLNCS143325-IBu
SmLNCA148799-IBu positive_interaction SmLNCA140613-IBu
SmLNCA148799-IBu positive_interaction SmLNCA140605-IBu
SmLNCA148799-IBu positive_interaction SmLNCA140296-IBu
SmLNCA148799-IBu positive_interaction SmLNCA139714-IBu
SmLNCA148799-IBu positive_interaction SmLNCA139835-IBu
SmLNCA148799-IBu positive_interaction SmLNCA135010-IBu
SmLNCA148799-IBu positive_interaction SmLNCA134222-IBu
SmLNCA148799-IBu positive_interaction SmLNCA131826-IBu
SmLNCA148799-IBu positive_interaction SmLNCA131679-IBu
SmLNCA148799-IBu positive_interaction SmLNCA131707-IBu
SmLNCA148799-IBu positive_interaction SmLNCA128967-IBu
SmLNCA148799-IBu positive_interaction SmLNCA123984-IBu
SmLNCA148799-IBu positive_interaction SmLNCA120715-IBu
SmLNCA148799-IBu positive_interaction SmLNCA119066-IBu
SmLNCA148799-IBu positive_interaction SmLNCA119048-IBu
SmLNCA148799-IBu positive_interaction SmLNCA119487-IBu
SmLNCA148799-IBu positive_interaction SmLINC182222
SmLNCA148799-IBu positive_interaction SmLNCA117257-IBu
SmLNCA148799-IBu positive_interaction SmLNCA117109-IBu
SmLNCA148799-IBu positive_interaction SmLNCA113138-IBu
SmLNCA148799-IBu positive_interaction SmLNCA112669-IBu
SmLNCA148799-IBu positive_interaction SmLNCA111745-IBu
SmLNCA148799-IBu positive_interaction SmLNCA111394-IBu
SmLNCA148799-IBu positive_interaction SmLNCA111425-IBu
SmLNCA148799-IBu positive_interaction SmLNCA110464-IBu
SmLNCA148799-IBu positive_interaction SmLNCA106363-IBu
SmLNCA148799-IBu positive_interaction SmLNCA104661-IBu
SmLNCA148799-IBu positive_interaction SmLNCA104465-IBu
SmLNCS143325-IBu positive_interaction SmLNCA177928-IBu
SmLNCS143325-IBu positive_interaction SmLNCA174411-IBu
SmLNCS143325-IBu positive_interaction SmLNCA172249-IBu
SmLNCS143325-IBu positive_interaction SmLINC180016
SmLNCS143325-IBu positive_interaction SmLNCA164256-IBu
SmLNCS143325-IBu positive_interaction SmLINC164599-IBu
SmLNCS143325-IBu positive_interaction SmLNCA160420-IBu
SmLNCS143325-IBu positive_interaction SmLINC179686
SmLNCS143325-IBu positive_interaction SmLNCA179256
SmLNCS143325-IBu positive_interaction SmLNCA153493-IBu
SmLNCS143325-IBu positive_interaction SmLNCA150329-IBu
SmLNCS143325-IBu positive_interaction SmLINC182044
SmLNCS143325-IBu positive_interaction SmLNCA145934-IBu
SmLNCS143325-IBu positive_interaction SmLNCA140296-IBu
SmLNCS143325-IBu positive_interaction SmLNCA139714-IBu
SmLNCS143325-IBu positive_interaction SmLNCA139835-IBu
SmLNCS143325-IBu positive_interaction SmLNCA131707-IBu
SmLNCS143325-IBu positive_interaction SmLNCA123984-IBu
SmLNCS143325-IBu positive_interaction SmLNCA119066-IBu
SmLNCS143325-IBu positive_interaction SmLNCA119487-IBu
SmLNCS143325-IBu positive_interaction SmLINC182222
SmLNCS143325-IBu positive_interaction SmLNCA113138-IBu
SmLNCS143325-IBu positive_interaction SmLNCA112669-IBu
SmLNCS143325-IBu positive_interaction SmLNCA111394-IBu
SmLNCS143325-IBu positive_interaction SmLNCA104465-IBu
SmLNCA172649-IBu positive_interaction SmLINC177241-IBu
SmLNCA172649-IBu positive_interaction SmLNCA169222-IBu
SmLNCA172649-IBu positive_interaction SmLNCA164305-IBu
SmLNCA172649-IBu positive_interaction SmLNCA160658-IBu
SmLNCA172649-IBu positive_interaction SmLINC182103
SmLNCA172649-IBu positive_interaction SmLNCA154632-IBu
SmLNCA172649-IBu positive_interaction SmLNCA152076-IBu
SmLNCA172649-IBu positive_interaction SmLNCA151002-IBu
SmLNCA172649-IBu positive_interaction SmLNCA145815-IBu
SmLNCA172649-IBu positive_interaction SmLNCA144848-IBu
SmLNCA172649-IBu positive_interaction SmLNCA179067
SmLNCA172649-IBu positive_interaction SmLNCS140869-IBu
SmLNCA172649-IBu positive_interaction SmLNCA139667-IBu
SmLNCA172649-IBu positive_interaction SmLINC137107-IBu
SmLNCA172649-IBu positive_interaction SmLNCA135406-IBu
SmLNCA172649-IBu positive_interaction SmLNCS178893
SmLNCA172649-IBu positive_interaction SmLNCA133125-IBu
SmLNCA172649-IBu positive_interaction SmLINC179009
SmLNCA172649-IBu positive_interaction SmLNCA131460-IBu
SmLNCA172649-IBu positive_interaction SmLINC180678
SmLNCA172649-IBu positive_interaction SmLNCA127186-IBu
SmLNCA172649-IBu positive_interaction SmLNCA178779
SmLNCA172649-IBu positive_interaction SmLINC181922
SmLNCA172649-IBu positive_interaction SmLNCA118902-IBu
SmLNCA172649-IBu positive_interaction SmLINC180363
SmLNCA172649-IBu positive_interaction SmLINC180362
SmLNCA172649-IBu positive_interaction SmLNCA113186-IBu
SmLNCA172649-IBu positive_interaction SmLNCA112928-IBu
SmLNCA172649-IBu positive_interaction SmLINC181743
SmLNCA172649-IBu positive_interaction SmLINC181689
SmLNCA172649-IBu positive_interaction SmLNCA108936-IBu
SmLNCA172649-IBu positive_interaction SmLNCA107180-IBu
SmLNCA172649-IBu positive_interaction SmLNCS179065
SmLNCA172649-IBu positive_interaction SmLNCA104894-IBu
SmLNCA172649-IBu positive_interaction SmLNCA104477-IBu
SmLNCA160658-IBu positive_interaction SmLNCA169222-IBu
SmLNCA160658-IBu positive_interaction SmLNCA164305-IBu
SmLNCA160658-IBu positive_interaction SmLINC159014-IBu
SmLNCA160658-IBu positive_interaction SmLNCA154632-IBu
SmLNCA160658-IBu positive_interaction SmLNCA153084-IBu
SmLNCA160658-IBu positive_interaction SmLNCA152495-IBu
SmLNCA160658-IBu positive_interaction SmLNCA151002-IBu
SmLNCA160658-IBu positive_interaction SmLNCA145815-IBu
SmLNCA160658-IBu positive_interaction SmLINC179302
SmLNCA160658-IBu positive_interaction SmLNCA144848-IBu
SmLNCA160658-IBu positive_interaction SmLINC137107-IBu
SmLNCA160658-IBu positive_interaction SmLNCA135406-IBu
SmLNCA160658-IBu positive_interaction SmLINC179009
SmLNCA160658-IBu positive_interaction SmLNCA131460-IBu
SmLNCA160658-IBu positive_interaction SmLINC180678
SmLNCA160658-IBu positive_interaction SmLNCA129251-IBu
SmLNCA160658-IBu positive_interaction SmLNCA127573-IBu
SmLNCA160658-IBu positive_interaction SmLNCA127186-IBu
SmLNCA160658-IBu positive_interaction SmLNCA119596-IBu
SmLNCA160658-IBu positive_interaction SmLINC181922
SmLNCA160658-IBu positive_interaction SmLINC182215
SmLNCA160658-IBu positive_interaction SmLINC182213
SmLNCA160658-IBu positive_interaction SmLNCA118902-IBu
SmLNCA160658-IBu positive_interaction SmLNCA117169-IBu
SmLNCA160658-IBu positive_interaction SmLINC180363
SmLNCA160658-IBu positive_interaction SmLINC180362
SmLNCA160658-IBu positive_interaction SmLINC100002123
SmLNCA160658-IBu positive_interaction SmLNCA112928-IBu
SmLNCA160658-IBu positive_interaction SmLINC181689
SmLNCA160658-IBu positive_interaction SmLNCA108936-IBu
SmLNCA160658-IBu positive_interaction SmLNCA107180-IBu
SmLNCA160658-IBu positive_interaction SmLNCS179065
SmLNCA160658-IBu positive_interaction SmLNCA106141-IBu
SmLNCA160658-IBu positive_interaction SmLNCA104792-IBu
SmLNCA160658-IBu positive_interaction SmLNCA104477-IBu
SmLNCA154632-IBu positive_interaction SmLINC182186
SmLNCA154632-IBu positive_interaction SmLNCS179137
SmLNCA154632-IBu positive_interaction SmLINC177241-IBu
SmLNCA154632-IBu positive_interaction SmLINC174185-IBu
SmLNCA154632-IBu positive_interaction SmLNCA169222-IBu
SmLNCA154632-IBu positive_interaction SmLNCA164305-IBu
SmLNCA154632-IBu positive_interaction SmLNCA161431-IBu
SmLNCA154632-IBu positive_interaction SmLINC159014-IBu
SmLNCA154632-IBu positive_interaction SmLNCA156911-IBu
SmLNCA154632-IBu positive_interaction SmLNCA153084-IBu
SmLNCA154632-IBu positive_interaction SmLNCA152495-IBu
SmLNCA154632-IBu positive_interaction SmLNCA152076-IBu
SmLNCA154632-IBu positive_interaction SmLNCA151002-IBu
SmLNCA154632-IBu positive_interaction SmLNCA145815-IBu
SmLNCA154632-IBu positive_interaction SmLINC179302
SmLNCA154632-IBu positive_interaction SmLNCA144848-IBu
SmLNCA154632-IBu positive_interaction SmLINC180905
SmLNCA154632-IBu positive_interaction SmLNCA179067
SmLNCA154632-IBu positive_interaction SmLINC137107-IBu
SmLNCA154632-IBu positive_interaction SmLNCA135406-IBu
SmLNCA154632-IBu positive_interaction SmLNCA134894-IBu
SmLNCA154632-IBu positive_interaction SmLINC179009
SmLNCA154632-IBu positive_interaction SmLNCA131460-IBu
SmLNCA154632-IBu positive_interaction SmLINC180678
SmLNCA154632-IBu positive_interaction SmLNCA129251-IBu
SmLNCA154632-IBu positive_interaction SmLNCA127573-IBu
SmLNCA154632-IBu positive_interaction SmLNCA127186-IBu
SmLNCA154632-IBu positive_interaction SmLNCA178779
SmLNCA154632-IBu positive_interaction SmLNCA119596-IBu
SmLNCA154632-IBu positive_interaction SmLINC181922
SmLNCA154632-IBu positive_interaction SmLINC182215
SmLNCA154632-IBu positive_interaction SmLNCA118902-IBu
SmLNCA154632-IBu positive_interaction SmLNCS179211
SmLNCA154632-IBu positive_interaction SmLNCA117169-IBu
SmLNCA154632-IBu positive_interaction SmLINC180363
SmLNCA154632-IBu positive_interaction SmLINC180362
SmLNCA154632-IBu positive_interaction SmLNCS179207
SmLNCA154632-IBu positive_interaction SmLNCA116458-IBu
SmLNCA154632-IBu positive_interaction SmLINC100002123
SmLNCA154632-IBu positive_interaction SmLNCA113186-IBu
SmLNCA154632-IBu positive_interaction SmLNCA112928-IBu
SmLNCA154632-IBu positive_interaction SmLINC181746
SmLNCA154632-IBu positive_interaction SmLINC181689
SmLNCA154632-IBu positive_interaction SmLNCA108936-IBu
SmLNCA154632-IBu positive_interaction SmLNCA107180-IBu
SmLNCA154632-IBu positive_interaction SmLNCS179065
SmLNCA154632-IBu positive_interaction SmLNCA106141-IBu
SmLNCA154632-IBu positive_interaction SmLNCA104792-IBu
SmLNCA154632-IBu positive_interaction SmLNCA104477-IBu
SmLNCA145815-IBu positive_interaction SmLNCS179137
SmLNCA145815-IBu positive_interaction SmLINC177241-IBu
SmLNCA145815-IBu positive_interaction SmLNCA175745-IBu
SmLNCA145815-IBu positive_interaction SmLNCA169665-IBu
SmLNCA145815-IBu positive_interaction SmLNCA169222-IBu
SmLNCA145815-IBu positive_interaction SmLNCS179071
SmLNCA145815-IBu positive_interaction SmLINC159014-IBu
SmLNCA145815-IBu positive_interaction SmLNCA156911-IBu
SmLNCA145815-IBu positive_interaction SmLINC152254-IBu
SmLNCA145815-IBu positive_interaction SmLNCA152076-IBu
SmLNCA145815-IBu positive_interaction SmLNCA151002-IBu
SmLNCA145815-IBu positive_interaction SmLNCA144848-IBu
SmLNCA145815-IBu positive_interaction SmLINC180905
SmLNCA145815-IBu positive_interaction SmLNCA179067
SmLNCA145815-IBu positive_interaction SmLINC137107-IBu
SmLNCA145815-IBu positive_interaction SmLNCA136101-IBu
SmLNCA145815-IBu positive_interaction SmLNCA135406-IBu
SmLNCA145815-IBu positive_interaction SmLNCA133125-IBu
SmLNCA145815-IBu positive_interaction SmLINC180678
SmLNCA145815-IBu positive_interaction SmLNCA127573-IBu
SmLNCA145815-IBu positive_interaction SmLNCA127186-IBu
SmLNCA145815-IBu positive_interaction SmLNCA178779
SmLNCA145815-IBu positive_interaction SmLINC181964
SmLNCA145815-IBu positive_interaction SmLNCA119596-IBu
SmLNCA145815-IBu positive_interaction SmLNCA117169-IBu
SmLNCA145815-IBu positive_interaction SmLINC180362
SmLNCA145815-IBu positive_interaction SmLNCS179207
SmLNCA145815-IBu positive_interaction SmLNCA116458-IBu
SmLNCA145815-IBu positive_interaction SmLINC114022-IBu
SmLNCA145815-IBu positive_interaction SmLNCA113186-IBu
SmLNCA145815-IBu positive_interaction SmLINC181689
SmLNCA145815-IBu positive_interaction SmLNCA108936-IBu
SmLNCA145815-IBu positive_interaction SmLNCA107180-IBu
SmLNCA145815-IBu positive_interaction SmLNCA104477-IBu
SmLINC137107-IBu positive_interaction SmLNCA164305-IBu
SmLINC137107-IBu positive_interaction SmLNCA151002-IBu
SmLINC137107-IBu positive_interaction SmLINC179302
SmLINC137107-IBu positive_interaction SmLNCA144848-IBu
SmLINC137107-IBu positive_interaction SmLINC179009
SmLINC137107-IBu positive_interaction SmLNCA131460-IBu
SmLINC137107-IBu positive_interaction SmLINC180678
SmLINC137107-IBu positive_interaction SmLNCA127186-IBu
SmLINC137107-IBu positive_interaction SmLINC181922
SmLINC137107-IBu positive_interaction SmLINC182213
SmLINC137107-IBu positive_interaction SmLINC180362
SmLINC137107-IBu positive_interaction SmLINC100002123
SmLINC137107-IBu positive_interaction SmLINC181689
SmLINC137107-IBu positive_interaction SmLNCA108936-IBu
SmLINC137107-IBu positive_interaction SmLNCA107180-IBu
SmLINC137107-IBu positive_interaction SmLNCA104477-IBu
SmLNCA135406-IBu positive_interaction SmLINC182186
SmLNCA135406-IBu positive_interaction SmLNCS179137
SmLNCA135406-IBu positive_interaction SmLNCA177842-IBu
SmLNCA135406-IBu positive_interaction SmLNCA177343-IBu
SmLNCA135406-IBu positive_interaction SmLINC177241-IBu
SmLNCA135406-IBu positive_interaction SmLNCA176430-IBu
SmLNCA135406-IBu positive_interaction SmLINC180103
SmLNCA135406-IBu positive_interaction SmLINC174185-IBu
SmLNCA135406-IBu positive_interaction SmLNCA172913-IBu
SmLNCA135406-IBu positive_interaction SmLNCA172454-IBu
SmLNCA135406-IBu positive_interaction SmLNCA179508
SmLNCA135406-IBu positive_interaction SmLINC180054
SmLNCA135406-IBu positive_interaction SmLNCS179092
SmLNCA135406-IBu positive_interaction SmLNCA169222-IBu
SmLNCA135406-IBu positive_interaction SmLNCA168978-IBu
SmLNCA135406-IBu positive_interaction SmLINC181504
SmLNCA135406-IBu positive_interaction SmLNCA165098-IBu
SmLNCA135406-IBu positive_interaction SmLNCA165337-IBu
SmLNCA135406-IBu positive_interaction SmLNCA164756-IBu
SmLNCA135406-IBu positive_interaction SmLNCA164305-IBu
SmLNCA135406-IBu positive_interaction SmLNCA164085-IBu
SmLNCA135406-IBu positive_interaction SmLNCS179071
SmLNCA135406-IBu positive_interaction SmLNCA163554-IBu
SmLNCA135406-IBu positive_interaction SmLINC181416
SmLNCA135406-IBu positive_interaction SmLNCA161431-IBu
SmLNCA135406-IBu positive_interaction SmLNCA161389-IBu
SmLNCA135406-IBu positive_interaction SmLNCS179048
SmLNCA135406-IBu positive_interaction SmLNCA179349
SmLNCA135406-IBu positive_interaction SmLNCA159898-IBu
SmLNCA135406-IBu positive_interaction SmLNCA179342
SmLNCA135406-IBu positive_interaction SmLINC159014-IBu
SmLNCA135406-IBu positive_interaction SmLINC179693
SmLNCA135406-IBu positive_interaction SmLNCA157588-IBu
SmLNCA135406-IBu positive_interaction SmLINC179604
SmLNCA135406-IBu positive_interaction SmLNCA154739-IBu
SmLNCA135406-IBu positive_interaction SmLNCA153084-IBu
SmLNCA135406-IBu positive_interaction SmLNCA152842-IBu
SmLNCA135406-IBu positive_interaction SmLINC152254-IBu
SmLNCA135406-IBu positive_interaction SmLNCA152495-IBu
SmLNCA135406-IBu positive_interaction SmLNCA152313-IBu
SmLNCA135406-IBu positive_interaction SmLNCA152076-IBu
SmLNCA135406-IBu positive_interaction SmLNCA151002-IBu
SmLNCA135406-IBu positive_interaction SmLNCS178981
SmLNCA135406-IBu positive_interaction SmLNCA149817-IBu
SmLNCA135406-IBu positive_interaction SmLNCA149228-IBu
SmLNCA135406-IBu positive_interaction SmLINC179403
SmLNCA135406-IBu positive_interaction SmLINC179302
SmLNCA135406-IBu positive_interaction SmLINC179300
SmLNCA135406-IBu positive_interaction SmLNCA144848-IBu
SmLNCA135406-IBu positive_interaction SmLINC179269
SmLNCA135406-IBu positive_interaction SmLINC180905
SmLNCA135406-IBu positive_interaction SmLINC142738-IBu
SmLNCA135406-IBu positive_interaction SmLNCA179062
SmLNCA135406-IBu positive_interaction SmLINC179236
SmLNCA135406-IBu positive_interaction SmLNCA179067
SmLNCA135406-IBu positive_interaction SmLNCA179054
SmLNCA135406-IBu positive_interaction SmLNCS140869-IBu
SmLNCA135406-IBu positive_interaction SmLNCA141137-IBu
SmLNCA135406-IBu positive_interaction SmLINC179207
SmLNCA135406-IBu positive_interaction SmLNCA139667-IBu
SmLNCA135406-IBu positive_interaction SmLNCA139491-IBu
SmLNCA135406-IBu positive_interaction SmLINC180856
SmLNCA135406-IBu positive_interaction SmLINC180855
SmLNCA135406-IBu positive_interaction SmLINC180852
SmLNCA135406-IBu positive_interaction SmLINC137890-IBu
SmLNCA135406-IBu positive_interaction SmLNCA179002
SmLNCA135406-IBu positive_interaction SmLNCA136415-IBu
SmLNCA135406-IBu positive_interaction SmLNCA135359-IBu
SmLNCA135406-IBu positive_interaction SmLNCA134894-IBu
SmLNCA135406-IBu positive_interaction SmLNCA134712-IBu
SmLNCA135406-IBu positive_interaction SmLNCA134321-IBu
SmLNCA135406-IBu positive_interaction SmLNCS178893
SmLNCA135406-IBu positive_interaction SmLINC179009
SmLNCA135406-IBu positive_interaction SmLNCA131401-IBu
SmLNCA135406-IBu positive_interaction SmLINC178982
SmLNCA135406-IBu positive_interaction SmLINC181979
SmLNCA135406-IBu positive_interaction SmLINC180691
SmLNCA135406-IBu positive_interaction SmLINC180678
SmLNCA135406-IBu positive_interaction SmLNCA128268-IBu
SmLNCA135406-IBu positive_interaction SmLNCA127573-IBu
SmLNCA135406-IBu positive_interaction SmLINC126963-IBu
SmLNCA135406-IBu positive_interaction SmLNCA127186-IBu
SmLNCA135406-IBu positive_interaction SmLINC178886
SmLNCA135406-IBu positive_interaction SmLNCA126213-IBu
SmLNCA135406-IBu positive_interaction SmLINC178832
SmLNCA135406-IBu positive_interaction SmLNCA178779
SmLNCA135406-IBu positive_interaction SmLNCA124349-IBu
SmLNCA135406-IBu positive_interaction SmLINC181964
SmLNCA135406-IBu positive_interaction SmLINC180511
SmLNCA135406-IBu positive_interaction SmLINC180505
SmLNCA135406-IBu positive_interaction SmLINC180508
SmLNCA135406-IBu positive_interaction SmLINC180506
SmLNCA135406-IBu positive_interaction SmLINC180514
SmLNCA135406-IBu positive_interaction SmLINC180503
SmLNCA135406-IBu positive_interaction SmLINC180497
SmLNCA135406-IBu positive_interaction SmLINC180509
SmLNCA135406-IBu positive_interaction SmLINC180504
SmLNCA135406-IBu positive_interaction SmLNCA121150-IBu
SmLNCA135406-IBu positive_interaction SmLNCS179131
SmLNCA135406-IBu positive_interaction SmLNCA120810-IBu
SmLNCA135406-IBu positive_interaction SmLINC180479
SmLNCA135406-IBu positive_interaction SmLNCA121005-IBu
SmLNCA135406-IBu positive_interaction SmLNCA120253-IBu
SmLNCA135406-IBu positive_interaction SmLNCA120147-IBu
SmLNCA135406-IBu positive_interaction SmLNCA120371-IBu
SmLNCA135406-IBu positive_interaction SmLINC181922
SmLNCA135406-IBu positive_interaction SmLINC181870
SmLNCA135406-IBu positive_interaction SmLINC182207
SmLNCA135406-IBu positive_interaction SmLINC182215
SmLNCA135406-IBu positive_interaction SmLNCA118902-IBu
SmLNCA135406-IBu positive_interaction SmLNCS179211
SmLNCA135406-IBu positive_interaction SmLNCA117169-IBu
SmLNCA135406-IBu positive_interaction SmLINC180363
SmLNCA135406-IBu positive_interaction SmLINC180362
SmLNCA135406-IBu positive_interaction SmLNCA116980-IBu
SmLNCA135406-IBu positive_interaction SmLNCA116862-IBu
SmLNCA135406-IBu positive_interaction SmLNCA116458-IBu
SmLNCA135406-IBu positive_interaction SmLNCA116441-IBu
SmLNCA135406-IBu positive_interaction SmLINC100002123
SmLNCA135406-IBu positive_interaction SmLNCS179198
SmLNCA135406-IBu positive_interaction SmLNCA114170-IBu
SmLNCA135406-IBu positive_interaction SmLNCA113455-IBu
SmLNCA135406-IBu positive_interaction SmLNCA113186-IBu
SmLNCA135406-IBu positive_interaction SmLINC180292
SmLNCA135406-IBu positive_interaction SmLNCA112855-IBu
SmLNCA135406-IBu positive_interaction SmLINC180282
SmLNCA135406-IBu positive_interaction SmLNCA112036-IBu
SmLNCA135406-IBu positive_interaction SmLNCA111193-IBu
SmLNCA135406-IBu positive_interaction SmLINC181746
SmLNCA135406-IBu positive_interaction SmLNCA109411-IBu
SmLNCA135406-IBu positive_interaction SmLNCA109484-IBu
SmLNCA135406-IBu positive_interaction SmLINC181689
SmLNCA135406-IBu positive_interaction SmLNCA108901-IBu
SmLNCA135406-IBu positive_interaction SmLNCA108366-IBu
SmLNCA135406-IBu positive_interaction SmLNCA107760-IBu
SmLNCA135406-IBu positive_interaction SmLNCA107369-IBu
SmLNCA135406-IBu positive_interaction SmLNCA107211-IBu
SmLNCA135406-IBu positive_interaction SmLNCA107180-IBu
SmLNCA135406-IBu positive_interaction SmLNCA107082-IBu
SmLNCA135406-IBu positive_interaction SmLNCA107010-IBu
SmLNCA135406-IBu positive_interaction SmLNCA106546-IBu
SmLNCA135406-IBu positive_interaction SmLINC181423
SmLNCA135406-IBu positive_interaction SmLNCS179065
SmLNCA135406-IBu positive_interaction SmLNCA106226-IBu
SmLNCA135406-IBu positive_interaction SmLNCA104792-IBu
SmLNCA135406-IBu positive_interaction SmLNCA104846-IBu
SmLNCA135406-IBu positive_interaction SmLNCA104704-IBu
SmLNCA135406-IBu positive_interaction SmLNCA104410-IBu
SmLNCA135406-IBu positive_interaction SmLNCA104477-IBu
SmLNCA131460-IBu positive_interaction SmLNCA164305-IBu
SmLNCA131460-IBu positive_interaction SmLINC179009
SmLNCA131460-IBu positive_interaction SmLINC180678
SmLNCA131460-IBu positive_interaction SmLNCA127186-IBu
SmLNCA131460-IBu positive_interaction SmLNCA121003-IBu
SmLNCA131460-IBu positive_interaction SmLINC181922
SmLNCA131460-IBu positive_interaction SmLINC180362
SmLNCA131460-IBu positive_interaction SmLINC100002123
SmLNCA131460-IBu positive_interaction SmLNCA107180-IBu
SmLNCA131460-IBu positive_interaction SmLNCA104477-IBu
SmLINC180362 positive_interaction SmLINC182186
SmLINC180362 positive_interaction SmLNCA169222-IBu
SmLINC180362 positive_interaction SmLNCA164305-IBu
SmLINC180362 positive_interaction SmLINC159014-IBu
SmLINC180362 positive_interaction SmLNCA152495-IBu
SmLINC180362 positive_interaction SmLNCA151002-IBu
SmLINC180362 positive_interaction SmLINC179302
SmLINC180362 positive_interaction SmLNCA144848-IBu
SmLINC180362 positive_interaction SmLINC133211-IBu
SmLINC180362 positive_interaction SmLINC179009
SmLINC180362 positive_interaction SmLINC180678
SmLINC180362 positive_interaction SmLNCA127573-IBu
SmLINC180362 positive_interaction SmLNCA119596-IBu
SmLINC180362 positive_interaction SmLINC181922
SmLINC180362 positive_interaction SmLINC182215
SmLINC180362 positive_interaction SmLINC182213
SmLINC180362 positive_interaction SmLINC100002123
SmLINC180362 positive_interaction SmLINC181689
SmLINC180362 positive_interaction SmLNCA108936-IBu
SmLINC180362 positive_interaction SmLNCA107180-IBu
SmLINC180362 positive_interaction SmLNCA104792-IBu
SmLINC180362 positive_interaction SmLNCA104477-IBu
SmLNCA108936-IBu positive_interaction SmLINC159014-IBu
SmLNCA108936-IBu positive_interaction SmLNCA152076-IBu
SmLNCA108936-IBu positive_interaction SmLNCA151002-IBu
SmLNCA108936-IBu positive_interaction SmLNCA144848-IBu
SmLNCA108936-IBu positive_interaction SmLNCA179067
SmLNCA108936-IBu positive_interaction SmLINC179009
SmLNCA108936-IBu positive_interaction SmLNCA127186-IBu
SmLNCA108936-IBu positive_interaction SmLINC181922
SmLNCA108936-IBu positive_interaction SmLNCA117169-IBu
SmLNCA108936-IBu positive_interaction SmLNCA112928-IBu
SmLNCA108936-IBu positive_interaction SmLINC181689
SmLNCA108936-IBu positive_interaction SmLNCA107180-IBu
SmLNCA108936-IBu positive_interaction SmLNCA104894-IBu
SmLNCA108936-IBu positive_interaction SmLNCA104477-IBu
SmLNCA106141-IBu positive_interaction SmLNCA164305-IBu
SmLNCA106141-IBu positive_interaction SmLNCA163876-IBu
SmLNCA106141-IBu positive_interaction SmLINC182143
SmLNCA106141-IBu positive_interaction SmLNCA156911-IBu
SmLNCA106141-IBu positive_interaction SmLNCA154130-IBu
SmLNCA106141-IBu positive_interaction SmLNCA153084-IBu
SmLNCA106141-IBu positive_interaction SmLNCA152495-IBu
SmLNCA106141-IBu positive_interaction SmLNCA151002-IBu
SmLNCA106141-IBu positive_interaction SmLNCA149817-IBu
SmLNCA106141-IBu positive_interaction SmLNCA144848-IBu
SmLNCA106141-IBu positive_interaction SmLINC179009
SmLNCA106141-IBu positive_interaction SmLNCA129251-IBu
SmLNCA106141-IBu positive_interaction SmLINC180618
SmLNCA106141-IBu positive_interaction SmLINC180363
SmLNCA106141-IBu positive_interaction SmLINC100002123
SmLNCA106141-IBu positive_interaction SmLINC181689
SmLNCA106141-IBu positive_interaction SmLNCA107180-IBu
SmLNCA106141-IBu positive_interaction SmLNCA104792-IBu
SmLNCA106141-IBu positive_interaction SmLNCA104477-IBu
SmLINC180892 positive_interaction SmLNCA104351-IBu
SmLNCA173237-IBu positive_interaction SmLNCA159604-IBu
SmLNCA173237-IBu positive_interaction SmLNCA152604-IBu
SmLNCA173237-IBu positive_interaction SmLNCA130949-IBu
SmLNCA173237-IBu positive_interaction SmLNCA121845-IBu
SmLNCA173237-IBu positive_interaction SmLNCA105430-IBu
SmLNCA173237-IBu positive_interaction SmLNCA104090-IBu
SmLNCA130949-IBu positive_interaction SmLNCA127525-IBu
SmLNCA130949-IBu positive_interaction SmLNCA104090-IBu
SmLNCA127525-IBu positive_interaction SmLNCA138634-IBu
SmLNCA127525-IBu positive_interaction SmLNCA104090-IBu
SmLNCA119911-IBu positive_interaction SmLNCA159604-IBu
SmLNCA119911-IBu positive_interaction SmLNCA153124-IBu
SmLNCA119911-IBu positive_interaction SmLNCA138910-IBu
SmLNCA119911-IBu positive_interaction SmLNCA107508-IBu
SmLNCA119911-IBu positive_interaction SmLNCA104090-IBu
SmLNCA104090-IBu positive_interaction SmLNCA179612
SmLNCA104090-IBu positive_interaction SmLNCA162835-IBu
SmLNCA104090-IBu positive_interaction SmLNCA159604-IBu
SmLNCA104090-IBu positive_interaction SmLNCA153124-IBu
SmLNCA104090-IBu positive_interaction SmLNCA139678-IBu
SmLNCA104090-IBu positive_interaction SmLNCA138634-IBu
SmLNCA104090-IBu positive_interaction SmLNCA138910-IBu
SmLNCA104090-IBu positive_interaction SmLNCA178942
SmLNCA104090-IBu positive_interaction SmLNCA178940
SmLNCA104090-IBu positive_interaction SmLNCA178939
SmLNCA104090-IBu positive_interaction SmLNCA107508-IBu
SmLNCA104090-IBu positive_interaction SmLNCA105106-IBu
SmLNCA170683-IBu positive_interaction SmLNCA118327-IBu
SmLNCA170683-IBu positive_interaction SmLNCA104229-IBu
SmLNCA169544-IBu positive_interaction SmLNCA148466-IBu
SmLNCA169544-IBu positive_interaction SmLNCS132340-IBu
SmLNCA169544-IBu positive_interaction SmLNCA104229-IBu
SmLNCA104229-IBu positive_interaction SmLNCA148466-IBu
SmLNCA119659-IBu positive_interaction SmLNCA113574-IBu
SmLNCA119659-IBu positive_interaction SmLNCA104688-IBu
SmLNCA119659-IBu positive_interaction SmLNCA104388-IBu
SmLNCA104688-IBu positive_interaction SmLNCA104388-IBu
SmLNCA174467-IBu positive_interaction SmLNCA104319-IBu
SmLNCA179086 positive_interaction SmLINC177330-IBu
SmLNCA179086 positive_interaction SmLNCA171901-IBu
SmLNCA179086 positive_interaction SmLNCA167403-IBu
SmLNCA179086 positive_interaction SmLINC164536-IBu
SmLNCA179086 positive_interaction SmLINC181286
SmLNCA179086 positive_interaction SmLNCA152491-IBu
SmLNCA179086 positive_interaction SmLNCS178931
SmLNCA179086 positive_interaction SmLNCA130857-IBu
SmLNCA179086 positive_interaction SmLINC178927
SmLNCA179086 positive_interaction SmLNCS178824
SmLNCA179086 positive_interaction SmLINC116718-IBu
SmLNCA179086 positive_interaction SmLNCA115922-IBu
SmLNCA179086 positive_interaction SmLNCA179334
SmLNCA179086 positive_interaction SmLINC180898
SmLINC181340 positive_interaction SmLNCA118916-IBu
SmLINC181340 positive_interaction SmLNCA114325-IBu
SmLINC181340 positive_interaction SmLNCA179048
SmLNCA157683-IBu positive_interaction SmLNCA124925-IBu
SmLNCA157683-IBu positive_interaction SmLNCA118916-IBu
SmLNCA157683-IBu positive_interaction SmLNCA117985-IBu
SmLNCA157683-IBu positive_interaction SmLNCA114325-IBu
SmLNCA157683-IBu positive_interaction SmLINC180018
SmLNCA157683-IBu positive_interaction SmLNCA107748-IBu
SmLNCA157683-IBu positive_interaction SmLINC179672
SmLNCA157683-IBu positive_interaction SmLNCS179022
SmLNCA157683-IBu positive_interaction SmLNCA179048
SmLNCA179238 positive_interaction SmLNCA124925-IBu
SmLNCA179238 positive_interaction SmLINC180018
SmLNCA179238 positive_interaction SmLNCA179048
SmLNCA124925-IBu positive_interaction SmLNCA118916-IBu
SmLNCA124925-IBu positive_interaction SmLNCA117985-IBu
SmLNCA124925-IBu positive_interaction SmLNCA114325-IBu
SmLNCA124925-IBu positive_interaction SmLINC180018
SmLNCA124925-IBu positive_interaction SmLNCA107748-IBu
SmLNCA124925-IBu positive_interaction SmLINC179672
SmLNCA124925-IBu positive_interaction SmLNCS179022
SmLNCA124925-IBu positive_interaction SmLNCA179048
SmLNCA118916-IBu positive_interaction SmLNCA117985-IBu
SmLNCA118916-IBu positive_interaction SmLNCA114325-IBu
SmLNCA118916-IBu positive_interaction SmLINC180018
SmLNCA118916-IBu positive_interaction SmLNCA107748-IBu
SmLNCA118916-IBu positive_interaction SmLINC179672
SmLNCA118916-IBu positive_interaction SmLNCS179022
SmLNCA118916-IBu positive_interaction SmLNCA179048
SmLNCA117985-IBu positive_interaction SmLNCA114325-IBu
SmLNCA117985-IBu positive_interaction SmLNCA107748-IBu
SmLNCA117985-IBu positive_interaction SmLINC179672
SmLNCA117985-IBu positive_interaction SmLNCA179048
SmLNCA114325-IBu positive_interaction SmLINC180018
SmLNCA114325-IBu positive_interaction SmLNCA107748-IBu
SmLNCA114325-IBu positive_interaction SmLINC179672
SmLNCA114325-IBu positive_interaction SmLNCA179048
SmLINC180018 positive_interaction SmLNCA107748-IBu
SmLINC180018 positive_interaction SmLINC179672
SmLINC180018 positive_interaction SmLNCS179022
SmLINC180018 positive_interaction SmLNCA179048
SmLNCA107748-IBu positive_interaction SmLINC179672
SmLNCA107748-IBu positive_interaction SmLNCA179048
SmLINC179672 positive_interaction SmLNCS179022
SmLINC179672 positive_interaction SmLNCA179048
SmLNCA179048 positive_interaction SmLNCS179022
SmLNCA164978-IBu positive_interaction SmLNCA175799-IBu
SmLNCA164978-IBu positive_interaction SmLNCA174442-IBu
SmLNCA164978-IBu positive_interaction SmLNCA170821-IBu
SmLNCA164978-IBu positive_interaction SmLNCA179442
SmLNCA164978-IBu positive_interaction SmLNCA167929-IBu
SmLNCA164978-IBu positive_interaction SmLNCA168020-IBu
SmLNCA164978-IBu positive_interaction SmLNCA162551-IBu
SmLNCA164978-IBu positive_interaction SmLNCA161639-IBu
SmLNCA164978-IBu positive_interaction SmLINC181367
SmLNCA164978-IBu positive_interaction SmLINC181374
SmLNCA164978-IBu positive_interaction SmLINC182107
SmLNCA164978-IBu positive_interaction SmLINC179702
SmLNCA164978-IBu positive_interaction SmLNCA158771-IBu
SmLNCA164978-IBu positive_interaction SmLINC179689
SmLNCA164978-IBu positive_interaction SmLINC179655
SmLNCA164978-IBu positive_interaction SmLNCA156425-IBu
SmLNCA164978-IBu positive_interaction SmLNCA155503-IBu
SmLNCA164978-IBu positive_interaction SmLNCA152462-IBu
SmLNCA164978-IBu positive_interaction SmLINC179402
SmLNCA164978-IBu positive_interaction SmLINC179361
SmLNCA164978-IBu positive_interaction SmLNCA146041-IBu
SmLNCA164978-IBu positive_interaction SmLNCA179105
SmLNCA164978-IBu positive_interaction SmLNCA140558-IBu
SmLNCA164978-IBu positive_interaction SmLNCA139939-IBu
SmLNCA164978-IBu positive_interaction SmLNCA139365-IBu
SmLNCA164978-IBu positive_interaction SmLNCA136993-IBu
SmLNCA164978-IBu positive_interaction SmLNCA135656-IBu
SmLNCA164978-IBu positive_interaction SmLNCA135425-IBu
SmLNCA164978-IBu positive_interaction SmLINC133371-IBu
SmLNCA164978-IBu positive_interaction SmLINC131341-IBu
SmLNCA164978-IBu positive_interaction SmLINC129803-IBu
SmLNCA164978-IBu positive_interaction SmLNCA127638-IBu
SmLNCA164978-IBu positive_interaction SmLNCA127505-IBu
SmLNCA164978-IBu positive_interaction SmLNCA125386-IBu
SmLNCA164978-IBu positive_interaction SmLNCA125192-IBu
SmLNCA164978-IBu positive_interaction SmLINC178839
SmLNCA164978-IBu positive_interaction SmLNCA123405-IBu
SmLNCA164978-IBu positive_interaction SmLNCA121761-IBu
SmLNCA164978-IBu positive_interaction SmLNCA120919-IBu
SmLNCA164978-IBu positive_interaction SmLINC182197
SmLNCA164978-IBu positive_interaction SmLNCA113814-IBu
SmLNCA164978-IBu positive_interaction SmLNCA109039-IBu
SmLNCA164978-IBu positive_interaction SmLNCA108180-IBu
SmLNCA164978-IBu positive_interaction SmLNCA105856-IBu
SmLNCA164978-IBu positive_interaction SmLINC179312
SmLNCA164978-IBu positive_interaction SmLNCA103941-IBu
SmLINC181367 positive_interaction SmLNCA175799-IBu
SmLINC181367 positive_interaction SmLNCA174442-IBu
SmLINC181367 positive_interaction SmLNCA170821-IBu
SmLINC181367 positive_interaction SmLNCA179442
SmLINC181367 positive_interaction SmLNCA167929-IBu
SmLINC181367 positive_interaction SmLNCA161639-IBu
SmLINC181367 positive_interaction SmLINC181374
SmLINC181367 positive_interaction SmLINC182107
SmLINC181367 positive_interaction SmLNCA158771-IBu
SmLINC181367 positive_interaction SmLINC179689
SmLINC181367 positive_interaction SmLINC179655
SmLINC181367 positive_interaction SmLNCA156425-IBu
SmLINC181367 positive_interaction SmLNCA155503-IBu
SmLINC181367 positive_interaction SmLNCA152462-IBu
SmLINC181367 positive_interaction SmLNCA150113-IBu
SmLINC181367 positive_interaction SmLINC179402
SmLINC181367 positive_interaction SmLINC179361
SmLINC181367 positive_interaction SmLNCA146041-IBu
SmLINC181367 positive_interaction SmLNCA179105
SmLINC181367 positive_interaction SmLNCA140558-IBu
SmLINC181367 positive_interaction SmLNCA139939-IBu
SmLINC181367 positive_interaction SmLNCA139365-IBu
SmLINC181367 positive_interaction SmLNCA136993-IBu
SmLINC181367 positive_interaction SmLNCA135656-IBu
SmLINC181367 positive_interaction SmLNCA135425-IBu
SmLINC181367 positive_interaction SmLNCA132890-IBu
SmLINC181367 positive_interaction SmLINC131341-IBu
SmLINC181367 positive_interaction SmLINC129803-IBu
SmLINC181367 positive_interaction SmLNCA178860
SmLINC181367 positive_interaction SmLNCA127638-IBu
SmLINC181367 positive_interaction SmLNCA127505-IBu
SmLINC181367 positive_interaction SmLNCA125091-IBu
SmLINC181367 positive_interaction SmLINC178839
SmLINC181367 positive_interaction SmLINC180563
SmLINC181367 positive_interaction SmLNCA121761-IBu
SmLINC181367 positive_interaction SmLNCA120919-IBu
SmLINC181367 positive_interaction SmLINC182197
SmLINC181367 positive_interaction SmLNCA109039-IBu
SmLINC181367 positive_interaction SmLNCA105856-IBu
SmLINC181367 positive_interaction SmLINC179514
SmLINC181367 positive_interaction SmLINC179312
SmLINC181367 positive_interaction SmLNCA103941-IBu
SmLNCA158771-IBu positive_interaction SmLNCA175799-IBu
SmLNCA158771-IBu positive_interaction SmLNCA174442-IBu
SmLNCA158771-IBu positive_interaction SmLNCA170821-IBu
SmLNCA158771-IBu positive_interaction SmLNCA167929-IBu
SmLNCA158771-IBu positive_interaction SmLNCA168020-IBu
SmLNCA158771-IBu positive_interaction SmLNCA165740-IBu
SmLNCA158771-IBu positive_interaction SmLNCA161639-IBu
SmLNCA158771-IBu positive_interaction SmLINC181332
SmLNCA158771-IBu positive_interaction SmLINC179702
SmLNCA158771-IBu positive_interaction SmLNCA156425-IBu
SmLNCA158771-IBu positive_interaction SmLNCA155503-IBu
SmLNCA158771-IBu positive_interaction SmLINC179402
SmLNCA158771-IBu positive_interaction SmLINC179361
SmLNCA158771-IBu positive_interaction SmLNCA146041-IBu
SmLNCA158771-IBu positive_interaction SmLNCA144576-IBu
SmLNCA158771-IBu positive_interaction SmLNCA140558-IBu
SmLNCA158771-IBu positive_interaction SmLNCA139939-IBu
SmLNCA158771-IBu positive_interaction SmLNCA139365-IBu
SmLNCA158771-IBu positive_interaction SmLNCA135656-IBu
SmLNCA158771-IBu positive_interaction SmLINC131341-IBu
SmLNCA158771-IBu positive_interaction SmLINC129803-IBu
SmLNCA158771-IBu positive_interaction SmLINC180652
SmLNCA158771-IBu positive_interaction SmLNCA127638-IBu
SmLNCA158771-IBu positive_interaction SmLNCA125192-IBu
SmLNCA158771-IBu positive_interaction SmLNCA120919-IBu
SmLNCA158771-IBu positive_interaction SmLNCA113814-IBu
SmLNCA158771-IBu positive_interaction SmLNCA106496-IBu
SmLNCA158771-IBu positive_interaction SmLNCA103941-IBu
SmLNCA139939-IBu positive_interaction SmLNCA178637-IBu
SmLNCA139939-IBu positive_interaction SmLNCA175799-IBu
SmLNCA139939-IBu positive_interaction SmLNCA174442-IBu
SmLNCA139939-IBu positive_interaction SmLNCA179500
SmLNCA139939-IBu positive_interaction SmLNCA170821-IBu
SmLNCA139939-IBu positive_interaction SmLNCA167929-IBu
SmLNCA139939-IBu positive_interaction SmLNCA168020-IBu
SmLNCA139939-IBu positive_interaction SmLNCA162551-IBu
SmLNCA139939-IBu positive_interaction SmLNCA161639-IBu
SmLNCA139939-IBu positive_interaction SmLINC181374
SmLNCA139939-IBu positive_interaction SmLINC181332
SmLNCA139939-IBu positive_interaction SmLINC179702
SmLNCA139939-IBu positive_interaction SmLINC179689
SmLNCA139939-IBu positive_interaction SmLINC179655
SmLNCA139939-IBu positive_interaction SmLNCA156425-IBu
SmLNCA139939-IBu positive_interaction SmLNCA155503-IBu
SmLNCA139939-IBu positive_interaction SmLINC179557
SmLNCA139939-IBu positive_interaction SmLNCA152462-IBu
SmLNCA139939-IBu positive_interaction SmLNCA150113-IBu
SmLNCA139939-IBu positive_interaction SmLINC179402
SmLNCA139939-IBu positive_interaction SmLINC179361
SmLNCA139939-IBu positive_interaction SmLNCA146041-IBu
SmLNCA139939-IBu positive_interaction SmLNCA140558-IBu
SmLNCA139939-IBu positive_interaction SmLNCA139365-IBu
SmLNCA139939-IBu positive_interaction SmLNCA136993-IBu
SmLNCA139939-IBu positive_interaction SmLNCA135656-IBu
SmLNCA139939-IBu positive_interaction SmLNCA135199-IBu
SmLNCA139939-IBu positive_interaction SmLNCA134410-IBu
SmLNCA139939-IBu positive_interaction SmLINC133371-IBu
SmLNCA139939-IBu positive_interaction SmLNCA132890-IBu
SmLNCA139939-IBu positive_interaction SmLNCA131559-IBu
SmLNCA139939-IBu positive_interaction SmLINC131341-IBu
SmLNCA139939-IBu positive_interaction SmLINC130054-IBu
SmLNCA139939-IBu positive_interaction SmLNCA128863-IBu
SmLNCA139939-IBu positive_interaction SmLNCA127638-IBu
SmLNCA139939-IBu positive_interaction SmLNCA127505-IBu
SmLNCA139939-IBu positive_interaction SmLNCA125192-IBu
SmLNCA139939-IBu positive_interaction SmLINC178839
SmLNCA139939-IBu positive_interaction SmLNCA121761-IBu
SmLNCA139939-IBu positive_interaction SmLNCA121604-IBu
SmLNCA139939-IBu positive_interaction SmLINC182197
SmLNCA139939-IBu positive_interaction SmLINC180347
SmLNCA139939-IBu positive_interaction SmLNCA113814-IBu
SmLNCA139939-IBu positive_interaction SmLNCA111843-IBu
SmLNCA139939-IBu positive_interaction SmLNCA109039-IBu
SmLNCA139939-IBu positive_interaction SmLNCA108180-IBu
SmLNCA139939-IBu positive_interaction SmLNCA105856-IBu
SmLNCA139939-IBu positive_interaction SmLINC180993
SmLNCA139939-IBu positive_interaction SmLNCA103941-IBu
SmLNCA111843-IBu positive_interaction SmLNCA178637-IBu
SmLNCA111843-IBu positive_interaction SmLNCA177795-IBu
SmLNCA111843-IBu positive_interaction SmLNCA174442-IBu
SmLNCA111843-IBu positive_interaction SmLNCA179500
SmLNCA111843-IBu positive_interaction SmLNCA170821-IBu
SmLNCA111843-IBu positive_interaction SmLINC179949
SmLNCA111843-IBu positive_interaction SmLNCA165218-IBu
SmLNCA111843-IBu positive_interaction SmLNCA161639-IBu
SmLNCA111843-IBu positive_interaction SmLNCA160953-IBu
SmLNCA111843-IBu positive_interaction SmLINC181374
SmLNCA111843-IBu positive_interaction SmLNCA160328-IBu
SmLNCA111843-IBu positive_interaction SmLINC181332
SmLNCA111843-IBu positive_interaction SmLINC179702
SmLNCA111843-IBu positive_interaction SmLINC179700
SmLNCA111843-IBu positive_interaction SmLINC179695
SmLNCA111843-IBu positive_interaction SmLINC179655
SmLNCA111843-IBu positive_interaction SmLNCA156413-IBu
SmLNCA111843-IBu positive_interaction SmLNCA155503-IBu
SmLNCA111843-IBu positive_interaction SmLNCA153591-IBu
SmLNCA111843-IBu positive_interaction SmLINC179557
SmLNCA111843-IBu positive_interaction SmLNCA151867-IBu
SmLNCA111843-IBu positive_interaction SmLNCA151819-IBu
SmLNCA111843-IBu positive_interaction SmLNCA150113-IBu
SmLNCA111843-IBu positive_interaction SmLNCA146041-IBu
SmLNCA111843-IBu positive_interaction SmLNCA140558-IBu
SmLNCA111843-IBu positive_interaction SmLNCA139365-IBu
SmLNCA111843-IBu positive_interaction SmLNCA137980-IBu
SmLNCA111843-IBu positive_interaction SmLNCA136993-IBu
SmLNCA111843-IBu positive_interaction SmLNCA136456-IBu
SmLNCA111843-IBu positive_interaction SmLNCA135656-IBu
SmLNCA111843-IBu positive_interaction SmLNCA135199-IBu
SmLNCA111843-IBu positive_interaction SmLNCA134410-IBu
SmLNCA111843-IBu positive_interaction SmLINC133371-IBu
SmLNCA111843-IBu positive_interaction SmLNCA133441-IBu
SmLNCA111843-IBu positive_interaction SmLNCA132890-IBu
SmLNCA111843-IBu positive_interaction SmLNCA132079-IBu
SmLNCA111843-IBu positive_interaction SmLNCA131559-IBu
SmLNCA111843-IBu positive_interaction SmLINC131341-IBu
SmLNCA111843-IBu positive_interaction SmLNCA131143-IBu
SmLNCA111843-IBu positive_interaction SmLNCA178852
SmLNCA111843-IBu positive_interaction SmLNCA127638-IBu
SmLNCA111843-IBu positive_interaction SmLNCA127505-IBu
SmLNCA111843-IBu positive_interaction SmLNCA125091-IBu
SmLNCA111843-IBu positive_interaction SmLNCA123998-IBu
SmLNCA111843-IBu positive_interaction SmLNCA122191-IBu
SmLNCA111843-IBu positive_interaction SmLNCA121761-IBu
SmLNCA111843-IBu positive_interaction SmLNCA121604-IBu
SmLNCA111843-IBu positive_interaction SmLNCA118004-IBu
SmLNCA111843-IBu positive_interaction SmLINC180347
SmLNCA111843-IBu positive_interaction SmLNCA112196-IBu
SmLNCA111843-IBu positive_interaction SmLNCA109994-IBu
SmLNCA111843-IBu positive_interaction SmLNCA109039-IBu
SmLNCA111843-IBu positive_interaction SmLINC180065
SmLNCA111843-IBu positive_interaction SmLNCA105856-IBu
SmLNCA111843-IBu positive_interaction SmLINC179514
SmLNCA111843-IBu positive_interaction SmLINC179505
SmLNCA111843-IBu positive_interaction SmLINC180993
SmLNCA111843-IBu positive_interaction SmLNCA103941-IBu
SmLNCS179179 positive_interaction SmLNCA177341-IBu
SmLNCS179179 positive_interaction SmLNCA174442-IBu
SmLNCS179179 positive_interaction SmLNCA179442
SmLNCS179179 positive_interaction SmLNCA162551-IBu
SmLNCS179179 positive_interaction SmLINC179700
SmLNCS179179 positive_interaction SmLNCA152507-IBu
SmLNCS179179 positive_interaction SmLINC179540
SmLNCS179179 positive_interaction SmLNCA151867-IBu
SmLNCS179179 positive_interaction SmLNCA148879-IBu
SmLNCS179179 positive_interaction SmLNCA179105
SmLNCS179179 positive_interaction SmLINC138727-IBu
SmLNCS179179 positive_interaction SmLINC133371-IBu
SmLNCS179179 positive_interaction SmLNCA133441-IBu
SmLNCS179179 positive_interaction SmLNCA132079-IBu
SmLNCS179179 positive_interaction SmLINC131341-IBu
SmLNCS179179 positive_interaction SmLNCA125091-IBu
SmLNCS179179 positive_interaction SmLNCA121761-IBu
SmLNCS179179 positive_interaction SmLINC119915-IBu
SmLNCS179179 positive_interaction SmLINC180065
SmLNCS179179 positive_interaction SmLNCA103941-IBu
SmLNCA138911-IBu positive_interaction SmLNCA164305-IBu
SmLNCA138911-IBu positive_interaction SmLINC133211-IBu
SmLNCA138911-IBu positive_interaction SmLNCA103852-IBu
SmLINC180759 positive_interaction SmLINC177241-IBu
SmLINC180759 positive_interaction SmLINC181569
SmLINC180759 positive_interaction SmLINC179949
SmLINC180759 positive_interaction SmLNCA160953-IBu
SmLINC180759 positive_interaction SmLINC179655
SmLINC180759 positive_interaction SmLINC152254-IBu
SmLINC180759 positive_interaction SmLINC179236
SmLINC180759 positive_interaction SmLNCA136101-IBu
SmLINC180759 positive_interaction SmLNCA178860
SmLINC180759 positive_interaction SmLNCA120991-IBu
SmLINC180759 positive_interaction SmLNCA116441-IBu
SmLINC180759 positive_interaction SmLINC180347
SmLINC180759 positive_interaction SmLINC114022-IBu
SmLINC180759 positive_interaction SmLNCA103852-IBu
SmLINC133211-IBu positive_interaction SmLNCS178962
SmLINC133211-IBu positive_interaction SmLINC180678
SmLINC133211-IBu positive_interaction SmLNCA119596-IBu
SmLINC133211-IBu positive_interaction SmLNCA104477-IBu
SmLINC133211-IBu positive_interaction SmLNCA103852-IBu
SmLINC125017-IBu positive_interaction SmLNCA179283
SmLINC125017-IBu positive_interaction SmLNCA145041-IBu
SmLINC125017-IBu positive_interaction SmLNCA127186-IBu
SmLINC125017-IBu positive_interaction SmLNCA121003-IBu
SmLINC125017-IBu positive_interaction SmLNCA104477-IBu
SmLINC125017-IBu positive_interaction SmLNCA103852-IBu
SmLNCA121003-IBu positive_interaction SmLNCA104969-IBu
SmLNCA121003-IBu positive_interaction SmLNCA103852-IBu
SmLINC114022-IBu positive_interaction SmLINC177241-IBu
SmLINC114022-IBu positive_interaction SmLINC152254-IBu
SmLINC114022-IBu positive_interaction SmLNCA103852-IBu
SmLNCA104969-IBu positive_interaction SmLNCA103852-IBu
SmLNCA160915-IBu positive_interaction SmLNCA178568-IBu
SmLNCA160915-IBu positive_interaction SmLNCA176922-IBu
SmLNCA160915-IBu positive_interaction SmLNCA179545
SmLNCA160915-IBu positive_interaction SmLINC170636-IBu
SmLNCA160915-IBu positive_interaction SmLNCS169015-IBu
SmLNCA160915-IBu positive_interaction SmLNCS179073
SmLNCA160915-IBu positive_interaction SmLINC146169-IBu
SmLNCA160915-IBu positive_interaction SmLINC146273-IBu
SmLNCA160915-IBu positive_interaction SmLINC143536-IBu
SmLNCA160915-IBu positive_interaction SmLINC180902
SmLNCA160915-IBu positive_interaction SmLNCS140274-IBu
SmLNCA160915-IBu positive_interaction SmLNCA179031
SmLNCA160915-IBu positive_interaction SmLINC179179
SmLNCA160915-IBu positive_interaction SmLNCS136480-IBu
SmLNCA160915-IBu positive_interaction SmLINC119115-IBu
SmLNCA160915-IBu positive_interaction SmLNCA179763
SmLNCA160915-IBu positive_interaction SmLNCS179208
SmLNCA160915-IBu positive_interaction SmLNCA113916-IBu
SmLNCA160915-IBu positive_interaction SmLNCS109773-IBu
SmLNCA160915-IBu positive_interaction SmLINC103644-IBu
SmLNCA179031 positive_interaction SmLNCS136480-IBu
SmLNCA179031 positive_interaction SmLNCS179208
SmLNCA179031 positive_interaction SmLINC103644-IBu
SmLINC119115-IBu positive_interaction SmLNCA178568-IBu
SmLINC119115-IBu positive_interaction SmLNCA176922-IBu
SmLINC119115-IBu positive_interaction SmLNCS174845-IBu
SmLINC119115-IBu positive_interaction SmLNCA179545
SmLINC119115-IBu positive_interaction SmLINC180050
SmLINC119115-IBu positive_interaction SmLINC170636-IBu
SmLINC119115-IBu positive_interaction SmLNCS169015-IBu
SmLINC119115-IBu positive_interaction SmLNCS179073
SmLINC119115-IBu positive_interaction SmLNCA161767-IBu
SmLINC119115-IBu positive_interaction SmLINC157915-IBu
SmLINC119115-IBu positive_interaction SmLINC154580-IBu
SmLINC119115-IBu positive_interaction SmLINC181214
SmLINC119115-IBu positive_interaction SmLNCA149341-IBu
SmLINC119115-IBu positive_interaction SmLNCA179121
SmLINC119115-IBu positive_interaction SmLINC146169-IBu
SmLINC119115-IBu positive_interaction SmLINC143536-IBu
SmLINC119115-IBu positive_interaction SmLINC179247
SmLINC119115-IBu positive_interaction SmLNCS140274-IBu
SmLINC119115-IBu positive_interaction SmLNCA139717-IBu
SmLINC119115-IBu positive_interaction SmLNCA139480-IBu
SmLINC119115-IBu positive_interaction SmLNCA139150-IBu
SmLINC119115-IBu positive_interaction SmLINC182011
SmLINC119115-IBu positive_interaction SmLINC179179
SmLINC119115-IBu positive_interaction SmLINC136930-IBu
SmLINC119115-IBu positive_interaction SmLNCS136480-IBu
SmLINC119115-IBu positive_interaction SmLNCA130471-IBu
SmLINC119115-IBu positive_interaction SmLNCA130557-IBu
SmLINC119115-IBu positive_interaction SmLNCA130223-IBu
SmLINC119115-IBu positive_interaction SmLNCA127349-IBu
SmLINC119115-IBu positive_interaction SmLNCA122275-IBu
SmLINC119115-IBu positive_interaction SmLNCA179815
SmLINC119115-IBu positive_interaction SmLINC181883
SmLINC119115-IBu positive_interaction SmLINC115491-IBu
SmLINC119115-IBu positive_interaction SmLNCA113916-IBu
SmLINC119115-IBu positive_interaction SmLNCA112671-IBu
SmLINC119115-IBu positive_interaction SmLNCS109773-IBu
SmLINC119115-IBu positive_interaction SmLINC179621
SmLINC119115-IBu positive_interaction SmLNCA105567-IBu
SmLINC119115-IBu positive_interaction SmLNCS105401-IBu
SmLINC119115-IBu positive_interaction SmLINC103644-IBu
SmLNCS179208 positive_interaction SmLNCA176922-IBu
SmLNCS179208 positive_interaction SmLNCS174845-IBu
SmLNCS179208 positive_interaction SmLNCA175198-IBu
SmLNCS179208 positive_interaction SmLNCA179545
SmLNCS179208 positive_interaction SmLNCA173082-IBu
SmLNCS179208 positive_interaction SmLINC170636-IBu
SmLNCS179208 positive_interaction SmLINC181531
SmLNCS179208 positive_interaction SmLNCS169015-IBu
SmLNCS179208 positive_interaction SmLINC179911
SmLNCS179208 positive_interaction SmLNCS179073
SmLNCS179208 positive_interaction SmLINC179805
SmLNCS179208 positive_interaction SmLNCA179263
SmLNCS179208 positive_interaction SmLINC154580-IBu
SmLNCS179208 positive_interaction SmLINC181214
SmLNCS179208 positive_interaction SmLINC153364-IBu
SmLNCS179208 positive_interaction SmLINC182085
SmLNCS179208 positive_interaction SmLNCA150387-IBu
SmLNCS179208 positive_interaction SmLNCA149007-IBu
SmLNCS179208 positive_interaction SmLINC179448
SmLNCS179208 positive_interaction SmLINC182077
SmLNCS179208 positive_interaction SmLINC146169-IBu
SmLNCS179208 positive_interaction SmLINC146273-IBu
SmLNCS179208 positive_interaction SmLINC143536-IBu
SmLNCS179208 positive_interaction SmLINC180902
SmLNCS179208 positive_interaction SmLINC179247
SmLNCS179208 positive_interaction SmLINC179222
SmLNCS179208 positive_interaction SmLNCS140274-IBu
SmLNCS179208 positive_interaction SmLINC139569-IBu
SmLNCS179208 positive_interaction SmLNCA139480-IBu
SmLNCS179208 positive_interaction SmLINC182011
SmLNCS179208 positive_interaction SmLINC179179
SmLNCS179208 positive_interaction SmLNCS136480-IBu
SmLNCS179208 positive_interaction SmLNCA131245-IBu
SmLNCS179208 positive_interaction SmLINC181990
SmLNCS179208 positive_interaction SmLNCA178875
SmLNCS179208 positive_interaction SmLNCA128342-IBu
SmLNCS179208 positive_interaction SmLNCA127411-IBu
SmLNCS179208 positive_interaction SmLNCA124161-IBu
SmLNCS179208 positive_interaction SmLINC123208-IBu
SmLNCS179208 positive_interaction SmLNCA122275-IBu
SmLNCS179208 positive_interaction SmLNCA179763
SmLNCS179208 positive_interaction SmLINC115491-IBu
SmLNCS179208 positive_interaction SmLNCA113916-IBu
SmLNCS179208 positive_interaction SmLNCS179186
SmLNCS179208 positive_interaction SmLNCA111037-IBu
SmLNCS179208 positive_interaction SmLNCS109773-IBu
SmLNCS179208 positive_interaction SmLINC181454
SmLNCS179208 positive_interaction SmLNCA105567-IBu
SmLNCS179208 positive_interaction SmLNCS105401-IBu
SmLNCS179208 positive_interaction SmLINC103644-IBu
SmLINC103644-IBu positive_interaction SmLNCA178568-IBu
SmLINC103644-IBu positive_interaction SmLNCA176922-IBu
SmLINC103644-IBu positive_interaction SmLNCS174845-IBu
SmLINC103644-IBu positive_interaction SmLNCA175198-IBu
SmLINC103644-IBu positive_interaction SmLNCA179545
SmLINC103644-IBu positive_interaction SmLNCA173082-IBu
SmLINC103644-IBu positive_interaction SmLINC170636-IBu
SmLINC103644-IBu positive_interaction SmLINC181531
SmLINC103644-IBu positive_interaction SmLNCS169015-IBu
SmLINC103644-IBu positive_interaction SmLINC167989-IBu
SmLINC103644-IBu positive_interaction SmLNCS179073
SmLINC103644-IBu positive_interaction SmLNCA179263
SmLINC103644-IBu positive_interaction SmLINC154580-IBu
SmLINC103644-IBu positive_interaction SmLINC181214
SmLINC103644-IBu positive_interaction SmLINC181154
SmLINC103644-IBu positive_interaction SmLINC182085
SmLINC103644-IBu positive_interaction SmLNCA150387-IBu
SmLINC103644-IBu positive_interaction SmLNCA149007-IBu
SmLINC103644-IBu positive_interaction SmLNCA149341-IBu
SmLINC103644-IBu positive_interaction SmLINC146169-IBu
SmLINC103644-IBu positive_interaction SmLINC146273-IBu
SmLINC103644-IBu positive_interaction SmLINC143536-IBu
SmLINC103644-IBu positive_interaction SmLINC180902
SmLINC103644-IBu positive_interaction SmLINC179247
SmLINC103644-IBu positive_interaction SmLINC179222
SmLINC103644-IBu positive_interaction SmLNCS140274-IBu
SmLINC103644-IBu positive_interaction SmLINC139569-IBu
SmLINC103644-IBu positive_interaction SmLNCA139480-IBu
SmLINC103644-IBu positive_interaction SmLNCA139150-IBu
SmLINC103644-IBu positive_interaction SmLINC182011
SmLINC103644-IBu positive_interaction SmLINC179179
SmLINC103644-IBu positive_interaction SmLNCA136555-IBu
SmLINC103644-IBu positive_interaction SmLNCS136480-IBu
SmLINC103644-IBu positive_interaction SmLNCA131245-IBu
SmLINC103644-IBu positive_interaction SmLNCA130471-IBu
SmLINC103644-IBu positive_interaction SmLINC181990
SmLINC103644-IBu positive_interaction SmLNCA130661-IBu
SmLINC103644-IBu positive_interaction SmLNCA128342-IBu
SmLINC103644-IBu positive_interaction SmLNCA127411-IBu
SmLINC103644-IBu positive_interaction SmLNCA127349-IBu
SmLINC103644-IBu positive_interaction SmLNCA124161-IBu
SmLINC103644-IBu positive_interaction SmLINC123208-IBu
SmLINC103644-IBu positive_interaction SmLNCA122275-IBu
SmLINC103644-IBu positive_interaction SmLNCA179815
SmLINC103644-IBu positive_interaction SmLINC115491-IBu
SmLINC103644-IBu positive_interaction SmLNCA113916-IBu
SmLINC103644-IBu positive_interaction SmLINC111099-IBu
SmLINC103644-IBu positive_interaction SmLNCS109773-IBu
SmLINC103644-IBu positive_interaction SmLNCA105567-IBu
SmLINC103644-IBu positive_interaction SmLNCS105401-IBu
SmLNCA176922-IBu positive_interaction SmLNCA178568-IBu
SmLNCA176922-IBu positive_interaction SmLNCA178630-IBu
SmLNCA176922-IBu positive_interaction SmLNCS174845-IBu
SmLNCA176922-IBu positive_interaction SmLINC174798-IBu
SmLNCA176922-IBu positive_interaction SmLNCA179545
SmLNCA176922-IBu positive_interaction SmLNCA173082-IBu
SmLNCA176922-IBu positive_interaction SmLINC180050
SmLNCA176922-IBu positive_interaction SmLINC170636-IBu
SmLNCA176922-IBu positive_interaction SmLNCA169319-IBu
SmLNCA176922-IBu positive_interaction SmLINC181531
SmLNCA176922-IBu positive_interaction SmLNCS169015-IBu
SmLNCA176922-IBu positive_interaction SmLNCA167115-IBu
SmLNCA176922-IBu positive_interaction SmLNCS179073
SmLNCA176922-IBu positive_interaction SmLINC179885
SmLNCA176922-IBu positive_interaction SmLINC181402
SmLNCA176922-IBu positive_interaction SmLINC154580-IBu
SmLNCA176922-IBu positive_interaction SmLINC181214
SmLNCA176922-IBu positive_interaction SmLNCA152752-IBu
SmLNCA176922-IBu positive_interaction SmLINC182085
SmLNCA176922-IBu positive_interaction SmLNCS178989
SmLNCA176922-IBu positive_interaction SmLNCA150387-IBu
SmLNCA176922-IBu positive_interaction SmLNCA149007-IBu
SmLNCA176922-IBu positive_interaction SmLINC179448
SmLNCA176922-IBu positive_interaction SmLINC180973
SmLNCA176922-IBu positive_interaction SmLINC146169-IBu
SmLNCA176922-IBu positive_interaction SmLNCA146310-IBu
SmLNCA176922-IBu positive_interaction SmLINC146273-IBu
SmLNCA176922-IBu positive_interaction SmLINC143536-IBu
SmLNCA176922-IBu positive_interaction SmLNCA143319-IBu
SmLNCA176922-IBu positive_interaction SmLINC179254
SmLNCA176922-IBu positive_interaction SmLINC179247
SmLNCA176922-IBu positive_interaction SmLNCA140203-IBu
SmLNCA176922-IBu positive_interaction SmLNCS140274-IBu
SmLNCA176922-IBu positive_interaction SmLINC139569-IBu
SmLNCA176922-IBu positive_interaction SmLNCA139150-IBu
SmLNCA176922-IBu positive_interaction SmLINC182011
SmLNCA176922-IBu positive_interaction SmLINC179179
SmLNCA176922-IBu positive_interaction SmLNCA137842-IBu
SmLNCA176922-IBu positive_interaction SmLINC180803
SmLNCA176922-IBu positive_interaction SmLNCS136480-IBu
SmLNCA176922-IBu positive_interaction SmLNCA132221-IBu
SmLNCA176922-IBu positive_interaction SmLNCA131245-IBu
SmLNCA176922-IBu positive_interaction SmLNCS130578-IBu
SmLNCA176922-IBu positive_interaction SmLNCA130557-IBu
SmLNCA176922-IBu positive_interaction SmLNCA127732-IBu
SmLNCA176922-IBu positive_interaction SmLNCA124161-IBu
SmLNCA176922-IBu positive_interaction SmLNCA123379-IBu
SmLNCA176922-IBu positive_interaction SmLNCA179830
SmLNCA176922-IBu positive_interaction SmLNCA122275-IBu
SmLNCA176922-IBu positive_interaction SmLNCA179815
SmLNCA176922-IBu positive_interaction SmLINC181938
SmLNCA176922-IBu positive_interaction SmLNCA120291-IBu
SmLNCA176922-IBu positive_interaction SmLINC182204
SmLNCA176922-IBu positive_interaction SmLNCA179763
SmLNCA176922-IBu positive_interaction SmLNCA116534-IBu
SmLNCA176922-IBu positive_interaction SmLINC115491-IBu
SmLNCA176922-IBu positive_interaction SmLNCA114166-IBu
SmLNCA176922-IBu positive_interaction SmLNCA113916-IBu
SmLNCA176922-IBu positive_interaction SmLNCA112671-IBu
SmLNCA176922-IBu positive_interaction SmLNCA112854-IBu
SmLNCA176922-IBu positive_interaction SmLNCA111709-IBu
SmLNCA176922-IBu positive_interaction SmLNCS179185
SmLNCA176922-IBu positive_interaction SmLNCA179660
SmLNCA176922-IBu positive_interaction SmLNCS179075
SmLNCA176922-IBu positive_interaction SmLINC181454
SmLNCA176922-IBu positive_interaction SmLINC179621
SmLNCA176922-IBu positive_interaction SmLINC181421
SmLNCA176922-IBu positive_interaction SmLNCA105567-IBu
SmLNCA176922-IBu positive_interaction SmLNCS105401-IBu
SmLNCA176922-IBu positive_interaction SmLNCA104768-IBu
SmLNCA176922-IBu positive_interaction SmLNCA103943-IBu
SmLNCA135340-IBu positive_interaction SmLNCS179161
SmLNCA135340-IBu positive_interaction SmLNCA173637-IBu
SmLNCA135340-IBu positive_interaction SmLNCA166723-IBu
SmLNCA135340-IBu positive_interaction SmLINC179885
SmLNCA135340-IBu positive_interaction SmLNCA161905-IBu
SmLNCA135340-IBu positive_interaction SmLINC181402
SmLNCA135340-IBu positive_interaction SmLNCA154416-IBu
SmLNCA135340-IBu positive_interaction SmLINC179487
SmLNCA135340-IBu positive_interaction SmLINC179429
SmLNCA135340-IBu positive_interaction SmLINC180973
SmLNCA135340-IBu positive_interaction SmLNCA140203-IBu
SmLNCA135340-IBu positive_interaction SmLNCA137217-IBu
SmLNCA135340-IBu positive_interaction SmLNCA132221-IBu
SmLNCA135340-IBu positive_interaction SmLINC180725
SmLNCA135340-IBu positive_interaction SmLNCS130578-IBu
SmLNCA135340-IBu positive_interaction SmLINC129907-IBu
SmLNCA135340-IBu positive_interaction SmLNCA127732-IBu
SmLNCA135340-IBu positive_interaction SmLNCS178822
SmLNCA135340-IBu positive_interaction SmLNCA122774-IBu
SmLNCA135340-IBu positive_interaction SmLNCA179830
SmLNCA135340-IBu positive_interaction SmLNCA121328-IBu
SmLNCA135340-IBu positive_interaction SmLNCA120291-IBu
SmLNCA135340-IBu positive_interaction SmLINC182204
SmLNCA135340-IBu positive_interaction SmLNCA179763
SmLNCA135340-IBu positive_interaction SmLNCA117078-IBu
SmLNCA135340-IBu positive_interaction SmLNCA116534-IBu
SmLNCA135340-IBu positive_interaction SmLNCA115007-IBu
SmLNCA135340-IBu positive_interaction SmLNCA114511-IBu
SmLNCA135340-IBu positive_interaction SmLNCA111709-IBu
SmLNCA135340-IBu positive_interaction SmLNCS179075
SmLNCA135340-IBu positive_interaction SmLNCA104768-IBu
SmLNCA135340-IBu positive_interaction SmLNCA103943-IBu
SmLNCA127732-IBu positive_interaction SmLNCS179161
SmLNCA127732-IBu positive_interaction SmLNCA173637-IBu
SmLNCA127732-IBu positive_interaction SmLINC179885
SmLNCA127732-IBu positive_interaction SmLNCA161905-IBu
SmLNCA127732-IBu positive_interaction SmLINC181402
SmLNCA127732-IBu positive_interaction SmLINC180973
SmLNCA127732-IBu positive_interaction SmLNCA140203-IBu
SmLNCA127732-IBu positive_interaction SmLNCA137217-IBu
SmLNCA127732-IBu positive_interaction SmLNCA132221-IBu
SmLNCA127732-IBu positive_interaction SmLNCS130578-IBu
SmLNCA127732-IBu positive_interaction SmLINC129907-IBu
SmLNCA127732-IBu positive_interaction SmLNCS178822
SmLNCA127732-IBu positive_interaction SmLNCA179830
SmLNCA127732-IBu positive_interaction SmLNCA121328-IBu
SmLNCA127732-IBu positive_interaction SmLNCA120291-IBu
SmLNCA127732-IBu positive_interaction SmLINC182204
SmLNCA127732-IBu positive_interaction SmLNCA179763
SmLNCA127732-IBu positive_interaction SmLNCA116534-IBu
SmLNCA127732-IBu positive_interaction SmLNCA115007-IBu
SmLNCA127732-IBu positive_interaction SmLNCA111709-IBu
SmLNCA127732-IBu positive_interaction SmLNCS179075
SmLNCA127732-IBu positive_interaction SmLNCA104768-IBu
SmLNCA127732-IBu positive_interaction SmLNCA103943-IBu
SmLNCS178822 positive_interaction SmLNCA174018-IBu
SmLNCS178822 positive_interaction SmLNCA173637-IBu
SmLNCS178822 positive_interaction SmLINC168442-IBu
SmLNCS178822 positive_interaction SmLNCA166723-IBu
SmLNCS178822 positive_interaction SmLINC166225-IBu
SmLNCS178822 positive_interaction SmLINC179885
SmLNCS178822 positive_interaction SmLNCA161905-IBu
SmLNCS178822 positive_interaction SmLINC181402
SmLNCS178822 positive_interaction SmLINC181328
SmLNCS178822 positive_interaction SmLINC179487
SmLNCS178822 positive_interaction SmLINC179434
SmLNCS178822 positive_interaction SmLNCA148302-IBu
SmLNCS178822 positive_interaction SmLINC180973
SmLNCS178822 positive_interaction SmLNCA137217-IBu
SmLNCS178822 positive_interaction SmLINC180725
SmLNCS178822 positive_interaction SmLINC129907-IBu
SmLNCS178822 positive_interaction SmLNCA120291-IBu
SmLNCS178822 positive_interaction SmLNCA179763
SmLNCS178822 positive_interaction SmLNCA117078-IBu
SmLNCS178822 positive_interaction SmLNCA116534-IBu
SmLNCS178822 positive_interaction SmLNCA115007-IBu
SmLNCS178822 positive_interaction SmLNCA104768-IBu
SmLNCS178822 positive_interaction SmLNCA103943-IBu
SmLINC182204 positive_interaction SmLNCS179161
SmLINC182204 positive_interaction SmLNCA173637-IBu
SmLINC182204 positive_interaction SmLINC179885
SmLINC182204 positive_interaction SmLNCA161905-IBu
SmLINC182204 positive_interaction SmLINC181402
SmLINC182204 positive_interaction SmLINC179623
SmLINC182204 positive_interaction SmLINC154580-IBu
SmLINC182204 positive_interaction SmLINC179429
SmLINC182204 positive_interaction SmLINC180973
SmLINC182204 positive_interaction SmLNCA140203-IBu
SmLINC182204 positive_interaction SmLINC180803
SmLINC182204 positive_interaction SmLNCA132221-IBu
SmLINC182204 positive_interaction SmLNCS130578-IBu
SmLINC182204 positive_interaction SmLNCA130557-IBu
SmLINC182204 positive_interaction SmLNCA179830
SmLINC182204 positive_interaction SmLNCA120291-IBu
SmLINC182204 positive_interaction SmLNCA179763
SmLINC182204 positive_interaction SmLNCA116534-IBu
SmLINC182204 positive_interaction SmLNCA115007-IBu
SmLINC182204 positive_interaction SmLNCA111709-IBu
SmLINC182204 positive_interaction SmLNCS179075
SmLINC182204 positive_interaction SmLNCA104768-IBu
SmLINC182204 positive_interaction SmLNCA103943-IBu
SmLNCA116534-IBu positive_interaction SmLNCA179545
SmLNCA116534-IBu positive_interaction SmLNCA173637-IBu
SmLNCA116534-IBu positive_interaction SmLNCA173082-IBu
SmLNCA116534-IBu positive_interaction SmLINC181531
SmLNCA116534-IBu positive_interaction SmLINC179885
SmLNCA116534-IBu positive_interaction SmLINC181402
SmLNCA116534-IBu positive_interaction SmLINC159671-IBu
SmLNCA116534-IBu positive_interaction SmLINC179623
SmLNCA116534-IBu positive_interaction SmLINC154580-IBu
SmLNCA116534-IBu positive_interaction SmLNCA152752-IBu
SmLNCA116534-IBu positive_interaction SmLINC182085
SmLNCA116534-IBu positive_interaction SmLNCS178989
SmLNCA116534-IBu positive_interaction SmLNCA150387-IBu
SmLNCA116534-IBu positive_interaction SmLNCA149007-IBu
SmLNCA116534-IBu positive_interaction SmLINC180973
SmLNCA116534-IBu positive_interaction SmLINC146273-IBu
SmLNCA116534-IBu positive_interaction SmLNCA140203-IBu
SmLNCA116534-IBu positive_interaction SmLINC139569-IBu
SmLNCA116534-IBu positive_interaction SmLNCA137217-IBu
SmLNCA116534-IBu positive_interaction SmLINC180803
SmLNCA116534-IBu positive_interaction SmLNCA132221-IBu
SmLNCA116534-IBu positive_interaction SmLNCA131245-IBu
SmLNCA116534-IBu positive_interaction SmLNCS130578-IBu
SmLNCA116534-IBu positive_interaction SmLINC129907-IBu
SmLNCA116534-IBu positive_interaction SmLNCA124161-IBu
SmLNCA116534-IBu positive_interaction SmLNCA120291-IBu
SmLNCA116534-IBu positive_interaction SmLNCA179763
SmLNCA116534-IBu positive_interaction SmLNCA115007-IBu
SmLNCA116534-IBu positive_interaction SmLNCA113916-IBu
SmLNCA116534-IBu positive_interaction SmLNCA111709-IBu
SmLNCA116534-IBu positive_interaction SmLNCA111037-IBu
SmLNCA116534-IBu positive_interaction SmLNCS179075
SmLNCA116534-IBu positive_interaction SmLINC181454
SmLNCA116534-IBu positive_interaction SmLNCA104768-IBu
SmLNCA116534-IBu positive_interaction SmLNCA103943-IBu
SmLNCA115007-IBu positive_interaction SmLINC179885
SmLNCA115007-IBu positive_interaction SmLINC181402
SmLNCA115007-IBu positive_interaction SmLINC180973
SmLNCA115007-IBu positive_interaction SmLNCA137217-IBu
SmLNCA115007-IBu positive_interaction SmLINC129907-IBu
SmLNCA115007-IBu positive_interaction SmLNCA120291-IBu
SmLNCA115007-IBu positive_interaction SmLNCA179763
SmLNCA115007-IBu positive_interaction SmLNCA104768-IBu
SmLNCA115007-IBu positive_interaction SmLNCA103943-IBu
SmLNCA160328-IBu positive_interaction SmLNCA178637-IBu
SmLNCA160328-IBu positive_interaction SmLNCA177795-IBu
SmLNCA160328-IBu positive_interaction SmLNCA177341-IBu
SmLNCA160328-IBu positive_interaction SmLNCA173845-IBu
SmLNCA160328-IBu positive_interaction SmLNCA171068-IBu
SmLNCA160328-IBu positive_interaction SmLNCA170821-IBu
SmLNCA160328-IBu positive_interaction SmLNCA167052-IBu
SmLNCA160328-IBu positive_interaction SmLINC179949
SmLNCA160328-IBu positive_interaction SmLNCS179078
SmLNCA160328-IBu positive_interaction SmLNCA165218-IBu
SmLNCA160328-IBu positive_interaction SmLNCA164389-IBu
SmLNCA160328-IBu positive_interaction SmLNCA161639-IBu
SmLNCA160328-IBu positive_interaction SmLNCA160953-IBu
SmLNCA160328-IBu positive_interaction SmLNCA179339
SmLNCA160328-IBu positive_interaction SmLINC179731
SmLNCA160328-IBu positive_interaction SmLINC181332
SmLNCA160328-IBu positive_interaction SmLINC179702
SmLNCA160328-IBu positive_interaction SmLINC157441-IBu
SmLNCA160328-IBu positive_interaction SmLINC179655
SmLNCA160328-IBu positive_interaction SmLNCA156425-IBu
SmLNCA160328-IBu positive_interaction SmLNCA156413-IBu
SmLNCA160328-IBu positive_interaction SmLNCA155503-IBu
SmLNCA160328-IBu positive_interaction SmLNCA155550-IBu
SmLNCA160328-IBu positive_interaction SmLNCA153591-IBu
SmLNCA160328-IBu positive_interaction SmLINC179557
SmLNCA160328-IBu positive_interaction SmLNCA151867-IBu
SmLNCA160328-IBu positive_interaction SmLNCA146332-IBu
SmLNCA160328-IBu positive_interaction SmLNCA146041-IBu
SmLNCA160328-IBu positive_interaction SmLNCA144941-IBu
SmLNCA160328-IBu positive_interaction SmLNCA144576-IBu
SmLNCA160328-IBu positive_interaction SmLNCA142136-IBu
SmLNCA160328-IBu positive_interaction SmLNCA140558-IBu
SmLNCA160328-IBu positive_interaction SmLNCA140402-IBu
SmLNCA160328-IBu positive_interaction SmLNCA139365-IBu
SmLNCA160328-IBu positive_interaction SmLINC138727-IBu
SmLNCA160328-IBu positive_interaction SmLNCS178905
SmLNCA160328-IBu positive_interaction SmLNCA136456-IBu
SmLNCA160328-IBu positive_interaction SmLNCA136106-IBu
SmLNCA160328-IBu positive_interaction SmLNCA136101-IBu
SmLNCA160328-IBu positive_interaction SmLNCA135199-IBu
SmLNCA160328-IBu positive_interaction SmLNCA134806-IBu
SmLNCA160328-IBu positive_interaction SmLNCA134410-IBu
SmLNCA160328-IBu positive_interaction SmLNCA133441-IBu
SmLNCA160328-IBu positive_interaction SmLINC131341-IBu
SmLNCA160328-IBu positive_interaction SmLNCA131143-IBu
SmLNCA160328-IBu positive_interaction SmLNCA127638-IBu
SmLNCA160328-IBu positive_interaction SmLNCA127066-IBu
SmLNCA160328-IBu positive_interaction SmLNCA126335-IBu
SmLNCA160328-IBu positive_interaction SmLNCA125192-IBu
SmLNCA160328-IBu positive_interaction SmLNCA125091-IBu
SmLNCA160328-IBu positive_interaction SmLINC180563
SmLNCA160328-IBu positive_interaction SmLNCA123691-IBu
SmLNCA160328-IBu positive_interaction SmLNCA123405-IBu
SmLNCA160328-IBu positive_interaction SmLNCA122109-IBu
SmLNCA160328-IBu positive_interaction SmLNCA122191-IBu
SmLNCA160328-IBu positive_interaction SmLNCA121604-IBu
SmLNCA160328-IBu positive_interaction SmLNCA120919-IBu
SmLNCA160328-IBu positive_interaction SmLNCA120497-IBu
SmLNCA160328-IBu positive_interaction SmLNCA120363-IBu
SmLNCA160328-IBu positive_interaction SmLNCA119953-IBu
SmLNCA160328-IBu positive_interaction SmLINC119915-IBu
SmLNCA160328-IBu positive_interaction SmLNCS179212
SmLNCA160328-IBu positive_interaction SmLNCA117927-IBu
SmLNCA160328-IBu positive_interaction SmLNCA115173-IBu
SmLNCA160328-IBu positive_interaction SmLNCA111844-IBu
SmLNCA160328-IBu positive_interaction SmLNCA109994-IBu
SmLNCA160328-IBu positive_interaction SmLNCA109118-IBu
SmLNCA160328-IBu positive_interaction SmLINC180065
SmLNCA160328-IBu positive_interaction SmLNCA107545-IBu
SmLNCA160328-IBu positive_interaction SmLNCA106877-IBu
SmLNCA160328-IBu positive_interaction SmLNCA105856-IBu
SmLNCA160328-IBu positive_interaction SmLINC179505
SmLNCA160328-IBu positive_interaction SmLNCA104025-IBu
SmLNCA160328-IBu positive_interaction SmLNCA103817-IBu
SmLNCA156413-IBu positive_interaction SmLNCA178637-IBu
SmLNCA156413-IBu positive_interaction SmLNCA177795-IBu
SmLNCA156413-IBu positive_interaction SmLNCA171068-IBu
SmLNCA156413-IBu positive_interaction SmLINC179949
SmLNCA156413-IBu positive_interaction SmLNCA165218-IBu
SmLNCA156413-IBu positive_interaction SmLNCA164389-IBu
SmLNCA156413-IBu positive_interaction SmLNCA161639-IBu
SmLNCA156413-IBu positive_interaction SmLNCA160953-IBu
SmLNCA156413-IBu positive_interaction SmLINC181374
SmLNCA156413-IBu positive_interaction SmLINC179731
SmLNCA156413-IBu positive_interaction SmLINC181332
SmLNCA156413-IBu positive_interaction SmLINC179702
SmLNCA156413-IBu positive_interaction SmLINC179655
SmLNCA156413-IBu positive_interaction SmLNCA155503-IBu
SmLNCA156413-IBu positive_interaction SmLNCA155550-IBu
SmLNCA156413-IBu positive_interaction SmLNCA153591-IBu
SmLNCA156413-IBu positive_interaction SmLINC179557
SmLNCA156413-IBu positive_interaction SmLNCA151867-IBu
SmLNCA156413-IBu positive_interaction SmLNCA144576-IBu
SmLNCA156413-IBu positive_interaction SmLNCA140558-IBu
SmLNCA156413-IBu positive_interaction SmLNCA140402-IBu
SmLNCA156413-IBu positive_interaction SmLNCA139365-IBu
SmLNCA156413-IBu positive_interaction SmLNCA136456-IBu
SmLNCA156413-IBu positive_interaction SmLNCA136101-IBu
SmLNCA156413-IBu positive_interaction SmLNCA134410-IBu
SmLNCA156413-IBu positive_interaction SmLNCA131143-IBu
SmLNCA156413-IBu positive_interaction SmLNCA178860
SmLNCA156413-IBu positive_interaction SmLINC180563
SmLNCA156413-IBu positive_interaction SmLNCA123691-IBu
SmLNCA156413-IBu positive_interaction SmLNCA122191-IBu
SmLNCA156413-IBu positive_interaction SmLNCA121604-IBu
SmLNCA156413-IBu positive_interaction SmLNCA117927-IBu
SmLNCA156413-IBu positive_interaction SmLINC180347
SmLNCA156413-IBu positive_interaction SmLNCA111844-IBu
SmLNCA156413-IBu positive_interaction SmLNCA109994-IBu
SmLNCA156413-IBu positive_interaction SmLNCA107545-IBu
SmLNCA156413-IBu positive_interaction SmLNCA104025-IBu
SmLNCA156413-IBu positive_interaction SmLNCA103817-IBu
SmLINC180065 positive_interaction SmLNCA178637-IBu
SmLINC180065 positive_interaction SmLNCA177795-IBu
SmLINC180065 positive_interaction SmLNCA177341-IBu
SmLINC180065 positive_interaction SmLNCA174442-IBu
SmLINC180065 positive_interaction SmLNCA170821-IBu
SmLINC180065 positive_interaction SmLNCA167052-IBu
SmLINC180065 positive_interaction SmLINC179949
SmLINC180065 positive_interaction SmLNCA165218-IBu
SmLINC180065 positive_interaction SmLNCA162551-IBu
SmLINC180065 positive_interaction SmLNCA161639-IBu
SmLINC180065 positive_interaction SmLINC179731
SmLINC180065 positive_interaction SmLINC181332
SmLINC180065 positive_interaction SmLINC179702
SmLINC180065 positive_interaction SmLINC179700
SmLINC180065 positive_interaction SmLINC179695
SmLINC180065 positive_interaction SmLNCA153591-IBu
SmLINC180065 positive_interaction SmLNCA153128-IBu
SmLINC180065 positive_interaction SmLNCA152507-IBu
SmLINC180065 positive_interaction SmLNCA151867-IBu
SmLINC180065 positive_interaction SmLNCA146332-IBu
SmLINC180065 positive_interaction SmLNCA146041-IBu
SmLINC180065 positive_interaction SmLNCA142136-IBu
SmLINC180065 positive_interaction SmLNCA140558-IBu
SmLINC180065 positive_interaction SmLNCA139365-IBu
SmLINC180065 positive_interaction SmLINC138727-IBu
SmLINC180065 positive_interaction SmLNCA136456-IBu
SmLINC180065 positive_interaction SmLNCA135199-IBu
SmLINC180065 positive_interaction SmLNCA134806-IBu
SmLINC180065 positive_interaction SmLNCA134410-IBu
SmLINC180065 positive_interaction SmLINC133371-IBu
SmLINC180065 positive_interaction SmLNCA133441-IBu
SmLINC180065 positive_interaction SmLNCA132079-IBu
SmLINC180065 positive_interaction SmLNCA131559-IBu
SmLINC180065 positive_interaction SmLINC131341-IBu
SmLINC180065 positive_interaction SmLNCA131143-IBu
SmLINC180065 positive_interaction SmLNCA178852
SmLINC180065 positive_interaction SmLNCA127638-IBu
SmLINC180065 positive_interaction SmLNCA125192-IBu
SmLINC180065 positive_interaction SmLNCA125091-IBu
SmLINC180065 positive_interaction SmLNCA123998-IBu
SmLINC180065 positive_interaction SmLNCA122191-IBu
SmLINC180065 positive_interaction SmLNCA121761-IBu
SmLINC180065 positive_interaction SmLNCA121604-IBu
SmLINC180065 positive_interaction SmLINC119915-IBu
SmLINC180065 positive_interaction SmLNCA118004-IBu
SmLINC180065 positive_interaction SmLNCA112196-IBu
SmLINC180065 positive_interaction SmLNCA109994-IBu
SmLINC180065 positive_interaction SmLNCA107545-IBu
SmLINC180065 positive_interaction SmLNCA105856-IBu
SmLINC180065 positive_interaction SmLINC179505
SmLINC180065 positive_interaction SmLNCA104025-IBu
SmLINC180065 positive_interaction SmLNCA103941-IBu
SmLINC180065 positive_interaction SmLNCA103817-IBu
SmLINC164536-IBu positive_interaction SmLINC177330-IBu
SmLINC164536-IBu positive_interaction SmLNCA167403-IBu
SmLINC164536-IBu positive_interaction SmLINC166225-IBu
SmLINC164536-IBu positive_interaction SmLNCA164902-IBu
SmLINC164536-IBu positive_interaction SmLINC182129
SmLINC164536-IBu positive_interaction SmLINC181286
SmLINC164536-IBu positive_interaction SmLNCA157032-IBu
SmLINC164536-IBu positive_interaction SmLNCA152491-IBu
SmLINC164536-IBu positive_interaction SmLNCA149240-IBu
SmLINC164536-IBu positive_interaction SmLNCA179120
SmLINC164536-IBu positive_interaction SmLNCA141983-IBu
SmLINC164536-IBu positive_interaction SmLNCS178931
SmLINC164536-IBu positive_interaction SmLINC179210
SmLINC164536-IBu positive_interaction SmLNCA136066-IBu
SmLINC164536-IBu positive_interaction SmLNCA134636-IBu
SmLINC164536-IBu positive_interaction SmLNCA133885-IBu
SmLINC164536-IBu positive_interaction SmLNCA130857-IBu
SmLINC164536-IBu positive_interaction SmLINC181977
SmLINC164536-IBu positive_interaction SmLINC178927
SmLINC164536-IBu positive_interaction SmLNCA126098-IBu
SmLINC164536-IBu positive_interaction SmLINC180580
SmLINC164536-IBu positive_interaction SmLNCA125032-IBu
SmLINC164536-IBu positive_interaction SmLNCA118594-IBu
SmLINC164536-IBu positive_interaction SmLINC116718-IBu
SmLINC164536-IBu positive_interaction SmLNCA115922-IBu
SmLINC164536-IBu positive_interaction SmLNCA115426-IBu
SmLINC164536-IBu positive_interaction SmLINC181779
SmLINC164536-IBu positive_interaction SmLNCA113145-IBu
SmLINC164536-IBu positive_interaction SmLNCA112877-IBu
SmLINC164536-IBu positive_interaction SmLINC108616-IBu
SmLINC164536-IBu positive_interaction SmLNCA179334
SmLINC164536-IBu positive_interaction SmLINC180898
SmLINC164536-IBu positive_interaction SmLNCA103747-IBu
SmLINC181108 positive_interaction SmLNCA164810-IBu
SmLINC181108 positive_interaction SmLNCS179049
SmLINC181108 positive_interaction SmLINC158111-IBu
SmLINC181108 positive_interaction SmLINC179242
SmLINC181108 positive_interaction SmLINC137979-IBu
SmLINC181108 positive_interaction SmLNCA132242-IBu
SmLINC181108 positive_interaction SmLINC180571
SmLINC181108 positive_interaction SmLINC180349
SmLINC181108 positive_interaction SmLNCA110494-IBu
SmLINC181108 positive_interaction SmLNCA103747-IBu
SmLINC116718-IBu positive_interaction SmLNCA171901-IBu
SmLINC116718-IBu positive_interaction SmLNCA167403-IBu
SmLINC116718-IBu positive_interaction SmLINC182146
SmLINC116718-IBu positive_interaction SmLNCA152491-IBu
SmLINC116718-IBu positive_interaction SmLINC179242
SmLINC116718-IBu positive_interaction SmLNCA130857-IBu
SmLINC116718-IBu positive_interaction SmLINC180685
SmLINC116718-IBu positive_interaction SmLINC178927
SmLINC116718-IBu positive_interaction SmLNCA122176-IBu
SmLINC116718-IBu positive_interaction SmLNCA118594-IBu
SmLINC116718-IBu positive_interaction SmLINC180399
SmLINC116718-IBu positive_interaction SmLINC180349
SmLINC116718-IBu positive_interaction SmLINC180243
SmLINC116718-IBu positive_interaction SmLNCA103747-IBu
SmLINC181149 positive_interaction SmLINC180835
SmLINC180835 positive_interaction SmLNCA175799-IBu
SmLNCA119596-IBu positive_interaction SmLNCS179137
SmLNCA119596-IBu positive_interaction SmLNCA175745-IBu
SmLNCA119596-IBu positive_interaction SmLNCA169665-IBu
SmLNCA119596-IBu positive_interaction SmLNCA169222-IBu
SmLNCA119596-IBu positive_interaction SmLINC181500
SmLNCA119596-IBu positive_interaction SmLNCS179071
SmLNCA119596-IBu positive_interaction SmLINC179813
SmLNCA119596-IBu positive_interaction SmLNCA179339
SmLNCA119596-IBu positive_interaction SmLINC159014-IBu
SmLNCA119596-IBu positive_interaction SmLNCA156911-IBu
SmLNCA119596-IBu positive_interaction SmLNCA179283
SmLNCA119596-IBu positive_interaction SmLINC179605
SmLNCA119596-IBu positive_interaction SmLNCA179235
SmLNCA119596-IBu positive_interaction SmLINC152254-IBu
SmLNCA119596-IBu positive_interaction SmLNCA152076-IBu
SmLNCA119596-IBu positive_interaction SmLNCA151002-IBu
SmLNCA119596-IBu positive_interaction SmLINC179425
SmLNCA119596-IBu positive_interaction SmLNCA144848-IBu
SmLNCA119596-IBu positive_interaction SmLINC180905
SmLNCA119596-IBu positive_interaction SmLINC179236
SmLNCA119596-IBu positive_interaction SmLNCA136101-IBu
SmLNCA119596-IBu positive_interaction SmLNCA133125-IBu
SmLNCA119596-IBu positive_interaction SmLINC180678
SmLNCA119596-IBu positive_interaction SmLNCA129251-IBu
SmLNCA119596-IBu positive_interaction SmLNCA127573-IBu
SmLNCA119596-IBu positive_interaction SmLINC126963-IBu
SmLNCA119596-IBu positive_interaction SmLNCA127186-IBu
SmLNCA119596-IBu positive_interaction SmLNCA178779
SmLNCA119596-IBu positive_interaction SmLINC181964
SmLNCA119596-IBu positive_interaction SmLNCS179212
SmLNCA119596-IBu positive_interaction SmLNCA117169-IBu
SmLNCA119596-IBu positive_interaction SmLNCS179207
SmLNCA119596-IBu positive_interaction SmLNCA116458-IBu
SmLNCA119596-IBu positive_interaction SmLNCA113186-IBu
SmLNCA119596-IBu positive_interaction SmLINC181689
SmLNCA119596-IBu positive_interaction SmLNCA107180-IBu
SmLNCA119596-IBu positive_interaction SmLNCA108009-IBu
SmLNCA119596-IBu positive_interaction SmLNCA104477-IBu
SmLNCA119596-IBu positive_interaction SmLINC180834
SmLNCA175799-IBu positive_interaction SmLINC181331
SmLNCA175799-IBu positive_interaction SmLINC181330
SmLNCA175799-IBu positive_interaction SmLNCA152604-IBu
SmLNCA175799-IBu positive_interaction SmLNCA152462-IBu
SmLNCA175799-IBu positive_interaction SmLNCA135656-IBu
SmLNCA175799-IBu positive_interaction SmLNCA135425-IBu
SmLNCA175799-IBu positive_interaction SmLINC129803-IBu
SmLNCA175799-IBu positive_interaction SmLNCA127505-IBu
SmLNCA175799-IBu positive_interaction SmLNCA125386-IBu
SmLNCA175799-IBu positive_interaction SmLINC178839
SmLNCA175799-IBu positive_interaction SmLNCA124693-IBu
SmLNCA175799-IBu positive_interaction SmLNCA122386-IBu
SmLNCA175799-IBu positive_interaction SmLINC117473-IBu
SmLNCA175799-IBu positive_interaction SmLNCA103626-IBu
SmLNCA145040-IBu positive_interaction SmLNCA174442-IBu
SmLNCA145040-IBu positive_interaction SmLINC179949
SmLNCA145040-IBu positive_interaction SmLINC179702
SmLNCA145040-IBu positive_interaction SmLNCA140558-IBu
SmLNCA145040-IBu positive_interaction SmLNCA135656-IBu
SmLNCA145040-IBu positive_interaction SmLNCA132890-IBu
SmLNCA145040-IBu positive_interaction SmLNCA125386-IBu
SmLNCA145040-IBu positive_interaction SmLINC182197
SmLNCA145040-IBu positive_interaction SmLNCA103941-IBu
SmLNCA145040-IBu positive_interaction SmLNCA103626-IBu
SmLNCA135425-IBu positive_interaction SmLNCA174442-IBu
SmLNCA135425-IBu positive_interaction SmLNCS173616-IBu
SmLNCA135425-IBu positive_interaction SmLNCA179442
SmLNCA135425-IBu positive_interaction SmLINC181374
SmLNCA135425-IBu positive_interaction SmLINC182107
SmLNCA135425-IBu positive_interaction SmLINC179655
SmLNCA135425-IBu positive_interaction SmLNCA155503-IBu
SmLNCA135425-IBu positive_interaction SmLNCA152462-IBu
SmLNCA135425-IBu positive_interaction SmLNCA150113-IBu
SmLNCA135425-IBu positive_interaction SmLNCA179105
SmLNCA135425-IBu positive_interaction SmLNCA139236-IBu
SmLNCA135425-IBu positive_interaction SmLNCA136993-IBu
SmLNCA135425-IBu positive_interaction SmLINC180787
SmLNCA135425-IBu positive_interaction SmLNCA135656-IBu
SmLNCA135425-IBu positive_interaction SmLNCA127505-IBu
SmLNCA135425-IBu positive_interaction SmLNCA126210-IBu
SmLNCA135425-IBu positive_interaction SmLNCA125386-IBu
SmLNCA135425-IBu positive_interaction SmLINC178839
SmLNCA135425-IBu positive_interaction SmLNCA123184-IBu
SmLNCA135425-IBu positive_interaction SmLNCA121761-IBu
SmLNCA135425-IBu positive_interaction SmLINC180463
SmLNCA135425-IBu positive_interaction SmLINC182206
SmLNCA135425-IBu positive_interaction SmLINC182197
SmLNCA135425-IBu positive_interaction SmLINC117473-IBu
SmLNCA135425-IBu positive_interaction SmLINC180347
SmLNCA135425-IBu positive_interaction SmLNCA109039-IBu
SmLNCA135425-IBu positive_interaction SmLNCA108180-IBu
SmLNCA135425-IBu positive_interaction SmLNCA105856-IBu
SmLNCA135425-IBu positive_interaction SmLINC179514
SmLNCA135425-IBu positive_interaction SmLINC179312
SmLNCA135425-IBu positive_interaction SmLNCA103941-IBu
SmLNCA135425-IBu positive_interaction SmLNCA103626-IBu
SmLNCA127505-IBu positive_interaction SmLNCA178637-IBu
SmLNCA127505-IBu positive_interaction SmLNCA174442-IBu
SmLNCA127505-IBu positive_interaction SmLNCA171068-IBu
SmLNCA127505-IBu positive_interaction SmLNCA170821-IBu
SmLNCA127505-IBu positive_interaction SmLNCA179442
SmLNCA127505-IBu positive_interaction SmLINC179949
SmLNCA127505-IBu positive_interaction SmLNCA161639-IBu
SmLNCA127505-IBu positive_interaction SmLINC181374
SmLNCA127505-IBu positive_interaction SmLINC182107
SmLNCA127505-IBu positive_interaction SmLINC179702
SmLNCA127505-IBu positive_interaction SmLINC181331
SmLNCA127505-IBu positive_interaction SmLINC181330
SmLNCA127505-IBu positive_interaction SmLINC179655
SmLNCA127505-IBu positive_interaction SmLNCA156425-IBu
SmLNCA127505-IBu positive_interaction SmLNCA155503-IBu
SmLNCA127505-IBu positive_interaction SmLNCA152604-IBu
SmLNCA127505-IBu positive_interaction SmLNCA152462-IBu
SmLNCA127505-IBu positive_interaction SmLNCA150113-IBu
SmLNCA127505-IBu positive_interaction SmLINC179402
SmLNCA127505-IBu positive_interaction SmLINC179361
SmLNCA127505-IBu positive_interaction SmLNCA146041-IBu
SmLNCA127505-IBu positive_interaction SmLNCA179105
SmLNCA127505-IBu positive_interaction SmLNCA140558-IBu
SmLNCA127505-IBu positive_interaction SmLNCA139365-IBu
SmLNCA127505-IBu positive_interaction SmLNCA136993-IBu
SmLNCA127505-IBu positive_interaction SmLNCA135656-IBu
SmLNCA127505-IBu positive_interaction SmLNCA132890-IBu
SmLNCA127505-IBu positive_interaction SmLINC131341-IBu
SmLNCA127505-IBu positive_interaction SmLINC129803-IBu
SmLNCA127505-IBu positive_interaction SmLNCA178860
SmLNCA127505-IBu positive_interaction SmLNCA127638-IBu
SmLNCA127505-IBu positive_interaction SmLNCA125386-IBu
SmLNCA127505-IBu positive_interaction SmLINC178839
SmLNCA127505-IBu positive_interaction SmLNCA123184-IBu
SmLNCA127505-IBu positive_interaction SmLNCA121761-IBu
SmLNCA127505-IBu positive_interaction SmLNCA120991-IBu
SmLNCA127505-IBu positive_interaction SmLINC182197
SmLNCA127505-IBu positive_interaction SmLINC117473-IBu
SmLNCA127505-IBu positive_interaction SmLINC180347
SmLNCA127505-IBu positive_interaction SmLNCA109039-IBu
SmLNCA127505-IBu positive_interaction SmLNCA108180-IBu
SmLNCA127505-IBu positive_interaction SmLNCA105856-IBu
SmLNCA127505-IBu positive_interaction SmLINC179514
SmLNCA127505-IBu positive_interaction SmLINC180993
SmLNCA127505-IBu positive_interaction SmLINC179312
SmLNCA127505-IBu positive_interaction SmLNCA103941-IBu
SmLNCA127505-IBu positive_interaction SmLNCA103626-IBu
SmLNCA123184-IBu positive_interaction SmLNCA150113-IBu
SmLNCA123184-IBu positive_interaction SmLNCA137980-IBu
SmLNCA123184-IBu positive_interaction SmLNCA136993-IBu
SmLNCA123184-IBu positive_interaction SmLNCA135656-IBu
SmLNCA123184-IBu positive_interaction SmLNCA125386-IBu
SmLNCA123184-IBu positive_interaction SmLNCA123985-IBu
SmLNCA123184-IBu positive_interaction SmLNCA122386-IBu
SmLNCA123184-IBu positive_interaction SmLINC117473-IBu
SmLNCA123184-IBu positive_interaction SmLINC181759
SmLNCA123184-IBu positive_interaction SmLINC179514
SmLNCA123184-IBu positive_interaction SmLNCA103626-IBu
SmLINC117473-IBu positive_interaction SmLNCA179516
SmLINC117473-IBu positive_interaction SmLINC182107
SmLINC117473-IBu positive_interaction SmLINC181331
SmLINC117473-IBu positive_interaction SmLINC181330
SmLINC117473-IBu positive_interaction SmLNCA152462-IBu
SmLINC117473-IBu positive_interaction SmLNCA135656-IBu
SmLINC117473-IBu positive_interaction SmLINC129803-IBu
SmLINC117473-IBu positive_interaction SmLNCA125386-IBu
SmLINC117473-IBu positive_interaction SmLINC178839
SmLINC117473-IBu positive_interaction SmLNCA122386-IBu
SmLINC117473-IBu positive_interaction SmLINC180463
SmLINC117473-IBu positive_interaction SmLINC182197
SmLINC117473-IBu positive_interaction SmLNCA109039-IBu
SmLINC117473-IBu positive_interaction SmLNCA103626-IBu
SmLNCA109265-IBu positive_interaction SmLNCA170320-IBu
SmLNCA109265-IBu positive_interaction SmLNCA154312-IBu
SmLNCA109265-IBu positive_interaction SmLNCA137980-IBu
SmLNCA109265-IBu positive_interaction SmLNCA128863-IBu
SmLNCA109265-IBu positive_interaction SmLNCA126144-IBu
SmLNCA109265-IBu positive_interaction SmLNCA123985-IBu
SmLNCA109265-IBu positive_interaction SmLNCA108868-IBu
SmLNCA109265-IBu positive_interaction SmLINC180993
SmLNCA109265-IBu positive_interaction SmLNCA103626-IBu
SmLNCS173618-IBu positive_interaction SmLINC182103
SmLNCS173618-IBu positive_interaction SmLNCA153959-IBu
SmLNCS173618-IBu positive_interaction SmLNCA103426-IBu
SmLNCA165797-IBu positive_interaction SmLINC182103
SmLNCA165797-IBu positive_interaction SmLNCA153959-IBu
SmLNCA165797-IBu positive_interaction SmLNCA103426-IBu
SmLNCA165813-IBu positive_interaction SmLNCA175224-IBu
SmLNCA165813-IBu positive_interaction SmLNCA164389-IBu
SmLNCA165813-IBu positive_interaction SmLINC182103
SmLNCA165813-IBu positive_interaction SmLINC179605
SmLNCA165813-IBu positive_interaction SmLNCA153959-IBu
SmLNCA165813-IBu positive_interaction SmLNCA152076-IBu
SmLNCA165813-IBu positive_interaction SmLNCS178905
SmLNCA165813-IBu positive_interaction SmLNCA133125-IBu
SmLNCA165813-IBu positive_interaction SmLNCS178838
SmLNCA165813-IBu positive_interaction SmLNCA127186-IBu
SmLNCA165813-IBu positive_interaction SmLNCA120497-IBu
SmLNCA165813-IBu positive_interaction SmLNCA115173-IBu
SmLNCA165813-IBu positive_interaction SmLINC181743
SmLNCA165813-IBu positive_interaction SmLNCA108411-IBu
SmLNCA165813-IBu positive_interaction SmLNCA106877-IBu
SmLNCA165813-IBu positive_interaction SmLNCA106623-IBu
SmLNCA165813-IBu positive_interaction SmLNCA105044-IBu
SmLNCA165813-IBu positive_interaction SmLNCA103426-IBu
SmLINC182103 positive_interaction SmLNCA164389-IBu
SmLINC182103 positive_interaction SmLNCA153959-IBu
SmLINC182103 positive_interaction SmLNCA152076-IBu
SmLINC182103 positive_interaction SmLNCA133125-IBu
SmLINC182103 positive_interaction SmLNCA127186-IBu
SmLINC182103 positive_interaction SmLNCA120497-IBu
SmLINC182103 positive_interaction SmLINC181743
SmLINC182103 positive_interaction SmLNCA103426-IBu
SmLNCA153959-IBu positive_interaction SmLNCA169224-IBu
SmLNCA153959-IBu positive_interaction SmLNCA164389-IBu
SmLNCA153959-IBu positive_interaction SmLNCA133125-IBu
SmLNCA153959-IBu positive_interaction SmLNCA120497-IBu
SmLNCA153959-IBu positive_interaction SmLINC181743
SmLNCA153959-IBu positive_interaction SmLNCA103426-IBu
SmLNCA103426-IBu positive_interaction SmLNCA164389-IBu
SmLNCA103426-IBu positive_interaction SmLNCA120497-IBu
SmLNCA179612 positive_interaction SmLNCA169227-IBu
SmLNCA179612 positive_interaction SmLNCA162835-IBu
SmLNCA179612 positive_interaction SmLNCA145110-IBu
SmLNCA179612 positive_interaction SmLNCA144737-IBu
SmLNCA179612 positive_interaction SmLNCA138910-IBu
SmLNCA179612 positive_interaction SmLNCA105106-IBu
SmLNCA179612 positive_interaction SmLNCA103016-IBu
SmLNCA170368-IBu positive_interaction SmLNCS178986
SmLNCA170368-IBu positive_interaction SmLNCA144737-IBu
SmLNCA170368-IBu positive_interaction SmLNCA103016-IBu
SmLNCA153623-IBu positive_interaction SmLNCA113574-IBu
SmLNCA153623-IBu positive_interaction SmLNCA103016-IBu
SmLNCS178986 positive_interaction SmLNCA145110-IBu
SmLNCS178986 positive_interaction SmLNCA103016-IBu
SmLNCA145110-IBu positive_interaction SmLNCA153124-IBu
SmLNCA145110-IBu positive_interaction SmLNCA139678-IBu
SmLNCA145110-IBu positive_interaction SmLNCA138910-IBu
SmLNCA145110-IBu positive_interaction SmLNCA103016-IBu
SmLNCA144737-IBu positive_interaction SmLNCA138910-IBu
SmLNCA144737-IBu positive_interaction SmLNCA103016-IBu
SmLNCA139678-IBu positive_interaction SmLNCA153124-IBu
SmLNCA139678-IBu positive_interaction SmLNCA138910-IBu
SmLNCA139678-IBu positive_interaction SmLNCA103016-IBu
SmLNCA113574-IBu positive_interaction SmLNCA103016-IBu
SmLNCA131572-IBu positive_interaction SmLNCA175863-IBu
SmLNCA131572-IBu positive_interaction SmLNCA179072
SmLNCA131572-IBu positive_interaction SmLNCA131679-IBu
SmLNCA131572-IBu positive_interaction SmLNCA102993-IBu
SmLNCA119487-IBu positive_interaction SmLNCA175863-IBu
SmLNCA119487-IBu positive_interaction SmLNCA175345-IBu
SmLNCA119487-IBu positive_interaction SmLNCA174579-IBu
SmLNCA119487-IBu positive_interaction SmLNCA170251-IBu
SmLNCA119487-IBu positive_interaction SmLINC180016
SmLNCA119487-IBu positive_interaction SmLNCA157611-IBu
SmLNCA119487-IBu positive_interaction SmLNCA153493-IBu
SmLNCA119487-IBu positive_interaction SmLNCA151179-IBu
SmLNCA119487-IBu positive_interaction SmLNCA144695-IBu
SmLNCA119487-IBu positive_interaction SmLNCA179072
SmLNCA119487-IBu positive_interaction SmLNCA140296-IBu
SmLNCA119487-IBu positive_interaction SmLNCA139714-IBu
SmLNCA119487-IBu positive_interaction SmLNCA139835-IBu
SmLNCA119487-IBu positive_interaction SmLNCA139499-IBu
SmLNCA119487-IBu positive_interaction SmLNCA135010-IBu
SmLNCA119487-IBu positive_interaction SmLNCA134222-IBu
SmLNCA119487-IBu positive_interaction SmLNCA131679-IBu
SmLNCA119487-IBu positive_interaction SmLNCA131707-IBu
SmLNCA119487-IBu positive_interaction SmLNCA128967-IBu
SmLNCA119487-IBu positive_interaction SmLNCA127315-IBu
SmLNCA119487-IBu positive_interaction SmLNCA120715-IBu
SmLNCA119487-IBu positive_interaction SmLINC182222
SmLNCA119487-IBu positive_interaction SmLNCA117368-IBu
SmLNCA119487-IBu positive_interaction SmLNCA117257-IBu
SmLNCA119487-IBu positive_interaction SmLNCA117109-IBu
SmLNCA119487-IBu positive_interaction SmLNCA113150-IBu
SmLNCA119487-IBu positive_interaction SmLNCA113138-IBu
SmLNCA119487-IBu positive_interaction SmLNCA111394-IBu
SmLNCA119487-IBu positive_interaction SmLNCA111425-IBu
SmLNCA119487-IBu positive_interaction SmLNCA104465-IBu
SmLNCA119487-IBu positive_interaction SmLNCA102993-IBu
SmLNCA102993-IBu positive_interaction SmLNCA175863-IBu
SmLNCA102993-IBu positive_interaction SmLNCA175345-IBu
SmLNCA102993-IBu positive_interaction SmLNCA179072
SmLNCA102993-IBu positive_interaction SmLNCA140296-IBu
SmLNCA102993-IBu positive_interaction SmLNCA131679-IBu
SmLNCA102993-IBu positive_interaction SmLNCA131699-IBu
SmLNCA102993-IBu positive_interaction SmLNCA131425-IBu
SmLNCA169227-IBu positive_interaction SmLNCS103313-IBu
SmLNCA166420-IBu positive_interaction SmLINC181830
SmLNCA166420-IBu positive_interaction SmLNCA178953
SmLNCA135568-IBu positive_interaction SmLNCA152628-IBu
SmLNCA135568-IBu positive_interaction SmLNCA125069-IBu
SmLNCA135568-IBu positive_interaction SmLINC181830
SmLNCA135568-IBu positive_interaction SmLNCA178953
SmLNCA125069-IBu positive_interaction SmLNCA121845-IBu
SmLNCA125069-IBu positive_interaction SmLNCA178953
SmLINC181830 positive_interaction SmLNCA178953
SmLNCA170821-IBu positive_interaction SmLNCA167929-IBu
SmLNCA170821-IBu positive_interaction SmLNCA168020-IBu
SmLNCA170821-IBu positive_interaction SmLNCA165740-IBu
SmLNCA170821-IBu positive_interaction SmLNCA161639-IBu
SmLNCA170821-IBu positive_interaction SmLNCA161635-IBu
SmLNCA170821-IBu positive_interaction SmLINC179689
SmLNCA170821-IBu positive_interaction SmLNCA156425-IBu
SmLNCA170821-IBu positive_interaction SmLNCA155503-IBu
SmLNCA170821-IBu positive_interaction SmLINC179402
SmLNCA170821-IBu positive_interaction SmLINC179361
SmLNCA170821-IBu positive_interaction SmLNCA146041-IBu
SmLNCA170821-IBu positive_interaction SmLNCA140558-IBu
SmLNCA170821-IBu positive_interaction SmLNCA139365-IBu
SmLNCA170821-IBu positive_interaction SmLNCA136993-IBu
SmLNCA170821-IBu positive_interaction SmLNCA135656-IBu
SmLNCA170821-IBu positive_interaction SmLNCA132890-IBu
SmLNCA170821-IBu positive_interaction SmLINC130054-IBu
SmLNCA170821-IBu positive_interaction SmLINC180652
SmLNCA170821-IBu positive_interaction SmLNCA127638-IBu
SmLNCA170821-IBu positive_interaction SmLINC180563
SmLNCA170821-IBu positive_interaction SmLNCA120919-IBu
SmLNCA170821-IBu positive_interaction SmLNCA113431-IBu
SmLNCA170821-IBu positive_interaction SmLNCA108868-IBu
SmLNCA170821-IBu positive_interaction SmLNCA102742-IBu
SmLNCA170320-IBu positive_interaction SmLNCA154312-IBu
SmLNCA170320-IBu positive_interaction SmLNCA144137-IBu
SmLNCA170320-IBu positive_interaction SmLNCA139285-IBu
SmLNCA170320-IBu positive_interaction SmLNCA137980-IBu
SmLNCA170320-IBu positive_interaction SmLNCA137009-IBu
SmLNCA170320-IBu positive_interaction SmLNCA136993-IBu
SmLNCA170320-IBu positive_interaction SmLNCA132890-IBu
SmLNCA170320-IBu positive_interaction SmLINC130054-IBu
SmLNCA170320-IBu positive_interaction SmLNCA128863-IBu
SmLNCA170320-IBu positive_interaction SmLNCA126144-IBu
SmLNCA170320-IBu positive_interaction SmLNCA123985-IBu
SmLNCA170320-IBu positive_interaction SmLNCA108868-IBu
SmLNCA170320-IBu positive_interaction SmLNCA105430-IBu
SmLNCA170320-IBu positive_interaction SmLINC180993
SmLNCA170320-IBu positive_interaction SmLNCA103626-IBu
SmLNCA170320-IBu positive_interaction SmLNCA102742-IBu
SmLNCA168020-IBu positive_interaction SmLNCA165740-IBu
SmLNCA168020-IBu positive_interaction SmLNCA161635-IBu
SmLNCA168020-IBu positive_interaction SmLINC179689
SmLNCA168020-IBu positive_interaction SmLNCA152604-IBu
SmLNCA168020-IBu positive_interaction SmLNCA143660-IBu
SmLNCA168020-IBu positive_interaction SmLINC130054-IBu
SmLNCA168020-IBu positive_interaction SmLNCA128863-IBu
SmLNCA168020-IBu positive_interaction SmLNCA108868-IBu
SmLNCA168020-IBu positive_interaction SmLNCA105430-IBu
SmLNCA168020-IBu positive_interaction SmLNCA102742-IBu
SmLNCA165740-IBu positive_interaction SmLNCA167929-IBu
SmLNCA165740-IBu positive_interaction SmLNCA161635-IBu
SmLNCA165740-IBu positive_interaction SmLINC179689
SmLNCA165740-IBu positive_interaction SmLNCA155503-IBu
SmLNCA165740-IBu positive_interaction SmLNCA149204-IBu
SmLNCA165740-IBu positive_interaction SmLNCA144576-IBu
SmLNCA165740-IBu positive_interaction SmLNCA143660-IBu
SmLNCA165740-IBu positive_interaction SmLNCA139285-IBu
SmLNCA165740-IBu positive_interaction SmLINC130054-IBu
SmLNCA165740-IBu positive_interaction SmLINC180652
SmLNCA165740-IBu positive_interaction SmLNCA113431-IBu
SmLNCA165740-IBu positive_interaction SmLNCA108868-IBu
SmLNCA165740-IBu positive_interaction SmLNCA102742-IBu
SmLNCA161635-IBu positive_interaction SmLINC179689
SmLNCA161635-IBu positive_interaction SmLNCA155503-IBu
SmLNCA161635-IBu positive_interaction SmLNCA149204-IBu
SmLNCA161635-IBu positive_interaction SmLNCA139235-IBu
SmLNCA161635-IBu positive_interaction SmLNCA139285-IBu
SmLNCA161635-IBu positive_interaction SmLINC130054-IBu
SmLNCA161635-IBu positive_interaction SmLINC180652
SmLNCA161635-IBu positive_interaction SmLNCA127638-IBu
SmLNCA161635-IBu positive_interaction SmLNCA113431-IBu
SmLNCA161635-IBu positive_interaction SmLNCA108868-IBu
SmLNCA161635-IBu positive_interaction SmLNCA105430-IBu
SmLNCA161635-IBu positive_interaction SmLNCA102742-IBu
SmLINC179689 positive_interaction SmLINC181331
SmLINC179689 positive_interaction SmLNCA155503-IBu
SmLINC179689 positive_interaction SmLNCA152604-IBu
SmLINC179689 positive_interaction SmLNCA149204-IBu
SmLINC179689 positive_interaction SmLINC179361
SmLINC179689 positive_interaction SmLNCA139235-IBu
SmLINC179689 positive_interaction SmLNCA135656-IBu
SmLINC179689 positive_interaction SmLINC130054-IBu
SmLINC179689 positive_interaction SmLINC129803-IBu
SmLINC179689 positive_interaction SmLINC180652
SmLINC179689 positive_interaction SmLNCA127638-IBu
SmLINC179689 positive_interaction SmLNCA102742-IBu
SmLNCA152604-IBu positive_interaction SmLINC181331
SmLNCA152604-IBu positive_interaction SmLINC181330
SmLNCA152604-IBu positive_interaction SmLNCA179288
SmLNCA152604-IBu positive_interaction SmLNCA154312-IBu
SmLNCA152604-IBu positive_interaction SmLNCA179162
SmLNCA152604-IBu positive_interaction SmLNCA136993-IBu
SmLNCA152604-IBu positive_interaction SmLNCA135656-IBu
SmLNCA152604-IBu positive_interaction SmLNCA132890-IBu
SmLNCA152604-IBu positive_interaction SmLINC130054-IBu
SmLNCA152604-IBu positive_interaction SmLINC129803-IBu
SmLNCA152604-IBu positive_interaction SmLNCA128863-IBu
SmLNCA152604-IBu positive_interaction SmLNCA126144-IBu
SmLNCA152604-IBu positive_interaction SmLNCA124693-IBu
SmLNCA152604-IBu positive_interaction SmLNCA122386-IBu
SmLNCA152604-IBu positive_interaction SmLNCA105430-IBu
SmLNCA152604-IBu positive_interaction SmLINC180993
SmLNCA152604-IBu positive_interaction SmLNCA102742-IBu
SmLNCA149204-IBu positive_interaction SmLINC181331
SmLNCA149204-IBu positive_interaction SmLINC181330
SmLNCA149204-IBu positive_interaction SmLNCA142615-IBu
SmLNCA149204-IBu positive_interaction SmLNCA139235-IBu
SmLNCA149204-IBu positive_interaction SmLNCA137009-IBu
SmLNCA149204-IBu positive_interaction SmLINC129803-IBu
SmLNCA149204-IBu positive_interaction SmLINC180652
SmLNCA149204-IBu positive_interaction SmLNCA113431-IBu
SmLNCA149204-IBu positive_interaction SmLNCA112082-IBu
SmLNCA149204-IBu positive_interaction SmLNCA102742-IBu
SmLNCA144137-IBu positive_interaction SmLNCA139285-IBu
SmLNCA144137-IBu positive_interaction SmLNCA136993-IBu
SmLNCA144137-IBu positive_interaction SmLNCA132890-IBu
SmLNCA144137-IBu positive_interaction SmLNCA113431-IBu
SmLNCA144137-IBu positive_interaction SmLNCA112082-IBu
SmLNCA144137-IBu positive_interaction SmLNCA108868-IBu
SmLNCA144137-IBu positive_interaction SmLNCA105430-IBu
SmLNCA144137-IBu positive_interaction SmLNCA102742-IBu
SmLNCA143660-IBu positive_interaction SmLNCA113431-IBu
SmLNCA143660-IBu positive_interaction SmLNCA102742-IBu
SmLNCA139285-IBu positive_interaction SmLNCA137009-IBu
SmLNCA139285-IBu positive_interaction SmLNCA136993-IBu
SmLNCA139285-IBu positive_interaction SmLNCA132890-IBu
SmLNCA139285-IBu positive_interaction SmLINC130054-IBu
SmLNCA139285-IBu positive_interaction SmLNCA113431-IBu
SmLNCA139285-IBu positive_interaction SmLNCA108868-IBu
SmLNCA139285-IBu positive_interaction SmLNCA105430-IBu
SmLNCA139285-IBu positive_interaction SmLINC180993
SmLNCA139285-IBu positive_interaction SmLNCA102742-IBu
SmLNCA136993-IBu positive_interaction SmLNCA174442-IBu
SmLNCA136993-IBu positive_interaction SmLNCA179500
SmLNCA136993-IBu positive_interaction SmLINC179949
SmLNCA136993-IBu positive_interaction SmLNCA161639-IBu
SmLNCA136993-IBu positive_interaction SmLINC181374
SmLNCA136993-IBu positive_interaction SmLNCA159786-IBu
SmLNCA136993-IBu positive_interaction SmLINC179702
SmLNCA136993-IBu positive_interaction SmLINC181331
SmLNCA136993-IBu positive_interaction SmLINC181330
SmLNCA136993-IBu positive_interaction SmLINC179655
SmLNCA136993-IBu positive_interaction SmLNCA155503-IBu
SmLNCA136993-IBu positive_interaction SmLNCA150113-IBu
SmLNCA136993-IBu positive_interaction SmLNCA146041-IBu
SmLNCA136993-IBu positive_interaction SmLNCA140558-IBu
SmLNCA136993-IBu positive_interaction SmLNCA139365-IBu
SmLNCA136993-IBu positive_interaction SmLNCA137980-IBu
SmLNCA136993-IBu positive_interaction SmLNCA135656-IBu
SmLNCA136993-IBu positive_interaction SmLNCA132890-IBu
SmLNCA136993-IBu positive_interaction SmLINC130054-IBu
SmLNCA136993-IBu positive_interaction SmLINC129803-IBu
SmLNCA136993-IBu positive_interaction SmLNCA128863-IBu
SmLNCA136993-IBu positive_interaction SmLNCA127638-IBu
SmLNCA136993-IBu positive_interaction SmLNCA125386-IBu
SmLNCA136993-IBu positive_interaction SmLINC178839
SmLNCA136993-IBu positive_interaction SmLNCA123985-IBu
SmLNCA136993-IBu positive_interaction SmLNCA121761-IBu
SmLNCA136993-IBu positive_interaction SmLNCA112082-IBu
SmLNCA136993-IBu positive_interaction SmLNCA112196-IBu
SmLNCA136993-IBu positive_interaction SmLNCA109039-IBu
SmLNCA136993-IBu positive_interaction SmLNCA108868-IBu
SmLNCA136993-IBu positive_interaction SmLNCA105856-IBu
SmLNCA136993-IBu positive_interaction SmLNCA105430-IBu
SmLNCA136993-IBu positive_interaction SmLINC179514
SmLNCA136993-IBu positive_interaction SmLINC180993
SmLNCA136993-IBu positive_interaction SmLNCA103941-IBu
SmLNCA136993-IBu positive_interaction SmLNCA103626-IBu
SmLNCA136993-IBu positive_interaction SmLNCA102742-IBu
SmLINC130054-IBu positive_interaction SmLNCA179500
SmLINC130054-IBu positive_interaction SmLNCA150113-IBu
SmLINC130054-IBu positive_interaction SmLNCA137980-IBu
SmLINC130054-IBu positive_interaction SmLNCA135656-IBu
SmLINC130054-IBu positive_interaction SmLNCA132890-IBu
SmLINC130054-IBu positive_interaction SmLNCA128863-IBu
SmLINC130054-IBu positive_interaction SmLNCA123985-IBu
SmLINC130054-IBu positive_interaction SmLNCA108868-IBu
SmLINC130054-IBu positive_interaction SmLNCA105430-IBu
SmLINC130054-IBu positive_interaction SmLINC180993
SmLINC130054-IBu positive_interaction SmLNCA102742-IBu
SmLNCA128863-IBu positive_interaction SmLNCA179500
SmLNCA128863-IBu positive_interaction SmLNCA154312-IBu
SmLNCA128863-IBu positive_interaction SmLNCA137980-IBu
SmLNCA128863-IBu positive_interaction SmLNCA135656-IBu
SmLNCA128863-IBu positive_interaction SmLNCA132890-IBu
SmLNCA128863-IBu positive_interaction SmLNCA126144-IBu
SmLNCA128863-IBu positive_interaction SmLNCA123985-IBu
SmLNCA128863-IBu positive_interaction SmLNCA108868-IBu
SmLNCA128863-IBu positive_interaction SmLNCA105430-IBu
SmLNCA128863-IBu positive_interaction SmLINC180993
SmLNCA128863-IBu positive_interaction SmLNCA103626-IBu
SmLNCA128863-IBu positive_interaction SmLNCA102742-IBu
SmLNCA113431-IBu positive_interaction SmLNCA171068-IBu
SmLNCA113431-IBu positive_interaction SmLNCA167929-IBu
SmLNCA113431-IBu positive_interaction SmLNCA155503-IBu
SmLNCA113431-IBu positive_interaction SmLNCA144576-IBu
SmLNCA113431-IBu positive_interaction SmLNCA139235-IBu
SmLNCA113431-IBu positive_interaction SmLNCA137009-IBu
SmLNCA113431-IBu positive_interaction SmLINC180652
SmLNCA113431-IBu positive_interaction SmLNCA120497-IBu
SmLNCA113431-IBu positive_interaction SmLNCA112082-IBu
SmLNCA113431-IBu positive_interaction SmLNCA108868-IBu
SmLNCA113431-IBu positive_interaction SmLNCA102742-IBu
SmLNCA108868-IBu positive_interaction SmLNCA179500
SmLNCA108868-IBu positive_interaction SmLNCA150113-IBu
SmLNCA108868-IBu positive_interaction SmLNCA137980-IBu
SmLNCA108868-IBu positive_interaction SmLNCA137009-IBu
SmLNCA108868-IBu positive_interaction SmLNCA135656-IBu
SmLNCA108868-IBu positive_interaction SmLNCA132890-IBu
SmLNCA108868-IBu positive_interaction SmLNCA123985-IBu
SmLNCA108868-IBu positive_interaction SmLNCA112196-IBu
SmLNCA108868-IBu positive_interaction SmLNCA105430-IBu
SmLNCA108868-IBu positive_interaction SmLINC180993
SmLNCA108868-IBu positive_interaction SmLNCA103626-IBu
SmLNCA108868-IBu positive_interaction SmLNCA102742-IBu
SmLNCA105430-IBu positive_interaction SmLNCA137009-IBu
SmLNCA105430-IBu positive_interaction SmLNCA132890-IBu
SmLNCA105430-IBu positive_interaction SmLNCA126144-IBu
SmLNCA105430-IBu positive_interaction SmLNCA123985-IBu
SmLNCA105430-IBu positive_interaction SmLINC180993
SmLNCA105430-IBu positive_interaction SmLNCA102742-IBu
SmLNCA102742-IBu positive_interaction SmLNCA171068-IBu
SmLNCA102742-IBu positive_interaction SmLINC181331
SmLNCA102742-IBu positive_interaction SmLINC181330
SmLNCA102742-IBu positive_interaction SmLNCA155503-IBu
SmLNCA102742-IBu positive_interaction SmLNCA179162
SmLNCA102742-IBu positive_interaction SmLINC179361
SmLNCA102742-IBu positive_interaction SmLNCA139235-IBu
SmLNCA102742-IBu positive_interaction SmLNCA137009-IBu
SmLNCA102742-IBu positive_interaction SmLNCA135656-IBu
SmLNCA102742-IBu positive_interaction SmLNCA132890-IBu
SmLNCA102742-IBu positive_interaction SmLINC129803-IBu
SmLNCA102742-IBu positive_interaction SmLINC180652
SmLNCA102742-IBu positive_interaction SmLNCA112082-IBu
SmLNCA102742-IBu positive_interaction SmLNCA108627-IBu
SmLINC182143 positive_interaction SmLINC182186
SmLINC182143 positive_interaction SmLINC180054
SmLINC182143 positive_interaction SmLNCA169221-IBu
SmLINC182143 positive_interaction SmLNCA165098-IBu
SmLINC182143 positive_interaction SmLNCA164305-IBu
SmLINC182143 positive_interaction SmLINC179863
SmLINC182143 positive_interaction SmLINC181259
SmLINC182143 positive_interaction SmLINC179604
SmLINC182143 positive_interaction SmLNCA179263
SmLINC182143 positive_interaction SmLNCA154130-IBu
SmLINC182143 positive_interaction SmLNCA153084-IBu
SmLINC182143 positive_interaction SmLNCA152495-IBu
SmLINC182143 positive_interaction SmLNCA149817-IBu
SmLINC182143 positive_interaction SmLNCA148720-IBu
SmLINC182143 positive_interaction SmLNCA145716-IBu
SmLINC182143 positive_interaction SmLINC179302
SmLINC182143 positive_interaction SmLINC179300
SmLINC182143 positive_interaction SmLINC179269
SmLINC182143 positive_interaction SmLINC142565-IBu
SmLINC182143 positive_interaction SmLNCA179054
SmLINC182143 positive_interaction SmLINC180856
SmLINC182143 positive_interaction SmLINC180852
SmLINC182143 positive_interaction SmLINC180618
SmLINC182143 positive_interaction SmLINC178832
SmLINC182143 positive_interaction SmLINC180479
SmLINC182143 positive_interaction SmLNCA104792-IBu
SmLINC182143 positive_interaction SmLNCA102948-IBu
SmLINC181259 positive_interaction SmLINC182186
SmLINC181259 positive_interaction SmLINC180054
SmLINC181259 positive_interaction SmLNCA164305-IBu
SmLINC181259 positive_interaction SmLNCA179263
SmLINC181259 positive_interaction SmLNCA152495-IBu
SmLINC181259 positive_interaction SmLNCA149817-IBu
SmLINC181259 positive_interaction SmLNCA148720-IBu
SmLINC181259 positive_interaction SmLNCA145716-IBu
SmLINC181259 positive_interaction SmLINC179302
SmLINC181259 positive_interaction SmLINC179300
SmLINC181259 positive_interaction SmLINC142565-IBu
SmLINC181259 positive_interaction SmLNCA179054
SmLINC181259 positive_interaction SmLINC180856
SmLINC181259 positive_interaction SmLINC180852
SmLINC181259 positive_interaction SmLINC180618
SmLINC181259 positive_interaction SmLNCA104792-IBu
SmLINC181259 positive_interaction SmLNCA102948-IBu
SmLNCA152495-IBu positive_interaction SmLINC182186
SmLNCA152495-IBu positive_interaction SmLINC174185-IBu
SmLNCA152495-IBu positive_interaction SmLINC180054
SmLNCA152495-IBu positive_interaction SmLNCA165098-IBu
SmLNCA152495-IBu positive_interaction SmLNCA164305-IBu
SmLNCA152495-IBu positive_interaction SmLINC179863
SmLNCA152495-IBu positive_interaction SmLINC179604
SmLNCA152495-IBu positive_interaction SmLNCA153084-IBu
SmLNCA152495-IBu positive_interaction SmLNCA151002-IBu
SmLNCA152495-IBu positive_interaction SmLNCA149817-IBu
SmLNCA152495-IBu positive_interaction SmLNCA145716-IBu
SmLNCA152495-IBu positive_interaction SmLINC179302
SmLNCA152495-IBu positive_interaction SmLINC179300
SmLNCA152495-IBu positive_interaction SmLNCA144848-IBu
SmLNCA152495-IBu positive_interaction SmLINC179269
SmLNCA152495-IBu positive_interaction SmLINC142565-IBu
SmLNCA152495-IBu positive_interaction SmLNCA179054
SmLNCA152495-IBu positive_interaction SmLINC180856
SmLNCA152495-IBu positive_interaction SmLINC180852
SmLNCA152495-IBu positive_interaction SmLINC179009
SmLNCA152495-IBu positive_interaction SmLNCA127573-IBu
SmLNCA152495-IBu positive_interaction SmLINC180618
SmLNCA152495-IBu positive_interaction SmLINC180479
SmLNCA152495-IBu positive_interaction SmLINC182213
SmLNCA152495-IBu positive_interaction SmLINC100002123
SmLNCA152495-IBu positive_interaction SmLNCS179065
SmLNCA152495-IBu positive_interaction SmLNCA104792-IBu
SmLNCA152495-IBu positive_interaction SmLNCA102948-IBu
SmLNCA148720-IBu positive_interaction SmLINC142565-IBu
SmLNCA148720-IBu positive_interaction SmLNCA102948-IBu
SmLINC142565-IBu positive_interaction SmLNCA102948-IBu
SmLNCS178916 positive_interaction SmLNCA173575-IBu
SmLNCS178916 positive_interaction SmLNCA173082-IBu
SmLNCS178916 positive_interaction SmLINC181432
SmLNCS178916 positive_interaction SmLINC182085
SmLNCS178916 positive_interaction SmLINC181013
SmLNCS178916 positive_interaction SmLNCA137217-IBu
SmLNCS178916 positive_interaction SmLNCA121328-IBu
SmLNCS178916 positive_interaction SmLNCA120790-IBu
SmLNCS178916 positive_interaction SmLNCA103943-IBu
SmLNCS178916 positive_interaction SmLNCS178880
SmLNCS136480-IBu positive_interaction SmLNCA178630-IBu
SmLNCS136480-IBu positive_interaction SmLNCS174845-IBu
SmLNCS136480-IBu positive_interaction SmLNCA175198-IBu
SmLNCS136480-IBu positive_interaction SmLNCA179545
SmLNCS136480-IBu positive_interaction SmLNCA173082-IBu
SmLNCS136480-IBu positive_interaction SmLINC180050
SmLNCS136480-IBu positive_interaction SmLINC170636-IBu
SmLNCS136480-IBu positive_interaction SmLINC181531
SmLNCS136480-IBu positive_interaction SmLNCS169015-IBu
SmLNCS136480-IBu positive_interaction SmLNCS179073
SmLNCS136480-IBu positive_interaction SmLINC179805
SmLNCS136480-IBu positive_interaction SmLINC179661
SmLNCS136480-IBu positive_interaction SmLINC154580-IBu
SmLNCS136480-IBu positive_interaction SmLNCA179255
SmLNCS136480-IBu positive_interaction SmLINC181214
SmLNCS136480-IBu positive_interaction SmLINC153364-IBu
SmLNCS136480-IBu positive_interaction SmLNCA152752-IBu
SmLNCS136480-IBu positive_interaction SmLINC182085
SmLNCS136480-IBu positive_interaction SmLNCA150387-IBu
SmLNCS136480-IBu positive_interaction SmLNCA149007-IBu
SmLNCS136480-IBu positive_interaction SmLINC181091
SmLNCS136480-IBu positive_interaction SmLINC179448
SmLNCS136480-IBu positive_interaction SmLINC182077
SmLNCS136480-IBu positive_interaction SmLINC180973
SmLNCS136480-IBu positive_interaction SmLINC146169-IBu
SmLNCS136480-IBu positive_interaction SmLNCA145885-IBu
SmLNCS136480-IBu positive_interaction SmLINC146273-IBu
SmLNCS136480-IBu positive_interaction SmLNCA144338-IBu
SmLNCS136480-IBu positive_interaction SmLINC143536-IBu
SmLNCS136480-IBu positive_interaction SmLINC180902
SmLNCS136480-IBu positive_interaction SmLINC179247
SmLNCS136480-IBu positive_interaction SmLINC179222
SmLNCS136480-IBu positive_interaction SmLNCS140274-IBu
SmLNCS136480-IBu positive_interaction SmLINC139569-IBu
SmLNCS136480-IBu positive_interaction SmLNCA139480-IBu
SmLNCS136480-IBu positive_interaction SmLNCA139150-IBu
SmLNCS136480-IBu positive_interaction SmLINC182011
SmLNCS136480-IBu positive_interaction SmLINC179179
SmLNCS136480-IBu positive_interaction SmLNCA131245-IBu
SmLNCS136480-IBu positive_interaction SmLNCA129932-IBu
SmLNCS136480-IBu positive_interaction SmLINC129907-IBu
SmLNCS136480-IBu positive_interaction SmLINC181990
SmLNCS136480-IBu positive_interaction SmLNCA178875
SmLNCS136480-IBu positive_interaction SmLNCA128342-IBu
SmLNCS136480-IBu positive_interaction SmLNCA127411-IBu
SmLNCS136480-IBu positive_interaction SmLNCA127349-IBu
SmLNCS136480-IBu positive_interaction SmLNCA124161-IBu
SmLNCS136480-IBu positive_interaction SmLINC123208-IBu
SmLNCS136480-IBu positive_interaction SmLNCA122275-IBu
SmLNCS136480-IBu positive_interaction SmLNCA179815
SmLNCS136480-IBu positive_interaction SmLINC180500
SmLNCS136480-IBu positive_interaction SmLINC181938
SmLNCS136480-IBu positive_interaction SmLNCA179763
SmLNCS136480-IBu positive_interaction SmLINC115491-IBu
SmLNCS136480-IBu positive_interaction SmLNCA113916-IBu
SmLNCS136480-IBu positive_interaction SmLNCS179186
SmLNCS136480-IBu positive_interaction SmLNCA111037-IBu
SmLNCS136480-IBu positive_interaction SmLNCS109773-IBu
SmLNCS136480-IBu positive_interaction SmLINC181454
SmLNCS136480-IBu positive_interaction SmLINC181421
SmLNCS136480-IBu positive_interaction SmLNCA105567-IBu
SmLNCS136480-IBu positive_interaction SmLNCS105401-IBu
SmLNCS136480-IBu positive_interaction SmLNCA104768-IBu
SmLNCS136480-IBu positive_interaction SmLNCA103943-IBu
SmLNCS136480-IBu positive_interaction SmLNCS178880
SmLNCA179211 positive_interaction SmLNCS178874
SmLNCA148466-IBu positive_interaction SmLINC136992-IBu
SmLNCA148466-IBu positive_interaction SmLNCS132340-IBu
SmLNCA148466-IBu positive_interaction SmLNCA131103-IBu
SmLNCA148466-IBu positive_interaction SmLNCA119836-IBu
SmLNCA148466-IBu positive_interaction SmLNCA102665-IBu
SmLINC136992-IBu positive_interaction SmLNCA131103-IBu
SmLINC136992-IBu positive_interaction SmLNCA119836-IBu
SmLINC136992-IBu positive_interaction SmLNCA102665-IBu
SmLNCS132340-IBu positive_interaction SmLNCA131103-IBu
SmLNCS132340-IBu positive_interaction SmLNCA119836-IBu
SmLNCS132340-IBu positive_interaction SmLNCA102665-IBu
SmLNCA119836-IBu positive_interaction SmLNCA131103-IBu
SmLNCA119836-IBu positive_interaction SmLNCA102665-IBu
SmLNCA118327-IBu positive_interaction SmLNCA102665-IBu
SmLNCA179263 positive_interaction SmLINC182186
SmLNCA179263 positive_interaction SmLNCA177343-IBu
SmLNCA179263 positive_interaction SmLNCA176154-IBu
SmLNCA179263 positive_interaction SmLNCA175198-IBu
SmLNCA179263 positive_interaction SmLNCA179545
SmLNCA179263 positive_interaction SmLINC180070
SmLNCA179263 positive_interaction SmLNCA172128-IBu
SmLNCA179263 positive_interaction SmLINC180054
SmLNCA179263 positive_interaction SmLNCA170698-IBu
SmLNCA179263 positive_interaction SmLINC170636-IBu
SmLNCA179263 positive_interaction SmLNCA169221-IBu
SmLNCA179263 positive_interaction SmLINC181531
SmLNCA179263 positive_interaction SmLINC167989-IBu
SmLNCA179263 positive_interaction SmLNCA167968-IBu
SmLNCA179263 positive_interaction SmLINC179911
SmLNCA179263 positive_interaction SmLINC179902
SmLNCA179263 positive_interaction SmLNCA161736-IBu
SmLNCA179263 positive_interaction SmLINC179805
SmLNCA179263 positive_interaction SmLINC160614-IBu
SmLNCA179263 positive_interaction SmLINC179782
SmLNCA179263 positive_interaction SmLINC179750
SmLNCA179263 positive_interaction SmLINC158111-IBu
SmLNCA179263 positive_interaction SmLNCA179301
SmLNCA179263 positive_interaction SmLINC156721-IBu
SmLNCA179263 positive_interaction SmLINC179631
SmLNCA179263 positive_interaction SmLINC179604
SmLNCA179263 positive_interaction SmLNCA179255
SmLNCA179263 positive_interaction SmLINC181214
SmLNCA179263 positive_interaction SmLINC153364-IBu
SmLNCA179263 positive_interaction SmLINC179563
SmLNCA179263 positive_interaction SmLINC152266-IBu
SmLNCA179263 positive_interaction SmLINC181154
SmLNCA179263 positive_interaction SmLINC181150
SmLNCA179263 positive_interaction SmLNCA149817-IBu
SmLNCA179263 positive_interaction SmLNCA179173
SmLNCA179263 positive_interaction SmLINC181091
SmLNCA179263 positive_interaction SmLNCA148316-IBu
SmLNCA179263 positive_interaction SmLINC182077
SmLNCA179263 positive_interaction SmLNCA145885-IBu
SmLNCA179263 positive_interaction SmLNCA145716-IBu
SmLNCA179263 positive_interaction SmLINC179300
SmLNCA179263 positive_interaction SmLINC146273-IBu
SmLNCA179263 positive_interaction SmLNCA145085-IBu
SmLNCA179263 positive_interaction SmLINC179265
SmLNCA179263 positive_interaction SmLINC180902
SmLNCA179263 positive_interaction SmLNCA141137-IBu
SmLNCA179263 positive_interaction SmLINC179222
SmLNCA179263 positive_interaction SmLNCS140274-IBu
SmLNCA179263 positive_interaction SmLNCS139989-IBu
SmLNCA179263 positive_interaction SmLNCA139480-IBu
SmLNCA179263 positive_interaction SmLINC180852
SmLNCA179263 positive_interaction SmLINC179174
SmLNCA179263 positive_interaction SmLINC179179
SmLNCA179263 positive_interaction SmLINC182007
SmLNCA179263 positive_interaction SmLNCA136555-IBu
SmLNCA179263 positive_interaction SmLNCA134121-IBu
SmLNCA179263 positive_interaction SmLNCA178922
SmLNCA179263 positive_interaction SmLINC178982
SmLNCA179263 positive_interaction SmLNCA129932-IBu
SmLNCA179263 positive_interaction SmLINC181990
SmLNCA179263 positive_interaction SmLINC181980
SmLNCA179263 positive_interaction SmLNCA130661-IBu
SmLNCA179263 positive_interaction SmLNCA130517-IBu
SmLNCA179263 positive_interaction SmLNCA178875
SmLNCA179263 positive_interaction SmLNCA128342-IBu
SmLNCA179263 positive_interaction SmLNCA127411-IBu
SmLNCA179263 positive_interaction SmLINC178911
SmLNCA179263 positive_interaction SmLNCA178820
SmLNCA179263 positive_interaction SmLNCA124161-IBu
SmLNCA179263 positive_interaction SmLINC123208-IBu
SmLNCA179263 positive_interaction SmLNCA123196-IBu
SmLNCA179263 positive_interaction SmLNCA123235-IBu
SmLNCA179263 positive_interaction SmLINC181962
SmLNCA179263 positive_interaction SmLNCA121436-IBu
SmLNCA179263 positive_interaction SmLNCS119780-IBu
SmLNCA179263 positive_interaction SmLNCA119741-IBu
SmLNCA179263 positive_interaction SmLNCA118906-IBu
SmLNCA179263 positive_interaction SmLINC180349
SmLNCA179263 positive_interaction SmLNCA113916-IBu
SmLNCA179263 positive_interaction SmLNCA112036-IBu
SmLNCA179263 positive_interaction SmLINC111099-IBu
SmLNCA179263 positive_interaction SmLNCA111037-IBu
SmLNCA179263 positive_interaction SmLNCA110488-IBu
SmLNCA179263 positive_interaction SmLNCA109989-IBu
SmLNCA179263 positive_interaction SmLNCS109773-IBu
SmLNCA179263 positive_interaction SmLNCA107580-IBu
SmLNCA179263 positive_interaction SmLNCS179062
SmLNCA179263 positive_interaction SmLNCA102671-IBu
SmLINC180902 positive_interaction SmLNCA176154-IBu
SmLINC180902 positive_interaction SmLNCS174845-IBu
SmLINC180902 positive_interaction SmLNCA175198-IBu
SmLINC180902 positive_interaction SmLNCA179545
SmLINC180902 positive_interaction SmLNCA173575-IBu
SmLINC180902 positive_interaction SmLNCA173082-IBu
SmLINC180902 positive_interaction SmLINC180070
SmLINC180902 positive_interaction SmLINC170636-IBu
SmLINC180902 positive_interaction SmLNCA169221-IBu
SmLINC180902 positive_interaction SmLINC181531
SmLINC180902 positive_interaction SmLINC179911
SmLINC180902 positive_interaction SmLINC179902
SmLINC180902 positive_interaction SmLINC181402
SmLINC180902 positive_interaction SmLNCA161736-IBu
SmLINC180902 positive_interaction SmLINC179805
SmLINC180902 positive_interaction SmLINC156721-IBu
SmLINC180902 positive_interaction SmLINC154580-IBu
SmLINC180902 positive_interaction SmLNCA179255
SmLINC180902 positive_interaction SmLINC181214
SmLINC180902 positive_interaction SmLINC153364-IBu
SmLINC180902 positive_interaction SmLINC179563
SmLINC180902 positive_interaction SmLINC152266-IBu
SmLINC180902 positive_interaction SmLINC181154
SmLINC180902 positive_interaction SmLINC182085
SmLINC180902 positive_interaction SmLNCS178989
SmLINC180902 positive_interaction SmLNCA150387-IBu
SmLINC180902 positive_interaction SmLNCA149007-IBu
SmLINC180902 positive_interaction SmLINC181091
SmLINC180902 positive_interaction SmLINC179448
SmLINC180902 positive_interaction SmLINC182077
SmLINC180902 positive_interaction SmLINC180973
SmLINC180902 positive_interaction SmLINC146273-IBu
SmLINC180902 positive_interaction SmLINC143536-IBu
SmLINC180902 positive_interaction SmLINC179254
SmLINC180902 positive_interaction SmLINC179247
SmLINC180902 positive_interaction SmLINC179222
SmLINC180902 positive_interaction SmLNCS140274-IBu
SmLINC180902 positive_interaction SmLINC139569-IBu
SmLINC180902 positive_interaction SmLINC182011
SmLINC180902 positive_interaction SmLINC179179
SmLINC180902 positive_interaction SmLNCA136555-IBu
SmLINC180902 positive_interaction SmLNCA131245-IBu
SmLINC180902 positive_interaction SmLINC129907-IBu
SmLINC180902 positive_interaction SmLINC181990
SmLINC180902 positive_interaction SmLNCA130661-IBu
SmLINC180902 positive_interaction SmLNCA178875
SmLINC180902 positive_interaction SmLNCA128342-IBu
SmLINC180902 positive_interaction SmLNCA124161-IBu
SmLINC180902 positive_interaction SmLINC123208-IBu
SmLINC180902 positive_interaction SmLNCA123235-IBu
SmLINC180902 positive_interaction SmLNCA122275-IBu
SmLINC180902 positive_interaction SmLNCA121436-IBu
SmLINC180902 positive_interaction SmLINC180500
SmLINC180902 positive_interaction SmLINC181938
SmLINC180902 positive_interaction SmLNCA118906-IBu
SmLINC180902 positive_interaction SmLNCA179763
SmLINC180902 positive_interaction SmLINC180349
SmLINC180902 positive_interaction SmLNCA113916-IBu
SmLINC180902 positive_interaction SmLNCS179186
SmLINC180902 positive_interaction SmLNCA111037-IBu
SmLINC180902 positive_interaction SmLINC180243
SmLINC180902 positive_interaction SmLNCS109773-IBu
SmLINC180902 positive_interaction SmLINC181454
SmLINC180902 positive_interaction SmLNCS179062
SmLINC180902 positive_interaction SmLNCS105401-IBu
SmLINC180902 positive_interaction SmLNCA104768-IBu
SmLINC180902 positive_interaction SmLNCA102671-IBu
SmLNCS170610-IBu positive_interaction SmLINC180210
SmLNCS170610-IBu positive_interaction SmLNCA177948-IBu
SmLNCS170610-IBu positive_interaction SmLINC181647
SmLNCS170610-IBu positive_interaction SmLNCA176209-IBu
SmLNCS170610-IBu positive_interaction SmLINC174575-IBu
SmLNCS170610-IBu positive_interaction SmLNCA169049-IBu
SmLNCS170610-IBu positive_interaction SmLNCA168238-IBu
SmLNCS170610-IBu positive_interaction SmLINC179981
SmLNCS170610-IBu positive_interaction SmLINC181440
SmLNCS170610-IBu positive_interaction SmLINC179778
SmLNCS170610-IBu positive_interaction SmLINC179764
SmLNCS170610-IBu positive_interaction SmLINC179754
SmLNCS170610-IBu positive_interaction SmLINC179638
SmLNCS170610-IBu positive_interaction SmLNCA179264
SmLNCS170610-IBu positive_interaction SmLINC181215
SmLNCS170610-IBu positive_interaction SmLNCA152663-IBu
SmLNCS170610-IBu positive_interaction SmLNCA179232
SmLNCS170610-IBu positive_interaction SmLNCA179176
SmLNCS170610-IBu positive_interaction SmLINC181044
SmLNCS170610-IBu positive_interaction SmLNCA147415-IBu
SmLNCS170610-IBu positive_interaction SmLNCA145359-IBu
SmLNCS170610-IBu positive_interaction SmLINC179134
SmLNCS170610-IBu positive_interaction SmLINC134201-IBu
SmLNCS170610-IBu positive_interaction SmLNCA133826-IBu
SmLNCS170610-IBu positive_interaction SmLNCA129412-IBu
SmLNCS170610-IBu positive_interaction SmLNCA125699-IBu
SmLNCS170610-IBu positive_interaction SmLNCA122638-IBu
SmLNCS170610-IBu positive_interaction SmLINC181890
SmLNCS170610-IBu positive_interaction SmLINC180357
SmLNCS170610-IBu positive_interaction SmLNCS115459-IBu
SmLNCS170610-IBu positive_interaction SmLNCA112853-IBu
SmLNCS170610-IBu positive_interaction SmLINC180281
SmLNCS170610-IBu positive_interaction SmLNCA107602-IBu
SmLNCS170610-IBu positive_interaction SmLNCA103598-IBu
SmLNCS170610-IBu positive_interaction SmLINC102587-IBu
SmLNCA176209-IBu positive_interaction SmLINC180210
SmLNCA176209-IBu positive_interaction SmLINC182168
SmLNCA176209-IBu positive_interaction SmLINC181573
SmLNCA176209-IBu positive_interaction SmLNCA170984-IBu
SmLNCA176209-IBu positive_interaction SmLNCA169049-IBu
SmLNCA176209-IBu positive_interaction SmLINC168812-IBu
SmLNCA176209-IBu positive_interaction SmLINC181490
SmLNCA176209-IBu positive_interaction SmLINC179881
SmLNCA176209-IBu positive_interaction SmLINC179778
SmLNCA176209-IBu positive_interaction SmLINC179764
SmLNCA176209-IBu positive_interaction SmLNCA160145-IBu
SmLNCA176209-IBu positive_interaction SmLINC179754
SmLNCA176209-IBu positive_interaction SmLNCA158887-IBu
SmLNCA176209-IBu positive_interaction SmLNCA157867-IBu
SmLNCA176209-IBu positive_interaction SmLINC179638
SmLNCA176209-IBu positive_interaction SmLNCA179264
SmLNCA176209-IBu positive_interaction SmLNCA154981-IBu
SmLNCA176209-IBu positive_interaction SmLNCA154980-IBu
SmLNCA176209-IBu positive_interaction SmLNCA153715-IBu
SmLNCA176209-IBu positive_interaction SmLNCA179183
SmLNCA176209-IBu positive_interaction SmLNCA179176
SmLNCA176209-IBu positive_interaction SmLINC181044
SmLNCA176209-IBu positive_interaction SmLINC179304
SmLNCA176209-IBu positive_interaction SmLNCA141506-IBu
SmLNCA176209-IBu positive_interaction SmLNCA178994
SmLNCA176209-IBu positive_interaction SmLINC134201-IBu
SmLNCA176209-IBu positive_interaction SmLNCA130343-IBu
SmLNCA176209-IBu positive_interaction SmLNCA127565-IBu
SmLNCA176209-IBu positive_interaction SmLNCS127261-IBu
SmLNCA176209-IBu positive_interaction SmLNCA122638-IBu
SmLNCA176209-IBu positive_interaction SmLINC180357
SmLNCA176209-IBu positive_interaction SmLNCS115459-IBu
SmLNCA176209-IBu positive_interaction SmLNCA112853-IBu
SmLNCA176209-IBu positive_interaction SmLINC180281
SmLNCA176209-IBu positive_interaction SmLNCS179187
SmLNCA176209-IBu positive_interaction SmLNCS107781-IBu
SmLNCA176209-IBu positive_interaction SmLNCA103598-IBu
SmLNCA176209-IBu positive_interaction SmLINC102587-IBu
SmLNCA176209-IBu positive_interaction SmLNCA102571-IBu
SmLNCA175265-IBu positive_interaction SmLINC182168
SmLNCA175265-IBu positive_interaction SmLNCA148302-IBu
SmLNCA175265-IBu positive_interaction SmLNCS127261-IBu
SmLNCA175265-IBu positive_interaction SmLINC180357
SmLNCA175265-IBu positive_interaction SmLNCS179187
SmLNCA175265-IBu positive_interaction SmLNCA102571-IBu
SmLINC179778 positive_interaction SmLINC180210
SmLINC179778 positive_interaction SmLINC179638
SmLINC179778 positive_interaction SmLINC180357
SmLINC179778 positive_interaction SmLNCS115459-IBu
SmLINC179778 positive_interaction SmLNCA112853-IBu
SmLINC179778 positive_interaction SmLNCA102571-IBu
SmLNCA127565-IBu positive_interaction SmLINC181647
SmLNCA127565-IBu positive_interaction SmLINC179981
SmLNCA127565-IBu positive_interaction SmLINC181479
SmLNCA127565-IBu positive_interaction SmLNCA165723-IBu
SmLNCA127565-IBu positive_interaction SmLINC181440
SmLNCA127565-IBu positive_interaction SmLINC179881
SmLNCA127565-IBu positive_interaction SmLNCA163248-IBu
SmLNCA127565-IBu positive_interaction SmLINC182129
SmLNCA127565-IBu positive_interaction SmLINC159150-IBu
SmLNCA127565-IBu positive_interaction SmLNCA157867-IBu
SmLNCA127565-IBu positive_interaction SmLNCA157032-IBu
SmLNCA127565-IBu positive_interaction SmLINC179638
SmLNCA127565-IBu positive_interaction SmLNCA179264
SmLNCA127565-IBu positive_interaction SmLNCA154980-IBu
SmLNCA127565-IBu positive_interaction SmLNCA153438-IBu
SmLNCA127565-IBu positive_interaction SmLINC182005
SmLNCA127565-IBu positive_interaction SmLINC180815
SmLNCA127565-IBu positive_interaction SmLNCA134319-IBu
SmLNCA127565-IBu positive_interaction SmLINC134201-IBu
SmLNCA127565-IBu positive_interaction SmLINC130115-IBu
SmLNCA127565-IBu positive_interaction SmLINC180679
SmLNCA127565-IBu positive_interaction SmLNCA129412-IBu
SmLNCA127565-IBu positive_interaction SmLINC181977
SmLNCA127565-IBu positive_interaction SmLNCA128181-IBu
SmLNCA127565-IBu positive_interaction SmLNCS127261-IBu
SmLNCA127565-IBu positive_interaction SmLNCA128748-IBu
SmLNCA127565-IBu positive_interaction SmLNCS125559-IBu
SmLNCA127565-IBu positive_interaction SmLNCS115459-IBu
SmLNCA127565-IBu positive_interaction SmLINC180281
SmLNCA127565-IBu positive_interaction SmLNCS179187
SmLNCA127565-IBu positive_interaction SmLNCA110905-IBu
SmLNCA127565-IBu positive_interaction SmLNCS108137-IBu
SmLNCA127565-IBu positive_interaction SmLNCS107781-IBu
SmLNCA127565-IBu positive_interaction SmLNCA179334
SmLNCA127565-IBu positive_interaction SmLINC181015
SmLNCA127565-IBu positive_interaction SmLINC102587-IBu
SmLNCA127565-IBu positive_interaction SmLNCA102571-IBu
SmLINC180357 positive_interaction SmLINC180210
SmLINC180357 positive_interaction SmLINC182168
SmLINC180357 positive_interaction SmLINC174575-IBu
SmLINC180357 positive_interaction SmLNCA169049-IBu
SmLINC180357 positive_interaction SmLINC179754
SmLINC180357 positive_interaction SmLNCA158887-IBu
SmLINC180357 positive_interaction SmLNCA157867-IBu
SmLINC180357 positive_interaction SmLINC179638
SmLINC180357 positive_interaction SmLNCA179264
SmLINC180357 positive_interaction SmLNCA154980-IBu
SmLINC180357 positive_interaction SmLNCA153715-IBu
SmLINC180357 positive_interaction SmLNCA179176
SmLINC180357 positive_interaction SmLINC179304
SmLINC180357 positive_interaction SmLNCA141506-IBu
SmLINC180357 positive_interaction SmLNCA178994
SmLINC180357 positive_interaction SmLINC134201-IBu
SmLINC180357 positive_interaction SmLNCA130343-IBu
SmLINC180357 positive_interaction SmLNCS127261-IBu
SmLINC180357 positive_interaction SmLNCS115459-IBu
SmLINC180357 positive_interaction SmLNCA112853-IBu
SmLINC180357 positive_interaction SmLINC180281
SmLINC180357 positive_interaction SmLNCS179187
SmLINC180357 positive_interaction SmLNCS107781-IBu
SmLINC180357 positive_interaction SmLNCA102571-IBu
SmLNCA112853-IBu positive_interaction SmLINC180210
SmLNCA112853-IBu positive_interaction SmLNCA158887-IBu
SmLNCA112853-IBu positive_interaction SmLINC179638
SmLNCA112853-IBu positive_interaction SmLNCA153715-IBu
SmLNCA112853-IBu positive_interaction SmLNCA147415-IBu
SmLNCA112853-IBu positive_interaction SmLNCA141506-IBu
SmLNCA112853-IBu positive_interaction SmLNCS115459-IBu
SmLNCA112853-IBu positive_interaction SmLNCA103598-IBu
SmLNCA112853-IBu positive_interaction SmLNCA102571-IBu
SmLNCA174742-IBu positive_interaction SmLNCA173970-IBu
SmLNCA174742-IBu positive_interaction SmLNCA179235
SmLNCA174742-IBu positive_interaction SmLINC179402
SmLNCA174742-IBu positive_interaction SmLINC179246
SmLNCA174742-IBu positive_interaction SmLNCA129440-IBu
SmLNCA174742-IBu positive_interaction SmLNCA125192-IBu
SmLNCA174742-IBu positive_interaction SmLNCA123405-IBu
SmLNCA174742-IBu positive_interaction SmLINC180512
SmLNCA174742-IBu positive_interaction SmLNCA114272-IBu
SmLNCA174742-IBu positive_interaction SmLNCA113886-IBu
SmLNCA174742-IBu positive_interaction SmLNCA106496-IBu
SmLNCA174742-IBu positive_interaction SmLNCA102330-IBu
SmLNCA173970-IBu positive_interaction SmLNCS179137
SmLNCA173970-IBu positive_interaction SmLNCA172517-IBu
SmLNCA173970-IBu positive_interaction SmLNCA169665-IBu
SmLNCA173970-IBu positive_interaction SmLNCA168724-IBu
SmLNCA173970-IBu positive_interaction SmLINC179975
SmLNCA173970-IBu positive_interaction SmLINC181500
SmLNCA173970-IBu positive_interaction SmLNCA165913-IBu
SmLNCA173970-IBu positive_interaction SmLNCA165098-IBu
SmLNCA173970-IBu positive_interaction SmLNCA163876-IBu
SmLNCA173970-IBu positive_interaction SmLNCA162570-IBu
SmLNCA173970-IBu positive_interaction SmLNCA161431-IBu
SmLNCA173970-IBu positive_interaction SmLNCA160275-IBu
SmLNCA173970-IBu positive_interaction SmLNCA156457-IBu
SmLNCA173970-IBu positive_interaction SmLNCA154130-IBu
SmLNCA173970-IBu positive_interaction SmLNCA179233
SmLNCA173970-IBu positive_interaction SmLINC179425
SmLNCA173970-IBu positive_interaction SmLNCA145123-IBu
SmLNCA173970-IBu positive_interaction SmLNCA144266-IBu
SmLNCA173970-IBu positive_interaction SmLNCA143228-IBu
SmLNCA173970-IBu positive_interaction SmLINC179246
SmLNCA173970-IBu positive_interaction SmLNCA140344-IBu
SmLNCA173970-IBu positive_interaction SmLNCA138960-IBu
SmLNCA173970-IBu positive_interaction SmLNCA137608-IBu
SmLNCA173970-IBu positive_interaction SmLNCA178947
SmLNCA173970-IBu positive_interaction SmLINC178832
SmLNCA173970-IBu positive_interaction SmLINC180537
SmLNCA173970-IBu positive_interaction SmLINC180512
SmLNCA173970-IBu positive_interaction SmLINC182207
SmLNCA173970-IBu positive_interaction SmLNCS179207
SmLNCA173970-IBu positive_interaction SmLNCA116458-IBu
SmLNCA173970-IBu positive_interaction SmLNCA114272-IBu
SmLNCA173970-IBu positive_interaction SmLNCA113886-IBu
SmLNCA173970-IBu positive_interaction SmLINC181695
SmLNCA173970-IBu positive_interaction SmLNCA106496-IBu
SmLNCA173970-IBu positive_interaction SmLNCA106226-IBu
SmLNCA173970-IBu positive_interaction SmLNCA102330-IBu
SmLNCA163876-IBu positive_interaction SmLINC182186
SmLNCA163876-IBu positive_interaction SmLNCS179137
SmLNCA163876-IBu positive_interaction SmLNCA179508
SmLNCA163876-IBu positive_interaction SmLNCA169665-IBu
SmLNCA163876-IBu positive_interaction SmLNCA169222-IBu
SmLNCA163876-IBu positive_interaction SmLINC179975
SmLNCA163876-IBu positive_interaction SmLINC181500
SmLNCA163876-IBu positive_interaction SmLNCA165098-IBu
SmLNCA163876-IBu positive_interaction SmLINC179863
SmLNCA163876-IBu positive_interaction SmLNCS179048
SmLNCA163876-IBu positive_interaction SmLINC179693
SmLNCA163876-IBu positive_interaction SmLNCA154130-IBu
SmLNCA163876-IBu positive_interaction SmLNCA153084-IBu
SmLNCA163876-IBu positive_interaction SmLNCA151002-IBu
SmLNCA163876-IBu positive_interaction SmLNCA149817-IBu
SmLNCA163876-IBu positive_interaction SmLNCA145716-IBu
SmLNCA163876-IBu positive_interaction SmLINC179302
SmLNCA163876-IBu positive_interaction SmLINC180905
SmLNCA163876-IBu positive_interaction SmLINC179246
SmLNCA163876-IBu positive_interaction SmLNCA179062
SmLNCA163876-IBu positive_interaction SmLINC180856
SmLNCA163876-IBu positive_interaction SmLINC180852
SmLNCA163876-IBu positive_interaction SmLNCS131797-IBu
SmLNCA163876-IBu positive_interaction SmLNCA129251-IBu
SmLNCA163876-IBu positive_interaction SmLNCA127573-IBu
SmLNCA163876-IBu positive_interaction SmLINC180618
SmLNCA163876-IBu positive_interaction SmLINC178832
SmLNCA163876-IBu positive_interaction SmLINC180479
SmLNCA163876-IBu positive_interaction SmLNCA120147-IBu
SmLNCA163876-IBu positive_interaction SmLNCA120371-IBu
SmLNCA163876-IBu positive_interaction SmLINC182207
SmLNCA163876-IBu positive_interaction SmLNCS179207
SmLNCA163876-IBu positive_interaction SmLNCA116458-IBu
SmLNCA163876-IBu positive_interaction SmLNCA114272-IBu
SmLNCA163876-IBu positive_interaction SmLNCA113455-IBu
SmLNCA163876-IBu positive_interaction SmLINC181746
SmLNCA163876-IBu positive_interaction SmLINC181689
SmLNCA163876-IBu positive_interaction SmLNCA107010-IBu
SmLNCA163876-IBu positive_interaction SmLNCA106226-IBu
SmLNCA163876-IBu positive_interaction SmLNCA104792-IBu
SmLNCA163876-IBu positive_interaction SmLINC180932
SmLNCA163876-IBu positive_interaction SmLINC180834
SmLNCA163876-IBu positive_interaction SmLNCA102330-IBu
SmLNCA154130-IBu positive_interaction SmLINC182186
SmLNCA154130-IBu positive_interaction SmLINC174185-IBu
SmLNCA154130-IBu positive_interaction SmLINC180070
SmLNCA154130-IBu positive_interaction SmLNCA172454-IBu
SmLNCA154130-IBu positive_interaction SmLNCA172517-IBu
SmLNCA154130-IBu positive_interaction SmLNCA179508
SmLNCA154130-IBu positive_interaction SmLINC180054
SmLNCA154130-IBu positive_interaction SmLNCA169665-IBu
SmLNCA154130-IBu positive_interaction SmLINC181500
SmLNCA154130-IBu positive_interaction SmLNCA165644-IBu
SmLNCA154130-IBu positive_interaction SmLNCA165098-IBu
SmLNCA154130-IBu positive_interaction SmLINC179863
SmLNCA154130-IBu positive_interaction SmLINC179782
SmLNCA154130-IBu positive_interaction SmLNCS179049
SmLNCA154130-IBu positive_interaction SmLNCS179048
SmLNCA154130-IBu positive_interaction SmLNCA160275-IBu
SmLNCA154130-IBu positive_interaction SmLNCA156911-IBu
SmLNCA154130-IBu positive_interaction SmLNCA153084-IBu
SmLNCA154130-IBu positive_interaction SmLNCA179235
SmLNCA154130-IBu positive_interaction SmLINC153354-IBu
SmLNCA154130-IBu positive_interaction SmLNCA152842-IBu
SmLNCA154130-IBu positive_interaction SmLNCA151002-IBu
SmLNCA154130-IBu positive_interaction SmLNCA149817-IBu
SmLNCA154130-IBu positive_interaction SmLNCA145716-IBu
SmLNCA154130-IBu positive_interaction SmLINC179300
SmLNCA154130-IBu positive_interaction SmLINC180905
SmLNCA154130-IBu positive_interaction SmLINC179246
SmLNCA154130-IBu positive_interaction SmLNCA179062
SmLNCA154130-IBu positive_interaction SmLNCA179054
SmLNCA154130-IBu positive_interaction SmLINC180885
SmLNCA154130-IBu positive_interaction SmLINC180856
SmLNCA154130-IBu positive_interaction SmLINC180852
SmLNCA154130-IBu positive_interaction SmLNCS178894
SmLNCA154130-IBu positive_interaction SmLNCS131797-IBu
SmLNCA154130-IBu positive_interaction SmLNCA130517-IBu
SmLNCA154130-IBu positive_interaction SmLNCA129251-IBu
SmLNCA154130-IBu positive_interaction SmLNCA128268-IBu
SmLNCA154130-IBu positive_interaction SmLINC180618
SmLNCA154130-IBu positive_interaction SmLINC126963-IBu
SmLNCA154130-IBu positive_interaction SmLINC178832
SmLNCA154130-IBu positive_interaction SmLNCA124405-IBu
SmLNCA154130-IBu positive_interaction SmLINC180505
SmLNCA154130-IBu positive_interaction SmLINC180508
SmLNCA154130-IBu positive_interaction SmLINC180506
SmLNCA154130-IBu positive_interaction SmLINC180514
SmLNCA154130-IBu positive_interaction SmLINC180503
SmLNCA154130-IBu positive_interaction SmLINC180497
SmLNCA154130-IBu positive_interaction SmLINC180509
SmLNCA154130-IBu positive_interaction SmLINC180504
SmLNCA154130-IBu positive_interaction SmLNCA120371-IBu
SmLNCA154130-IBu positive_interaction SmLINC182207
SmLNCA154130-IBu positive_interaction SmLNCA116458-IBu
SmLNCA154130-IBu positive_interaction SmLNCA113455-IBu
SmLNCA154130-IBu positive_interaction SmLINC180282
SmLNCA154130-IBu positive_interaction SmLNCA112036-IBu
SmLNCA154130-IBu positive_interaction SmLINC181746
SmLNCA154130-IBu positive_interaction SmLINC181695
SmLNCA154130-IBu positive_interaction SmLINC181689
SmLNCA154130-IBu positive_interaction SmLNCA106226-IBu
SmLNCA154130-IBu positive_interaction SmLNCA105443-IBu
SmLNCA154130-IBu positive_interaction SmLNCA104792-IBu
SmLNCA154130-IBu positive_interaction SmLINC180932
SmLNCA154130-IBu positive_interaction SmLINC180834
SmLNCA154130-IBu positive_interaction SmLNCA102330-IBu
SmLINC179009 positive_interaction SmLINC182186
SmLINC179009 positive_interaction SmLNCS179139
SmLINC179009 positive_interaction SmLNCS179137
SmLINC179009 positive_interaction SmLNCA176430-IBu
SmLINC179009 positive_interaction SmLNCA169222-IBu
SmLINC179009 positive_interaction SmLNCA164305-IBu
SmLINC179009 positive_interaction SmLNCA161431-IBu
SmLINC179009 positive_interaction SmLNCA179342
SmLINC179009 positive_interaction SmLINC159014-IBu
SmLINC179009 positive_interaction SmLINC179693
SmLINC179009 positive_interaction SmLNCA157588-IBu
SmLINC179009 positive_interaction SmLNCA153084-IBu
SmLINC179009 positive_interaction SmLNCA152076-IBu
SmLINC179009 positive_interaction SmLNCA151002-IBu
SmLINC179009 positive_interaction SmLINC179302
SmLINC179009 positive_interaction SmLNCA144848-IBu
SmLINC179009 positive_interaction SmLINC179269
SmLINC179009 positive_interaction SmLINC180905
SmLINC179009 positive_interaction SmLINC142738-IBu
SmLINC179009 positive_interaction SmLINC179207
SmLINC179009 positive_interaction SmLNCA139667-IBu
SmLINC179009 positive_interaction SmLINC180856
SmLINC179009 positive_interaction SmLINC180855
SmLINC179009 positive_interaction SmLNCS178893
SmLINC179009 positive_interaction SmLINC180678
SmLINC179009 positive_interaction SmLNCA129251-IBu
SmLINC179009 positive_interaction SmLNCA127573-IBu
SmLINC179009 positive_interaction SmLNCA127186-IBu
SmLINC179009 positive_interaction SmLINC180589
SmLINC179009 positive_interaction SmLINC178832
SmLINC179009 positive_interaction SmLINC125299-IBu
SmLINC179009 positive_interaction SmLNCA178779
SmLINC179009 positive_interaction SmLNCS179131
SmLINC179009 positive_interaction SmLINC180479
SmLINC179009 positive_interaction SmLNCA120147-IBu
SmLINC179009 positive_interaction SmLINC181922
SmLINC179009 positive_interaction SmLINC182215
SmLINC179009 positive_interaction SmLINC182213
SmLINC179009 positive_interaction SmLNCA118902-IBu
SmLINC179009 positive_interaction SmLNCS179211
SmLINC179009 positive_interaction SmLNCA117169-IBu
SmLINC179009 positive_interaction SmLINC180363
SmLINC179009 positive_interaction SmLNCA116458-IBu
SmLINC179009 positive_interaction SmLINC100002123
SmLINC179009 positive_interaction SmLNCA112928-IBu
SmLINC179009 positive_interaction SmLNCA111193-IBu
SmLINC179009 positive_interaction SmLINC181746
SmLINC179009 positive_interaction SmLNCA179656
SmLINC179009 positive_interaction SmLINC181689
SmLINC179009 positive_interaction SmLNCA108366-IBu
SmLINC179009 positive_interaction SmLNCA107180-IBu
SmLINC179009 positive_interaction SmLNCA107010-IBu
SmLINC179009 positive_interaction SmLNCS179065
SmLINC179009 positive_interaction SmLNCA104894-IBu
SmLINC179009 positive_interaction SmLNCA104792-IBu
SmLINC179009 positive_interaction SmLNCA104846-IBu
SmLINC179009 positive_interaction SmLNCA104477-IBu
SmLINC179009 positive_interaction SmLNCA102330-IBu
SmLINC180618 positive_interaction SmLINC182186
SmLINC180618 positive_interaction SmLNCA177343-IBu
SmLINC180618 positive_interaction SmLNCA176142-IBu
SmLINC180618 positive_interaction SmLINC180070
SmLINC180618 positive_interaction SmLNCA172517-IBu
SmLINC180618 positive_interaction SmLNCA179508
SmLINC180618 positive_interaction SmLINC180054
SmLINC180618 positive_interaction SmLNCA170698-IBu
SmLINC180618 positive_interaction SmLNCA169221-IBu
SmLINC180618 positive_interaction SmLINC179975
SmLINC180618 positive_interaction SmLNCA165644-IBu
SmLINC180618 positive_interaction SmLNCA165913-IBu
SmLINC180618 positive_interaction SmLNCA165098-IBu
SmLINC180618 positive_interaction SmLNCA164756-IBu
SmLINC180618 positive_interaction SmLNCA164305-IBu
SmLINC180618 positive_interaction SmLINC181416
SmLINC180618 positive_interaction SmLINC179863
SmLINC180618 positive_interaction SmLINC181401
SmLINC180618 positive_interaction SmLNCS179048
SmLINC180618 positive_interaction SmLINC179693
SmLINC180618 positive_interaction SmLINC179631
SmLINC180618 positive_interaction SmLINC179604
SmLINC180618 positive_interaction SmLNCA179233
SmLINC180618 positive_interaction SmLNCA153084-IBu
SmLINC180618 positive_interaction SmLINC179563
SmLINC180618 positive_interaction SmLNCA152842-IBu
SmLINC180618 positive_interaction SmLNCA151002-IBu
SmLINC180618 positive_interaction SmLNCS178981
SmLINC180618 positive_interaction SmLNCA149817-IBu
SmLINC180618 positive_interaction SmLNCA145716-IBu
SmLINC180618 positive_interaction SmLINC179302
SmLINC180618 positive_interaction SmLINC179300
SmLINC180618 positive_interaction SmLINC179269
SmLINC180618 positive_interaction SmLINC179246
SmLINC180618 positive_interaction SmLNCA179062
SmLINC180618 positive_interaction SmLNCA141137-IBu
SmLINC180618 positive_interaction SmLINC180856
SmLINC180618 positive_interaction SmLINC180855
SmLINC180618 positive_interaction SmLINC180852
SmLINC180618 positive_interaction SmLNCS137781-IBu
SmLINC180618 positive_interaction SmLINC182007
SmLINC180618 positive_interaction SmLNCS178892
SmLINC180618 positive_interaction SmLNCA178922
SmLINC180618 positive_interaction SmLNCS131797-IBu
SmLINC180618 positive_interaction SmLINC181990
SmLINC180618 positive_interaction SmLNCA130517-IBu
SmLINC180618 positive_interaction SmLNCA128268-IBu
SmLINC180618 positive_interaction SmLNCA127573-IBu
SmLINC180618 positive_interaction SmLNCA127411-IBu
SmLINC180618 positive_interaction SmLNCA178820
SmLINC180618 positive_interaction SmLINC178832
SmLINC180618 positive_interaction SmLINC180537
SmLINC180618 positive_interaction SmLINC181962
SmLINC180618 positive_interaction SmLINC180479
SmLINC180618 positive_interaction SmLNCA120147-IBu
SmLINC180618 positive_interaction SmLNCA120371-IBu
SmLINC180618 positive_interaction SmLNCA119741-IBu
SmLINC180618 positive_interaction SmLNCS179211
SmLINC180618 positive_interaction SmLNCA116458-IBu
SmLINC180618 positive_interaction SmLNCA113455-IBu
SmLINC180618 positive_interaction SmLNCA112036-IBu
SmLINC180618 positive_interaction SmLINC181746
SmLINC180618 positive_interaction SmLNCA109989-IBu
SmLINC180618 positive_interaction SmLINC181689
SmLINC180618 positive_interaction SmLNCA107010-IBu
SmLINC180618 positive_interaction SmLNCS179065
SmLINC180618 positive_interaction SmLNCA106226-IBu
SmLINC180618 positive_interaction SmLNCA104792-IBu
SmLINC180618 positive_interaction SmLINC180932
SmLINC180618 positive_interaction SmLNCA102330-IBu
SmLNCA104792-IBu positive_interaction SmLINC182186
SmLNCA104792-IBu positive_interaction SmLNCS179139
SmLNCA104792-IBu positive_interaction SmLNCS179137
SmLNCA104792-IBu positive_interaction SmLNCA177343-IBu
SmLNCA104792-IBu positive_interaction SmLINC180103
SmLNCA104792-IBu positive_interaction SmLINC174185-IBu
SmLNCA104792-IBu positive_interaction SmLNCA172913-IBu
SmLNCA104792-IBu positive_interaction SmLNCA172454-IBu
SmLNCA104792-IBu positive_interaction SmLNCA172517-IBu
SmLNCA104792-IBu positive_interaction SmLNCA179508
SmLNCA104792-IBu positive_interaction SmLINC180054
SmLNCA104792-IBu positive_interaction SmLNCA169665-IBu
SmLNCA104792-IBu positive_interaction SmLNCA169222-IBu
SmLNCA104792-IBu positive_interaction SmLNCA169221-IBu
SmLNCA104792-IBu positive_interaction SmLNCA168978-IBu
SmLNCA104792-IBu positive_interaction SmLINC181504
SmLNCA104792-IBu positive_interaction SmLINC181500
SmLNCA104792-IBu positive_interaction SmLNCA165098-IBu
SmLNCA104792-IBu positive_interaction SmLNCA164756-IBu
SmLNCA104792-IBu positive_interaction SmLNCA164305-IBu
SmLNCA104792-IBu positive_interaction SmLNCS179071
SmLNCA104792-IBu positive_interaction SmLINC181416
SmLNCA104792-IBu positive_interaction SmLINC179863
SmLNCA104792-IBu positive_interaction SmLNCA161431-IBu
SmLNCA104792-IBu positive_interaction SmLNCA161389-IBu
SmLNCA104792-IBu positive_interaction SmLNCS179048
SmLNCA104792-IBu positive_interaction SmLNCA179342
SmLNCA104792-IBu positive_interaction SmLINC159014-IBu
SmLNCA104792-IBu positive_interaction SmLINC179693
SmLNCA104792-IBu positive_interaction SmLNCA157588-IBu
SmLNCA104792-IBu positive_interaction SmLINC179604
SmLNCA104792-IBu positive_interaction SmLNCA153084-IBu
SmLNCA104792-IBu positive_interaction SmLNCA152842-IBu
SmLNCA104792-IBu positive_interaction SmLNCA152313-IBu
SmLNCA104792-IBu positive_interaction SmLNCA151002-IBu
SmLNCA104792-IBu positive_interaction SmLNCS178981
SmLNCA104792-IBu positive_interaction SmLNCA149817-IBu
SmLNCA104792-IBu positive_interaction SmLNCA149228-IBu
SmLNCA104792-IBu positive_interaction SmLINC179403
SmLNCA104792-IBu positive_interaction SmLNCA145716-IBu
SmLNCA104792-IBu positive_interaction SmLINC179302
SmLNCA104792-IBu positive_interaction SmLINC179300
SmLNCA104792-IBu positive_interaction SmLNCA145085-IBu
SmLNCA104792-IBu positive_interaction SmLNCA144848-IBu
SmLNCA104792-IBu positive_interaction SmLINC179269
SmLNCA104792-IBu positive_interaction SmLINC180905
SmLNCA104792-IBu positive_interaction SmLINC142738-IBu
SmLNCA104792-IBu positive_interaction SmLNCA179062
SmLNCA104792-IBu positive_interaction SmLNCA179054
SmLNCA104792-IBu positive_interaction SmLNCA141137-IBu
SmLNCA104792-IBu positive_interaction SmLINC179207
SmLNCA104792-IBu positive_interaction SmLINC180856
SmLNCA104792-IBu positive_interaction SmLINC180855
SmLNCA104792-IBu positive_interaction SmLINC180852
SmLNCA104792-IBu positive_interaction SmLNCA179002
SmLNCA104792-IBu positive_interaction SmLNCA136415-IBu
SmLNCA104792-IBu positive_interaction SmLNCA135359-IBu
SmLNCA104792-IBu positive_interaction SmLNCA134894-IBu
SmLNCA104792-IBu positive_interaction SmLNCA134121-IBu
SmLNCA104792-IBu positive_interaction SmLNCS131797-IBu
SmLNCA104792-IBu positive_interaction SmLNCA131401-IBu
SmLNCA104792-IBu positive_interaction SmLINC178982
SmLNCA104792-IBu positive_interaction SmLNCA130517-IBu
SmLNCA104792-IBu positive_interaction SmLINC180678
SmLNCA104792-IBu positive_interaction SmLNCA129251-IBu
SmLNCA104792-IBu positive_interaction SmLNCA128268-IBu
SmLNCA104792-IBu positive_interaction SmLNCA127573-IBu
SmLNCA104792-IBu positive_interaction SmLINC126963-IBu
SmLNCA104792-IBu positive_interaction SmLNCA178820
SmLNCA104792-IBu positive_interaction SmLINC178832
SmLNCA104792-IBu positive_interaction SmLNCA124405-IBu
SmLNCA104792-IBu positive_interaction SmLNCA178779
SmLNCA104792-IBu positive_interaction SmLINC180558
SmLNCA104792-IBu positive_interaction SmLINC180511
SmLNCA104792-IBu positive_interaction SmLINC180505
SmLNCA104792-IBu positive_interaction SmLINC180508
SmLNCA104792-IBu positive_interaction SmLINC180506
SmLNCA104792-IBu positive_interaction SmLINC180514
SmLNCA104792-IBu positive_interaction SmLINC180503
SmLNCA104792-IBu positive_interaction SmLINC180497
SmLNCA104792-IBu positive_interaction SmLINC180509
SmLNCA104792-IBu positive_interaction SmLINC180504
SmLNCA104792-IBu positive_interaction SmLNCS179131
SmLNCA104792-IBu positive_interaction SmLINC180479
SmLNCA104792-IBu positive_interaction SmLNCA121005-IBu
SmLNCA104792-IBu positive_interaction SmLNCA120147-IBu
SmLNCA104792-IBu positive_interaction SmLNCA120371-IBu
SmLNCA104792-IBu positive_interaction SmLINC182207
SmLNCA104792-IBu positive_interaction SmLINC182215
SmLNCA104792-IBu positive_interaction SmLNCA118902-IBu
SmLNCA104792-IBu positive_interaction SmLNCS179211
SmLNCA104792-IBu positive_interaction SmLINC180363
SmLNCA104792-IBu positive_interaction SmLNCA116980-IBu
SmLNCA104792-IBu positive_interaction SmLNCA116458-IBu
SmLNCA104792-IBu positive_interaction SmLINC100002123
SmLNCA104792-IBu positive_interaction SmLNCA113455-IBu
SmLNCA104792-IBu positive_interaction SmLINC180292
SmLNCA104792-IBu positive_interaction SmLINC180282
SmLNCA104792-IBu positive_interaction SmLNCA112036-IBu
SmLNCA104792-IBu positive_interaction SmLNCA111193-IBu
SmLNCA104792-IBu positive_interaction SmLINC181746
SmLNCA104792-IBu positive_interaction SmLNCA109989-IBu
SmLNCA104792-IBu positive_interaction SmLNCA109411-IBu
SmLNCA104792-IBu positive_interaction SmLNCA109484-IBu
SmLNCA104792-IBu positive_interaction SmLINC181689
SmLNCA104792-IBu positive_interaction SmLNCA108366-IBu
SmLNCA104792-IBu positive_interaction SmLNCA107760-IBu
SmLNCA104792-IBu positive_interaction SmLNCA107180-IBu
SmLNCA104792-IBu positive_interaction SmLNCA107010-IBu
SmLNCA104792-IBu positive_interaction SmLNCS179065
SmLNCA104792-IBu positive_interaction SmLNCA106226-IBu
SmLNCA104792-IBu positive_interaction SmLNCA105443-IBu
SmLNCA104792-IBu positive_interaction SmLINC180932
SmLNCA104792-IBu positive_interaction SmLNCA104410-IBu
SmLNCA104792-IBu positive_interaction SmLNCA104477-IBu
SmLNCA104792-IBu positive_interaction SmLINC180834
SmLNCA104792-IBu positive_interaction SmLNCA102330-IBu
SmLNCA159786-IBu positive_interaction SmLNCA150113-IBu
SmLNCA159786-IBu positive_interaction SmLNCA137980-IBu
SmLNCA159786-IBu positive_interaction SmLNCA132890-IBu
SmLNCA159786-IBu positive_interaction SmLNCA123985-IBu
SmLNCA159786-IBu positive_interaction SmLNCA114494-IBu
SmLNCA159786-IBu positive_interaction SmLNCA112196-IBu
SmLNCA159786-IBu positive_interaction SmLINC179514
SmLNCA159786-IBu positive_interaction SmLINC180993
SmLNCA159786-IBu positive_interaction SmLNCA103626-IBu
SmLNCA159786-IBu positive_interaction SmLNCA102300-IBu
SmLNCA123262-IBu positive_interaction SmLINC178252-IBu
SmLNCA123262-IBu positive_interaction SmLINC177330-IBu
SmLNCA123262-IBu positive_interaction SmLNCA151819-IBu
SmLNCA123262-IBu positive_interaction SmLNCA132811-IBu
SmLNCA123262-IBu positive_interaction SmLNCA132079-IBu
SmLNCA123262-IBu positive_interaction SmLNCA102300-IBu
SmLNCA121045-IBu positive_interaction SmLINC179540
SmLNCA121045-IBu positive_interaction SmLNCA137980-IBu
SmLNCA121045-IBu positive_interaction SmLNCA132079-IBu
SmLNCA121045-IBu positive_interaction SmLNCA112196-IBu
SmLNCA121045-IBu positive_interaction SmLNCA102300-IBu
SmLNCA114494-IBu positive_interaction SmLNCA137980-IBu
SmLNCA114494-IBu positive_interaction SmLNCA112196-IBu
SmLNCA114494-IBu positive_interaction SmLNCA102300-IBu
SmLNCA112196-IBu positive_interaction SmLNCA179500
SmLNCA112196-IBu positive_interaction SmLINC179949
SmLNCA112196-IBu positive_interaction SmLINC179702
SmLNCA112196-IBu positive_interaction SmLINC179540
SmLNCA112196-IBu positive_interaction SmLNCA150113-IBu
SmLNCA112196-IBu positive_interaction SmLNCA146041-IBu
SmLNCA112196-IBu positive_interaction SmLNCA140558-IBu
SmLNCA112196-IBu positive_interaction SmLNCA139365-IBu
SmLNCA112196-IBu positive_interaction SmLNCA137980-IBu
SmLNCA112196-IBu positive_interaction SmLNCA136456-IBu
SmLNCA112196-IBu positive_interaction SmLNCA132890-IBu
SmLNCA112196-IBu positive_interaction SmLNCA132079-IBu
SmLNCA112196-IBu positive_interaction SmLNCA131559-IBu
SmLNCA112196-IBu positive_interaction SmLNCA122191-IBu
SmLNCA112196-IBu positive_interaction SmLNCA121761-IBu
SmLNCA112196-IBu positive_interaction SmLNCA118004-IBu
SmLNCA112196-IBu positive_interaction SmLNCA105856-IBu
SmLNCA112196-IBu positive_interaction SmLINC179514
SmLNCA112196-IBu positive_interaction SmLINC180993
SmLNCA112196-IBu positive_interaction SmLNCA102300-IBu
SmLNCA104695-IBu positive_interaction SmLNCA102300-IBu
SmLNCA102300-IBu positive_interaction SmLNCA132079-IBu
SmLNCA102300-IBu positive_interaction SmLINC179514
SmLNCA178755 positive_interaction SmLINC181705
SmLNCA178755 positive_interaction SmLINC181647
SmLNCA178755 positive_interaction SmLINC181595
SmLNCA178755 positive_interaction SmLNCA171309-IBu
SmLNCA178755 positive_interaction SmLNCA168857-IBu
SmLNCA178755 positive_interaction SmLNCA168323-IBu
SmLNCA178755 positive_interaction SmLNCA167008-IBu
SmLNCA178755 positive_interaction SmLNCA179431
SmLNCA178755 positive_interaction SmLNCA166565-IBu
SmLNCA178755 positive_interaction SmLINC179881
SmLNCA178755 positive_interaction SmLNCA164328-IBu
SmLNCA178755 positive_interaction SmLNCA179391
SmLNCA178755 positive_interaction SmLNCA163248-IBu
SmLNCA178755 positive_interaction SmLNCA160379-IBu
SmLNCA178755 positive_interaction SmLINC179732
SmLNCA178755 positive_interaction SmLINC182129
SmLNCA178755 positive_interaction SmLINC159150-IBu
SmLNCA178755 positive_interaction SmLNCA158522-IBu
SmLNCA178755 positive_interaction SmLINC181286
SmLNCA178755 positive_interaction SmLNCA157032-IBu
SmLNCA178755 positive_interaction SmLNCA153672-IBu
SmLNCA178755 positive_interaction SmLNCA153438-IBu
SmLNCA178755 positive_interaction SmLNCA153281-IBu
SmLNCA178755 positive_interaction SmLNCA179232
SmLNCA178755 positive_interaction SmLINC179552
SmLNCA178755 positive_interaction SmLNCA150436-IBu
SmLNCA178755 positive_interaction SmLNCA149240-IBu
SmLNCA178755 positive_interaction SmLINC179431
SmLNCA178755 positive_interaction SmLNCA145042-IBu
SmLNCA178755 positive_interaction SmLNCA140288-IBu
SmLNCA178755 positive_interaction SmLNCA139623-IBu
SmLNCA178755 positive_interaction SmLINC137769-IBu
SmLNCA178755 positive_interaction SmLNCA137784-IBu
SmLNCA178755 positive_interaction SmLINC182005
SmLNCA178755 positive_interaction SmLNCA136615-IBu
SmLNCA178755 positive_interaction SmLNCA136430-IBu
SmLNCA178755 positive_interaction SmLNCA135227-IBu
SmLNCA178755 positive_interaction SmLNCA134636-IBu
SmLNCA178755 positive_interaction SmLNCA134319-IBu
SmLNCA178755 positive_interaction SmLINC134201-IBu
SmLNCA178755 positive_interaction SmLINC179056
SmLNCA178755 positive_interaction SmLINC133711-IBu
SmLNCA178755 positive_interaction SmLNCA131807-IBu
SmLNCA178755 positive_interaction SmLNCA130351-IBu
SmLNCA178755 positive_interaction SmLINC130115-IBu
SmLNCA178755 positive_interaction SmLINC181985
SmLNCA178755 positive_interaction SmLINC180679
SmLNCA178755 positive_interaction SmLNCA129412-IBu
SmLNCA178755 positive_interaction SmLINC178932
SmLNCA178755 positive_interaction SmLINC181924
SmLNCA178755 positive_interaction SmLNCA119652-IBu
SmLNCA178755 positive_interaction SmLINC180366
SmLNCA178755 positive_interaction SmLNCS115459-IBu
SmLNCA178755 positive_interaction SmLNCA115426-IBu
SmLNCA178755 positive_interaction SmLNCA114966-IBu
SmLNCA178755 positive_interaction SmLNCA113886-IBu
SmLNCA178755 positive_interaction SmLNCA113145-IBu
SmLNCA178755 positive_interaction SmLINC180281
SmLNCA178755 positive_interaction SmLINC180101
SmLNCA178755 positive_interaction SmLNCS108137-IBu
SmLNCA178755 positive_interaction SmLNCA108006-IBu
SmLNCA178755 positive_interaction SmLINC181359
SmLNCA178755 positive_interaction SmLNCA179334
SmLNCA178755 positive_interaction SmLNCS106599-IBu
SmLNCA178755 positive_interaction SmLNCA106569-IBu
SmLNCA178755 positive_interaction SmLINC179108
SmLNCA178755 positive_interaction SmLNCA102571-IBu
SmLNCA178755 positive_interaction SmLNCA102344-IBu
SmLNCA178755 positive_interaction SmLNCA102207-IBu
SmLNCA152462-IBu positive_interaction SmLNCA178637-IBu
SmLNCA152462-IBu positive_interaction SmLNCA174442-IBu
SmLNCA152462-IBu positive_interaction SmLNCS173616-IBu
SmLNCA152462-IBu positive_interaction SmLNCA179442
SmLNCA152462-IBu positive_interaction SmLNCA166810-IBu
SmLNCA152462-IBu positive_interaction SmLNCA162551-IBu
SmLNCA152462-IBu positive_interaction SmLNCA161639-IBu
SmLNCA152462-IBu positive_interaction SmLINC181374
SmLNCA152462-IBu positive_interaction SmLINC182107
SmLNCA152462-IBu positive_interaction SmLINC179700
SmLNCA152462-IBu positive_interaction SmLINC179655
SmLNCA152462-IBu positive_interaction SmLNCA156425-IBu
SmLNCA152462-IBu positive_interaction SmLNCA179235
SmLNCA152462-IBu positive_interaction SmLINC179402
SmLNCA152462-IBu positive_interaction SmLNCA179105
SmLNCA152462-IBu positive_interaction SmLINC179236
SmLNCA152462-IBu positive_interaction SmLNCA139236-IBu
SmLNCA152462-IBu positive_interaction SmLINC180787
SmLNCA152462-IBu positive_interaction SmLNCA135656-IBu
SmLNCA152462-IBu positive_interaction SmLNCS178894
SmLNCA152462-IBu positive_interaction SmLINC133371-IBu
SmLNCA152462-IBu positive_interaction SmLINC131341-IBu
SmLNCA152462-IBu positive_interaction SmLNCA127638-IBu
SmLNCA152462-IBu positive_interaction SmLNCA126210-IBu
SmLNCA152462-IBu positive_interaction SmLNCA125386-IBu
SmLNCA152462-IBu positive_interaction SmLNCA125192-IBu
SmLNCA152462-IBu positive_interaction SmLINC178839
SmLNCA152462-IBu positive_interaction SmLNCA123405-IBu
SmLNCA152462-IBu positive_interaction SmLNCA121761-IBu
SmLNCA152462-IBu positive_interaction SmLNCA120991-IBu
SmLNCA152462-IBu positive_interaction SmLNCA121149-IBu
SmLNCA152462-IBu positive_interaction SmLINC180463
SmLNCA152462-IBu positive_interaction SmLINC182206
SmLNCA152462-IBu positive_interaction SmLINC182197
SmLNCA152462-IBu positive_interaction SmLNCA118004-IBu
SmLNCA152462-IBu positive_interaction SmLINC180347
SmLNCA152462-IBu positive_interaction SmLNCA109039-IBu
SmLNCA152462-IBu positive_interaction SmLNCA108180-IBu
SmLNCA152462-IBu positive_interaction SmLNCA105856-IBu
SmLNCA152462-IBu positive_interaction SmLINC179514
SmLNCA152462-IBu positive_interaction SmLINC179505
SmLNCA152462-IBu positive_interaction SmLINC179312
SmLNCA152462-IBu positive_interaction SmLNCA103941-IBu
SmLNCA152462-IBu positive_interaction SmLNCA102193-IBu
SmLNCA146041-IBu positive_interaction SmLNCA178637-IBu
SmLNCA146041-IBu positive_interaction SmLNCA177795-IBu
SmLNCA146041-IBu positive_interaction SmLNCA174442-IBu
SmLNCA146041-IBu positive_interaction SmLNCA179500
SmLNCA146041-IBu positive_interaction SmLNCA179442
SmLNCA146041-IBu positive_interaction SmLINC179949
SmLNCA146041-IBu positive_interaction SmLNCA162551-IBu
SmLNCA146041-IBu positive_interaction SmLNCA161639-IBu
SmLNCA146041-IBu positive_interaction SmLINC181374
SmLNCA146041-IBu positive_interaction SmLINC181332
SmLNCA146041-IBu positive_interaction SmLINC179702
SmLNCA146041-IBu positive_interaction SmLINC179700
SmLNCA146041-IBu positive_interaction SmLINC179655
SmLNCA146041-IBu positive_interaction SmLNCA155503-IBu
SmLNCA146041-IBu positive_interaction SmLINC179593
SmLNCA146041-IBu positive_interaction SmLNCA153128-IBu
SmLNCA146041-IBu positive_interaction SmLINC179557
SmLNCA146041-IBu positive_interaction SmLNCA152507-IBu
SmLNCA146041-IBu positive_interaction SmLNCA150113-IBu
SmLNCA146041-IBu positive_interaction SmLINC179402
SmLNCA146041-IBu positive_interaction SmLNCA145529-IBu
SmLNCA146041-IBu positive_interaction SmLNCA179105
SmLNCA146041-IBu positive_interaction SmLNCA140558-IBu
SmLNCA146041-IBu positive_interaction SmLNCA139365-IBu
SmLNCA146041-IBu positive_interaction SmLINC138727-IBu
SmLNCA146041-IBu positive_interaction SmLNCA136456-IBu
SmLNCA146041-IBu positive_interaction SmLNCA135656-IBu
SmLNCA146041-IBu positive_interaction SmLNCA135700-IBu
SmLNCA146041-IBu positive_interaction SmLNCA135330-IBu
SmLNCA146041-IBu positive_interaction SmLNCA135199-IBu
SmLNCA146041-IBu positive_interaction SmLNCA134410-IBu
SmLNCA146041-IBu positive_interaction SmLINC133371-IBu
SmLNCA146041-IBu positive_interaction SmLNCA133441-IBu
SmLNCA146041-IBu positive_interaction SmLNCA132890-IBu
SmLNCA146041-IBu positive_interaction SmLNCA132498-IBu
SmLNCA146041-IBu positive_interaction SmLNCA131559-IBu
SmLNCA146041-IBu positive_interaction SmLINC131341-IBu
SmLNCA146041-IBu positive_interaction SmLNCA131143-IBu
SmLNCA146041-IBu positive_interaction SmLNCA178852
SmLNCA146041-IBu positive_interaction SmLNCA127638-IBu
SmLNCA146041-IBu positive_interaction SmLNCA125386-IBu
SmLNCA146041-IBu positive_interaction SmLNCA125192-IBu
SmLNCA146041-IBu positive_interaction SmLNCA125091-IBu
SmLNCA146041-IBu positive_interaction SmLINC178839
SmLNCA146041-IBu positive_interaction SmLNCA123998-IBu
SmLNCA146041-IBu positive_interaction SmLNCA123528-IBu
SmLNCA146041-IBu positive_interaction SmLNCA123405-IBu
SmLNCA146041-IBu positive_interaction SmLNCA122191-IBu
SmLNCA146041-IBu positive_interaction SmLNCA121761-IBu
SmLNCA146041-IBu positive_interaction SmLNCA121604-IBu
SmLNCA146041-IBu positive_interaction SmLINC182206
SmLNCA146041-IBu positive_interaction SmLINC182197
SmLNCA146041-IBu positive_interaction SmLNCA118004-IBu
SmLNCA146041-IBu positive_interaction SmLINC180347
SmLNCA146041-IBu positive_interaction SmLNCA113814-IBu
SmLNCA146041-IBu positive_interaction SmLNCA109994-IBu
SmLNCA146041-IBu positive_interaction SmLNCA109039-IBu
SmLNCA146041-IBu positive_interaction SmLNCA108180-IBu
SmLNCA146041-IBu positive_interaction SmLNCA107367-IBu
SmLNCA146041-IBu positive_interaction SmLNCA106496-IBu
SmLNCA146041-IBu positive_interaction SmLNCA105856-IBu
SmLNCA146041-IBu positive_interaction SmLINC179514
SmLNCA146041-IBu positive_interaction SmLINC179505
SmLNCA146041-IBu positive_interaction SmLINC180993
SmLNCA146041-IBu positive_interaction SmLINC179312
SmLNCA146041-IBu positive_interaction SmLNCA104025-IBu
SmLNCA146041-IBu positive_interaction SmLNCA103941-IBu
SmLNCA146041-IBu positive_interaction SmLNCA102193-IBu
SmLNCA139236-IBu positive_interaction SmLNCA178637-IBu
SmLNCA139236-IBu positive_interaction SmLNCS173616-IBu
SmLNCA139236-IBu positive_interaction SmLNCA172217-IBu
SmLNCA139236-IBu positive_interaction SmLNCA166810-IBu
SmLNCA139236-IBu positive_interaction SmLNCA163564-IBu
SmLNCA139236-IBu positive_interaction SmLINC181374
SmLNCA139236-IBu positive_interaction SmLNCA145529-IBu
SmLNCA139236-IBu positive_interaction SmLINC180885
SmLNCA139236-IBu positive_interaction SmLINC180787
SmLNCA139236-IBu positive_interaction SmLNCA135700-IBu
SmLNCA139236-IBu positive_interaction SmLNCA126210-IBu
SmLNCA139236-IBu positive_interaction SmLNCA124405-IBu
SmLNCA139236-IBu positive_interaction SmLNCA121761-IBu
SmLNCA139236-IBu positive_interaction SmLNCA121149-IBu
SmLNCA139236-IBu positive_interaction SmLINC182206
SmLNCA139236-IBu positive_interaction SmLINC182197
SmLNCA139236-IBu positive_interaction SmLNCA118004-IBu
SmLNCA139236-IBu positive_interaction SmLINC180347
SmLNCA139236-IBu positive_interaction SmLNCA109039-IBu
SmLNCA139236-IBu positive_interaction SmLNCA108180-IBu
SmLNCA139236-IBu positive_interaction SmLNCA105856-IBu
SmLNCA139236-IBu positive_interaction SmLINC179514
SmLNCA139236-IBu positive_interaction SmLNCA102193-IBu
SmLINC180787 positive_interaction SmLNCS173616-IBu
SmLINC180787 positive_interaction SmLNCA166810-IBu
SmLINC180787 positive_interaction SmLNCS179048
SmLINC180787 positive_interaction SmLINC182107
SmLINC180787 positive_interaction SmLNCA179235
SmLINC180787 positive_interaction SmLINC153354-IBu
SmLINC180787 positive_interaction SmLINC179236
SmLINC180787 positive_interaction SmLINC180885
SmLINC180787 positive_interaction SmLNCS178894
SmLINC180787 positive_interaction SmLNCS131797-IBu
SmLINC180787 positive_interaction SmLNCA126210-IBu
SmLINC180787 positive_interaction SmLNCA124405-IBu
SmLINC180787 positive_interaction SmLINC180505
SmLINC180787 positive_interaction SmLINC180508
SmLINC180787 positive_interaction SmLINC180506
SmLINC180787 positive_interaction SmLINC180514
SmLINC180787 positive_interaction SmLINC180503
SmLINC180787 positive_interaction SmLINC180497
SmLINC180787 positive_interaction SmLINC180509
SmLINC180787 positive_interaction SmLINC180504
SmLINC180787 positive_interaction SmLNCA121149-IBu
SmLINC180787 positive_interaction SmLNCA179805
SmLINC180787 positive_interaction SmLINC180463
SmLINC180787 positive_interaction SmLINC182206
SmLINC180787 positive_interaction SmLINC180399
SmLINC180787 positive_interaction SmLINC182197
SmLINC180787 positive_interaction SmLNCA109039-IBu
SmLINC180787 positive_interaction SmLNCA108180-IBu
SmLINC180787 positive_interaction SmLNCA105443-IBu
SmLINC180787 positive_interaction SmLNCA102193-IBu
SmLNCA131559-IBu positive_interaction SmLNCA178637-IBu
SmLNCA131559-IBu positive_interaction SmLNCA177795-IBu
SmLNCA131559-IBu positive_interaction SmLNCA174442-IBu
SmLNCA131559-IBu positive_interaction SmLNCA179500
SmLNCA131559-IBu positive_interaction SmLNCA167052-IBu
SmLNCA131559-IBu positive_interaction SmLINC179949
SmLNCA131559-IBu positive_interaction SmLNCA163564-IBu
SmLNCA131559-IBu positive_interaction SmLNCA162551-IBu
SmLNCA131559-IBu positive_interaction SmLNCA161639-IBu
SmLNCA131559-IBu positive_interaction SmLINC181374
SmLNCA131559-IBu positive_interaction SmLINC181332
SmLNCA131559-IBu positive_interaction SmLINC179702
SmLNCA131559-IBu positive_interaction SmLINC179700
SmLNCA131559-IBu positive_interaction SmLNCA153128-IBu
SmLNCA131559-IBu positive_interaction SmLINC179557
SmLNCA131559-IBu positive_interaction SmLNCA152507-IBu
SmLNCA131559-IBu positive_interaction SmLNCA150113-IBu
SmLNCA131559-IBu positive_interaction SmLINC179402
SmLNCA131559-IBu positive_interaction SmLNCA145529-IBu
SmLNCA131559-IBu positive_interaction SmLNCA140558-IBu
SmLNCA131559-IBu positive_interaction SmLNCA139365-IBu
SmLNCA131559-IBu positive_interaction SmLINC138727-IBu
SmLNCA131559-IBu positive_interaction SmLNCA136456-IBu
SmLNCA131559-IBu positive_interaction SmLNCA135700-IBu
SmLNCA131559-IBu positive_interaction SmLNCA135330-IBu
SmLNCA131559-IBu positive_interaction SmLNCA135199-IBu
SmLNCA131559-IBu positive_interaction SmLNCA134410-IBu
SmLNCA131559-IBu positive_interaction SmLINC133371-IBu
SmLNCA131559-IBu positive_interaction SmLNCA133441-IBu
SmLNCA131559-IBu positive_interaction SmLNCA132079-IBu
SmLNCA131559-IBu positive_interaction SmLINC131341-IBu
SmLNCA131559-IBu positive_interaction SmLNCA131143-IBu
SmLNCA131559-IBu positive_interaction SmLNCA178852
SmLNCA131559-IBu positive_interaction SmLNCA127638-IBu
SmLNCA131559-IBu positive_interaction SmLNCA126283-IBu
SmLNCA131559-IBu positive_interaction SmLNCA125192-IBu
SmLNCA131559-IBu positive_interaction SmLNCA125091-IBu
SmLNCA131559-IBu positive_interaction SmLNCA123998-IBu
SmLNCA131559-IBu positive_interaction SmLNCA123528-IBu
SmLNCA131559-IBu positive_interaction SmLNCA122191-IBu
SmLNCA131559-IBu positive_interaction SmLNCA121761-IBu
SmLNCA131559-IBu positive_interaction SmLNCA121604-IBu
SmLNCA131559-IBu positive_interaction SmLINC182197
SmLNCA131559-IBu positive_interaction SmLNCA118004-IBu
SmLNCA131559-IBu positive_interaction SmLINC180347
SmLNCA131559-IBu positive_interaction SmLNCA113814-IBu
SmLNCA131559-IBu positive_interaction SmLNCA109994-IBu
SmLNCA131559-IBu positive_interaction SmLNCA109039-IBu
SmLNCA131559-IBu positive_interaction SmLNCA108180-IBu
SmLNCA131559-IBu positive_interaction SmLNCA107367-IBu
SmLNCA131559-IBu positive_interaction SmLNCA105856-IBu
SmLNCA131559-IBu positive_interaction SmLINC179514
SmLNCA131559-IBu positive_interaction SmLINC179505
SmLNCA131559-IBu positive_interaction SmLNCA103941-IBu
SmLNCA131559-IBu positive_interaction SmLNCA102193-IBu
SmLNCA108180-IBu positive_interaction SmLNCA178637-IBu
SmLNCA108180-IBu positive_interaction SmLNCA174442-IBu
SmLNCA108180-IBu positive_interaction SmLNCS173616-IBu
SmLNCA108180-IBu positive_interaction SmLNCA167052-IBu
SmLNCA108180-IBu positive_interaction SmLINC179949
SmLNCA108180-IBu positive_interaction SmLNCA166763-IBu
SmLNCA108180-IBu positive_interaction SmLNCA166810-IBu
SmLNCA108180-IBu positive_interaction SmLNCA163564-IBu
SmLNCA108180-IBu positive_interaction SmLNCA161639-IBu
SmLNCA108180-IBu positive_interaction SmLINC181374
SmLNCA108180-IBu positive_interaction SmLINC179731
SmLNCA108180-IBu positive_interaction SmLINC179702
SmLNCA108180-IBu positive_interaction SmLINC179655
SmLNCA108180-IBu positive_interaction SmLINC179557
SmLNCA108180-IBu positive_interaction SmLINC179402
SmLNCA108180-IBu positive_interaction SmLNCA145529-IBu
SmLNCA108180-IBu positive_interaction SmLINC179236
SmLNCA108180-IBu positive_interaction SmLINC180885
SmLNCA108180-IBu positive_interaction SmLNCA140558-IBu
SmLNCA108180-IBu positive_interaction SmLNCA139365-IBu
SmLNCA108180-IBu positive_interaction SmLNCA136120-IBu
SmLNCA108180-IBu positive_interaction SmLNCA135700-IBu
SmLNCA108180-IBu positive_interaction SmLNCA135199-IBu
SmLNCA108180-IBu positive_interaction SmLNCS178894
SmLNCA108180-IBu positive_interaction SmLINC133371-IBu
SmLNCA108180-IBu positive_interaction SmLNCA132498-IBu
SmLNCA108180-IBu positive_interaction SmLINC131341-IBu
SmLNCA108180-IBu positive_interaction SmLNCA126283-IBu
SmLNCA108180-IBu positive_interaction SmLNCA126210-IBu
SmLNCA108180-IBu positive_interaction SmLNCA125192-IBu
SmLNCA108180-IBu positive_interaction SmLNCA123405-IBu
SmLNCA108180-IBu positive_interaction SmLNCA121761-IBu
SmLNCA108180-IBu positive_interaction SmLNCA121604-IBu
SmLNCA108180-IBu positive_interaction SmLNCA121149-IBu
SmLNCA108180-IBu positive_interaction SmLINC180463
SmLNCA108180-IBu positive_interaction SmLINC182206
SmLNCA108180-IBu positive_interaction SmLINC182197
SmLNCA108180-IBu positive_interaction SmLNCA118004-IBu
SmLNCA108180-IBu positive_interaction SmLINC180347
SmLNCA108180-IBu positive_interaction SmLNCA113814-IBu
SmLNCA108180-IBu positive_interaction SmLNCA109039-IBu
SmLNCA108180-IBu positive_interaction SmLNCA106496-IBu
SmLNCA108180-IBu positive_interaction SmLNCA105856-IBu
SmLNCA108180-IBu positive_interaction SmLINC179514
SmLNCA108180-IBu positive_interaction SmLINC179505
SmLNCA108180-IBu positive_interaction SmLINC179312
SmLNCA108180-IBu positive_interaction SmLNCA103941-IBu
SmLNCA108180-IBu positive_interaction SmLNCA102193-IBu
SmLINC179514 positive_interaction SmLNCA178637-IBu
SmLINC179514 positive_interaction SmLNCA174442-IBu
SmLINC179514 positive_interaction SmLNCS173616-IBu
SmLINC179514 positive_interaction SmLNCA172217-IBu
SmLINC179514 positive_interaction SmLNCA179442
SmLINC179514 positive_interaction SmLINC179949
SmLINC179514 positive_interaction SmLNCA166810-IBu
SmLINC179514 positive_interaction SmLINC181374
SmLINC179514 positive_interaction SmLINC179702
SmLINC179514 positive_interaction SmLINC179700
SmLINC179514 positive_interaction SmLINC179655
SmLINC179514 positive_interaction SmLNCA150113-IBu
SmLINC179514 positive_interaction SmLNCA145529-IBu
SmLINC179514 positive_interaction SmLNCA179105
SmLINC179514 positive_interaction SmLNCA140558-IBu
SmLINC179514 positive_interaction SmLNCA139365-IBu
SmLINC179514 positive_interaction SmLNCA137980-IBu
SmLINC179514 positive_interaction SmLNCA135656-IBu
SmLINC179514 positive_interaction SmLNCA135700-IBu
SmLINC179514 positive_interaction SmLINC133371-IBu
SmLINC179514 positive_interaction SmLNCA133441-IBu
SmLINC179514 positive_interaction SmLNCA132890-IBu
SmLINC179514 positive_interaction SmLNCA132079-IBu
SmLINC179514 positive_interaction SmLINC131341-IBu
SmLINC179514 positive_interaction SmLNCA126210-IBu
SmLINC179514 positive_interaction SmLNCA125386-IBu
SmLINC179514 positive_interaction SmLINC178839
SmLINC179514 positive_interaction SmLNCA121761-IBu
SmLINC179514 positive_interaction SmLNCA121604-IBu
SmLINC179514 positive_interaction SmLINC182206
SmLINC179514 positive_interaction SmLINC182197
SmLINC179514 positive_interaction SmLNCA118004-IBu
SmLINC179514 positive_interaction SmLINC180347
SmLINC179514 positive_interaction SmLNCA109039-IBu
SmLINC179514 positive_interaction SmLNCA105856-IBu
SmLINC179514 positive_interaction SmLINC179505
SmLINC179514 positive_interaction SmLINC179312
SmLINC179514 positive_interaction SmLNCA103941-IBu
SmLINC179514 positive_interaction SmLNCA103626-IBu
SmLINC179514 positive_interaction SmLNCA102193-IBu
SmLINC179885 positive_interaction SmLNCS179161
SmLINC179885 positive_interaction SmLNCA177218-IBu
SmLINC179885 positive_interaction SmLINC174798-IBu
SmLINC179885 positive_interaction SmLNCA174389-IBu
SmLINC179885 positive_interaction SmLNCA174018-IBu
SmLINC179885 positive_interaction SmLNCA179548
SmLINC179885 positive_interaction SmLNCA173637-IBu
SmLINC179885 positive_interaction SmLNCA173575-IBu
SmLINC179885 positive_interaction SmLINC180082
SmLINC179885 positive_interaction SmLNCA173082-IBu
SmLINC179885 positive_interaction SmLNCA169370-IBu
SmLINC179885 positive_interaction SmLINC168442-IBu
SmLINC179885 positive_interaction SmLNCA179436
SmLINC179885 positive_interaction SmLNCA166723-IBu
SmLINC179885 positive_interaction SmLINC179931
SmLINC179885 positive_interaction SmLINC166225-IBu
SmLINC179885 positive_interaction SmLINC179875
SmLINC179885 positive_interaction SmLNCA162166-IBu
SmLINC179885 positive_interaction SmLNCA161905-IBu
SmLINC179885 positive_interaction SmLINC181402
SmLINC179885 positive_interaction SmLNCS161888-IBu
SmLINC179885 positive_interaction SmLNCA160145-IBu
SmLINC179885 positive_interaction SmLINC159671-IBu
SmLINC179885 positive_interaction SmLINC179635
SmLINC179885 positive_interaction SmLINC179623
SmLINC179885 positive_interaction SmLINC154580-IBu
SmLINC179885 positive_interaction SmLNCA154416-IBu
SmLINC179885 positive_interaction SmLNCA152752-IBu
SmLINC179885 positive_interaction SmLNCA151939-IBu
SmLINC179885 positive_interaction SmLINC182085
SmLINC179885 positive_interaction SmLNCS178989
SmLINC179885 positive_interaction SmLINC179487
SmLINC179885 positive_interaction SmLNCA150387-IBu
SmLINC179885 positive_interaction SmLNCA149007-IBu
SmLINC179885 positive_interaction SmLINC179429
SmLINC179885 positive_interaction SmLINC181091
SmLINC179885 positive_interaction SmLINC179434
SmLINC179885 positive_interaction SmLNCA148446-IBu
SmLINC179885 positive_interaction SmLNCA148302-IBu
SmLINC179885 positive_interaction SmLINC181013
SmLINC179885 positive_interaction SmLINC179337
SmLINC179885 positive_interaction SmLINC180973
SmLINC179885 positive_interaction SmLNCA146570-IBu
SmLINC179885 positive_interaction SmLINC146273-IBu
SmLINC179885 positive_interaction SmLNCA179100
SmLINC179885 positive_interaction SmLNCA143319-IBu
SmLINC179885 positive_interaction SmLINC179254
SmLINC179885 positive_interaction SmLINC142087-IBu
SmLINC179885 positive_interaction SmLNCA141336-IBu
SmLINC179885 positive_interaction SmLNCA140203-IBu
SmLINC179885 positive_interaction SmLNCA139836-IBu
SmLINC179885 positive_interaction SmLINC139569-IBu
SmLINC179885 positive_interaction SmLNCA137217-IBu
SmLINC179885 positive_interaction SmLINC180803
SmLINC179885 positive_interaction SmLNCA132221-IBu
SmLINC179885 positive_interaction SmLINC180725
SmLINC179885 positive_interaction SmLNCA131245-IBu
SmLINC179885 positive_interaction SmLNCS130578-IBu
SmLINC179885 positive_interaction SmLINC129907-IBu
SmLINC179885 positive_interaction SmLINC178965
SmLINC179885 positive_interaction SmLNCS127182-IBu
SmLINC179885 positive_interaction SmLNCA124424-IBu
SmLINC179885 positive_interaction SmLNCA123379-IBu
SmLINC179885 positive_interaction SmLNCA122774-IBu
SmLINC179885 positive_interaction SmLINC180527
SmLINC179885 positive_interaction SmLNCA179830
SmLINC179885 positive_interaction SmLNCA121328-IBu
SmLINC179885 positive_interaction SmLNCA120064-IBu
SmLINC179885 positive_interaction SmLNCA120291-IBu
SmLINC179885 positive_interaction SmLNCA179763
SmLINC179885 positive_interaction SmLNCA117078-IBu
SmLINC179885 positive_interaction SmLINC100002121
SmLINC179885 positive_interaction SmLNCA114511-IBu
SmLINC179885 positive_interaction SmLNCA114166-IBu
SmLINC179885 positive_interaction SmLNCA112048-IBu
SmLINC179885 positive_interaction SmLNCS111880-IBu
SmLINC179885 positive_interaction SmLNCS179186
SmLINC179885 positive_interaction SmLNCA111709-IBu
SmLINC179885 positive_interaction SmLNCS179185
SmLINC179885 positive_interaction SmLNCA111037-IBu
SmLINC179885 positive_interaction SmLINC181597
SmLINC179885 positive_interaction SmLNCA107990-IBu
SmLINC179885 positive_interaction SmLNCS179075
SmLINC179885 positive_interaction SmLINC181454
SmLINC179885 positive_interaction SmLINC181538
SmLINC179885 positive_interaction SmLINC181421
SmLINC179885 positive_interaction SmLNCA104768-IBu
SmLINC179885 positive_interaction SmLNCA103943-IBu
SmLINC179885 positive_interaction SmLNCA102265-IBu
SmLNCA161905-IBu positive_interaction SmLNCS179161
SmLNCA161905-IBu positive_interaction SmLNCA177218-IBu
SmLNCA161905-IBu positive_interaction SmLINC174798-IBu
SmLNCA161905-IBu positive_interaction SmLNCA174389-IBu
SmLNCA161905-IBu positive_interaction SmLNCA173637-IBu
SmLNCA161905-IBu positive_interaction SmLINC180083
SmLNCA161905-IBu positive_interaction SmLINC180082
SmLNCA161905-IBu positive_interaction SmLNCA172870-IBu
SmLNCA161905-IBu positive_interaction SmLNCA169370-IBu
SmLNCA161905-IBu positive_interaction SmLINC168442-IBu
SmLNCA161905-IBu positive_interaction SmLNCA166723-IBu
SmLNCA161905-IBu positive_interaction SmLINC179931
SmLNCA161905-IBu positive_interaction SmLINC181402
SmLNCA161905-IBu positive_interaction SmLNCS161888-IBu
SmLNCA161905-IBu positive_interaction SmLNCA160145-IBu
SmLNCA161905-IBu positive_interaction SmLNCA158484-IBu
SmLNCA161905-IBu positive_interaction SmLNCA157614-IBu
SmLNCA161905-IBu positive_interaction SmLINC179635
SmLNCA161905-IBu positive_interaction SmLINC179623
SmLNCA161905-IBu positive_interaction SmLNCA154416-IBu
SmLNCA161905-IBu positive_interaction SmLNCA152752-IBu
SmLNCA161905-IBu positive_interaction SmLNCA151939-IBu
SmLNCA161905-IBu positive_interaction SmLINC179487
SmLNCA161905-IBu positive_interaction SmLINC179429
SmLNCA161905-IBu positive_interaction SmLNCA148302-IBu
SmLNCA161905-IBu positive_interaction SmLINC181013
SmLNCA161905-IBu positive_interaction SmLINC180973
SmLNCA161905-IBu positive_interaction SmLNCA146570-IBu
SmLNCA161905-IBu positive_interaction SmLNCA146370-IBu
SmLNCA161905-IBu positive_interaction SmLNCA145935-IBu
SmLNCA161905-IBu positive_interaction SmLNCA143319-IBu
SmLNCA161905-IBu positive_interaction SmLNCA142704-IBu
SmLNCA161905-IBu positive_interaction SmLINC142087-IBu
SmLNCA161905-IBu positive_interaction SmLNCA141627-IBu
SmLNCA161905-IBu positive_interaction SmLNCA141336-IBu
SmLNCA161905-IBu positive_interaction SmLNCA140203-IBu
SmLNCA161905-IBu positive_interaction SmLNCA139836-IBu
SmLNCA161905-IBu positive_interaction SmLNCA138822-IBu
SmLNCA161905-IBu positive_interaction SmLNCA178994
SmLNCA161905-IBu positive_interaction SmLINC180803
SmLNCA161905-IBu positive_interaction SmLNCA132221-IBu
SmLNCA161905-IBu positive_interaction SmLINC180725
SmLNCA161905-IBu positive_interaction SmLNCS130578-IBu
SmLNCA161905-IBu positive_interaction SmLINC178965
SmLNCA161905-IBu positive_interaction SmLNCS127182-IBu
SmLNCA161905-IBu positive_interaction SmLNCA124424-IBu
SmLNCA161905-IBu positive_interaction SmLNCA123379-IBu
SmLNCA161905-IBu positive_interaction SmLNCA122774-IBu
SmLNCA161905-IBu positive_interaction SmLINC180527
SmLNCA161905-IBu positive_interaction SmLNCA179830
SmLNCA161905-IBu positive_interaction SmLNCA121328-IBu
SmLNCA161905-IBu positive_interaction SmLNCA120064-IBu
SmLNCA161905-IBu positive_interaction SmLNCA120079-IBu
SmLNCA161905-IBu positive_interaction SmLNCA120291-IBu
SmLNCA161905-IBu positive_interaction SmLINC182219
SmLNCA161905-IBu positive_interaction SmLNCA117078-IBu
SmLNCA161905-IBu positive_interaction SmLINC100002121
SmLNCA161905-IBu positive_interaction SmLNCA114668-IBu
SmLNCA161905-IBu positive_interaction SmLNCA114513-IBu
SmLNCA161905-IBu positive_interaction SmLNCA114511-IBu
SmLNCA161905-IBu positive_interaction SmLNCA114166-IBu
SmLNCA161905-IBu positive_interaction SmLNCA112048-IBu
SmLNCA161905-IBu positive_interaction SmLNCA111709-IBu
SmLNCA161905-IBu positive_interaction SmLNCS179185
SmLNCA161905-IBu positive_interaction SmLINC181597
SmLNCA161905-IBu positive_interaction SmLNCA107990-IBu
SmLNCA161905-IBu positive_interaction SmLNCA179560
SmLNCA161905-IBu positive_interaction SmLNCS179075
SmLNCA161905-IBu positive_interaction SmLINC181421
SmLNCA161905-IBu positive_interaction SmLNCA106195-IBu
SmLNCA161905-IBu positive_interaction SmLNCA104768-IBu
SmLNCA161905-IBu positive_interaction SmLNCA103943-IBu
SmLNCA161905-IBu positive_interaction SmLNCA102265-IBu
SmLNCA137217-IBu positive_interaction SmLNCA177218-IBu
SmLNCA137217-IBu positive_interaction SmLINC174798-IBu
SmLNCA137217-IBu positive_interaction SmLNCA173637-IBu
SmLNCA137217-IBu positive_interaction SmLNCA173575-IBu
SmLNCA137217-IBu positive_interaction SmLNCA173082-IBu
SmLNCA137217-IBu positive_interaction SmLINC181531
SmLNCA137217-IBu positive_interaction SmLNCA179436
SmLNCA137217-IBu positive_interaction SmLINC181402
SmLNCA137217-IBu positive_interaction SmLINC154580-IBu
SmLNCA137217-IBu positive_interaction SmLNCA152752-IBu
SmLNCA137217-IBu positive_interaction SmLINC182085
SmLNCA137217-IBu positive_interaction SmLNCS178989
SmLNCA137217-IBu positive_interaction SmLINC179487
SmLNCA137217-IBu positive_interaction SmLNCA150387-IBu
SmLNCA137217-IBu positive_interaction SmLNCA149007-IBu
SmLNCA137217-IBu positive_interaction SmLINC181091
SmLNCA137217-IBu positive_interaction SmLINC179448
SmLNCA137217-IBu positive_interaction SmLINC181013
SmLNCA137217-IBu positive_interaction SmLINC180973
SmLNCA137217-IBu positive_interaction SmLINC146273-IBu
SmLNCA137217-IBu positive_interaction SmLNCA141336-IBu
SmLNCA137217-IBu positive_interaction SmLINC139569-IBu
SmLNCA137217-IBu positive_interaction SmLNCA132221-IBu
SmLNCA137217-IBu positive_interaction SmLNCA131245-IBu
SmLNCA137217-IBu positive_interaction SmLNCS130578-IBu
SmLNCA137217-IBu positive_interaction SmLINC129907-IBu
SmLNCA137217-IBu positive_interaction SmLNCA124161-IBu
SmLNCA137217-IBu positive_interaction SmLINC123208-IBu
SmLNCA137217-IBu positive_interaction SmLNCA121328-IBu
SmLNCA137217-IBu positive_interaction SmLNCA120291-IBu
SmLNCA137217-IBu positive_interaction SmLNCA179763
SmLNCA137217-IBu positive_interaction SmLINC115491-IBu
SmLNCA137217-IBu positive_interaction SmLNCA113916-IBu
SmLNCA137217-IBu positive_interaction SmLNCS179186
SmLNCA137217-IBu positive_interaction SmLNCA111037-IBu
SmLNCA137217-IBu positive_interaction SmLNCS179075
SmLNCA137217-IBu positive_interaction SmLINC181454
SmLNCA137217-IBu positive_interaction SmLINC181421
SmLNCA137217-IBu positive_interaction SmLNCA104768-IBu
SmLNCA137217-IBu positive_interaction SmLNCA103943-IBu
SmLNCA137217-IBu positive_interaction SmLNCS178880
SmLNCA137217-IBu positive_interaction SmLNCA102265-IBu
SmLNCA132221-IBu positive_interaction SmLNCS179161
SmLNCA132221-IBu positive_interaction SmLINC174798-IBu
SmLNCA132221-IBu positive_interaction SmLNCA173637-IBu
SmLNCA132221-IBu positive_interaction SmLNCA172870-IBu
SmLNCA132221-IBu positive_interaction SmLNCA172242-IBu
SmLNCA132221-IBu positive_interaction SmLNCA169370-IBu
SmLNCA132221-IBu positive_interaction SmLNCA167115-IBu
SmLNCA132221-IBu positive_interaction SmLNCA166723-IBu
SmLNCA132221-IBu positive_interaction SmLNCA162166-IBu
SmLNCA132221-IBu positive_interaction SmLINC181402
SmLNCA132221-IBu positive_interaction SmLNCS161888-IBu
SmLNCA132221-IBu positive_interaction SmLNCA160145-IBu
SmLNCA132221-IBu positive_interaction SmLNCA158484-IBu
SmLNCA132221-IBu positive_interaction SmLINC179635
SmLNCA132221-IBu positive_interaction SmLINC179623
SmLNCA132221-IBu positive_interaction SmLNCA154416-IBu
SmLNCA132221-IBu positive_interaction SmLINC179487
SmLNCA132221-IBu positive_interaction SmLINC179429
SmLNCA132221-IBu positive_interaction SmLINC181013
SmLNCA132221-IBu positive_interaction SmLINC180973
SmLNCA132221-IBu positive_interaction SmLNCA146370-IBu
SmLNCA132221-IBu positive_interaction SmLNCA145935-IBu
SmLNCA132221-IBu positive_interaction SmLNCA146310-IBu
SmLNCA132221-IBu positive_interaction SmLNCA179100
SmLNCA132221-IBu positive_interaction SmLNCA143319-IBu
SmLNCA132221-IBu positive_interaction SmLNCA142704-IBu
SmLNCA132221-IBu positive_interaction SmLNCA141627-IBu
SmLNCA132221-IBu positive_interaction SmLNCA141336-IBu
SmLNCA132221-IBu positive_interaction SmLNCA140203-IBu
SmLNCA132221-IBu positive_interaction SmLNCA139836-IBu
SmLNCA132221-IBu positive_interaction SmLNCA138822-IBu
SmLNCA132221-IBu positive_interaction SmLNCS130578-IBu
SmLNCA132221-IBu positive_interaction SmLNCS126036-IBu
SmLNCA132221-IBu positive_interaction SmLNCA123379-IBu
SmLNCA132221-IBu positive_interaction SmLNCA122774-IBu
SmLNCA132221-IBu positive_interaction SmLNCA179830
SmLNCA132221-IBu positive_interaction SmLNCA121328-IBu
SmLNCA132221-IBu positive_interaction SmLNCA120064-IBu
SmLNCA132221-IBu positive_interaction SmLNCA120291-IBu
SmLNCA132221-IBu positive_interaction SmLINC182219
SmLNCA132221-IBu positive_interaction SmLNCA117078-IBu
SmLNCA132221-IBu positive_interaction SmLINC100002121
SmLNCA132221-IBu positive_interaction SmLINC115491-IBu
SmLNCA132221-IBu positive_interaction SmLNCA114513-IBu
SmLNCA132221-IBu positive_interaction SmLNCA114511-IBu
SmLNCA132221-IBu positive_interaction SmLNCA114166-IBu
SmLNCA132221-IBu positive_interaction SmLNCA112048-IBu
SmLNCA132221-IBu positive_interaction SmLNCA111709-IBu
SmLNCA132221-IBu positive_interaction SmLNCS179185
SmLNCA132221-IBu positive_interaction SmLNCA107990-IBu
SmLNCA132221-IBu positive_interaction SmLNCA179560
SmLNCA132221-IBu positive_interaction SmLNCS179075
SmLNCA132221-IBu positive_interaction SmLNCA106195-IBu
SmLNCA132221-IBu positive_interaction SmLNCA104768-IBu
SmLNCA132221-IBu positive_interaction SmLNCA103943-IBu
SmLNCA132221-IBu positive_interaction SmLNCA102265-IBu
SmLINC129907-IBu positive_interaction SmLNCA177218-IBu
SmLINC129907-IBu positive_interaction SmLNCA179545
SmLINC129907-IBu positive_interaction SmLNCA173637-IBu
SmLINC129907-IBu positive_interaction SmLNCA173575-IBu
SmLINC129907-IBu positive_interaction SmLNCA173082-IBu
SmLINC129907-IBu positive_interaction SmLINC181531
SmLINC129907-IBu positive_interaction SmLINC168442-IBu
SmLINC129907-IBu positive_interaction SmLNCA179436
SmLINC129907-IBu positive_interaction SmLINC166225-IBu
SmLINC129907-IBu positive_interaction SmLINC179875
SmLINC129907-IBu positive_interaction SmLNCA162166-IBu
SmLINC129907-IBu positive_interaction SmLINC181402
SmLINC129907-IBu positive_interaction SmLNCS161888-IBu
SmLINC129907-IBu positive_interaction SmLNCA161736-IBu
SmLINC129907-IBu positive_interaction SmLINC159671-IBu
SmLINC129907-IBu positive_interaction SmLINC181328
SmLINC129907-IBu positive_interaction SmLINC179623
SmLINC129907-IBu positive_interaction SmLINC154580-IBu
SmLINC129907-IBu positive_interaction SmLINC153364-IBu
SmLINC129907-IBu positive_interaction SmLNCA152752-IBu
SmLINC129907-IBu positive_interaction SmLINC182085
SmLINC129907-IBu positive_interaction SmLNCS178989
SmLINC129907-IBu positive_interaction SmLINC179487
SmLINC129907-IBu positive_interaction SmLNCA150387-IBu
SmLINC129907-IBu positive_interaction SmLNCA149007-IBu
SmLINC129907-IBu positive_interaction SmLINC181091
SmLINC129907-IBu positive_interaction SmLINC179434
SmLINC129907-IBu positive_interaction SmLINC179448
SmLINC129907-IBu positive_interaction SmLINC182077
SmLINC129907-IBu positive_interaction SmLINC180973
SmLINC129907-IBu positive_interaction SmLINC146273-IBu
SmLINC129907-IBu positive_interaction SmLNCA179100
SmLINC129907-IBu positive_interaction SmLNCA141336-IBu
SmLINC129907-IBu positive_interaction SmLNCA140203-IBu
SmLINC129907-IBu positive_interaction SmLINC139569-IBu
SmLINC129907-IBu positive_interaction SmLINC180725
SmLINC129907-IBu positive_interaction SmLNCA131245-IBu
SmLINC129907-IBu positive_interaction SmLNCS130578-IBu
SmLINC129907-IBu positive_interaction SmLNCA124161-IBu
SmLINC129907-IBu positive_interaction SmLINC123208-IBu
SmLINC129907-IBu positive_interaction SmLNCA121328-IBu
SmLINC129907-IBu positive_interaction SmLINC181938
SmLINC129907-IBu positive_interaction SmLNCA120291-IBu
SmLINC129907-IBu positive_interaction SmLNCA179763
SmLINC129907-IBu positive_interaction SmLNCA113916-IBu
SmLINC129907-IBu positive_interaction SmLNCS179186
SmLINC129907-IBu positive_interaction SmLNCS179185
SmLINC129907-IBu positive_interaction SmLNCA111037-IBu
SmLINC129907-IBu positive_interaction SmLNCS179075
SmLINC129907-IBu positive_interaction SmLINC181454
SmLINC129907-IBu positive_interaction SmLINC181421
SmLINC129907-IBu positive_interaction SmLNCA104768-IBu
SmLINC129907-IBu positive_interaction SmLNCA103943-IBu
SmLINC129907-IBu positive_interaction SmLNCA102671-IBu
SmLINC129907-IBu positive_interaction SmLNCA102265-IBu
SmLNCA120291-IBu positive_interaction SmLNCS179161
SmLNCA120291-IBu positive_interaction SmLNCA178630-IBu
SmLNCA120291-IBu positive_interaction SmLNCA177218-IBu
SmLNCA120291-IBu positive_interaction SmLINC174798-IBu
SmLNCA120291-IBu positive_interaction SmLNCA174389-IBu
SmLNCA120291-IBu positive_interaction SmLNCA174018-IBu
SmLNCA120291-IBu positive_interaction SmLNCA179548
SmLNCA120291-IBu positive_interaction SmLNCA179545
SmLNCA120291-IBu positive_interaction SmLNCA173637-IBu
SmLNCA120291-IBu positive_interaction SmLNCA173575-IBu
SmLNCA120291-IBu positive_interaction SmLINC180082
SmLNCA120291-IBu positive_interaction SmLNCA173082-IBu
SmLNCA120291-IBu positive_interaction SmLNCA169370-IBu
SmLNCA120291-IBu positive_interaction SmLINC181531
SmLNCA120291-IBu positive_interaction SmLINC168442-IBu
SmLNCA120291-IBu positive_interaction SmLINC179973
SmLNCA120291-IBu positive_interaction SmLNCA167115-IBu
SmLNCA120291-IBu positive_interaction SmLNCA179436
SmLNCA120291-IBu positive_interaction SmLNCA166723-IBu
SmLNCA120291-IBu positive_interaction SmLINC179931
SmLNCA120291-IBu positive_interaction SmLINC181432
SmLNCA120291-IBu positive_interaction SmLINC179875
SmLNCA120291-IBu positive_interaction SmLNCA162166-IBu
SmLNCA120291-IBu positive_interaction SmLINC181402
SmLNCA120291-IBu positive_interaction SmLNCS161888-IBu
SmLNCA120291-IBu positive_interaction SmLINC159671-IBu
SmLNCA120291-IBu positive_interaction SmLNCA158484-IBu
SmLNCA120291-IBu positive_interaction SmLINC179635
SmLNCA120291-IBu positive_interaction SmLINC179623
SmLNCA120291-IBu positive_interaction SmLINC154580-IBu
SmLNCA120291-IBu positive_interaction SmLNCA152752-IBu
SmLNCA120291-IBu positive_interaction SmLINC182085
SmLNCA120291-IBu positive_interaction SmLNCS178989
SmLNCA120291-IBu positive_interaction SmLINC179487
SmLNCA120291-IBu positive_interaction SmLNCA150387-IBu
SmLNCA120291-IBu positive_interaction SmLNCA149007-IBu
SmLNCA120291-IBu positive_interaction SmLINC179429
SmLNCA120291-IBu positive_interaction SmLINC181091
SmLNCA120291-IBu positive_interaction SmLINC179434
SmLNCA120291-IBu positive_interaction SmLNCA148446-IBu
SmLNCA120291-IBu positive_interaction SmLINC179448
SmLNCA120291-IBu positive_interaction SmLINC181013
SmLNCA120291-IBu positive_interaction SmLINC182077
SmLNCA120291-IBu positive_interaction SmLINC179337
SmLNCA120291-IBu positive_interaction SmLINC180973
SmLNCA120291-IBu positive_interaction SmLNCA146570-IBu
SmLNCA120291-IBu positive_interaction SmLINC146169-IBu
SmLNCA120291-IBu positive_interaction SmLINC146273-IBu
SmLNCA120291-IBu positive_interaction SmLNCA179100
SmLNCA120291-IBu positive_interaction SmLNCA143319-IBu
SmLNCA120291-IBu positive_interaction SmLINC179254
SmLNCA120291-IBu positive_interaction SmLINC179247
SmLNCA120291-IBu positive_interaction SmLINC142087-IBu
SmLNCA120291-IBu positive_interaction SmLNCA141336-IBu
SmLNCA120291-IBu positive_interaction SmLNCA140203-IBu
SmLNCA120291-IBu positive_interaction SmLNCA139836-IBu
SmLNCA120291-IBu positive_interaction SmLINC139569-IBu
SmLNCA120291-IBu positive_interaction SmLINC182011
SmLNCA120291-IBu positive_interaction SmLINC180803
SmLNCA120291-IBu positive_interaction SmLINC134801-IBu
SmLNCA120291-IBu positive_interaction SmLINC180725
SmLNCA120291-IBu positive_interaction SmLNCA131245-IBu
SmLNCA120291-IBu positive_interaction SmLNCS130578-IBu
SmLNCA120291-IBu positive_interaction SmLINC178965
SmLNCA120291-IBu positive_interaction SmLNCS126036-IBu
SmLNCA120291-IBu positive_interaction SmLNCA178786
SmLNCA120291-IBu positive_interaction SmLNCA124424-IBu
SmLNCA120291-IBu positive_interaction SmLNCA124161-IBu
SmLNCA120291-IBu positive_interaction SmLNCA123379-IBu
SmLNCA120291-IBu positive_interaction SmLINC123208-IBu
SmLNCA120291-IBu positive_interaction SmLNCA122774-IBu
SmLNCA120291-IBu positive_interaction SmLINC180527
SmLNCA120291-IBu positive_interaction SmLNCA179830
SmLNCA120291-IBu positive_interaction SmLNCA121328-IBu
SmLNCA120291-IBu positive_interaction SmLINC181938
SmLNCA120291-IBu positive_interaction SmLNCA120064-IBu
SmLNCA120291-IBu positive_interaction SmLNCA120079-IBu
SmLNCA120291-IBu positive_interaction SmLNCA119317-IBu
SmLNCA120291-IBu positive_interaction SmLNCA179763
SmLNCA120291-IBu positive_interaction SmLNCA117078-IBu
SmLNCA120291-IBu positive_interaction SmLINC100002121
SmLNCA120291-IBu positive_interaction SmLINC115491-IBu
SmLNCA120291-IBu positive_interaction SmLNCA114511-IBu
SmLNCA120291-IBu positive_interaction SmLNCA114166-IBu
SmLNCA120291-IBu positive_interaction SmLNCA113916-IBu
SmLNCA120291-IBu positive_interaction SmLNCA112048-IBu
SmLNCA120291-IBu positive_interaction SmLNCS111880-IBu
SmLNCA120291-IBu positive_interaction SmLNCS179186
SmLNCA120291-IBu positive_interaction SmLNCA111709-IBu
SmLNCA120291-IBu positive_interaction SmLNCS179185
SmLNCA120291-IBu positive_interaction SmLNCA179660
SmLNCA120291-IBu positive_interaction SmLNCA111037-IBu
SmLNCA120291-IBu positive_interaction SmLINC180249
SmLNCA120291-IBu positive_interaction SmLINC181597
SmLNCA120291-IBu positive_interaction SmLNCA107990-IBu
SmLNCA120291-IBu positive_interaction SmLNCS179075
SmLNCA120291-IBu positive_interaction SmLINC181454
SmLNCA120291-IBu positive_interaction SmLINC181538
SmLNCA120291-IBu positive_interaction SmLINC181421
SmLNCA120291-IBu positive_interaction SmLNCA104768-IBu
SmLNCA120291-IBu positive_interaction SmLNCA103943-IBu
SmLNCA120291-IBu positive_interaction SmLINC180809
SmLNCA120291-IBu positive_interaction SmLNCS178880
SmLNCA120291-IBu positive_interaction SmLNCA102265-IBu
SmLNCA179763 positive_interaction SmLNCA177218-IBu
SmLNCA179763 positive_interaction SmLNCS174845-IBu
SmLNCA179763 positive_interaction SmLNCA175198-IBu
SmLNCA179763 positive_interaction SmLNCA179545
SmLNCA179763 positive_interaction SmLNCA173637-IBu
SmLNCA179763 positive_interaction SmLNCA173575-IBu
SmLNCA179763 positive_interaction SmLNCA173082-IBu
SmLNCA179763 positive_interaction SmLINC181531
SmLNCA179763 positive_interaction SmLNCS169015-IBu
SmLNCA179763 positive_interaction SmLINC179875
SmLNCA179763 positive_interaction SmLINC181402
SmLNCA179763 positive_interaction SmLNCS161888-IBu
SmLNCA179763 positive_interaction SmLINC159671-IBu
SmLNCA179763 positive_interaction SmLINC179623
SmLNCA179763 positive_interaction SmLINC154580-IBu
SmLNCA179763 positive_interaction SmLINC153364-IBu
SmLNCA179763 positive_interaction SmLNCA152752-IBu
SmLNCA179763 positive_interaction SmLINC182085
SmLNCA179763 positive_interaction SmLNCS178989
SmLNCA179763 positive_interaction SmLNCA150387-IBu
SmLNCA179763 positive_interaction SmLNCA149007-IBu
SmLNCA179763 positive_interaction SmLINC181091
SmLNCA179763 positive_interaction SmLINC179448
SmLNCA179763 positive_interaction SmLINC182077
SmLNCA179763 positive_interaction SmLINC180973
SmLNCA179763 positive_interaction SmLINC146169-IBu
SmLNCA179763 positive_interaction SmLINC146273-IBu
SmLNCA179763 positive_interaction SmLINC179254
SmLNCA179763 positive_interaction SmLINC179247
SmLNCA179763 positive_interaction SmLINC179222
SmLNCA179763 positive_interaction SmLNCA140203-IBu
SmLNCA179763 positive_interaction SmLNCS140274-IBu
SmLNCA179763 positive_interaction SmLINC139569-IBu
SmLNCA179763 positive_interaction SmLINC182011
SmLNCA179763 positive_interaction SmLINC179179
SmLNCA179763 positive_interaction SmLINC180803
SmLNCA179763 positive_interaction SmLNCA131245-IBu
SmLNCA179763 positive_interaction SmLNCS130578-IBu
SmLNCA179763 positive_interaction SmLNCA178875
SmLNCA179763 positive_interaction SmLNCA124161-IBu
SmLNCA179763 positive_interaction SmLINC123208-IBu
SmLNCA179763 positive_interaction SmLNCA122275-IBu
SmLNCA179763 positive_interaction SmLINC181938
SmLNCA179763 positive_interaction SmLINC115491-IBu
SmLNCA179763 positive_interaction SmLNCA113916-IBu
SmLNCA179763 positive_interaction SmLNCS179186
SmLNCA179763 positive_interaction SmLNCS179185
SmLNCA179763 positive_interaction SmLNCA111037-IBu
SmLNCA179763 positive_interaction SmLNCS179075
SmLNCA179763 positive_interaction SmLINC181454
SmLNCA179763 positive_interaction SmLINC181421
SmLNCA179763 positive_interaction SmLNCS105401-IBu
SmLNCA179763 positive_interaction SmLNCA104768-IBu
SmLNCA179763 positive_interaction SmLNCA103943-IBu
SmLNCA179763 positive_interaction SmLNCA102671-IBu
SmLNCA179763 positive_interaction SmLNCA102265-IBu
SmLNCA104768-IBu positive_interaction SmLNCS179161
SmLNCA104768-IBu positive_interaction SmLINC180203
SmLNCA104768-IBu positive_interaction SmLNCA178630-IBu
SmLNCA104768-IBu positive_interaction SmLNCA177069-IBu
SmLNCA104768-IBu positive_interaction SmLNCA177218-IBu
SmLNCA104768-IBu positive_interaction SmLNCS174845-IBu
SmLNCA104768-IBu positive_interaction SmLNCA175198-IBu
SmLNCA104768-IBu positive_interaction SmLINC174798-IBu
SmLNCA104768-IBu positive_interaction SmLNCA174389-IBu
SmLNCA104768-IBu positive_interaction SmLNCA174018-IBu
SmLNCA104768-IBu positive_interaction SmLNCA179548
SmLNCA104768-IBu positive_interaction SmLNCA179545
SmLNCA104768-IBu positive_interaction SmLNCA173529-IBu
SmLNCA104768-IBu positive_interaction SmLNCA173637-IBu
SmLNCA104768-IBu positive_interaction SmLNCA173575-IBu
SmLNCA104768-IBu positive_interaction SmLINC180082
SmLNCA104768-IBu positive_interaction SmLNCA173082-IBu
SmLNCA104768-IBu positive_interaction SmLNCA169370-IBu
SmLNCA104768-IBu positive_interaction SmLINC181531
SmLNCA104768-IBu positive_interaction SmLINC168442-IBu
SmLNCA104768-IBu positive_interaction SmLINC179973
SmLNCA104768-IBu positive_interaction SmLNCA179436
SmLNCA104768-IBu positive_interaction SmLNCA166723-IBu
SmLNCA104768-IBu positive_interaction SmLINC179931
SmLNCA104768-IBu positive_interaction SmLINC166225-IBu
SmLNCA104768-IBu positive_interaction SmLNCA179399
SmLNCA104768-IBu positive_interaction SmLINC179875
SmLNCA104768-IBu positive_interaction SmLNCA162166-IBu
SmLNCA104768-IBu positive_interaction SmLINC181402
SmLNCA104768-IBu positive_interaction SmLNCS161888-IBu
SmLNCA104768-IBu positive_interaction SmLNCA161736-IBu
SmLNCA104768-IBu positive_interaction SmLINC159671-IBu
SmLNCA104768-IBu positive_interaction SmLINC181328
SmLNCA104768-IBu positive_interaction SmLINC179635
SmLNCA104768-IBu positive_interaction SmLNCA156152-IBu
SmLNCA104768-IBu positive_interaction SmLINC179623
SmLNCA104768-IBu positive_interaction SmLINC154580-IBu
SmLNCA104768-IBu positive_interaction SmLNCA179255
SmLNCA104768-IBu positive_interaction SmLINC153364-IBu
SmLNCA104768-IBu positive_interaction SmLNCA152752-IBu
SmLNCA104768-IBu positive_interaction SmLINC182085
SmLNCA104768-IBu positive_interaction SmLNCS178989
SmLNCA104768-IBu positive_interaction SmLINC179487
SmLNCA104768-IBu positive_interaction SmLNCA179198
SmLNCA104768-IBu positive_interaction SmLNCA150387-IBu
SmLNCA104768-IBu positive_interaction SmLNCA149007-IBu
SmLNCA104768-IBu positive_interaction SmLINC179429
SmLNCA104768-IBu positive_interaction SmLINC181091
SmLNCA104768-IBu positive_interaction SmLINC179434
SmLNCA104768-IBu positive_interaction SmLNCA148446-IBu
SmLNCA104768-IBu positive_interaction SmLINC179448
SmLNCA104768-IBu positive_interaction SmLINC181013
SmLNCA104768-IBu positive_interaction SmLINC182077
SmLNCA104768-IBu positive_interaction SmLINC179337
SmLNCA104768-IBu positive_interaction SmLINC180973
SmLNCA104768-IBu positive_interaction SmLNCA146570-IBu
SmLNCA104768-IBu positive_interaction SmLINC146169-IBu
SmLNCA104768-IBu positive_interaction SmLNCA146310-IBu
SmLNCA104768-IBu positive_interaction SmLNCA145706-IBu
SmLNCA104768-IBu positive_interaction SmLINC146273-IBu
SmLNCA104768-IBu positive_interaction SmLNCA179100
SmLNCA104768-IBu positive_interaction SmLNCA143319-IBu
SmLNCA104768-IBu positive_interaction SmLNCS144387-IBu
SmLNCA104768-IBu positive_interaction SmLINC179254
SmLNCA104768-IBu positive_interaction SmLINC179247
SmLNCA104768-IBu positive_interaction SmLINC142087-IBu
SmLNCA104768-IBu positive_interaction SmLNCA141336-IBu
SmLNCA104768-IBu positive_interaction SmLNCA179051
SmLNCA104768-IBu positive_interaction SmLINC179222
SmLNCA104768-IBu positive_interaction SmLNCA140203-IBu
SmLNCA104768-IBu positive_interaction SmLINC139569-IBu
SmLNCA104768-IBu positive_interaction SmLINC179167
SmLNCA104768-IBu positive_interaction SmLINC182011
SmLNCA104768-IBu positive_interaction SmLINC180803
SmLNCA104768-IBu positive_interaction SmLINC134801-IBu
SmLNCA104768-IBu positive_interaction SmLINC180725
SmLNCA104768-IBu positive_interaction SmLNCA131245-IBu
SmLNCA104768-IBu positive_interaction SmLNCS130578-IBu
SmLNCA104768-IBu positive_interaction SmLNCA178882
SmLNCA104768-IBu positive_interaction SmLNCA178875
SmLNCA104768-IBu positive_interaction SmLINC178965
SmLNCA104768-IBu positive_interaction SmLNCA128342-IBu
SmLNCA104768-IBu positive_interaction SmLINC178884
SmLNCA104768-IBu positive_interaction SmLNCS126036-IBu
SmLNCA104768-IBu positive_interaction SmLNCA178786
SmLNCA104768-IBu positive_interaction SmLNCA124424-IBu
SmLNCA104768-IBu positive_interaction SmLNCA124161-IBu
SmLNCA104768-IBu positive_interaction SmLNCA123379-IBu
SmLNCA104768-IBu positive_interaction SmLINC123208-IBu
SmLNCA104768-IBu positive_interaction SmLINC180527
SmLNCA104768-IBu positive_interaction SmLNCA179830
SmLNCA104768-IBu positive_interaction SmLNCA122275-IBu
SmLNCA104768-IBu positive_interaction SmLINC121615-IBu
SmLNCA104768-IBu positive_interaction SmLNCA179815
SmLNCA104768-IBu positive_interaction SmLINC180500
SmLNCA104768-IBu positive_interaction SmLNCA121328-IBu
SmLNCA104768-IBu positive_interaction SmLINC181938
SmLNCA104768-IBu positive_interaction SmLINC120456-IBu
SmLNCA104768-IBu positive_interaction SmLNCA120064-IBu
SmLNCA104768-IBu positive_interaction SmLNCA119317-IBu
SmLNCA104768-IBu positive_interaction SmLNCA117078-IBu
SmLNCA104768-IBu positive_interaction SmLINC180350
SmLNCA104768-IBu positive_interaction SmLINC115491-IBu
SmLNCA104768-IBu positive_interaction SmLNCA114166-IBu
SmLNCA104768-IBu positive_interaction SmLNCA113916-IBu
SmLNCA104768-IBu positive_interaction SmLINC180293
SmLNCA104768-IBu positive_interaction SmLNCA112854-IBu
SmLNCA104768-IBu positive_interaction SmLNCA112048-IBu
SmLNCA104768-IBu positive_interaction SmLNCS111880-IBu
SmLNCA104768-IBu positive_interaction SmLNCS179186
SmLNCA104768-IBu positive_interaction SmLNCA111709-IBu
SmLNCA104768-IBu positive_interaction SmLNCS179185
SmLNCA104768-IBu positive_interaction SmLNCA179660
SmLNCA104768-IBu positive_interaction SmLNCA111037-IBu
SmLNCA104768-IBu positive_interaction SmLINC180249
SmLNCA104768-IBu positive_interaction SmLINC181597
SmLNCA104768-IBu positive_interaction SmLNCA107990-IBu
SmLNCA104768-IBu positive_interaction SmLNCS179075
SmLNCA104768-IBu positive_interaction SmLINC181454
SmLNCA104768-IBu positive_interaction SmLINC181538
SmLNCA104768-IBu positive_interaction SmLINC181421
SmLNCA104768-IBu positive_interaction SmLNCS105401-IBu
SmLNCA104768-IBu positive_interaction SmLNCA103943-IBu
SmLNCA104768-IBu positive_interaction SmLINC180809
SmLNCA104768-IBu positive_interaction SmLNCS178880
SmLNCA104768-IBu positive_interaction SmLNCA102671-IBu
SmLNCA104768-IBu positive_interaction SmLNCA102265-IBu
SmLINC102090-IBu positive_interaction SmLNCS179073
SmLINC179188 positive_interaction SmLINC180595
SmLNCA162835-IBu positive_interaction SmLNCA152628-IBu
SmLNCA162835-IBu positive_interaction SmLNCA138910-IBu
SmLNCA162835-IBu positive_interaction SmLNCA178942
SmLNCA162835-IBu positive_interaction SmLNCA178940
SmLNCA162835-IBu positive_interaction SmLNCA178939
SmLNCA162835-IBu positive_interaction SmLNCA111563-IBu
SmLNCA162835-IBu positive_interaction SmLNCA107508-IBu
SmLNCA162835-IBu positive_interaction SmLNCA105106-IBu
SmLNCA162835-IBu positive_interaction SmLNCA105097-IBu
SmLNCA162835-IBu positive_interaction SmLNCA102073-IBu
SmLNCA153124-IBu positive_interaction SmLNCA138910-IBu
SmLNCA153124-IBu positive_interaction SmLNCA107508-IBu
SmLNCA153124-IBu positive_interaction SmLNCA105106-IBu
SmLNCA153124-IBu positive_interaction SmLNCA103016-IBu
SmLNCA153124-IBu positive_interaction SmLNCA102073-IBu
SmLNCA138910-IBu positive_interaction SmLNCA107508-IBu
SmLNCA138910-IBu positive_interaction SmLNCA105106-IBu
SmLNCA138910-IBu positive_interaction SmLNCA103016-IBu
SmLNCA138910-IBu positive_interaction SmLNCA102073-IBu
SmLNCA135745-IBu positive_interaction SmLNCA102073-IBu
SmLNCA111563-IBu positive_interaction SmLNCA152628-IBu
SmLNCA111563-IBu positive_interaction SmLNCA178942
SmLNCA111563-IBu positive_interaction SmLNCA178940
SmLNCA111563-IBu positive_interaction SmLNCA178939
SmLNCA111563-IBu positive_interaction SmLNCA105097-IBu
SmLNCA111563-IBu positive_interaction SmLNCA102073-IBu
SmLNCA107508-IBu positive_interaction SmLNCA178942
SmLNCA107508-IBu positive_interaction SmLNCA178940
SmLNCA107508-IBu positive_interaction SmLNCA178939
SmLNCA107508-IBu positive_interaction SmLNCA105106-IBu
SmLNCA107508-IBu positive_interaction SmLNCA102073-IBu
SmLNCA105106-IBu positive_interaction SmLNCA102073-IBu
SmLNCA105097-IBu positive_interaction SmLNCA103016-IBu
SmLNCA105097-IBu positive_interaction SmLNCA102073-IBu
SmLNCA103016-IBu positive_interaction SmLNCA102073-IBu
SmLINC182146 positive_interaction SmLNCS173616-IBu
SmLINC182146 positive_interaction SmLNCA171901-IBu
SmLINC182146 positive_interaction SmLNCA172217-IBu
SmLINC182146 positive_interaction SmLINC180885
SmLINC182146 positive_interaction SmLNCA126210-IBu
SmLINC182146 positive_interaction SmLINC180540
SmLINC182146 positive_interaction SmLNCA121761-IBu
SmLINC182146 positive_interaction SmLNCA121149-IBu
SmLINC182146 positive_interaction SmLNCA179805
SmLINC182146 positive_interaction SmLINC180399
SmLINC182146 positive_interaction SmLNCA110494-IBu
SmLINC182146 positive_interaction SmLNCA101941-IBu
SmLINC180540 positive_interaction SmLNCS173616-IBu
SmLINC180540 positive_interaction SmLNCA179442
SmLINC180540 positive_interaction SmLNCA166810-IBu
SmLINC180540 positive_interaction SmLNCA165644-IBu
SmLINC180540 positive_interaction SmLNCS179049
SmLINC180540 positive_interaction SmLNCA179235
SmLINC180540 positive_interaction SmLINC153354-IBu
SmLINC180540 positive_interaction SmLNCA179105
SmLINC180540 positive_interaction SmLINC180885
SmLINC180540 positive_interaction SmLNCS178894
SmLINC180540 positive_interaction SmLNCA132498-IBu
SmLINC180540 positive_interaction SmLNCS131797-IBu
SmLINC180540 positive_interaction SmLNCA126210-IBu
SmLINC180540 positive_interaction SmLINC180508
SmLINC180540 positive_interaction SmLINC180506
SmLINC180540 positive_interaction SmLINC180503
SmLINC180540 positive_interaction SmLINC180497
SmLINC180540 positive_interaction SmLINC180509
SmLINC180540 positive_interaction SmLINC180504
SmLINC180540 positive_interaction SmLINC181950
SmLINC180540 positive_interaction SmLNCA121149-IBu
SmLINC180540 positive_interaction SmLNCA179805
SmLINC180540 positive_interaction SmLINC182206
SmLINC180540 positive_interaction SmLINC180399
SmLINC180540 positive_interaction SmLINC182197
SmLINC180540 positive_interaction SmLNCA106546-IBu
SmLINC180540 positive_interaction SmLNCA105957-IBu
SmLINC180540 positive_interaction SmLNCA105443-IBu
SmLINC180540 positive_interaction SmLNCA101941-IBu
SmLNCA105443-IBu positive_interaction SmLNCA177343-IBu
SmLNCA105443-IBu positive_interaction SmLNCA176116-IBu
SmLNCA105443-IBu positive_interaction SmLINC174185-IBu
SmLNCA105443-IBu positive_interaction SmLNCS173616-IBu
SmLNCA105443-IBu positive_interaction SmLNCA172913-IBu
SmLNCA105443-IBu positive_interaction SmLNCA172454-IBu
SmLNCA105443-IBu positive_interaction SmLINC181569
SmLNCA105443-IBu positive_interaction SmLINC180054
SmLNCA105443-IBu positive_interaction SmLNCA169221-IBu
SmLNCA105443-IBu positive_interaction SmLNCA168978-IBu
SmLNCA105443-IBu positive_interaction SmLNCA166763-IBu
SmLNCA105443-IBu positive_interaction SmLNCA166810-IBu
SmLNCA105443-IBu positive_interaction SmLNCA165644-IBu
SmLNCA105443-IBu positive_interaction SmLNCA164085-IBu
SmLNCA105443-IBu positive_interaction SmLNCA163554-IBu
SmLNCA105443-IBu positive_interaction SmLINC179782
SmLNCA105443-IBu positive_interaction SmLNCS179049
SmLNCA105443-IBu positive_interaction SmLNCS179048
SmLNCA105443-IBu positive_interaction SmLINC158111-IBu
SmLNCA105443-IBu positive_interaction SmLNCA157588-IBu
SmLNCA105443-IBu positive_interaction SmLNCA154739-IBu
SmLNCA105443-IBu positive_interaction SmLINC153354-IBu
SmLNCA105443-IBu positive_interaction SmLNCA152313-IBu
SmLNCA105443-IBu positive_interaction SmLNCA149817-IBu
SmLNCA105443-IBu positive_interaction SmLINC179399
SmLNCA105443-IBu positive_interaction SmLNCA145716-IBu
SmLNCA105443-IBu positive_interaction SmLINC179300
SmLNCA105443-IBu positive_interaction SmLNCA145085-IBu
SmLNCA105443-IBu positive_interaction SmLINC180905
SmLNCA105443-IBu positive_interaction SmLINC179242
SmLNCA105443-IBu positive_interaction SmLINC179236
SmLNCA105443-IBu positive_interaction SmLNCA179054
SmLNCA105443-IBu positive_interaction SmLNCA141137-IBu
SmLNCA105443-IBu positive_interaction SmLNCA140633-IBu
SmLNCA105443-IBu positive_interaction SmLINC180885
SmLNCA105443-IBu positive_interaction SmLNCA138960-IBu
SmLNCA105443-IBu positive_interaction SmLINC180856
SmLNCA105443-IBu positive_interaction SmLINC180852
SmLNCA105443-IBu positive_interaction SmLINC137979-IBu
SmLNCA105443-IBu positive_interaction SmLNCA134894-IBu
SmLNCA105443-IBu positive_interaction SmLNCS178894
SmLNCA105443-IBu positive_interaction SmLNCA132242-IBu
SmLNCA105443-IBu positive_interaction SmLNCA132498-IBu
SmLNCA105443-IBu positive_interaction SmLNCS131797-IBu
SmLNCA105443-IBu positive_interaction SmLNCA130517-IBu
SmLNCA105443-IBu positive_interaction SmLINC126963-IBu
SmLNCA105443-IBu positive_interaction SmLNCA126210-IBu
SmLNCA105443-IBu positive_interaction SmLNCA124405-IBu
SmLNCA105443-IBu positive_interaction SmLNCA122176-IBu
SmLNCA105443-IBu positive_interaction SmLINC180505
SmLNCA105443-IBu positive_interaction SmLINC180508
SmLNCA105443-IBu positive_interaction SmLINC180506
SmLNCA105443-IBu positive_interaction SmLINC180514
SmLNCA105443-IBu positive_interaction SmLINC180503
SmLNCA105443-IBu positive_interaction SmLINC180497
SmLNCA105443-IBu positive_interaction SmLINC180509
SmLNCA105443-IBu positive_interaction SmLINC180504
SmLNCA105443-IBu positive_interaction SmLINC181950
SmLNCA105443-IBu positive_interaction SmLNCA121150-IBu
SmLNCA105443-IBu positive_interaction SmLNCA121149-IBu
SmLNCA105443-IBu positive_interaction SmLNCA120810-IBu
SmLNCA105443-IBu positive_interaction SmLNCA179805
SmLNCA105443-IBu positive_interaction SmLINC180463
SmLNCA105443-IBu positive_interaction SmLINC182207
SmLNCA105443-IBu positive_interaction SmLINC182206
SmLNCA105443-IBu positive_interaction SmLINC180399
SmLNCA105443-IBu positive_interaction SmLINC182197
SmLNCA105443-IBu positive_interaction SmLNCA118906-IBu
SmLNCA105443-IBu positive_interaction SmLNCA116458-IBu
SmLNCA105443-IBu positive_interaction SmLNCA116441-IBu
SmLNCA105443-IBu positive_interaction SmLNCA113455-IBu
SmLNCA105443-IBu positive_interaction SmLINC180292
SmLNCA105443-IBu positive_interaction SmLINC180282
SmLNCA105443-IBu positive_interaction SmLNCA112036-IBu
SmLNCA105443-IBu positive_interaction SmLNCA110494-IBu
SmLNCA105443-IBu positive_interaction SmLINC181695
SmLNCA105443-IBu positive_interaction SmLNCA106546-IBu
SmLNCA105443-IBu positive_interaction SmLNCA105957-IBu
SmLNCA105443-IBu positive_interaction SmLINC179312
SmLNCA105443-IBu positive_interaction SmLNCA102193-IBu
SmLNCA105443-IBu positive_interaction SmLNCA101941-IBu
SmLNCA171813-IBu positive_interaction SmLINC180206
SmLNCA171813-IBu positive_interaction SmLNCA175731-IBu
SmLNCA171813-IBu positive_interaction SmLNCA168857-IBu
SmLNCA171813-IBu positive_interaction SmLNCA167403-IBu
SmLNCA171813-IBu positive_interaction SmLNCA166640-IBu
SmLNCA171813-IBu positive_interaction SmLINC179896
SmLNCA171813-IBu positive_interaction SmLNCA179391
SmLNCA171813-IBu positive_interaction SmLINC181286
SmLNCA171813-IBu positive_interaction SmLNCA157032-IBu
SmLNCA171813-IBu positive_interaction SmLNCA155741-IBu
SmLNCA171813-IBu positive_interaction SmLNCA179247
SmLNCA171813-IBu positive_interaction SmLNCA148879-IBu
SmLNCA171813-IBu positive_interaction SmLNCA140288-IBu
SmLNCA171813-IBu positive_interaction SmLNCA136066-IBu
SmLNCA171813-IBu positive_interaction SmLNCA134636-IBu
SmLNCA171813-IBu positive_interaction SmLNCA130857-IBu
SmLNCA171813-IBu positive_interaction SmLINC178925
SmLNCA171813-IBu positive_interaction SmLINC178927
SmLNCA171813-IBu positive_interaction SmLNCS178824
SmLNCA171813-IBu positive_interaction SmLNCA123528-IBu
SmLNCA171813-IBu positive_interaction SmLINC181863
SmLNCA171813-IBu positive_interaction SmLNCA115426-IBu
SmLNCA171813-IBu positive_interaction SmLNCA110286-IBu
SmLNCA171813-IBu positive_interaction SmLNCA103747-IBu
SmLNCA171813-IBu positive_interaction SmLNCA178789
SmLNCA167947-IBu positive_interaction SmLNCA174558-IBu
SmLNCA167947-IBu positive_interaction SmLNCA165723-IBu
SmLNCA167947-IBu positive_interaction SmLNCA157032-IBu
SmLNCA167947-IBu positive_interaction SmLNCA153438-IBu
SmLNCA167947-IBu positive_interaction SmLINC179574
SmLNCA167947-IBu positive_interaction SmLNCA134777-IBu
SmLNCA167947-IBu positive_interaction SmLNCA115922-IBu
SmLNCA167947-IBu positive_interaction SmLNCA109115-IBu
SmLNCA167947-IBu positive_interaction SmLNCA178789
SmLINC181863 positive_interaction SmLINC180206
SmLINC181863 positive_interaction SmLINC181705
SmLINC181863 positive_interaction SmLNCA164902-IBu
SmLINC181863 positive_interaction SmLNCA179391
SmLINC181863 positive_interaction SmLINC182129
SmLINC181863 positive_interaction SmLINC181286
SmLINC181863 positive_interaction SmLNCA157032-IBu
SmLINC181863 positive_interaction SmLNCA153438-IBu
SmLINC181863 positive_interaction SmLNCA148164-IBu
SmLINC181863 positive_interaction SmLNCA140288-IBu
SmLINC181863 positive_interaction SmLNCA130857-IBu
SmLINC181863 positive_interaction SmLNCA130892-IBu
SmLINC181863 positive_interaction SmLINC130115-IBu
SmLINC181863 positive_interaction SmLNCS127261-IBu
SmLINC181863 positive_interaction SmLNCS178824
SmLINC181863 positive_interaction SmLNCA119652-IBu
SmLINC181863 positive_interaction SmLNCA110905-IBu
SmLINC181863 positive_interaction SmLNCS108137-IBu
SmLINC181863 positive_interaction SmLNCA179334
SmLINC181863 positive_interaction SmLNCA102571-IBu
SmLINC181863 positive_interaction SmLNCA178789
SmLNCA172027-IBu positive_interaction SmLNCA178407-IBu
SmLNCA172027-IBu positive_interaction SmLINC177448-IBu
SmLNCA172027-IBu positive_interaction SmLINC180127
SmLNCA172027-IBu positive_interaction SmLNCA175208-IBu
SmLNCA172027-IBu positive_interaction SmLNCA174411-IBu
SmLNCA172027-IBu positive_interaction SmLINC181568
SmLNCA172027-IBu positive_interaction SmLINC171800-IBu
SmLNCA172027-IBu positive_interaction SmLINC180048
SmLNCA172027-IBu positive_interaction SmLINC181551
SmLNCA172027-IBu positive_interaction SmLNCA170480-IBu
SmLNCA172027-IBu positive_interaction SmLNCA170099-IBu
SmLNCA172027-IBu positive_interaction SmLINC179962
SmLNCA172027-IBu positive_interaction SmLNCS164901-IBu
SmLNCA172027-IBu positive_interaction SmLNCA164256-IBu
SmLNCA172027-IBu positive_interaction SmLINC181431
SmLNCA172027-IBu positive_interaction SmLINC164599-IBu
SmLNCA172027-IBu positive_interaction SmLINC179869
SmLNCA172027-IBu positive_interaction SmLINC181363
SmLNCA172027-IBu positive_interaction SmLNCS158631-IBu
SmLNCA172027-IBu positive_interaction SmLNCA157703-IBu
SmLNCA172027-IBu positive_interaction SmLNCA155737-IBu
SmLNCA172027-IBu positive_interaction SmLNCA155872-IBu
SmLNCA172027-IBu positive_interaction SmLNCA154183-IBu
SmLNCA172027-IBu positive_interaction SmLNCA153653-IBu
SmLNCA172027-IBu positive_interaction SmLINC181198
SmLNCA172027-IBu positive_interaction SmLNCA152251-IBu
SmLNCA172027-IBu positive_interaction SmLINC179439
SmLNCA172027-IBu positive_interaction SmLNCS178976
SmLNCA172027-IBu positive_interaction SmLNCA149317-IBu
SmLNCA172027-IBu positive_interaction SmLNCA147647-IBu
SmLNCA172027-IBu positive_interaction SmLNCS178949
SmLNCA172027-IBu positive_interaction SmLNCS143687-IBu
SmLNCA172027-IBu positive_interaction SmLNCS178935
SmLNCA172027-IBu positive_interaction SmLINC179221
SmLNCA172027-IBu positive_interaction SmLNCA179032
SmLNCA172027-IBu positive_interaction SmLNCA139003-IBu
SmLNCA172027-IBu positive_interaction SmLINC138658-IBu
SmLNCA172027-IBu positive_interaction SmLINC182008
SmLNCA172027-IBu positive_interaction SmLNCA136741-IBu
SmLNCA172027-IBu positive_interaction SmLNCA178988
SmLNCA172027-IBu positive_interaction SmLNCA178921
SmLNCA172027-IBu positive_interaction SmLINC131562-IBu
SmLNCA172027-IBu positive_interaction SmLINC179007
SmLNCA172027-IBu positive_interaction SmLINC178977
SmLNCA172027-IBu positive_interaction SmLNCA123339-IBu
SmLNCA172027-IBu positive_interaction SmLNCA120115-IBu
SmLNCA172027-IBu positive_interaction SmLNCA120303-IBu
SmLNCA172027-IBu positive_interaction SmLINC181849
SmLNCA172027-IBu positive_interaction SmLINC181831
SmLNCA172027-IBu positive_interaction SmLNCA116350-IBu
SmLNCA172027-IBu positive_interaction SmLNCA116351-IBu
SmLNCA172027-IBu positive_interaction SmLNCA113974-IBu
SmLNCA172027-IBu positive_interaction SmLNCA111742-IBu
SmLNCA172027-IBu positive_interaction SmLNCA108919-IBu
SmLNCA172027-IBu positive_interaction SmLINC107239-IBu
SmLNCA172027-IBu positive_interaction SmLNCA104264-IBu
SmLNCA172027-IBu positive_interaction SmLINC101659-IBu
SmLNCA152251-IBu positive_interaction SmLINC138658-IBu
SmLNCA152251-IBu positive_interaction SmLINC182008
SmLNCA152251-IBu positive_interaction SmLINC131562-IBu
SmLNCA152251-IBu positive_interaction SmLNCA123339-IBu
SmLNCA152251-IBu positive_interaction SmLNCA116350-IBu
SmLNCA152251-IBu positive_interaction SmLNCA108919-IBu
SmLNCA152251-IBu positive_interaction SmLINC101659-IBu
SmLINC131562-IBu positive_interaction SmLINC177448-IBu
SmLINC131562-IBu positive_interaction SmLINC180127
SmLINC131562-IBu positive_interaction SmLNCA172295-IBu
SmLINC131562-IBu positive_interaction SmLINC171800-IBu
SmLINC131562-IBu positive_interaction SmLINC180048
SmLINC131562-IBu positive_interaction SmLINC164835-IBu
SmLINC131562-IBu positive_interaction SmLNCS164901-IBu
SmLINC131562-IBu positive_interaction SmLINC181431
SmLINC131562-IBu positive_interaction SmLINC179869
SmLINC131562-IBu positive_interaction SmLINC179769
SmLINC131562-IBu positive_interaction SmLNCS158631-IBu
SmLINC131562-IBu positive_interaction SmLNCA155737-IBu
SmLINC131562-IBu positive_interaction SmLNCA154183-IBu
SmLINC131562-IBu positive_interaction SmLINC181198
SmLINC131562-IBu positive_interaction SmLINC179439
SmLINC131562-IBu positive_interaction SmLNCS178976
SmLINC131562-IBu positive_interaction SmLNCA147647-IBu
SmLINC131562-IBu positive_interaction SmLNCS178949
SmLINC131562-IBu positive_interaction SmLINC179221
SmLINC131562-IBu positive_interaction SmLNCA139003-IBu
SmLINC131562-IBu positive_interaction SmLINC138658-IBu
SmLINC131562-IBu positive_interaction SmLINC182008
SmLINC131562-IBu positive_interaction SmLNCA178921
SmLINC131562-IBu positive_interaction SmLINC179007
SmLINC131562-IBu positive_interaction SmLNCA123339-IBu
SmLINC131562-IBu positive_interaction SmLNCA120115-IBu
SmLINC131562-IBu positive_interaction SmLINC180465
SmLINC131562-IBu positive_interaction SmLINC181849
SmLINC131562-IBu positive_interaction SmLNCA116350-IBu
SmLINC131562-IBu positive_interaction SmLNCA113974-IBu
SmLINC131562-IBu positive_interaction SmLNCA111742-IBu
SmLINC131562-IBu positive_interaction SmLNCA179666
SmLINC131562-IBu positive_interaction SmLNCA108919-IBu
SmLINC131562-IBu positive_interaction SmLINC101659-IBu
SmLNCA123339-IBu positive_interaction SmLINC177448-IBu
SmLNCA123339-IBu positive_interaction SmLNCA175208-IBu
SmLNCA123339-IBu positive_interaction SmLINC181568
SmLNCA123339-IBu positive_interaction SmLINC171800-IBu
SmLNCA123339-IBu positive_interaction SmLINC180048
SmLNCA123339-IBu positive_interaction SmLINC181551
SmLNCA123339-IBu positive_interaction SmLNCA170480-IBu
SmLNCA123339-IBu positive_interaction SmLINC179962
SmLNCA123339-IBu positive_interaction SmLNCA164256-IBu
SmLNCA123339-IBu positive_interaction SmLINC181431
SmLNCA123339-IBu positive_interaction SmLINC164599-IBu
SmLNCA123339-IBu positive_interaction SmLINC179869
SmLNCA123339-IBu positive_interaction SmLNCS158631-IBu
SmLNCA123339-IBu positive_interaction SmLNCA157703-IBu
SmLNCA123339-IBu positive_interaction SmLNCA154183-IBu
SmLNCA123339-IBu positive_interaction SmLINC181198
SmLNCA123339-IBu positive_interaction SmLINC179439
SmLNCA123339-IBu positive_interaction SmLNCS178976
SmLNCA123339-IBu positive_interaction SmLNCA149317-IBu
SmLNCA123339-IBu positive_interaction SmLNCS178935
SmLNCA123339-IBu positive_interaction SmLNCA139003-IBu
SmLNCA123339-IBu positive_interaction SmLINC138658-IBu
SmLNCA123339-IBu positive_interaction SmLINC182008
SmLNCA123339-IBu positive_interaction SmLNCA178988
SmLNCA123339-IBu positive_interaction SmLINC179007
SmLNCA123339-IBu positive_interaction SmLINC178977
SmLNCA123339-IBu positive_interaction SmLNCA120303-IBu
SmLNCA123339-IBu positive_interaction SmLINC181849
SmLNCA123339-IBu positive_interaction SmLINC181831
SmLNCA123339-IBu positive_interaction SmLNCA116350-IBu
SmLNCA123339-IBu positive_interaction SmLNCA113974-IBu
SmLNCA123339-IBu positive_interaction SmLNCA111742-IBu
SmLNCA123339-IBu positive_interaction SmLNCA108919-IBu
SmLNCA123339-IBu positive_interaction SmLNCA104264-IBu
SmLNCA123339-IBu positive_interaction SmLINC101659-IBu
SmLNCA179622 positive_interaction SmLNCA179611
SmLNCA179622 positive_interaction SmLNCA171721-IBu
SmLNCA179622 positive_interaction SmLNCA169735-IBu
SmLNCA179622 positive_interaction SmLINC165357-IBu
SmLNCA179622 positive_interaction SmLNCA163550-IBu
SmLNCA179622 positive_interaction SmLNCA162438-IBu
SmLNCA179622 positive_interaction SmLNCA161599-IBu
SmLNCA179622 positive_interaction SmLNCA160958-IBu
SmLNCA179622 positive_interaction SmLINC159198-IBu
SmLNCA179622 positive_interaction SmLNCA152962-IBu
SmLNCA179622 positive_interaction SmLNCA179214
SmLNCA179622 positive_interaction SmLINC144927-IBu
SmLNCA179622 positive_interaction SmLNCA144745-IBu
SmLNCA179622 positive_interaction SmLINC179283
SmLNCA179622 positive_interaction SmLNCA141547-IBu
SmLNCA179622 positive_interaction SmLINC179226
SmLNCA179622 positive_interaction SmLINC180811
SmLNCA179622 positive_interaction SmLNCA135536-IBu
SmLNCA179622 positive_interaction SmLINC178932
SmLNCA179622 positive_interaction SmLINC127956-IBu
SmLNCA179622 positive_interaction SmLINC178840
SmLNCA179622 positive_interaction SmLNCA123859-IBu
SmLNCA179622 positive_interaction SmLNCA122787-IBu
SmLNCA179622 positive_interaction SmLNCA116325-IBu
SmLNCA179622 positive_interaction SmLNCA113072-IBu
SmLNCA179622 positive_interaction SmLNCA111685-IBu
SmLNCA179622 positive_interaction SmLNCA179656
SmLNCA179622 positive_interaction SmLNCA108411-IBu
SmLNCA179622 positive_interaction SmLNCA101664-IBu
SmLINC180571 positive_interaction SmLINC178252-IBu
SmLINC180571 positive_interaction SmLNCA176116-IBu
SmLINC180571 positive_interaction SmLNCA175731-IBu
SmLINC180571 positive_interaction SmLNCA168857-IBu
SmLINC180571 positive_interaction SmLNCA166763-IBu
SmLINC180571 positive_interaction SmLNCA166640-IBu
SmLINC180571 positive_interaction SmLNCA164810-IBu
SmLINC180571 positive_interaction SmLNCA164085-IBu
SmLINC180571 positive_interaction SmLINC179896
SmLINC180571 positive_interaction SmLNCA179391
SmLINC180571 positive_interaction SmLNCS179049
SmLINC180571 positive_interaction SmLINC158111-IBu
SmLINC180571 positive_interaction SmLNCA155741-IBu
SmLINC180571 positive_interaction SmLNCA179247
SmLINC180571 positive_interaction SmLNCA152491-IBu
SmLINC180571 positive_interaction SmLNCA152313-IBu
SmLINC180571 positive_interaction SmLINC179513
SmLINC180571 positive_interaction SmLNCA148879-IBu
SmLINC180571 positive_interaction SmLNCA146596-IBu
SmLINC180571 positive_interaction SmLNCA145529-IBu
SmLINC180571 positive_interaction SmLINC179242
SmLINC180571 positive_interaction SmLNCA140633-IBu
SmLINC180571 positive_interaction SmLINC180869
SmLINC180571 positive_interaction SmLNCA138960-IBu
SmLINC180571 positive_interaction SmLNCA135330-IBu
SmLINC180571 positive_interaction SmLNCA134636-IBu
SmLINC180571 positive_interaction SmLNCA178937
SmLINC180571 positive_interaction SmLNCA132811-IBu
SmLINC180571 positive_interaction SmLNCA132242-IBu
SmLINC180571 positive_interaction SmLNCA130857-IBu
SmLINC180571 positive_interaction SmLNCA178852
SmLINC180571 positive_interaction SmLNCA128193-IBu
SmLINC180571 positive_interaction SmLNCA128106-IBu
SmLINC180571 positive_interaction SmLNCA126283-IBu
SmLINC180571 positive_interaction SmLNCS178824
SmLINC180571 positive_interaction SmLNCA123847-IBu
SmLINC180571 positive_interaction SmLNCA123528-IBu
SmLINC180571 positive_interaction SmLNCA122176-IBu
SmLINC180571 positive_interaction SmLNCA121149-IBu
SmLINC180571 positive_interaction SmLNCA118594-IBu
SmLINC180571 positive_interaction SmLINC180399
SmLINC180571 positive_interaction SmLNCA115426-IBu
SmLINC180571 positive_interaction SmLNCA115171-IBu
SmLINC180571 positive_interaction SmLINC180292
SmLINC180571 positive_interaction SmLNCA112877-IBu
SmLINC180571 positive_interaction SmLNCA110494-IBu
SmLINC180571 positive_interaction SmLNCA110286-IBu
SmLINC180571 positive_interaction SmLNCA109484-IBu
SmLINC180571 positive_interaction SmLNCA107367-IBu
SmLINC180571 positive_interaction SmLNCA105957-IBu
SmLINC180571 positive_interaction SmLINC180898
SmLINC180571 positive_interaction SmLNCA103896-IBu
SmLINC180571 positive_interaction SmLNCA103747-IBu
SmLINC180571 positive_interaction SmLNCA101941-IBu
SmLINC180571 positive_interaction SmLNCA101612-IBu
SmLNCA179571 positive_interaction SmLINC180652
SmLNCA179571 positive_interaction SmLNCA101616-IBu
SmLNCA144576-IBu positive_interaction SmLNCA177795-IBu
SmLNCA144576-IBu positive_interaction SmLNCA171068-IBu
SmLNCA144576-IBu positive_interaction SmLNCA167929-IBu
SmLNCA144576-IBu positive_interaction SmLINC179949
SmLNCA144576-IBu positive_interaction SmLNCA161639-IBu
SmLNCA144576-IBu positive_interaction SmLNCA160953-IBu
SmLNCA144576-IBu positive_interaction SmLINC179731
SmLNCA144576-IBu positive_interaction SmLINC181332
SmLNCA144576-IBu positive_interaction SmLINC179655
SmLNCA144576-IBu positive_interaction SmLNCA156425-IBu
SmLNCA144576-IBu positive_interaction SmLNCA155503-IBu
SmLNCA144576-IBu positive_interaction SmLINC179557
SmLNCA144576-IBu positive_interaction SmLINC179361
SmLNCA144576-IBu positive_interaction SmLNCA140558-IBu
SmLNCA144576-IBu positive_interaction SmLNCA139365-IBu
SmLNCA144576-IBu positive_interaction SmLNCA136101-IBu
SmLNCA144576-IBu positive_interaction SmLNCA133125-IBu
SmLNCA144576-IBu positive_interaction SmLNCA178860
SmLNCA144576-IBu positive_interaction SmLNCA127638-IBu
SmLNCA144576-IBu positive_interaction SmLINC180563
SmLNCA144576-IBu positive_interaction SmLNCA121604-IBu
SmLNCA144576-IBu positive_interaction SmLNCA120497-IBu
SmLNCA144576-IBu positive_interaction SmLNCA106877-IBu
SmLNCA144576-IBu positive_interaction SmLNCA104025-IBu
SmLNCA144576-IBu positive_interaction SmLNCA101616-IBu
SmLINC179255 positive_interaction SmLNCA171068-IBu
SmLINC179255 positive_interaction SmLNCA167929-IBu
SmLINC179255 positive_interaction SmLNCA179283
SmLINC179255 positive_interaction SmLINC179361
SmLINC179255 positive_interaction SmLNCA145041-IBu
SmLINC179255 positive_interaction SmLNCA141009-IBu
SmLINC179255 positive_interaction SmLNCA139235-IBu
SmLINC179255 positive_interaction SmLNCA133125-IBu
SmLINC179255 positive_interaction SmLNCA131291-IBu
SmLINC179255 positive_interaction SmLNCA178860
SmLINC179255 positive_interaction SmLINC180563
SmLINC179255 positive_interaction SmLNCA120497-IBu
SmLINC179255 positive_interaction SmLNCA112082-IBu
SmLINC179255 positive_interaction SmLNCA108627-IBu
SmLINC179255 positive_interaction SmLNCA106877-IBu
SmLINC179255 positive_interaction SmLNCA103852-IBu
SmLINC179255 positive_interaction SmLNCA101616-IBu
SmLNCA141009-IBu positive_interaction SmLNCA167929-IBu
SmLNCA141009-IBu positive_interaction SmLINC179361
SmLNCA141009-IBu positive_interaction SmLNCA133125-IBu
SmLNCA141009-IBu positive_interaction SmLNCA131291-IBu
SmLNCA141009-IBu positive_interaction SmLNCA106877-IBu
SmLNCA141009-IBu positive_interaction SmLNCA101616-IBu
SmLNCA139235-IBu positive_interaction SmLNCA179516
SmLNCA139235-IBu positive_interaction SmLNCA167929-IBu
SmLNCA139235-IBu positive_interaction SmLINC181331
SmLNCA139235-IBu positive_interaction SmLINC181330
SmLNCA139235-IBu positive_interaction SmLNCA155503-IBu
SmLNCA139235-IBu positive_interaction SmLNCA179162
SmLNCA139235-IBu positive_interaction SmLINC179361
SmLNCA139235-IBu positive_interaction SmLNCA142615-IBu
SmLNCA139235-IBu positive_interaction SmLNCA138853-IBu
SmLNCA139235-IBu positive_interaction SmLNCA137009-IBu
SmLNCA139235-IBu positive_interaction SmLINC129803-IBu
SmLNCA139235-IBu positive_interaction SmLINC180652
SmLNCA139235-IBu positive_interaction SmLNCA124693-IBu
SmLNCA139235-IBu positive_interaction SmLNCA120497-IBu
SmLNCA139235-IBu positive_interaction SmLNCA112082-IBu
SmLNCA139235-IBu positive_interaction SmLNCA101616-IBu
SmLNCA131291-IBu positive_interaction SmLNCA171068-IBu
SmLNCA131291-IBu positive_interaction SmLNCA167929-IBu
SmLNCA131291-IBu positive_interaction SmLINC179813
SmLNCA131291-IBu positive_interaction SmLNCA156425-IBu
SmLNCA131291-IBu positive_interaction SmLNCA179283
SmLNCA131291-IBu positive_interaction SmLINC179361
SmLNCA131291-IBu positive_interaction SmLNCA133125-IBu
SmLNCA131291-IBu positive_interaction SmLNCA178860
SmLNCA131291-IBu positive_interaction SmLINC180652
SmLNCA131291-IBu positive_interaction SmLNCA120919-IBu
SmLNCA131291-IBu positive_interaction SmLNCA120497-IBu
SmLNCA131291-IBu positive_interaction SmLNCA108627-IBu
SmLNCA131291-IBu positive_interaction SmLNCA106877-IBu
SmLNCA131291-IBu positive_interaction SmLNCA101616-IBu
SmLINC180652 positive_interaction SmLNCA167929-IBu
SmLINC180652 positive_interaction SmLNCA155503-IBu
SmLINC180652 positive_interaction SmLINC179361
SmLINC180652 positive_interaction SmLNCA101616-IBu
SmLNCA112082-IBu positive_interaction SmLNCA179516
SmLNCA112082-IBu positive_interaction SmLNCA171068-IBu
SmLNCA112082-IBu positive_interaction SmLNCA167929-IBu
SmLNCA112082-IBu positive_interaction SmLINC181331
SmLNCA112082-IBu positive_interaction SmLINC181330
SmLNCA112082-IBu positive_interaction SmLNCA155503-IBu
SmLNCA112082-IBu positive_interaction SmLNCA179162
SmLNCA112082-IBu positive_interaction SmLINC179361
SmLNCA112082-IBu positive_interaction SmLNCA137009-IBu
SmLNCA112082-IBu positive_interaction SmLNCA135656-IBu
SmLNCA112082-IBu positive_interaction SmLNCA132890-IBu
SmLNCA112082-IBu positive_interaction SmLINC129803-IBu
SmLNCA112082-IBu positive_interaction SmLNCA178860
SmLNCA112082-IBu positive_interaction SmLINC180563
SmLNCA112082-IBu positive_interaction SmLNCA120497-IBu
SmLNCA112082-IBu positive_interaction SmLNCA101616-IBu
SmLNCA101616-IBu positive_interaction SmLNCA179516
SmLNCA101616-IBu positive_interaction SmLNCA167929-IBu
SmLNCA101616-IBu positive_interaction SmLINC179813
SmLNCA101616-IBu positive_interaction SmLNCA156425-IBu
SmLNCA101616-IBu positive_interaction SmLNCA155503-IBu
SmLNCA101616-IBu positive_interaction SmLINC179361
SmLNCA101616-IBu positive_interaction SmLINC129803-IBu
SmLNCA101616-IBu positive_interaction SmLNCA178860
SmLINC157422-IBu positive_interaction SmLNCA158864-IBu
SmLINC157422-IBu positive_interaction SmLNCA142704-IBu
SmLINC157422-IBu positive_interaction SmLNCA101534-IBu
SmLINC181569 positive_interaction SmLINC177241-IBu
SmLINC181569 positive_interaction SmLINC174185-IBu
SmLINC181569 positive_interaction SmLNCS173616-IBu
SmLINC181569 positive_interaction SmLNCS179048
SmLINC181569 positive_interaction SmLINC179300
SmLINC181569 positive_interaction SmLINC179236
SmLINC181569 positive_interaction SmLNCA179054
SmLINC181569 positive_interaction SmLNCA134894-IBu
SmLINC181569 positive_interaction SmLINC180505
SmLINC181569 positive_interaction SmLINC180508
SmLINC181569 positive_interaction SmLINC180506
SmLINC181569 positive_interaction SmLINC180514
SmLINC181569 positive_interaction SmLINC180503
SmLINC181569 positive_interaction SmLINC180497
SmLINC181569 positive_interaction SmLINC180509
SmLINC181569 positive_interaction SmLINC180504
SmLINC181569 positive_interaction SmLNCA120991-IBu
SmLINC181569 positive_interaction SmLNCA120810-IBu
SmLINC181569 positive_interaction SmLNCA119893-IBu
SmLINC181569 positive_interaction SmLNCA116441-IBu
SmLINC181569 positive_interaction SmLNCA110494-IBu
SmLINC181569 positive_interaction SmLINC101510-IBu
SmLNCA162551-IBu positive_interaction SmLNCA178637-IBu
SmLNCA162551-IBu positive_interaction SmLNCA177795-IBu
SmLNCA162551-IBu positive_interaction SmLNCA177341-IBu
SmLNCA162551-IBu positive_interaction SmLNCA177611-IBu
SmLNCA162551-IBu positive_interaction SmLNCA174442-IBu
SmLNCA162551-IBu positive_interaction SmLNCS173616-IBu
SmLNCA162551-IBu positive_interaction SmLNCA173845-IBu
[truncated: 27,739,347 more chars]
