# Supplementary material for: LncRNAs in molluscan and mammalian stages of parasitic schistosomes are developmentally-regulated and coordinately expressed with protein-coding genes
Source: RNA Biol. 2020 Mar 4;17(6):805–15. doi: 10.1080/15476286.2020.1729594 (PMC7549628; doi:10.1080/15476286.2020.1729594)
Supplement: Supplemental Material [file KRNB_A_1729594_SM1844.zip › SupData6_lncRNA_kinase_novel_interaction.txt]

Interaction between novel lncRNA and kinase transcripts
lncRNA_id interaction kinase_id
SmLINC179522 positive_interaction Smp_151670.2
SmLINC180711 positive_interaction Smp_151670.2
SmLINC180244 positive_interaction Smp_151670.2
SmLINC181553 positive_interaction Smp_151670.2
SmLNCA179178 positive_interaction Smp_151670.2
SmLNCA179759 positive_interaction Smp_151670.2
SmLNCA179814 positive_interaction Smp_151670.2
SmLNCA179695 positive_interaction Smp_151670.2
SmLNCA178828 positive_interaction Smp_151670.2
SmLNCA179749 positive_interaction Smp_151670.2
SmLINC180480 positive_interaction Smp_151670.2
SmLINC180457 positive_interaction Smp_151670.2
SmLNCA178889 positive_interaction Smp_151670.2
SmLINC180792 positive_interaction Smp_151670.2
SmLNCS178880 positive_interaction Smp_151670.2
SmLINC180833 positive_interaction Smp_151670.2
SmLINC180876 positive_interaction Smp_151670.2
SmLNCA179074 positive_interaction Smp_151670.2
SmLNCA179090 positive_interaction Smp_151670.2
SmLINC179354 positive_interaction Smp_151670.2
SmLINC180985 positive_interaction Smp_151670.2
SmLINC179377 positive_interaction Smp_151670.2
SmLNCA179169 positive_interaction Smp_151670.2
SmLINC181097 positive_interaction Smp_151670.2
SmLINC181102 positive_interaction Smp_151670.2
SmLINC179523 positive_interaction Smp_151670.2
SmLINC181219 positive_interaction Smp_151670.2
SmLNCA179282 positive_interaction Smp_151670.2
SmLNCA179369 positive_interaction Smp_151670.2
SmLINC181419 positive_interaction Smp_151670.2
SmLINC179849 positive_interaction Smp_151670.2
SmLINC181426 positive_interaction Smp_151670.2
SmLINC179851 positive_interaction Smp_151670.2
SmLINC179621 positive_interaction Smp_151670.2
SmLINC179647 positive_interaction Smp_151670.2
SmLNCA179302 positive_interaction Smp_151670.2
SmLNCS179030 positive_interaction Smp_151670.2
SmLINC181339 positive_interaction Smp_151670.2
SmLINC180117 positive_interaction Smp_151670.2
SmLINC181675 positive_interaction Smp_151670.2
SmLNCA179642 positive_interaction Smp_151670.2
SmLINC180225 positive_interaction Smp_151670.2
SmLINC180226 positive_interaction Smp_151670.2
SmLNCA179651 positive_interaction Smp_151670.2
SmLINC180239 positive_interaction Smp_151670.2
SmLINC181731 positive_interaction Smp_151670.2
SmLINC180246 positive_interaction Smp_151670.2
SmLINC180249 positive_interaction Smp_151670.2
SmLNCS179174 positive_interaction Smp_151670.2
SmLNCA179660 positive_interaction Smp_151670.2
SmLINC181744 positive_interaction Smp_151670.2
SmLNCA179664 positive_interaction Smp_151670.2
SmLNCA179666 positive_interaction Smp_151670.2
SmLNCS179184 positive_interaction Smp_151670.2
SmLNCS179185 positive_interaction Smp_151670.2
SmLNCA179671 positive_interaction Smp_151670.2
SmLNCA179676 positive_interaction Smp_151670.2
SmLNCA179685 positive_interaction Smp_151670.2
SmLNCS179188 positive_interaction Smp_151670.2
SmLINC181762 positive_interaction Smp_151670.2
SmLINC181766 positive_interaction Smp_151670.2
SmLINC180285 positive_interaction Smp_151670.2
SmLINC180286 positive_interaction Smp_151670.2
SmLNCS179189 positive_interaction Smp_151670.2
SmLNCA179703 positive_interaction Smp_151670.2
SmLINC181773 positive_interaction Smp_151670.2
SmLNCA179707 positive_interaction Smp_151670.2
SmLNCS179193 positive_interaction Smp_151670.2
SmLINC180308 positive_interaction Smp_151670.2
SmLINC180312 positive_interaction Smp_151670.2
SmLINC181777 positive_interaction Smp_151670.2
SmLINC181788 positive_interaction Smp_151670.2
SmLNCA179717 positive_interaction Smp_151670.2
SmLINC180333 positive_interaction Smp_151670.2
SmLINC181799 positive_interaction Smp_151670.2
SmLINC181814 positive_interaction Smp_151670.2
SmLINC180350 positive_interaction Smp_151670.2
SmLNCA179743 positive_interaction Smp_151670.2
SmLNCA179745 positive_interaction Smp_151670.2
SmLINC180356 positive_interaction Smp_151670.2
SmLNCA179748 positive_interaction Smp_151670.2
SmLNCA179754 positive_interaction Smp_151670.2
SmLINC180364 positive_interaction Smp_151670.2
SmLNCA179757 positive_interaction Smp_151670.2
SmLINC181837 positive_interaction Smp_151670.2
SmLNCA179761 positive_interaction Smp_151670.2
SmLNCA179763 positive_interaction Smp_151670.2
SmLNCA179762 positive_interaction Smp_151670.2
SmLINC181849 positive_interaction Smp_151670.2
SmLINC181854 positive_interaction Smp_151670.2
SmLINC181857 positive_interaction Smp_151670.2
SmLINC180395 positive_interaction Smp_151670.2
SmLNCA179778 positive_interaction Smp_151670.2
SmLINC181883 positive_interaction Smp_151670.2
SmLINC181898 positive_interaction Smp_151670.2
SmLINC180433 positive_interaction Smp_151670.2
SmLINC180436 positive_interaction Smp_151670.2
SmLINC180444 positive_interaction Smp_151670.2
SmLNCA179791 positive_interaction Smp_151670.2
SmLINC180455 positive_interaction Smp_151670.2
SmLNCA179794 positive_interaction Smp_151670.2
SmLNCS178913 positive_interaction Smp_151670.2
SmLINC180465 positive_interaction Smp_151670.2
SmLINC181931 positive_interaction Smp_151670.2
SmLINC181933 positive_interaction Smp_151670.2
SmLINC181938 positive_interaction Smp_151670.2
SmLINC180479 positive_interaction Smp_151670.2
SmLINC181942 positive_interaction Smp_151670.2
SmLNCA179807 positive_interaction Smp_151670.2
SmLNCA179810 positive_interaction Smp_151670.2
SmLINC181947 positive_interaction Smp_151670.2
SmLINC180500 positive_interaction Smp_151670.2
SmLINC181949 positive_interaction Smp_151670.2
SmLNCA179815 positive_interaction Smp_151670.2
SmLNCS178810 positive_interaction Smp_151670.2
SmLNCS178815 positive_interaction Smp_151670.2
SmLINC180542 positive_interaction Smp_151670.2
SmLINC180543 positive_interaction Smp_151670.2
SmLINC180553 positive_interaction Smp_151670.2
SmLNCA178778 positive_interaction Smp_151670.2
SmLINC180558 positive_interaction Smp_151670.2
SmLNCA178805 positive_interaction Smp_151670.2
SmLNCA178781 positive_interaction Smp_151670.2
SmLNCA178786 positive_interaction Smp_151670.2
SmLINC178833 positive_interaction Smp_151670.2
SmLINC180572 positive_interaction Smp_151670.2
SmLNCA178823 positive_interaction Smp_151670.2
SmLINC180585 positive_interaction Smp_151670.2
SmLINC180640 positive_interaction Smp_151670.2
SmLINC180641 positive_interaction Smp_151670.2
SmLINC178886 positive_interaction Smp_151670.2
SmLINC178887 positive_interaction Smp_151670.2
SmLNCA178825 positive_interaction Smp_151670.2
SmLINC178881 positive_interaction Smp_151670.2
SmLNCS178827 positive_interaction Smp_151670.2
SmLINC180597 positive_interaction Smp_151670.2
SmLNCA178827 positive_interaction Smp_151670.2
SmLINC178875 positive_interaction Smp_151670.2
SmLNCS178829 positive_interaction Smp_151670.2
SmLNCA178833 positive_interaction Smp_151670.2
SmLINC178934 positive_interaction Smp_151670.2
SmLINC178903 positive_interaction Smp_151670.2
SmLNCA178840 positive_interaction Smp_151670.2
SmLINC180630 positive_interaction Smp_151670.2
SmLINC178908 positive_interaction Smp_151670.2
SmLINC178924 positive_interaction Smp_151670.2
SmLINC178923 positive_interaction Smp_151670.2
SmLINC180646 positive_interaction Smp_151670.2
SmLINC181970 positive_interaction Smp_151670.2
SmLNCA178862 positive_interaction Smp_151670.2
SmLINC178931 positive_interaction Smp_151670.2
SmLINC181974 positive_interaction Smp_151670.2
SmLINC178949 positive_interaction Smp_151670.2
SmLNCA178865 positive_interaction Smp_151670.2
SmLINC178965 positive_interaction Smp_151670.2
SmLINC178951 positive_interaction Smp_151670.2
SmLNCA178864 positive_interaction Smp_151670.2
SmLNCS178860 positive_interaction Smp_151670.2
SmLINC180681 positive_interaction Smp_151670.2
SmLNCA178874 positive_interaction Smp_151670.2
SmLNCA178875 positive_interaction Smp_151670.2
SmLNCS178861 positive_interaction Smp_151670.2
SmLNCS178865 positive_interaction Smp_151670.2
SmLNCA178882 positive_interaction Smp_151670.2
SmLNCA178891 positive_interaction Smp_151670.2
SmLNCA178888 positive_interaction Smp_151670.2
SmLINC181980 positive_interaction Smp_151670.2
SmLINC180694 positive_interaction Smp_151670.2
SmLINC181989 positive_interaction Smp_151670.2
SmLINC181992 positive_interaction Smp_151670.2
SmLINC181993 positive_interaction Smp_151670.2
SmLINC181999 positive_interaction Smp_151670.2
SmLINC179004 positive_interaction Smp_151670.2
SmLINC178980 positive_interaction Smp_151670.2
SmLINC178983 positive_interaction Smp_151670.2
SmLINC180703 positive_interaction Smp_151670.2
SmLNCA178896 positive_interaction Smp_151670.2
SmLNCA178897 positive_interaction Smp_151670.2
SmLINC178993 positive_interaction Smp_151670.2
SmLNCA178912 positive_interaction Smp_151670.2
SmLINC180741 positive_interaction Smp_151670.2
SmLNCA178922 positive_interaction Smp_151670.2
SmLNCA178933 positive_interaction Smp_151670.2
SmLINC179017 positive_interaction Smp_151670.2
SmLNCA178936 positive_interaction Smp_151670.2
SmLINC180749 positive_interaction Smp_151670.2
SmLINC179038 positive_interaction Smp_151670.2
SmLNCS178892 positive_interaction Smp_151670.2
SmLINC179056 positive_interaction Smp_151670.2
SmLINC179051 positive_interaction Smp_151670.2
SmLINC179064 positive_interaction Smp_151670.2
SmLNCA178949 positive_interaction Smp_151670.2
SmLINC179071 positive_interaction Smp_151670.2
SmLNCA178957 positive_interaction Smp_151670.2
SmLNCA178962 positive_interaction Smp_151670.2
SmLNCA178970 positive_interaction Smp_151670.2
SmLNCA178975 positive_interaction Smp_151670.2
SmLINC179110 positive_interaction Smp_151670.2
SmLINC179114 positive_interaction Smp_151670.2
SmLINC180802 positive_interaction Smp_151670.2
SmLINC179117 positive_interaction Smp_151670.2
SmLINC180803 positive_interaction Smp_151670.2
SmLINC180807 positive_interaction Smp_151670.2
SmLNCA178999 positive_interaction Smp_151670.2
SmLNCS178910 positive_interaction Smp_151670.2
SmLNCA179000 positive_interaction Smp_151670.2
SmLINC179137 positive_interaction Smp_151670.2
SmLINC180826 positive_interaction Smp_151670.2
SmLNCA179002 positive_interaction Smp_151670.2
SmLNCA179003 positive_interaction Smp_151670.2
SmLINC179161 positive_interaction Smp_151670.2
SmLINC179155 positive_interaction Smp_151670.2
SmLNCA179005 positive_interaction Smp_151670.2
SmLINC179179 positive_interaction Smp_151670.2
SmLINC182011 positive_interaction Smp_151670.2
SmLNCS178916 positive_interaction Smp_151670.2
SmLINC179168 positive_interaction Smp_151670.2
SmLINC179183 positive_interaction Smp_151670.2
SmLINC179174 positive_interaction Smp_151670.2
SmLNCA179016 positive_interaction Smp_151670.2
SmLINC179187 positive_interaction Smp_151670.2
SmLNCS178920 positive_interaction Smp_151670.2
SmLINC179200 positive_interaction Smp_151670.2
SmLINC180868 positive_interaction Smp_151670.2
SmLNCA179026 positive_interaction Smp_151670.2
SmLNCA179027 positive_interaction Smp_151670.2
SmLINC180873 positive_interaction Smp_151670.2
SmLNCA179040 positive_interaction Smp_151670.2
SmLNCA179042 positive_interaction Smp_151670.2
SmLINC180879 positive_interaction Smp_151670.2
SmLINC179221 positive_interaction Smp_151670.2
SmLINC179222 positive_interaction Smp_151670.2
SmLNCA179047 positive_interaction Smp_151670.2
SmLNCA179051 positive_interaction Smp_151670.2
SmLNCS178935 positive_interaction Smp_151670.2
SmLNCA179060 positive_interaction Smp_151670.2
SmLNCS178941 positive_interaction Smp_151670.2
SmLINC179247 positive_interaction Smp_151670.2
SmLINC179245 positive_interaction Smp_151670.2
SmLNCA179078 positive_interaction Smp_151670.2
SmLNCA179079 positive_interaction Smp_151670.2
SmLNCA179077 positive_interaction Smp_151670.2
SmLNCS178942 positive_interaction Smp_151670.2
SmLINC180904 positive_interaction Smp_151670.2
SmLINC180908 positive_interaction Smp_151670.2
SmLINC180913 positive_interaction Smp_151670.2
SmLINC179270 positive_interaction Smp_151670.2
SmLINC180919 positive_interaction Smp_151670.2
SmLINC180920 positive_interaction Smp_151670.2
SmLINC180923 positive_interaction Smp_151670.2
SmLINC180924 positive_interaction Smp_151670.2
SmLINC179286 positive_interaction Smp_151670.2
SmLINC179290 positive_interaction Smp_151670.2
SmLINC180945 positive_interaction Smp_151670.2
SmLINC180942 positive_interaction Smp_151670.2
SmLINC179298 positive_interaction Smp_151670.2
SmLINC180947 positive_interaction Smp_151670.2
SmLINC179321 positive_interaction Smp_151670.2
SmLINC180968 positive_interaction Smp_151670.2
SmLINC180967 positive_interaction Smp_151670.2
SmLNCA179116 positive_interaction Smp_151670.2
SmLNCA179114 positive_interaction Smp_151670.2
SmLNCA179121 positive_interaction Smp_151670.2
SmLINC182028 positive_interaction Smp_151670.2
SmLINC182029 positive_interaction Smp_151670.2
SmLINC180976 positive_interaction Smp_151670.2
SmLINC182038 positive_interaction Smp_151670.2
SmLINC179343 positive_interaction Smp_151670.2
SmLINC179337 positive_interaction Smp_151670.2
SmLINC179346 positive_interaction Smp_151670.2
SmLINC182077 positive_interaction Smp_151670.2
SmLINC181033 positive_interaction Smp_151670.2
SmLINC179378 positive_interaction Smp_151670.2
SmLNCA179148 positive_interaction Smp_151670.2
SmLNCA179146 positive_interaction Smp_151670.2
SmLNCS178972 positive_interaction Smp_151670.2
SmLNCA179159 positive_interaction Smp_151670.2
SmLINC179411 positive_interaction Smp_151670.2
SmLINC181093 positive_interaction Smp_151670.2
SmLINC179416 positive_interaction Smp_151670.2
SmLINC179434 positive_interaction Smp_151670.2
SmLINC181085 positive_interaction Smp_151670.2
SmLINC181086 positive_interaction Smp_151670.2
SmLNCS178977 positive_interaction Smp_151670.2
SmLNCA179168 positive_interaction Smp_151670.2
SmLINC179440 positive_interaction Smp_151670.2
SmLNCA179173 positive_interaction Smp_151670.2
SmLNCA179176 positive_interaction Smp_151670.2
SmLNCA179181 positive_interaction Smp_151670.2
SmLNCA179183 positive_interaction Smp_151670.2
SmLNCA179196 positive_interaction Smp_151670.2
SmLNCA179188 positive_interaction Smp_151670.2
SmLNCA179186 positive_interaction Smp_151670.2
SmLINC179477 positive_interaction Smp_151670.2
SmLNCA179198 positive_interaction Smp_151670.2
SmLINC182085 positive_interaction Smp_151670.2
SmLINC181155 positive_interaction Smp_151670.2
SmLNCS178992 positive_interaction Smp_151670.2
SmLINC181150 positive_interaction Smp_151670.2
SmLNCS178995 positive_interaction Smp_151670.2
SmLINC181154 positive_interaction Smp_151670.2
SmLNCA179219 positive_interaction Smp_151670.2
SmLINC181164 positive_interaction Smp_151670.2
SmLNCA179217 positive_interaction Smp_151670.2
SmLINC181198 positive_interaction Smp_151670.2
SmLNCS179003 positive_interaction Smp_151670.2
SmLINC179558 positive_interaction Smp_151670.2
SmLINC181204 positive_interaction Smp_151670.2
SmLINC181208 positive_interaction Smp_151670.2
SmLNCA179233 positive_interaction Smp_151670.2
SmLINC181206 positive_interaction Smp_151670.2
SmLINC181207 positive_interaction Smp_151670.2
SmLNCA179237 positive_interaction Smp_151670.2
SmLINC179577 positive_interaction Smp_151670.2
SmLNCA179251 positive_interaction Smp_151670.2
SmLNCA179255 positive_interaction Smp_151670.2
SmLNCA179262 positive_interaction Smp_151670.2
SmLINC179587 positive_interaction Smp_151670.2
SmLINC179588 positive_interaction Smp_151670.2
SmLINC179592 positive_interaction Smp_151670.2
SmLNCA179272 positive_interaction Smp_151670.2
SmLINC181240 positive_interaction Smp_151670.2
SmLNCA179273 positive_interaction Smp_151670.2
SmLNCA179277 positive_interaction Smp_151670.2
SmLNCA179279 positive_interaction Smp_151670.2
SmLINC179614 positive_interaction Smp_151670.2
SmLINC179617 positive_interaction Smp_151670.2
SmLINC179619 positive_interaction Smp_151670.2
SmLINC179623 positive_interaction Smp_151670.2
SmLINC181261 positive_interaction Smp_151670.2
SmLINC179631 positive_interaction Smp_151670.2
SmLINC181282 positive_interaction Smp_151670.2
SmLNCA179295 positive_interaction Smp_151670.2
SmLINC179636 positive_interaction Smp_151670.2
SmLINC179635 positive_interaction Smp_151670.2
SmLINC181285 positive_interaction Smp_151670.2
SmLNCA179301 positive_interaction Smp_151670.2
SmLINC181287 positive_interaction Smp_151670.2
SmLINC179661 positive_interaction Smp_151670.2
SmLNCA179305 positive_interaction Smp_151670.2
SmLNCS179027 positive_interaction Smp_151670.2
SmLINC181297 positive_interaction Smp_151670.2
SmLNCA179310 positive_interaction Smp_151670.2
SmLNCA179308 positive_interaction Smp_151670.2
SmLNCS179028 positive_interaction Smp_151670.2
SmLINC181308 positive_interaction Smp_151670.2
SmLNCA179327 positive_interaction Smp_151670.2
SmLNCA179316 positive_interaction Smp_151670.2
SmLNCA179325 positive_interaction Smp_151670.2
SmLINC179691 positive_interaction Smp_151670.2
SmLINC179692 positive_interaction Smp_151670.2
SmLNCA179329 positive_interaction Smp_151670.2
SmLINC179694 positive_interaction Smp_151670.2
SmLINC182101 positive_interaction Smp_151670.2
SmLINC179712 positive_interaction Smp_151670.2
SmLINC182130 positive_interaction Smp_151670.2
SmLINC179729 positive_interaction Smp_151670.2
SmLINC179730 positive_interaction Smp_151670.2
SmLINC181350 positive_interaction Smp_151670.2
SmLINC179759 positive_interaction Smp_151670.2
SmLINC179769 positive_interaction Smp_151670.2
SmLNCS179043 positive_interaction Smp_151670.2
SmLINC181363 positive_interaction Smp_151670.2
SmLINC179765 positive_interaction Smp_151670.2
SmLINC181366 positive_interaction Smp_151670.2
SmLNCS179055 positive_interaction Smp_151670.2
SmLINC179783 positive_interaction Smp_151670.2
SmLNCA179352 positive_interaction Smp_151670.2
SmLINC182159 positive_interaction Smp_151670.2
SmLNCS179058 positive_interaction Smp_151670.2
SmLNCA179355 positive_interaction Smp_151670.2
SmLINC179806 positive_interaction Smp_151670.2
SmLNCA179356 positive_interaction Smp_151670.2
SmLINC179829 positive_interaction Smp_151670.2
SmLINC179832 positive_interaction Smp_151670.2
SmLINC179826 positive_interaction Smp_151670.2
SmLINC179839 positive_interaction Smp_151670.2
SmLNCS179066 positive_interaction Smp_151670.2
SmLNCA179373 positive_interaction Smp_151670.2
SmLINC179845 positive_interaction Smp_151670.2
SmLNCA179376 positive_interaction Smp_151670.2
SmLINC181427 positive_interaction Smp_151670.2
SmLINC179856 positive_interaction Smp_151670.2
SmLNCS179068 positive_interaction Smp_151670.2
SmLINC179875 positive_interaction Smp_151670.2
SmLNCS179069 positive_interaction Smp_151670.2
SmLINC179871 positive_interaction Smp_151670.2
SmLINC179884 positive_interaction Smp_151670.2
SmLINC179902 positive_interaction Smp_151670.2
SmLINC181431 positive_interaction Smp_151670.2
SmLNCS179073 positive_interaction Smp_151670.2
SmLINC181451 positive_interaction Smp_151670.2
SmLINC181449 positive_interaction Smp_151670.2
SmLINC179901 positive_interaction Smp_151670.2
SmLNCA179399 positive_interaction Smp_151670.2
SmLINC179893 positive_interaction Smp_151670.2
SmLNCA179405 positive_interaction Smp_151670.2
SmLNCA179411 positive_interaction Smp_151670.2
SmLNCA179412 positive_interaction Smp_151670.2
SmLINC179923 positive_interaction Smp_151670.2
SmLINC179920 positive_interaction Smp_151670.2
SmLINC179931 positive_interaction Smp_151670.2
SmLNCA179434 positive_interaction Smp_151670.2
SmLINC181482 positive_interaction Smp_151670.2
SmLNCS179077 positive_interaction Smp_151670.2
SmLINC179939 positive_interaction Smp_151670.2
SmLINC179960 positive_interaction Smp_151670.2
SmLNCA179436 positive_interaction Smp_151670.2
SmLINC181495 positive_interaction Smp_151670.2
SmLNCA179439 positive_interaction Smp_151670.2
SmLINC179958 positive_interaction Smp_151670.2
SmLINC181499 positive_interaction Smp_151670.2
SmLINC179973 positive_interaction Smp_151670.2
SmLINC181512 positive_interaction Smp_151670.2
SmLNCA179447 positive_interaction Smp_151670.2
SmLNCA179451 positive_interaction Smp_151670.2
SmLINC181519 positive_interaction Smp_151670.2
SmLINC181529 positive_interaction Smp_151670.2
SmLINC181531 positive_interaction Smp_151670.2
SmLNCS179089 positive_interaction Smp_151670.2
SmLNCA179459 positive_interaction Smp_151670.2
SmLINC180038 positive_interaction Smp_151670.2
SmLNCA179486 positive_interaction Smp_151670.2
SmLINC180045 positive_interaction Smp_151670.2
SmLNCA179490 positive_interaction Smp_151670.2
SmLNCA179494 positive_interaction Smp_151670.2
SmLINC181557 positive_interaction Smp_151670.2
SmLINC180050 positive_interaction Smp_151670.2
SmLNCS179099 positive_interaction Smp_151670.2
SmLINC181565 positive_interaction Smp_151670.2
SmLINC180061 positive_interaction Smp_151670.2
SmLNCA179515 positive_interaction Smp_151670.2
SmLNCS179104 positive_interaction Smp_151670.2
SmLINC181574 positive_interaction Smp_151670.2
SmLINC180074 positive_interaction Smp_151670.2
SmLINC181579 positive_interaction Smp_151670.2
SmLINC181581 positive_interaction Smp_151670.2
SmLINC181585 positive_interaction Smp_151670.2
SmLINC180082 positive_interaction Smp_151670.2
SmLNCA179532 positive_interaction Smp_151670.2
SmLNCA179536 positive_interaction Smp_151670.2
SmLNCA179535 positive_interaction Smp_151670.2
SmLNCA179537 positive_interaction Smp_151670.2
SmLNCA179550 positive_interaction Smp_151670.2
SmLINC180100 positive_interaction Smp_151670.2
SmLINC180098 positive_interaction Smp_151670.2
SmLNCA179562 positive_interaction Smp_151670.2
SmLINC181610 positive_interaction Smp_151670.2
SmLINC181611 positive_interaction Smp_151670.2
SmLINC180108 positive_interaction Smp_151670.2
SmLINC180115 positive_interaction Smp_151670.2
SmLINC180111 positive_interaction Smp_151670.2
SmLNCS179129 positive_interaction Smp_151670.2
SmLNCS179130 positive_interaction Smp_151670.2
SmLINC181627 positive_interaction Smp_151670.2
SmLINC180127 positive_interaction Smp_151670.2
SmLINC181638 positive_interaction Smp_151670.2
SmLINC181642 positive_interaction Smp_151670.2
SmLNCA179582 positive_interaction Smp_151670.2
SmLNCA179583 positive_interaction Smp_151670.2
SmLNCA179619 positive_interaction Smp_151670.2
SmLINC181694 positive_interaction Smp_151670.2
SmLINC182174 positive_interaction Smp_151670.2
SmLINC182176 positive_interaction Smp_151670.2
SmLNCS179163 positive_interaction Smp_151670.2
SmLINC182183 positive_interaction Smp_151670.2
SmLINC179013 positive_interaction Smp_068990.1
SmLINC180834 positive_interaction Smp_068990.1
SmLINC180932 positive_interaction Smp_068990.1
SmLINC179312 positive_interaction Smp_068990.1
SmLNCS179065 positive_interaction Smp_068990.1
SmLINC179919 positive_interaction Smp_068990.1
SmLINC181673 positive_interaction Smp_068990.1
SmLINC181689 positive_interaction Smp_068990.1
SmLINC181744 positive_interaction Smp_068990.1
SmLINC181743 positive_interaction Smp_068990.1
SmLINC180282 positive_interaction Smp_068990.1
SmLINC180308 positive_interaction Smp_068990.1
SmLINC181788 positive_interaction Smp_068990.1
SmLNCS179206 positive_interaction Smp_068990.1
SmLINC180362 positive_interaction Smp_068990.1
SmLINC180363 positive_interaction Smp_068990.1
SmLNCA179761 positive_interaction Smp_068990.1
SmLNCS179211 positive_interaction Smp_068990.1
SmLINC181870 positive_interaction Smp_068990.1
SmLINC180479 positive_interaction Smp_068990.1
SmLINC181950 positive_interaction Smp_068990.1
SmLINC180506 positive_interaction Smp_068990.1
SmLINC180508 positive_interaction Smp_068990.1
SmLINC180558 positive_interaction Smp_068990.1
SmLNCA178779 positive_interaction Smp_068990.1
SmLNCA178794 positive_interaction Smp_068990.1
SmLINC178852 positive_interaction Smp_068990.1
SmLINC178910 positive_interaction Smp_068990.1
SmLINC178886 positive_interaction Smp_068990.1
SmLINC178860 positive_interaction Smp_068990.1
SmLINC180618 positive_interaction Smp_068990.1
SmLINC178930 positive_interaction Smp_068990.1
SmLNCA178864 positive_interaction Smp_068990.1
SmLINC180678 positive_interaction Smp_068990.1
SmLINC181979 positive_interaction Smp_068990.1
SmLINC179006 positive_interaction Smp_068990.1
SmLINC178982 positive_interaction Smp_068990.1
SmLINC179009 positive_interaction Smp_068990.1
SmLINC180749 positive_interaction Smp_068990.1
SmLNCA179002 positive_interaction Smp_068990.1
SmLINC180852 positive_interaction Smp_068990.1
SmLINC180855 positive_interaction Smp_068990.1
SmLINC180856 positive_interaction Smp_068990.1
SmLINC180878 positive_interaction Smp_068990.1
SmLINC180885 positive_interaction Smp_068990.1
SmLINC179255 positive_interaction Smp_068990.1
SmLINC180905 positive_interaction Smp_068990.1
SmLINC179265 positive_interaction Smp_068990.1
SmLINC179300 positive_interaction Smp_068990.1
SmLINC180950 positive_interaction Smp_068990.1
SmLINC182028 positive_interaction Smp_068990.1
SmLNCA179196 positive_interaction Smp_068990.1
SmLNCS178981 positive_interaction Smp_068990.1
SmLINC179595 positive_interaction Smp_068990.1
SmLINC181259 positive_interaction Smp_068990.1
SmLINC179689 positive_interaction Smp_068990.1
SmLINC179693 positive_interaction Smp_068990.1
SmLNCS179048 positive_interaction Smp_068990.1
SmLINC179863 positive_interaction Smp_068990.1
SmLINC181416 positive_interaction Smp_068990.1
SmLINC179870 positive_interaction Smp_068990.1
SmLINC181436 positive_interaction Smp_068990.1
SmLINC179913 positive_interaction Smp_068990.1
SmLINC181500 positive_interaction Smp_068990.1
SmLINC181504 positive_interaction Smp_068990.1
SmLINC179975 positive_interaction Smp_068990.1
SmLINC180054 positive_interaction Smp_068990.1
SmLNCA179508 positive_interaction Smp_068990.1
SmLINC181569 positive_interaction Smp_068990.1
SmLINC180096 positive_interaction Smp_068990.1
SmLINC181600 positive_interaction Smp_068990.1
SmLINC180124 positive_interaction Smp_068990.1
SmLINC181625 positive_interaction Smp_068990.1
SmLNCA179601 positive_interaction Smp_068990.1
SmLINC180159 positive_interaction Smp_068990.1
SmLINC182186 positive_interaction Smp_068990.1
SmLINC180295 positive_interaction Smp_341700.1
SmLINC180244 positive_interaction Smp_341700.1
SmLNCA179749 positive_interaction Smp_341700.1
SmLINC178826 positive_interaction Smp_341700.1
SmLINC178933 positive_interaction Smp_341700.1
SmLNCS178880 positive_interaction Smp_341700.1
SmLINC180809 positive_interaction Smp_341700.1
SmLNCA179074 positive_interaction Smp_341700.1
SmLINC181097 positive_interaction Smp_341700.1
SmLINC181407 positive_interaction Smp_341700.1
SmLINC181421 positive_interaction Smp_341700.1
SmLINC179763 positive_interaction Smp_341700.1
SmLNCS179062 positive_interaction Smp_341700.1
SmLINC181443 positive_interaction Smp_341700.1
SmLINC181538 positive_interaction Smp_341700.1
SmLINC181454 positive_interaction Smp_341700.1
SmLNCS179075 positive_interaction Smp_341700.1
SmLINC181597 positive_interaction Smp_341700.1
SmLNCS179185 positive_interaction Smp_341700.1
SmLNCS179186 positive_interaction Smp_341700.1
SmLINC181761 positive_interaction Smp_341700.1
SmLINC180285 positive_interaction Smp_341700.1
SmLINC180287 positive_interaction Smp_341700.1
SmLNCS179189 positive_interaction Smp_341700.1
SmLNCA179706 positive_interaction Smp_341700.1
SmLINC181797 positive_interaction Smp_341700.1
SmLINC181807 positive_interaction Smp_341700.1
SmLNCA179754 positive_interaction Smp_341700.1
SmLINC180364 positive_interaction Smp_341700.1
SmLNCA179763 positive_interaction Smp_341700.1
SmLINC180418 positive_interaction Smp_341700.1
SmLINC180474 positive_interaction Smp_341700.1
SmLINC181938 positive_interaction Smp_341700.1
SmLINC180500 positive_interaction Smp_341700.1
SmLINC180527 positive_interaction Smp_341700.1
SmLNCA178758 positive_interaction Smp_341700.1
SmLINC180553 positive_interaction Smp_341700.1
SmLINC180580 positive_interaction Smp_341700.1
SmLINC180585 positive_interaction Smp_341700.1
SmLINC178911 positive_interaction Smp_341700.1
SmLINC180619 positive_interaction Smp_341700.1
SmLINC181977 positive_interaction Smp_341700.1
SmLINC178950 positive_interaction Smp_341700.1
SmLNCS178860 positive_interaction Smp_341700.1
SmLNCA178873 positive_interaction Smp_341700.1
SmLNCA178875 positive_interaction Smp_341700.1
SmLNCA178891 positive_interaction Smp_341700.1
SmLNCA178886 positive_interaction Smp_341700.1
SmLINC179004 positive_interaction Smp_341700.1
SmLNCA178927 positive_interaction Smp_341700.1
SmLINC179061 positive_interaction Smp_341700.1
SmLINC179054 positive_interaction Smp_341700.1
SmLNCA178970 positive_interaction Smp_341700.1
SmLNCA178975 positive_interaction Smp_341700.1
SmLINC179110 positive_interaction Smp_341700.1
SmLINC180803 positive_interaction Smp_341700.1
SmLINC179178 positive_interaction Smp_341700.1
SmLINC182015 positive_interaction Smp_341700.1
SmLNCS178928 positive_interaction Smp_341700.1
SmLINC179210 positive_interaction Smp_341700.1
SmLINC179216 positive_interaction Smp_341700.1
SmLINC179222 positive_interaction Smp_341700.1
SmLNCA179051 positive_interaction Smp_341700.1
SmLINC179242 positive_interaction Smp_341700.1
SmLINC179254 positive_interaction Smp_341700.1
SmLNCA179100 positive_interaction Smp_341700.1
SmLINC179298 positive_interaction Smp_341700.1
SmLINC182077 positive_interaction Smp_341700.1
SmLINC181013 positive_interaction Smp_341700.1
SmLNCA179150 positive_interaction Smp_341700.1
SmLINC179448 positive_interaction Smp_341700.1
SmLINC181091 positive_interaction Smp_341700.1
SmLINC181077 positive_interaction Smp_341700.1
SmLNCA179188 positive_interaction Smp_341700.1
SmLNCA179198 positive_interaction Smp_341700.1
SmLINC179487 positive_interaction Smp_341700.1
SmLINC182085 positive_interaction Smp_341700.1
SmLNCS178992 positive_interaction Smp_341700.1
SmLNCA179209 positive_interaction Smp_341700.1
SmLNCA179219 positive_interaction Smp_341700.1
SmLINC179563 positive_interaction Smp_341700.1
SmLNCA179255 positive_interaction Smp_341700.1
SmLINC181261 positive_interaction Smp_341700.1
SmLINC181285 positive_interaction Smp_341700.1
SmLNCS179026 positive_interaction Smp_341700.1
SmLINC179671 positive_interaction Smp_341700.1
SmLINC181297 positive_interaction Smp_341700.1
SmLINC181329 positive_interaction Smp_341700.1
SmLINC179752 positive_interaction Smp_341700.1
SmLINC179783 positive_interaction Smp_341700.1
SmLINC179805 positive_interaction Smp_341700.1
SmLINC181402 positive_interaction Smp_341700.1
SmLINC179826 positive_interaction Smp_341700.1
SmLINC179867 positive_interaction Smp_341700.1
SmLNCA179376 positive_interaction Smp_341700.1
SmLINC179856 positive_interaction Smp_341700.1
SmLINC179875 positive_interaction Smp_341700.1
SmLNCA179399 positive_interaction Smp_341700.1
SmLINC179973 positive_interaction Smp_341700.1
SmLINC181531 positive_interaction Smp_341700.1
SmLINC181562 positive_interaction Smp_341700.1
SmLNCS179103 positive_interaction Smp_341700.1
SmLINC180082 positive_interaction Smp_341700.1
SmLNCA179545 positive_interaction Smp_341700.1
SmLNCA179548 positive_interaction Smp_341700.1
SmLINC180102 positive_interaction Smp_341700.1
SmLINC181635 positive_interaction Smp_341700.1
SmLINC182182 positive_interaction Smp_341700.1
SmLINC181692 positive_interaction Smp_341700.1
SmLINC179840 positive_interaction Smp_079410.1
SmLNCS179168 positive_interaction Smp_079410.1
SmLNCS179208 positive_interaction Smp_079410.1
SmLINC180545 positive_interaction Smp_079410.1
SmLNCA179031 positive_interaction Smp_079410.1
SmLNCA179332 positive_interaction Smp_079410.1
SmLINC179737 positive_interaction Smp_079410.1
SmLNCA179372 positive_interaction Smp_164930.1
SmLINC179522 positive_interaction Smp_164930.1
SmLINC180711 positive_interaction Smp_164930.1
SmLINC179711 positive_interaction Smp_164930.1
SmLINC180675 positive_interaction Smp_164930.1
SmLINC180244 positive_interaction Smp_164930.1
SmLINC181553 positive_interaction Smp_164930.1
SmLNCA179178 positive_interaction Smp_164930.1
SmLINC181752 positive_interaction Smp_164930.1
SmLNCA179759 positive_interaction Smp_164930.1
SmLNCA179814 positive_interaction Smp_164930.1
SmLNCA179695 positive_interaction Smp_164930.1
SmLNCA178828 positive_interaction Smp_164930.1
SmLNCA179749 positive_interaction Smp_164930.1
SmLINC180480 positive_interaction Smp_164930.1
SmLINC180434 positive_interaction Smp_164930.1
SmLINC180457 positive_interaction Smp_164930.1
SmLNCA178839 positive_interaction Smp_164930.1
SmLNCA178889 positive_interaction Smp_164930.1
SmLINC180792 positive_interaction Smp_164930.1
SmLNCA178904 positive_interaction Smp_164930.1
SmLNCS178880 positive_interaction Smp_164930.1
SmLINC179108 positive_interaction Smp_164930.1
SmLINC180809 positive_interaction Smp_164930.1
SmLNCA178998 positive_interaction Smp_164930.1
SmLINC179143 positive_interaction Smp_164930.1
SmLINC180876 positive_interaction Smp_164930.1
SmLNCA179074 positive_interaction Smp_164930.1
SmLINC180898 positive_interaction Smp_164930.1
SmLNCA179090 positive_interaction Smp_164930.1
SmLINC179312 positive_interaction Smp_164930.1
SmLNCS178967 positive_interaction Smp_164930.1
SmLINC179354 positive_interaction Smp_164930.1
SmLINC180985 positive_interaction Smp_164930.1
SmLINC179377 positive_interaction Smp_164930.1
SmLNCA179169 positive_interaction Smp_164930.1
SmLINC181092 positive_interaction Smp_164930.1
SmLINC181102 positive_interaction Smp_164930.1
SmLINC179523 positive_interaction Smp_164930.1
SmLINC181219 positive_interaction Smp_164930.1
SmLNCA179282 positive_interaction Smp_164930.1
SmLINC181407 positive_interaction Smp_164930.1
SmLNCA179367 positive_interaction Smp_164930.1
SmLNCA179369 positive_interaction Smp_164930.1
SmLINC181419 positive_interaction Smp_164930.1
SmLINC181421 positive_interaction Smp_164930.1
SmLINC181426 positive_interaction Smp_164930.1
SmLINC181423 positive_interaction Smp_164930.1
SmLINC179851 positive_interaction Smp_164930.1
SmLINC179621 positive_interaction Smp_164930.1
SmLINC179647 positive_interaction Smp_164930.1
SmLNCA179302 positive_interaction Smp_164930.1
SmLNCS179030 positive_interaction Smp_164930.1
SmLINC181339 positive_interaction Smp_164930.1
SmLINC179763 positive_interaction Smp_164930.1
SmLINC179801 positive_interaction Smp_164930.1
SmLNCS179052 positive_interaction Smp_164930.1
SmLNCS179062 positive_interaction Smp_164930.1
SmLINC181538 positive_interaction Smp_164930.1
SmLINC179919 positive_interaction Smp_164930.1
SmLINC181525 positive_interaction Smp_164930.1
SmLINC181597 positive_interaction Smp_164930.1
SmLINC180101 positive_interaction Smp_164930.1
SmLINC180117 positive_interaction Smp_164930.1
SmLINC181675 positive_interaction Smp_164930.1
SmLINC181689 positive_interaction Smp_164930.1
SmLINC181695 positive_interaction Smp_164930.1
SmLNCA179642 positive_interaction Smp_164930.1
SmLINC180225 positive_interaction Smp_164930.1
SmLINC180226 positive_interaction Smp_164930.1
SmLINC181722 positive_interaction Smp_164930.1
SmLINC181724 positive_interaction Smp_164930.1
SmLNCA179651 positive_interaction Smp_164930.1
SmLINC180239 positive_interaction Smp_164930.1
SmLINC181731 positive_interaction Smp_164930.1
SmLNCA179653 positive_interaction Smp_164930.1
SmLINC180246 positive_interaction Smp_164930.1
SmLINC180249 positive_interaction Smp_164930.1
SmLNCS179174 positive_interaction Smp_164930.1
SmLINC180269 positive_interaction Smp_164930.1
SmLNCA179660 positive_interaction Smp_164930.1
SmLINC181744 positive_interaction Smp_164930.1
SmLINC181743 positive_interaction Smp_164930.1
SmLNCS179176 positive_interaction Smp_164930.1
SmLNCA179664 positive_interaction Smp_164930.1
SmLNCS179184 positive_interaction Smp_164930.1
SmLNCS179185 positive_interaction Smp_164930.1
SmLNCA179671 positive_interaction Smp_164930.1
SmLNCA179685 positive_interaction Smp_164930.1
SmLNCA179684 positive_interaction Smp_164930.1
SmLNCA179678 positive_interaction Smp_164930.1
SmLNCS179186 positive_interaction Smp_164930.1
SmLNCS179188 positive_interaction Smp_164930.1
SmLINC181755 positive_interaction Smp_164930.1
SmLINC181761 positive_interaction Smp_164930.1
SmLINC180282 positive_interaction Smp_164930.1
SmLINC181762 positive_interaction Smp_164930.1
SmLINC181766 positive_interaction Smp_164930.1
SmLINC180285 positive_interaction Smp_164930.1
SmLINC180286 positive_interaction Smp_164930.1
SmLNCA179698 positive_interaction Smp_164930.1
SmLNCS179189 positive_interaction Smp_164930.1
SmLINC181770 positive_interaction Smp_164930.1
SmLNCA179703 positive_interaction Smp_164930.1
SmLINC181773 positive_interaction Smp_164930.1
SmLNCA179706 positive_interaction Smp_164930.1
SmLNCA179707 positive_interaction Smp_164930.1
SmLNCS179193 positive_interaction Smp_164930.1
SmLINC180308 positive_interaction Smp_164930.1
SmLINC180312 positive_interaction Smp_164930.1
SmLINC181777 positive_interaction Smp_164930.1
SmLINC181779 positive_interaction Smp_164930.1
SmLINC181788 positive_interaction Smp_164930.1
SmLNCA179717 positive_interaction Smp_164930.1
SmLNCA179718 positive_interaction Smp_164930.1
SmLNCS179198 positive_interaction Smp_164930.1
SmLINC181797 positive_interaction Smp_164930.1
SmLINC181799 positive_interaction Smp_164930.1
SmLINC180340 positive_interaction Smp_164930.1
SmLNCS179201 positive_interaction Smp_164930.1
SmLINC181807 positive_interaction Smp_164930.1
SmLINC180341 positive_interaction Smp_164930.1
SmLINC181814 positive_interaction Smp_164930.1
SmLINC180350 positive_interaction Smp_164930.1
SmLNCA179743 positive_interaction Smp_164930.1
SmLNCA179745 positive_interaction Smp_164930.1
SmLINC180356 positive_interaction Smp_164930.1
SmLNCS179206 positive_interaction Smp_164930.1
SmLNCA179748 positive_interaction Smp_164930.1
SmLNCA179754 positive_interaction Smp_164930.1
SmLINC180364 positive_interaction Smp_164930.1
SmLNCA179757 positive_interaction Smp_164930.1
SmLINC181832 positive_interaction Smp_164930.1
SmLINC180365 positive_interaction Smp_164930.1
SmLINC181837 positive_interaction Smp_164930.1
SmLNCA179761 positive_interaction Smp_164930.1
SmLNCA179763 positive_interaction Smp_164930.1
SmLNCA179762 positive_interaction Smp_164930.1
SmLNCS179211 positive_interaction Smp_164930.1
SmLINC181849 positive_interaction Smp_164930.1
SmLNCS179212 positive_interaction Smp_164930.1
SmLINC181854 positive_interaction Smp_164930.1
SmLINC181857 positive_interaction Smp_164930.1
SmLNCA179773 positive_interaction Smp_164930.1
SmLINC182200 positive_interaction Smp_164930.1
SmLINC180395 positive_interaction Smp_164930.1
SmLINC181862 positive_interaction Smp_164930.1
SmLNCA179778 positive_interaction Smp_164930.1
SmLINC181870 positive_interaction Smp_164930.1
SmLINC181883 positive_interaction Smp_164930.1
SmLINC181898 positive_interaction Smp_164930.1
SmLINC180433 positive_interaction Smp_164930.1
SmLINC180436 positive_interaction Smp_164930.1
SmLINC180440 positive_interaction Smp_164930.1
SmLINC180444 positive_interaction Smp_164930.1
SmLINC181913 positive_interaction Smp_164930.1
SmLNCA179790 positive_interaction Smp_164930.1
SmLNCA179791 positive_interaction Smp_164930.1
SmLINC180456 positive_interaction Smp_164930.1
SmLNCA179794 positive_interaction Smp_164930.1
SmLNCS178913 positive_interaction Smp_164930.1
SmLINC180465 positive_interaction Smp_164930.1
SmLINC181931 positive_interaction Smp_164930.1
SmLINC181933 positive_interaction Smp_164930.1
SmLINC181938 positive_interaction Smp_164930.1
SmLINC180479 positive_interaction Smp_164930.1
SmLINC181942 positive_interaction Smp_164930.1
SmLNCA179807 positive_interaction Smp_164930.1
SmLNCA179810 positive_interaction Smp_164930.1
SmLINC181947 positive_interaction Smp_164930.1
SmLINC180500 positive_interaction Smp_164930.1
SmLINC181949 positive_interaction Smp_164930.1
SmLNCA179817 positive_interaction Smp_164930.1
SmLNCA179815 positive_interaction Smp_164930.1
SmLINC180515 positive_interaction Smp_164930.1
SmLINC181956 positive_interaction Smp_164930.1
SmLNCS178810 positive_interaction Smp_164930.1
SmLNCS178815 positive_interaction Smp_164930.1
SmLINC180540 positive_interaction Smp_164930.1
SmLINC180537 positive_interaction Smp_164930.1
SmLINC180542 positive_interaction Smp_164930.1
SmLINC180543 positive_interaction Smp_164930.1
SmLINC180550 positive_interaction Smp_164930.1
SmLINC180553 positive_interaction Smp_164930.1
SmLNCA178778 positive_interaction Smp_164930.1
SmLINC180558 positive_interaction Smp_164930.1
SmLNCA178805 positive_interaction Smp_164930.1
SmLNCA178781 positive_interaction Smp_164930.1
SmLNCA178786 positive_interaction Smp_164930.1
SmLINC180568 positive_interaction Smp_164930.1
SmLINC178833 positive_interaction Smp_164930.1
SmLINC180572 positive_interaction Smp_164930.1
SmLNCA178823 positive_interaction Smp_164930.1
SmLINC178861 positive_interaction Smp_164930.1
SmLINC178852 positive_interaction Smp_164930.1
SmLINC180585 positive_interaction Smp_164930.1
SmLINC178910 positive_interaction Smp_164930.1
SmLINC178911 positive_interaction Smp_164930.1
SmLINC180640 positive_interaction Smp_164930.1
SmLINC180641 positive_interaction Smp_164930.1
SmLINC178886 positive_interaction Smp_164930.1
SmLINC178891 positive_interaction Smp_164930.1
SmLINC178887 positive_interaction Smp_164930.1
SmLINC178860 positive_interaction Smp_164930.1
SmLNCA178825 positive_interaction Smp_164930.1
SmLINC178881 positive_interaction Smp_164930.1
SmLNCS178827 positive_interaction Smp_164930.1
SmLINC180599 positive_interaction Smp_164930.1
SmLINC180597 positive_interaction Smp_164930.1
SmLNCA178827 positive_interaction Smp_164930.1
SmLINC178875 positive_interaction Smp_164930.1
SmLNCS178829 positive_interaction Smp_164930.1
SmLNCA178833 positive_interaction Smp_164930.1
SmLINC178934 positive_interaction Smp_164930.1
SmLINC178903 positive_interaction Smp_164930.1
SmLNCA178840 positive_interaction Smp_164930.1
SmLINC180630 positive_interaction Smp_164930.1
SmLINC178908 positive_interaction Smp_164930.1
SmLINC178924 positive_interaction Smp_164930.1
SmLINC178923 positive_interaction Smp_164930.1
SmLINC180646 positive_interaction Smp_164930.1
SmLINC180648 positive_interaction Smp_164930.1
SmLINC181970 positive_interaction Smp_164930.1
SmLNCA178862 positive_interaction Smp_164930.1
SmLINC178931 positive_interaction Smp_164930.1
SmLINC178930 positive_interaction Smp_164930.1
SmLINC181973 positive_interaction Smp_164930.1
SmLINC181974 positive_interaction Smp_164930.1
SmLINC181977 positive_interaction Smp_164930.1
SmLINC178949 positive_interaction Smp_164930.1
SmLNCA178865 positive_interaction Smp_164930.1
SmLINC178965 positive_interaction Smp_164930.1
SmLINC178951 positive_interaction Smp_164930.1
SmLNCA178864 positive_interaction Smp_164930.1
SmLNCS178860 positive_interaction Smp_164930.1
SmLINC180681 positive_interaction Smp_164930.1
SmLNCA178874 positive_interaction Smp_164930.1
SmLNCA178875 positive_interaction Smp_164930.1
SmLNCS178861 positive_interaction Smp_164930.1
SmLNCS178865 positive_interaction Smp_164930.1
SmLNCA178882 positive_interaction Smp_164930.1
SmLNCA178891 positive_interaction Smp_164930.1
SmLINC180691 positive_interaction Smp_164930.1
SmLNCA178888 positive_interaction Smp_164930.1
SmLINC181979 positive_interaction Smp_164930.1
SmLINC181980 positive_interaction Smp_164930.1
SmLINC178975 positive_interaction Smp_164930.1
SmLINC178977 positive_interaction Smp_164930.1
SmLINC180694 positive_interaction Smp_164930.1
SmLINC181981 positive_interaction Smp_164930.1
SmLINC181985 positive_interaction Smp_164930.1
SmLINC181989 positive_interaction Smp_164930.1
SmLINC181992 positive_interaction Smp_164930.1
SmLINC181993 positive_interaction Smp_164930.1
SmLINC181999 positive_interaction Smp_164930.1
SmLINC179004 positive_interaction Smp_164930.1
SmLINC178980 positive_interaction Smp_164930.1
SmLINC178983 positive_interaction Smp_164930.1
SmLINC178981 positive_interaction Smp_164930.1
SmLINC178982 positive_interaction Smp_164930.1
SmLINC180703 positive_interaction Smp_164930.1
SmLNCA178896 positive_interaction Smp_164930.1
SmLINC180712 positive_interaction Smp_164930.1
SmLINC178993 positive_interaction Smp_164930.1
SmLNCA178912 positive_interaction Smp_164930.1
SmLINC180741 positive_interaction Smp_164930.1
SmLNCA178922 positive_interaction Smp_164930.1
SmLNCA178933 positive_interaction Smp_164930.1
SmLINC179017 positive_interaction Smp_164930.1
SmLNCA178936 positive_interaction Smp_164930.1
SmLNCA178935 positive_interaction Smp_164930.1
SmLINC179032 positive_interaction Smp_164930.1
SmLNCA178937 positive_interaction Smp_164930.1
SmLINC180749 positive_interaction Smp_164930.1
SmLINC179061 positive_interaction Smp_164930.1
SmLINC179038 positive_interaction Smp_164930.1
SmLNCS178892 positive_interaction Smp_164930.1
SmLINC179056 positive_interaction Smp_164930.1
SmLINC179051 positive_interaction Smp_164930.1
SmLINC179064 positive_interaction Smp_164930.1
SmLNCA178947 positive_interaction Smp_164930.1
SmLNCA178949 positive_interaction Smp_164930.1
SmLINC180761 positive_interaction Smp_164930.1
SmLINC179069 positive_interaction Smp_164930.1
SmLINC179071 positive_interaction Smp_164930.1
SmLNCA178957 positive_interaction Smp_164930.1
SmLNCA178962 positive_interaction Smp_164930.1
SmLNCA178970 positive_interaction Smp_164930.1
SmLNCA178975 positive_interaction Smp_164930.1
SmLINC179110 positive_interaction Smp_164930.1
SmLINC179114 positive_interaction Smp_164930.1
SmLINC180802 positive_interaction Smp_164930.1
SmLINC179117 positive_interaction Smp_164930.1
SmLINC180803 positive_interaction Smp_164930.1
SmLINC180807 positive_interaction Smp_164930.1
SmLNCS178907 positive_interaction Smp_164930.1
SmLINC180815 positive_interaction Smp_164930.1
SmLNCS178910 positive_interaction Smp_164930.1
SmLNCA179000 positive_interaction Smp_164930.1
SmLINC179137 positive_interaction Smp_164930.1
SmLINC180826 positive_interaction Smp_164930.1
SmLNCA179002 positive_interaction Smp_164930.1
SmLNCA179003 positive_interaction Smp_164930.1
SmLINC180828 positive_interaction Smp_164930.1
SmLNCA179005 positive_interaction Smp_164930.1
SmLNCA179006 positive_interaction Smp_164930.1
SmLINC179169 positive_interaction Smp_164930.1
SmLINC182011 positive_interaction Smp_164930.1
SmLINC179168 positive_interaction Smp_164930.1
SmLINC182013 positive_interaction Smp_164930.1
SmLINC179183 positive_interaction Smp_164930.1
SmLINC179174 positive_interaction Smp_164930.1
SmLNCA179016 positive_interaction Smp_164930.1
SmLINC179187 positive_interaction Smp_164930.1
SmLNCS178920 positive_interaction Smp_164930.1
SmLINC179200 positive_interaction Smp_164930.1
SmLINC180868 positive_interaction Smp_164930.1
SmLINC180852 positive_interaction Smp_164930.1
SmLNCS178921 positive_interaction Smp_164930.1
SmLNCA179026 positive_interaction Smp_164930.1
SmLINC180855 positive_interaction Smp_164930.1
SmLINC180856 positive_interaction Smp_164930.1
SmLNCA179027 positive_interaction Smp_164930.1
SmLNCS178925 positive_interaction Smp_164930.1
SmLNCA179032 positive_interaction Smp_164930.1
SmLINC180873 positive_interaction Smp_164930.1
SmLNCA179040 positive_interaction Smp_164930.1
SmLNCA179042 positive_interaction Smp_164930.1
SmLINC180879 positive_interaction Smp_164930.1
SmLINC179216 positive_interaction Smp_164930.1
SmLINC179221 positive_interaction Smp_164930.1
SmLINC179222 positive_interaction Smp_164930.1
SmLINC179220 positive_interaction Smp_164930.1
SmLINC180885 positive_interaction Smp_164930.1
SmLNCA179047 positive_interaction Smp_164930.1
SmLNCA179051 positive_interaction Smp_164930.1
SmLNCS178935 positive_interaction Smp_164930.1
SmLNCA179054 positive_interaction Smp_164930.1
SmLNCA179057 positive_interaction Smp_164930.1
SmLNCA179060 positive_interaction Smp_164930.1
SmLINC179238 positive_interaction Smp_164930.1
SmLNCS178941 positive_interaction Smp_164930.1
SmLINC179247 positive_interaction Smp_164930.1
SmLINC179245 positive_interaction Smp_164930.1
SmLNCA179078 positive_interaction Smp_164930.1
SmLNCA179077 positive_interaction Smp_164930.1
SmLNCS178942 positive_interaction Smp_164930.1
SmLINC180904 positive_interaction Smp_164930.1
SmLINC180908 positive_interaction Smp_164930.1
SmLINC180905 positive_interaction Smp_164930.1
SmLINC179265 positive_interaction Smp_164930.1
SmLINC180913 positive_interaction Smp_164930.1
SmLINC179270 positive_interaction Smp_164930.1
SmLINC179271 positive_interaction Smp_164930.1
SmLNCA179088 positive_interaction Smp_164930.1
SmLINC179266 positive_interaction Smp_164930.1
SmLINC180918 positive_interaction Smp_164930.1
SmLNCA179093 positive_interaction Smp_164930.1
SmLINC180919 positive_interaction Smp_164930.1
SmLINC180920 positive_interaction Smp_164930.1
SmLINC180923 positive_interaction Smp_164930.1
SmLINC180924 positive_interaction Smp_164930.1
SmLINC179286 positive_interaction Smp_164930.1
SmLINC179293 positive_interaction Smp_164930.1
SmLINC179290 positive_interaction Smp_164930.1
SmLINC180936 positive_interaction Smp_164930.1
SmLNCA179100 positive_interaction Smp_164930.1
SmLINC180945 positive_interaction Smp_164930.1
SmLINC180942 positive_interaction Smp_164930.1
SmLINC179298 positive_interaction Smp_164930.1
SmLINC179300 positive_interaction Smp_164930.1
SmLINC179314 positive_interaction Smp_164930.1
SmLINC179321 positive_interaction Smp_164930.1
SmLINC180968 positive_interaction Smp_164930.1
SmLINC180967 positive_interaction Smp_164930.1
SmLINC180970 positive_interaction Smp_164930.1
SmLNCA179116 positive_interaction Smp_164930.1
SmLNCA179114 positive_interaction Smp_164930.1
SmLINC180973 positive_interaction Smp_164930.1
SmLNCA179130 positive_interaction Smp_164930.1
SmLNCA179120 positive_interaction Smp_164930.1
SmLNCA179121 positive_interaction Smp_164930.1
SmLINC182028 positive_interaction Smp_164930.1
SmLINC182029 positive_interaction Smp_164930.1
SmLINC180976 positive_interaction Smp_164930.1
SmLINC182038 positive_interaction Smp_164930.1
SmLINC179343 positive_interaction Smp_164930.1
SmLINC179337 positive_interaction Smp_164930.1
SmLINC179339 positive_interaction Smp_164930.1
SmLINC179346 positive_interaction Smp_164930.1
SmLINC179349 positive_interaction Smp_164930.1
SmLINC182077 positive_interaction Smp_164930.1
SmLINC179370 positive_interaction Smp_164930.1
SmLINC181033 positive_interaction Smp_164930.1
SmLINC179378 positive_interaction Smp_164930.1
SmLNCA179148 positive_interaction Smp_164930.1
SmLNCA179146 positive_interaction Smp_164930.1
SmLINC181050 positive_interaction Smp_164930.1
SmLINC181061 positive_interaction Smp_164930.1
SmLNCA179150 positive_interaction Smp_164930.1
SmLNCS178972 positive_interaction Smp_164930.1
SmLNCA179159 positive_interaction Smp_164930.1
SmLINC181036 positive_interaction Smp_164930.1
SmLINC179411 positive_interaction Smp_164930.1
SmLINC179448 positive_interaction Smp_164930.1
SmLNCA179163 positive_interaction Smp_164930.1
SmLINC181093 positive_interaction Smp_164930.1
SmLINC179416 positive_interaction Smp_164930.1
SmLINC179434 positive_interaction Smp_164930.1
SmLINC181085 positive_interaction Smp_164930.1
SmLINC181086 positive_interaction Smp_164930.1
SmLINC181091 positive_interaction Smp_164930.1
SmLNCS178977 positive_interaction Smp_164930.1
SmLNCA179168 positive_interaction Smp_164930.1
SmLINC181077 positive_interaction Smp_164930.1
SmLINC179440 positive_interaction Smp_164930.1
SmLNCA179173 positive_interaction Smp_164930.1
SmLNCA179176 positive_interaction Smp_164930.1
SmLNCA179179 positive_interaction Smp_164930.1
SmLNCA179181 positive_interaction Smp_164930.1
SmLNCA179183 positive_interaction Smp_164930.1
SmLINC181107 positive_interaction Smp_164930.1
SmLINC181108 positive_interaction Smp_164930.1
SmLNCA179196 positive_interaction Smp_164930.1
SmLNCA179188 positive_interaction Smp_164930.1
SmLNCA179186 positive_interaction Smp_164930.1
SmLINC179477 positive_interaction Smp_164930.1
SmLNCS178981 positive_interaction Smp_164930.1
SmLNCA179198 positive_interaction Smp_164930.1
SmLINC179487 positive_interaction Smp_164930.1
SmLINC182085 positive_interaction Smp_164930.1
SmLINC181155 positive_interaction Smp_164930.1
SmLNCS178992 positive_interaction Smp_164930.1
SmLINC181150 positive_interaction Smp_164930.1
SmLNCS178995 positive_interaction Smp_164930.1
SmLINC181154 positive_interaction Smp_164930.1
SmLNCA179219 positive_interaction Smp_164930.1
SmLNCS179001 positive_interaction Smp_164930.1
SmLINC179549 positive_interaction Smp_164930.1
SmLINC181164 positive_interaction Smp_164930.1
SmLNCA179217 positive_interaction Smp_164930.1
SmLNCS179003 positive_interaction Smp_164930.1
SmLINC179550 positive_interaction Smp_164930.1
SmLINC179558 positive_interaction Smp_164930.1
SmLINC179563 positive_interaction Smp_164930.1
SmLINC181204 positive_interaction Smp_164930.1
SmLINC181208 positive_interaction Smp_164930.1
SmLNCA179233 positive_interaction Smp_164930.1
SmLINC179560 positive_interaction Smp_164930.1
SmLINC181207 positive_interaction Smp_164930.1
SmLINC181214 positive_interaction Smp_164930.1
SmLNCA179237 positive_interaction Smp_164930.1
SmLINC179577 positive_interaction Smp_164930.1
SmLNCA179251 positive_interaction Smp_164930.1
SmLNCA179255 positive_interaction Smp_164930.1
SmLNCA179260 positive_interaction Smp_164930.1
SmLINC181230 positive_interaction Smp_164930.1
SmLNCA179262 positive_interaction Smp_164930.1
SmLINC179587 positive_interaction Smp_164930.1
SmLINC179588 positive_interaction Smp_164930.1
SmLNCA179263 positive_interaction Smp_164930.1
SmLINC179592 positive_interaction Smp_164930.1
SmLINC179596 positive_interaction Smp_164930.1
SmLNCA179272 positive_interaction Smp_164930.1
SmLINC181240 positive_interaction Smp_164930.1
SmLNCA179273 positive_interaction Smp_164930.1
SmLINC179605 positive_interaction Smp_164930.1
SmLNCA179276 positive_interaction Smp_164930.1
SmLNCA179277 positive_interaction Smp_164930.1
SmLNCA179279 positive_interaction Smp_164930.1
SmLINC179614 positive_interaction Smp_164930.1
SmLNCA179286 positive_interaction Smp_164930.1
SmLINC179617 positive_interaction Smp_164930.1
SmLINC179618 positive_interaction Smp_164930.1
SmLINC179619 positive_interaction Smp_164930.1
SmLINC179623 positive_interaction Smp_164930.1
SmLINC181261 positive_interaction Smp_164930.1
SmLINC179631 positive_interaction Smp_164930.1
SmLINC181282 positive_interaction Smp_164930.1
SmLNCA179295 positive_interaction Smp_164930.1
SmLINC179636 positive_interaction Smp_164930.1
SmLINC179635 positive_interaction Smp_164930.1
SmLINC179651 positive_interaction Smp_164930.1
SmLNCA179301 positive_interaction Smp_164930.1
SmLNCS179026 positive_interaction Smp_164930.1
SmLINC181287 positive_interaction Smp_164930.1
SmLINC179661 positive_interaction Smp_164930.1
SmLINC179671 positive_interaction Smp_164930.1
SmLNCA179305 positive_interaction Smp_164930.1
SmLNCS179027 positive_interaction Smp_164930.1
SmLINC181297 positive_interaction Smp_164930.1
SmLNCA179310 positive_interaction Smp_164930.1
SmLNCA179308 positive_interaction Smp_164930.1
SmLNCS179028 positive_interaction Smp_164930.1
SmLINC181308 positive_interaction Smp_164930.1
SmLNCA179327 positive_interaction Smp_164930.1
SmLINC179689 positive_interaction Smp_164930.1
SmLNCA179316 positive_interaction Smp_164930.1
SmLINC181329 positive_interaction Smp_164930.1
SmLINC181327 positive_interaction Smp_164930.1
SmLNCA179325 positive_interaction Smp_164930.1
SmLINC179691 positive_interaction Smp_164930.1
SmLINC179692 positive_interaction Smp_164930.1
SmLNCA179329 positive_interaction Smp_164930.1
SmLINC179693 positive_interaction Smp_164930.1
SmLINC179698 positive_interaction Smp_164930.1
SmLINC182101 positive_interaction Smp_164930.1
SmLINC182121 positive_interaction Smp_164930.1
SmLINC179709 positive_interaction Smp_164930.1
SmLINC179712 positive_interaction Smp_164930.1
SmLINC182130 positive_interaction Smp_164930.1
SmLINC179716 positive_interaction Smp_164930.1
SmLINC179729 positive_interaction Smp_164930.1
SmLINC179730 positive_interaction Smp_164930.1
SmLINC181350 positive_interaction Smp_164930.1
SmLINC179732 positive_interaction Smp_164930.1
SmLINC179750 positive_interaction Smp_164930.1
SmLINC179752 positive_interaction Smp_164930.1
SmLINC179759 positive_interaction Smp_164930.1
SmLINC179769 positive_interaction Smp_164930.1
SmLNCS179043 positive_interaction Smp_164930.1
SmLINC181363 positive_interaction Smp_164930.1
SmLNCA179349 positive_interaction Smp_164930.1
SmLINC179765 positive_interaction Smp_164930.1
SmLNCS179048 positive_interaction Smp_164930.1
SmLINC181366 positive_interaction Smp_164930.1
SmLNCS179055 positive_interaction Smp_164930.1
SmLINC179783 positive_interaction Smp_164930.1
SmLNCS179053 positive_interaction Smp_164930.1
SmLNCA179352 positive_interaction Smp_164930.1
SmLINC182159 positive_interaction Smp_164930.1
SmLNCS179058 positive_interaction Smp_164930.1
SmLNCA179355 positive_interaction Smp_164930.1
SmLINC179806 positive_interaction Smp_164930.1
SmLINC181401 positive_interaction Smp_164930.1
SmLNCA179356 positive_interaction Smp_164930.1
SmLINC179814 positive_interaction Smp_164930.1
SmLINC179829 positive_interaction Smp_164930.1
SmLINC179832 positive_interaction Smp_164930.1
SmLINC181402 positive_interaction Smp_164930.1
SmLINC179826 positive_interaction Smp_164930.1
SmLINC179863 positive_interaction Smp_164930.1
SmLINC179867 positive_interaction Smp_164930.1
SmLINC179839 positive_interaction Smp_164930.1
SmLNCS179066 positive_interaction Smp_164930.1
SmLINC181416 positive_interaction Smp_164930.1
SmLNCA179373 positive_interaction Smp_164930.1
SmLINC179853 positive_interaction Smp_164930.1
SmLINC179845 positive_interaction Smp_164930.1
SmLNCA179376 positive_interaction Smp_164930.1
SmLINC179856 positive_interaction Smp_164930.1
SmLNCS179068 positive_interaction Smp_164930.1
SmLINC179875 positive_interaction Smp_164930.1
SmLNCS179069 positive_interaction Smp_164930.1
SmLINC179884 positive_interaction Smp_164930.1
SmLINC179902 positive_interaction Smp_164930.1
SmLINC181431 positive_interaction Smp_164930.1
SmLNCS179073 positive_interaction Smp_164930.1
SmLINC181451 positive_interaction Smp_164930.1
SmLINC179897 positive_interaction Smp_164930.1
SmLINC179894 positive_interaction Smp_164930.1
SmLINC181436 positive_interaction Smp_164930.1
SmLINC181449 positive_interaction Smp_164930.1
SmLINC179901 positive_interaction Smp_164930.1
SmLNCA179399 positive_interaction Smp_164930.1
SmLINC179893 positive_interaction Smp_164930.1
SmLNCA179405 positive_interaction Smp_164930.1
SmLNCA179411 positive_interaction Smp_164930.1
SmLNCA179412 positive_interaction Smp_164930.1
SmLINC181457 positive_interaction Smp_164930.1
SmLNCA179423 positive_interaction Smp_164930.1
SmLINC181463 positive_interaction Smp_164930.1
SmLINC179923 positive_interaction Smp_164930.1
SmLINC179920 positive_interaction Smp_164930.1
SmLINC179931 positive_interaction Smp_164930.1
SmLINC181482 positive_interaction Smp_164930.1
SmLNCS179077 positive_interaction Smp_164930.1
SmLNCA179433 positive_interaction Smp_164930.1
SmLINC179938 positive_interaction Smp_164930.1
SmLINC179939 positive_interaction Smp_164930.1
SmLINC179960 positive_interaction Smp_164930.1
SmLNCA179436 positive_interaction Smp_164930.1
SmLINC181495 positive_interaction Smp_164930.1
SmLINC179958 positive_interaction Smp_164930.1
SmLINC181500 positive_interaction Smp_164930.1
SmLINC181497 positive_interaction Smp_164930.1
SmLINC181499 positive_interaction Smp_164930.1
SmLINC179973 positive_interaction Smp_164930.1
SmLINC179975 positive_interaction Smp_164930.1
SmLNCA179444 positive_interaction Smp_164930.1
SmLINC181512 positive_interaction Smp_164930.1
SmLNCA179447 positive_interaction Smp_164930.1
SmLINC181518 positive_interaction Smp_164930.1
SmLNCA179451 positive_interaction Smp_164930.1
SmLINC181519 positive_interaction Smp_164930.1
SmLINC179998 positive_interaction Smp_164930.1
SmLINC180004 positive_interaction Smp_164930.1
SmLINC181529 positive_interaction Smp_164930.1
SmLINC180006 positive_interaction Smp_164930.1
SmLINC181531 positive_interaction Smp_164930.1
SmLNCA179453 positive_interaction Smp_164930.1
SmLNCS179089 positive_interaction Smp_164930.1
SmLNCA179459 positive_interaction Smp_164930.1
SmLINC181547 positive_interaction Smp_164930.1
SmLNCS179092 positive_interaction Smp_164930.1
SmLINC180038 positive_interaction Smp_164930.1
SmLNCA179486 positive_interaction Smp_164930.1
SmLINC180045 positive_interaction Smp_164930.1
SmLNCA179490 positive_interaction Smp_164930.1
SmLNCA179494 positive_interaction Smp_164930.1
SmLINC181557 positive_interaction Smp_164930.1
SmLINC180050 positive_interaction Smp_164930.1
SmLNCS179099 positive_interaction Smp_164930.1
SmLINC180054 positive_interaction Smp_164930.1
SmLINC181565 positive_interaction Smp_164930.1
SmLNCA179508 positive_interaction Smp_164930.1
SmLINC181568 positive_interaction Smp_164930.1
SmLNCA179512 positive_interaction Smp_164930.1
SmLINC180061 positive_interaction Smp_164930.1
SmLNCA179515 positive_interaction Smp_164930.1
SmLNCS179103 positive_interaction Smp_164930.1
SmLNCS179104 positive_interaction Smp_164930.1
SmLNCS179110 positive_interaction Smp_164930.1
SmLINC181574 positive_interaction Smp_164930.1
SmLINC180074 positive_interaction Smp_164930.1
SmLINC181579 positive_interaction Smp_164930.1
SmLINC181581 positive_interaction Smp_164930.1
SmLINC181585 positive_interaction Smp_164930.1
SmLINC180082 positive_interaction Smp_164930.1
SmLINC180083 positive_interaction Smp_164930.1
SmLNCA179532 positive_interaction Smp_164930.1
SmLNCA179536 positive_interaction Smp_164930.1
SmLNCA179533 positive_interaction Smp_164930.1
SmLNCA179535 positive_interaction Smp_164930.1
SmLNCA179537 positive_interaction Smp_164930.1
SmLNCA179548 positive_interaction Smp_164930.1
SmLNCA179550 positive_interaction Smp_164930.1
SmLINC181595 positive_interaction Smp_164930.1
SmLINC180100 positive_interaction Smp_164930.1
SmLINC180098 positive_interaction Smp_164930.1
SmLINC181600 positive_interaction Smp_164930.1
SmLNCS179125 positive_interaction Smp_164930.1
SmLINC180102 positive_interaction Smp_164930.1
SmLINC180103 positive_interaction Smp_164930.1
SmLNCA179562 positive_interaction Smp_164930.1
SmLINC181607 positive_interaction Smp_164930.1
SmLINC181610 positive_interaction Smp_164930.1
SmLINC181611 positive_interaction Smp_164930.1
SmLINC180108 positive_interaction Smp_164930.1
SmLINC180115 positive_interaction Smp_164930.1
SmLNCA179568 positive_interaction Smp_164930.1
SmLINC180111 positive_interaction Smp_164930.1
SmLNCS179129 positive_interaction Smp_164930.1
SmLNCS179130 positive_interaction Smp_164930.1
SmLINC181627 positive_interaction Smp_164930.1
SmLINC181635 positive_interaction Smp_164930.1
SmLINC180124 positive_interaction Smp_164930.1
SmLINC181625 positive_interaction Smp_164930.1
SmLINC181638 positive_interaction Smp_164930.1
SmLINC181642 positive_interaction Smp_164930.1
SmLNCA179582 positive_interaction Smp_164930.1
SmLNCA179583 positive_interaction Smp_164930.1
SmLINC180141 positive_interaction Smp_164930.1
SmLINC181653 positive_interaction Smp_164930.1
SmLNCA179601 positive_interaction Smp_164930.1
SmLINC181661 positive_interaction Smp_164930.1
SmLINC180159 positive_interaction Smp_164930.1
SmLNCA179617 positive_interaction Smp_164930.1
SmLNCS179135 positive_interaction Smp_164930.1
SmLNCA179622 positive_interaction Smp_164930.1
SmLNCS179138 positive_interaction Smp_164930.1
SmLINC181694 positive_interaction Smp_164930.1
SmLINC182181 positive_interaction Smp_164930.1
SmLINC182182 positive_interaction Smp_164930.1
SmLINC182174 positive_interaction Smp_164930.1
SmLINC182176 positive_interaction Smp_164930.1
SmLNCS179163 positive_interaction Smp_164930.1
SmLINC182186 positive_interaction Smp_164930.1
SmLINC182183 positive_interaction Smp_164930.1
SmLINC180203 positive_interaction Smp_164930.1
SmLNCA179372 positive_interaction Smp_141380.1
SmLINC180434 positive_interaction Smp_141380.1
SmLNCA178839 positive_interaction Smp_141380.1
SmLINC180834 positive_interaction Smp_141380.1
SmLINC180932 positive_interaction Smp_141380.1
SmLINC179312 positive_interaction Smp_141380.1
SmLNCS179065 positive_interaction Smp_141380.1
SmLNCA179367 positive_interaction Smp_141380.1
SmLINC181423 positive_interaction Smp_141380.1
SmLNCS179052 positive_interaction Smp_141380.1
SmLINC179919 positive_interaction Smp_141380.1
SmLINC181689 positive_interaction Smp_141380.1
SmLINC181695 positive_interaction Smp_141380.1
SmLNCA179656 positive_interaction Smp_141380.1
SmLINC181743 positive_interaction Smp_141380.1
SmLNCS179181 positive_interaction Smp_141380.1
SmLNCA179684 positive_interaction Smp_141380.1
SmLINC180282 positive_interaction Smp_141380.1
SmLINC180292 positive_interaction Smp_141380.1
SmLNCA179698 positive_interaction Smp_141380.1
SmLINC181770 positive_interaction Smp_141380.1
SmLNCS179198 positive_interaction Smp_141380.1
SmLNCS179201 positive_interaction Smp_141380.1
SmLNCS179206 positive_interaction Smp_141380.1
SmLNCS179207 positive_interaction Smp_141380.1
SmLINC180362 positive_interaction Smp_141380.1
SmLINC180363 positive_interaction Smp_141380.1
SmLNCA179761 positive_interaction Smp_141380.1
SmLNCA179765 positive_interaction Smp_141380.1
SmLNCS179211 positive_interaction Smp_141380.1
SmLNCS179212 positive_interaction Smp_141380.1
SmLINC182197 positive_interaction Smp_141380.1
SmLINC182207 positive_interaction Smp_141380.1
SmLINC181870 positive_interaction Smp_141380.1
SmLINC180412 positive_interaction Smp_141380.1
SmLINC180440 positive_interaction Smp_141380.1
SmLINC180456 positive_interaction Smp_141380.1
SmLINC181922 positive_interaction Smp_141380.1
SmLINC180463 positive_interaction Smp_141380.1
SmLINC180479 positive_interaction Smp_141380.1
SmLINC181950 positive_interaction Smp_141380.1
SmLINC180504 positive_interaction Smp_141380.1
SmLINC180509 positive_interaction Smp_141380.1
SmLINC180497 positive_interaction Smp_141380.1
SmLINC180503 positive_interaction Smp_141380.1
SmLINC180514 positive_interaction Smp_141380.1
SmLINC180506 positive_interaction Smp_141380.1
SmLINC180508 positive_interaction Smp_141380.1
SmLINC180505 positive_interaction Smp_141380.1
SmLINC180512 positive_interaction Smp_141380.1
SmLINC180515 positive_interaction Smp_141380.1
SmLINC180537 positive_interaction Smp_141380.1
SmLINC180558 positive_interaction Smp_141380.1
SmLNCA178779 positive_interaction Smp_141380.1
SmLINC178852 positive_interaction Smp_141380.1
SmLINC178910 positive_interaction Smp_141380.1
SmLINC178911 positive_interaction Smp_141380.1
SmLINC178886 positive_interaction Smp_141380.1
SmLINC178881 positive_interaction Smp_141380.1
SmLINC180618 positive_interaction Smp_141380.1
SmLINC180648 positive_interaction Smp_141380.1
SmLNCS178838 positive_interaction Smp_141380.1
SmLINC178930 positive_interaction Smp_141380.1
SmLNCA178864 positive_interaction Smp_141380.1
SmLINC180678 positive_interaction Smp_141380.1
SmLINC180691 positive_interaction Smp_141380.1
SmLINC181979 positive_interaction Smp_141380.1
SmLINC181992 positive_interaction Smp_141380.1
SmLINC178981 positive_interaction Smp_141380.1
SmLINC178982 positive_interaction Smp_141380.1
SmLNCA178892 positive_interaction Smp_141380.1
SmLINC179009 positive_interaction Smp_141380.1
SmLINC179032 positive_interaction Smp_141380.1
SmLNCA178937 positive_interaction Smp_141380.1
SmLNCA178947 positive_interaction Smp_141380.1
SmLINC180787 positive_interaction Smp_141380.1
SmLINC180807 positive_interaction Smp_141380.1
SmLNCA179002 positive_interaction Smp_141380.1
SmLINC180852 positive_interaction Smp_141380.1
SmLINC180855 positive_interaction Smp_141380.1
SmLINC180856 positive_interaction Smp_141380.1
SmLINC179207 positive_interaction Smp_141380.1
SmLNCS178931 positive_interaction Smp_141380.1
SmLINC180885 positive_interaction Smp_141380.1
SmLNCA179054 positive_interaction Smp_141380.1
SmLINC179236 positive_interaction Smp_141380.1
SmLINC179255 positive_interaction Smp_141380.1
SmLINC180905 positive_interaction Smp_141380.1
SmLINC179265 positive_interaction Smp_141380.1
SmLINC180918 positive_interaction Smp_141380.1
SmLNCA179093 positive_interaction Smp_141380.1
SmLINC180936 positive_interaction Smp_141380.1
SmLINC179300 positive_interaction Smp_141380.1
SmLINC179303 positive_interaction Smp_141380.1
SmLINC180950 positive_interaction Smp_141380.1
SmLINC182028 positive_interaction Smp_141380.1
SmLINC179339 positive_interaction Smp_141380.1
SmLINC179370 positive_interaction Smp_141380.1
SmLINC181036 positive_interaction Smp_141380.1
SmLINC179403 positive_interaction Smp_141380.1
SmLINC179425 positive_interaction Smp_141380.1
SmLNCA179179 positive_interaction Smp_141380.1
SmLINC181108 positive_interaction Smp_141380.1
SmLNCS178981 positive_interaction Smp_141380.1
SmLNCS179001 positive_interaction Smp_141380.1
SmLINC179550 positive_interaction Smp_141380.1
SmLINC179563 positive_interaction Smp_141380.1
SmLNCA179235 positive_interaction Smp_141380.1
SmLINC179560 positive_interaction Smp_141380.1
SmLINC181230 positive_interaction Smp_141380.1
SmLNCA179263 positive_interaction Smp_141380.1
SmLINC179595 positive_interaction Smp_141380.1
SmLNCA179272 positive_interaction Smp_141380.1
SmLINC179605 positive_interaction Smp_141380.1
SmLNCA179286 positive_interaction Smp_141380.1
SmLINC179651 positive_interaction Smp_141380.1
SmLINC181324 positive_interaction Smp_141380.1
SmLINC179689 positive_interaction Smp_141380.1
SmLINC181327 positive_interaction Smp_141380.1
SmLINC179693 positive_interaction Smp_141380.1
SmLINC179709 positive_interaction Smp_141380.1
SmLINC179732 positive_interaction Smp_141380.1
SmLNCA179339 positive_interaction Smp_141380.1
SmLNCA179349 positive_interaction Smp_141380.1
SmLNCS179048 positive_interaction Smp_141380.1
SmLNCS179053 positive_interaction Smp_141380.1
SmLINC181401 positive_interaction Smp_141380.1
SmLINC179813 positive_interaction Smp_141380.1
SmLINC179863 positive_interaction Smp_141380.1
SmLINC181416 positive_interaction Smp_141380.1
SmLINC179848 positive_interaction Smp_141380.1
SmLNCS179071 positive_interaction Smp_141380.1
SmLINC179884 positive_interaction Smp_141380.1
SmLINC181436 positive_interaction Smp_141380.1
SmLINC181457 positive_interaction Smp_141380.1
SmLNCA179423 positive_interaction Smp_141380.1
SmLINC181500 positive_interaction Smp_141380.1
SmLINC181504 positive_interaction Smp_141380.1
SmLINC179975 positive_interaction Smp_141380.1
SmLINC179998 positive_interaction Smp_141380.1
SmLINC180004 positive_interaction Smp_141380.1
SmLINC180017 positive_interaction Smp_141380.1
SmLNCS179092 positive_interaction Smp_141380.1
SmLNCA179475 positive_interaction Smp_141380.1
SmLINC180054 positive_interaction Smp_141380.1
SmLNCA179508 positive_interaction Smp_141380.1
SmLINC181569 positive_interaction Smp_141380.1
SmLNCS179110 positive_interaction Smp_141380.1
SmLNCA179537 positive_interaction Smp_141380.1
SmLINC181595 positive_interaction Smp_141380.1
SmLINC181600 positive_interaction Smp_141380.1
SmLINC180103 positive_interaction Smp_141380.1
SmLINC180124 positive_interaction Smp_141380.1
SmLINC181625 positive_interaction Smp_141380.1
SmLINC181641 positive_interaction Smp_141380.1
SmLNCA179601 positive_interaction Smp_141380.1
SmLINC180159 positive_interaction Smp_141380.1
SmLNCS179135 positive_interaction Smp_141380.1
SmLINC182186 positive_interaction Smp_141380.1
SmLINC180213 positive_interaction Smp_141380.1
SmLNCA178828 positive_interaction Smp_133250.1
SmLNCA178889 positive_interaction Smp_133250.1
SmLINC179013 positive_interaction Smp_133250.1
SmLINC180833 positive_interaction Smp_133250.1
SmLNCA179039 positive_interaction Smp_133250.1
SmLNCA179090 positive_interaction Smp_133250.1
SmLINC179840 positive_interaction Smp_133250.1
SmLNCA179302 positive_interaction Smp_133250.1
SmLNCS179030 positive_interaction Smp_133250.1
SmLINC181673 positive_interaction Smp_133250.1
SmLINC180225 positive_interaction Smp_133250.1
SmLINC180239 positive_interaction Smp_133250.1
SmLINC180246 positive_interaction Smp_133250.1
SmLINC180249 positive_interaction Smp_133250.1
SmLINC181744 positive_interaction Smp_133250.1
SmLNCA179666 positive_interaction Smp_133250.1
SmLNCA179671 positive_interaction Smp_133250.1
SmLNCA179676 positive_interaction Smp_133250.1
SmLINC180308 positive_interaction Smp_133250.1
SmLINC180312 positive_interaction Smp_133250.1
SmLINC181788 positive_interaction Smp_133250.1
SmLNCA179745 positive_interaction Smp_133250.1
SmLNCS179208 positive_interaction Smp_133250.1
SmLNCA179757 positive_interaction Smp_133250.1
SmLINC180362 positive_interaction Smp_133250.1
SmLNCA179761 positive_interaction Smp_133250.1
SmLNCA179762 positive_interaction Smp_133250.1
SmLINC181883 positive_interaction Smp_133250.1
SmLINC180455 positive_interaction Smp_133250.1
SmLNCA179794 positive_interaction Smp_133250.1
SmLNCA179801 positive_interaction Smp_133250.1
SmLINC181947 positive_interaction Smp_133250.1
SmLNCA178778 positive_interaction Smp_133250.1
SmLINC180597 positive_interaction Smp_133250.1
SmLNCA178833 positive_interaction Smp_133250.1
SmLINC178934 positive_interaction Smp_133250.1
SmLINC178908 positive_interaction Smp_133250.1
SmLNCA178864 positive_interaction Smp_133250.1
SmLNCS178865 positive_interaction Smp_133250.1
SmLINC180703 positive_interaction Smp_133250.1
SmLINC178993 positive_interaction Smp_133250.1
SmLNCA178922 positive_interaction Smp_133250.1
SmLINC179017 positive_interaction Smp_133250.1
SmLNCA178936 positive_interaction Smp_133250.1
SmLINC180749 positive_interaction Smp_133250.1
SmLNCA178957 positive_interaction Smp_133250.1
SmLINC180807 positive_interaction Smp_133250.1
SmLNCA178999 positive_interaction Smp_133250.1
SmLNCS178910 positive_interaction Smp_133250.1
SmLINC180826 positive_interaction Smp_133250.1
SmLINC179155 positive_interaction Smp_133250.1
SmLINC182011 positive_interaction Smp_133250.1
SmLNCS178916 positive_interaction Smp_133250.1
SmLINC179168 positive_interaction Smp_133250.1
SmLINC179187 positive_interaction Smp_133250.1
SmLNCA179026 positive_interaction Smp_133250.1
SmLNCA179027 positive_interaction Smp_133250.1
SmLNCA179042 positive_interaction Smp_133250.1
SmLINC179221 positive_interaction Smp_133250.1
SmLNCA179057 positive_interaction Smp_133250.1
SmLNCA179077 positive_interaction Smp_133250.1
SmLNCS178942 positive_interaction Smp_133250.1
SmLINC180947 positive_interaction Smp_133250.1
SmLNCA179121 positive_interaction Smp_133250.1
SmLINC182028 positive_interaction Smp_133250.1
SmLINC182029 positive_interaction Smp_133250.1
SmLINC182038 positive_interaction Smp_133250.1
SmLNCA179146 positive_interaction Smp_133250.1
SmLINC181093 positive_interaction Smp_133250.1
SmLNCA179168 positive_interaction Smp_133250.1
SmLINC179440 positive_interaction Smp_133250.1
SmLNCA179173 positive_interaction Smp_133250.1
SmLNCA179196 positive_interaction Smp_133250.1
SmLINC181154 positive_interaction Smp_133250.1
SmLINC181164 positive_interaction Smp_133250.1
SmLNCA179217 positive_interaction Smp_133250.1
SmLINC181198 positive_interaction Smp_133250.1
SmLINC181206 positive_interaction Smp_133250.1
SmLNCA179262 positive_interaction Smp_133250.1
SmLINC181240 positive_interaction Smp_133250.1
SmLNCA179277 positive_interaction Smp_133250.1
SmLINC179614 positive_interaction Smp_133250.1
SmLNCA179295 positive_interaction Smp_133250.1
SmLINC181287 positive_interaction Smp_133250.1
SmLNCS179027 positive_interaction Smp_133250.1
SmLINC181308 positive_interaction Smp_133250.1
SmLINC182130 positive_interaction Smp_133250.1
SmLINC179742 positive_interaction Smp_133250.1
SmLINC179769 positive_interaction Smp_133250.1
SmLINC181363 positive_interaction Smp_133250.1
SmLINC181366 positive_interaction Smp_133250.1
SmLNCA179355 positive_interaction Smp_133250.1
SmLNCA179356 positive_interaction Smp_133250.1
SmLNCS179066 positive_interaction Smp_133250.1
SmLNCS179068 positive_interaction Smp_133250.1
SmLNCS179069 positive_interaction Smp_133250.1
SmLINC179871 positive_interaction Smp_133250.1
SmLNCS179073 positive_interaction Smp_133250.1
SmLNCA179405 positive_interaction Smp_133250.1
SmLNCA179411 positive_interaction Smp_133250.1
SmLNCA179412 positive_interaction Smp_133250.1
SmLINC179921 positive_interaction Smp_133250.1
SmLINC179931 positive_interaction Smp_133250.1
SmLNCS179089 positive_interaction Smp_133250.1
SmLNCA179459 positive_interaction Smp_133250.1
SmLNCA179486 positive_interaction Smp_133250.1
SmLNCS179099 positive_interaction Smp_133250.1
SmLNCS179104 positive_interaction Smp_133250.1
SmLINC180074 positive_interaction Smp_133250.1
SmLNCA179536 positive_interaction Smp_133250.1
SmLINC180100 positive_interaction Smp_133250.1
SmLNCA179562 positive_interaction Smp_133250.1
SmLINC180108 positive_interaction Smp_133250.1
SmLINC181625 positive_interaction Smp_133250.1
SmLNCA179619 positive_interaction Smp_133250.1
SmLINC181696 positive_interaction Smp_133250.1
SmLINC181694 positive_interaction Smp_133250.1
SmLINC181330 positive_interaction Smp_094870.1
SmLINC181331 positive_interaction Smp_094870.1
SmLINC179672 positive_interaction Smp_140840.1
SmLNCA179372 positive_interaction Smp_072980.1
SmLINC180834 positive_interaction Smp_072980.1
SmLINC179312 positive_interaction Smp_072980.1
SmLNCS179065 positive_interaction Smp_072980.1
SmLINC181695 positive_interaction Smp_072980.1
SmLNCS179181 positive_interaction Smp_072980.1
SmLINC180282 positive_interaction Smp_072980.1
SmLINC180292 positive_interaction Smp_072980.1
SmLNCA179726 positive_interaction Smp_072980.1
SmLINC180347 positive_interaction Smp_072980.1
SmLNCA179765 positive_interaction Smp_072980.1
SmLINC182197 positive_interaction Smp_072980.1
SmLINC182206 positive_interaction Smp_072980.1
SmLINC182207 positive_interaction Smp_072980.1
SmLINC181922 positive_interaction Smp_072980.1
SmLINC180463 positive_interaction Smp_072980.1
SmLNCA179805 positive_interaction Smp_072980.1
SmLINC181950 positive_interaction Smp_072980.1
SmLINC180504 positive_interaction Smp_072980.1
SmLINC180509 positive_interaction Smp_072980.1
SmLINC180497 positive_interaction Smp_072980.1
SmLINC180503 positive_interaction Smp_072980.1
SmLINC180514 positive_interaction Smp_072980.1
SmLINC180506 positive_interaction Smp_072980.1
SmLINC180508 positive_interaction Smp_072980.1
SmLINC180505 positive_interaction Smp_072980.1
SmLNCA178779 positive_interaction Smp_072980.1
SmLNCA178782 positive_interaction Smp_072980.1
SmLNCA178860 positive_interaction Smp_072980.1
SmLINC180691 positive_interaction Smp_072980.1
SmLINC178982 positive_interaction Smp_072980.1
SmLINC180787 positive_interaction Smp_072980.1
SmLNCS178931 positive_interaction Smp_072980.1
SmLINC179236 positive_interaction Smp_072980.1
SmLINC179255 positive_interaction Smp_072980.1
SmLINC180917 positive_interaction Smp_072980.1
SmLNCA179105 positive_interaction Smp_072980.1
SmLINC179300 positive_interaction Smp_072980.1
SmLINC179403 positive_interaction Smp_072980.1
SmLINC179595 positive_interaction Smp_072980.1
SmLINC182097 positive_interaction Smp_072980.1
SmLNCA179288 positive_interaction Smp_072980.1
SmLINC179655 positive_interaction Smp_072980.1
SmLINC181324 positive_interaction Smp_072980.1
SmLINC182107 positive_interaction Smp_072980.1
SmLINC179731 positive_interaction Smp_072980.1
SmLINC181374 positive_interaction Smp_072980.1
SmLNCS179048 positive_interaction Smp_072980.1
SmLNCS179053 positive_interaction Smp_072980.1
SmLINC179811 positive_interaction Smp_072980.1
SmLINC181416 positive_interaction Smp_072980.1
SmLNCS179071 positive_interaction Smp_072980.1
SmLINC179949 positive_interaction Smp_072980.1
SmLINC181504 positive_interaction Smp_072980.1
SmLNCA179442 positive_interaction Smp_072980.1
SmLINC180054 positive_interaction Smp_072980.1
SmLINC181641 positive_interaction Smp_072980.1
SmLINC181536 positive_interaction Smp_161680.1
SmLINC181840 positive_interaction Smp_068170.1
SmLNCA178828 positive_interaction Smp_052800.1
SmLINC179013 positive_interaction Smp_052800.1
SmLNCA179090 positive_interaction Smp_052800.1
SmLINC181673 positive_interaction Smp_052800.1
SmLINC180246 positive_interaction Smp_052800.1
SmLINC181744 positive_interaction Smp_052800.1
SmLNCA179666 positive_interaction Smp_052800.1
SmLNCA179671 positive_interaction Smp_052800.1
SmLNCA179676 positive_interaction Smp_052800.1
SmLINC181788 positive_interaction Smp_052800.1
SmLINC180362 positive_interaction Smp_052800.1
SmLNCA179761 positive_interaction Smp_052800.1
SmLINC181883 positive_interaction Smp_052800.1
SmLINC180479 positive_interaction Smp_052800.1
SmLINC178886 positive_interaction Smp_052800.1
SmLINC178930 positive_interaction Smp_052800.1
SmLNCA178864 positive_interaction Smp_052800.1
SmLINC179006 positive_interaction Smp_052800.1
SmLINC179009 positive_interaction Smp_052800.1
SmLNCA178936 positive_interaction Smp_052800.1
SmLINC180749 positive_interaction Smp_052800.1
SmLINC180826 positive_interaction Smp_052800.1
SmLINC180852 positive_interaction Smp_052800.1
SmLNCA179026 positive_interaction Smp_052800.1
SmLNCA179027 positive_interaction Smp_052800.1
SmLINC180878 positive_interaction Smp_052800.1
SmLNCA179057 positive_interaction Smp_052800.1
SmLNCS178942 positive_interaction Smp_052800.1
SmLINC182028 positive_interaction Smp_052800.1
SmLNCA179168 positive_interaction Smp_052800.1
SmLNCA179196 positive_interaction Smp_052800.1
SmLNCA179262 positive_interaction Smp_052800.1
SmLINC181259 positive_interaction Smp_052800.1
SmLNCA179295 positive_interaction Smp_052800.1
SmLINC181308 positive_interaction Smp_052800.1
SmLINC179693 positive_interaction Smp_052800.1
SmLINC179769 positive_interaction Smp_052800.1
SmLINC181363 positive_interaction Smp_052800.1
SmLNCS179069 positive_interaction Smp_052800.1
SmLNCA179412 positive_interaction Smp_052800.1
SmLNCA179486 positive_interaction Smp_052800.1
SmLINC180054 positive_interaction Smp_052800.1
SmLNCS179104 positive_interaction Smp_052800.1
SmLINC180096 positive_interaction Smp_052800.1
SmLINC180100 positive_interaction Smp_052800.1
SmLINC181625 positive_interaction Smp_052800.1
SmLINC182186 positive_interaction Smp_052800.1
SmLINC180911 positive_interaction Smp_301180.2
SmLINC181883 positive_interaction Smp_301180.2
SmLNCA178778 positive_interaction Smp_301180.2
SmLINC180947 positive_interaction Smp_301180.2
SmLINC181198 positive_interaction Smp_301180.2
SmLINC179871 positive_interaction Smp_301180.2
SmLNCS179073 positive_interaction Smp_301180.2
SmLNCA179619 positive_interaction Smp_301180.2
SmLINC179155 positive_interaction Smp_173380.1
SmLINC182222 positive_interaction Smp_315790.1
SmLNCA179072 positive_interaction Smp_315790.1
SmLINC181667 positive_interaction Smp_315790.1
SmLINC179522 positive_interaction Smp_124850.1
SmLINC180711 positive_interaction Smp_124850.1
SmLINC179711 positive_interaction Smp_124850.1
SmLINC180244 positive_interaction Smp_124850.1
SmLINC181553 positive_interaction Smp_124850.1
SmLNCA179178 positive_interaction Smp_124850.1
SmLNCA179759 positive_interaction Smp_124850.1
SmLNCA179814 positive_interaction Smp_124850.1
SmLNCA179695 positive_interaction Smp_124850.1
SmLNCA178828 positive_interaction Smp_124850.1
SmLNCA179749 positive_interaction Smp_124850.1
SmLINC180480 positive_interaction Smp_124850.1
SmLINC180434 positive_interaction Smp_124850.1
SmLNCA178839 positive_interaction Smp_124850.1
SmLNCA178889 positive_interaction Smp_124850.1
SmLINC180792 positive_interaction Smp_124850.1
SmLNCS178880 positive_interaction Smp_124850.1
SmLINC179108 positive_interaction Smp_124850.1
SmLINC180834 positive_interaction Smp_124850.1
SmLINC180876 positive_interaction Smp_124850.1
SmLNCA179090 positive_interaction Smp_124850.1
SmLINC179312 positive_interaction Smp_124850.1
SmLINC179354 positive_interaction Smp_124850.1
SmLINC180985 positive_interaction Smp_124850.1
SmLINC179377 positive_interaction Smp_124850.1
SmLNCA179169 positive_interaction Smp_124850.1
SmLINC181092 positive_interaction Smp_124850.1
SmLINC181102 positive_interaction Smp_124850.1
SmLINC179523 positive_interaction Smp_124850.1
SmLINC181219 positive_interaction Smp_124850.1
SmLNCA179282 positive_interaction Smp_124850.1
SmLNCS179065 positive_interaction Smp_124850.1
SmLNCA179367 positive_interaction Smp_124850.1
SmLNCA179369 positive_interaction Smp_124850.1
SmLINC181419 positive_interaction Smp_124850.1
SmLINC181423 positive_interaction Smp_124850.1
SmLINC179851 positive_interaction Smp_124850.1
SmLNCA179302 positive_interaction Smp_124850.1
SmLNCS179030 positive_interaction Smp_124850.1
SmLINC181339 positive_interaction Smp_124850.1
SmLNCS179052 positive_interaction Smp_124850.1
SmLNCS179062 positive_interaction Smp_124850.1
SmLINC179919 positive_interaction Smp_124850.1
SmLINC181673 positive_interaction Smp_124850.1
SmLINC181675 positive_interaction Smp_124850.1
SmLINC181689 positive_interaction Smp_124850.1
SmLINC181695 positive_interaction Smp_124850.1
SmLNCA179642 positive_interaction Smp_124850.1
SmLINC180225 positive_interaction Smp_124850.1
SmLINC180226 positive_interaction Smp_124850.1
SmLINC180239 positive_interaction Smp_124850.1
SmLINC181731 positive_interaction Smp_124850.1
SmLINC180246 positive_interaction Smp_124850.1
SmLINC180249 positive_interaction Smp_124850.1
SmLNCS179174 positive_interaction Smp_124850.1
SmLINC181744 positive_interaction Smp_124850.1
SmLINC181743 positive_interaction Smp_124850.1
SmLNCA179664 positive_interaction Smp_124850.1
SmLNCA179674 positive_interaction Smp_124850.1
SmLNCA179671 positive_interaction Smp_124850.1
SmLNCA179676 positive_interaction Smp_124850.1
SmLNCA179678 positive_interaction Smp_124850.1
SmLNCS179186 positive_interaction Smp_124850.1
SmLNCS179188 positive_interaction Smp_124850.1
SmLINC181755 positive_interaction Smp_124850.1
SmLINC180282 positive_interaction Smp_124850.1
SmLINC181762 positive_interaction Smp_124850.1
SmLINC181766 positive_interaction Smp_124850.1
SmLINC180286 positive_interaction Smp_124850.1
SmLNCA179698 positive_interaction Smp_124850.1
SmLNCS179189 positive_interaction Smp_124850.1
SmLINC181770 positive_interaction Smp_124850.1
SmLNCA179703 positive_interaction Smp_124850.1
SmLINC181773 positive_interaction Smp_124850.1
SmLNCA179707 positive_interaction Smp_124850.1
SmLNCS179193 positive_interaction Smp_124850.1
SmLINC180308 positive_interaction Smp_124850.1
SmLINC180312 positive_interaction Smp_124850.1
SmLINC181777 positive_interaction Smp_124850.1
SmLINC181788 positive_interaction Smp_124850.1
SmLNCA179717 positive_interaction Smp_124850.1
SmLNCA179718 positive_interaction Smp_124850.1
SmLNCS179198 positive_interaction Smp_124850.1
SmLINC181797 positive_interaction Smp_124850.1
SmLINC181799 positive_interaction Smp_124850.1
SmLINC180340 positive_interaction Smp_124850.1
SmLNCS179201 positive_interaction Smp_124850.1
SmLINC180341 positive_interaction Smp_124850.1
SmLINC180350 positive_interaction Smp_124850.1
SmLNCA179743 positive_interaction Smp_124850.1
SmLNCA179745 positive_interaction Smp_124850.1
SmLINC180356 positive_interaction Smp_124850.1
SmLNCS179206 positive_interaction Smp_124850.1
SmLNCA179748 positive_interaction Smp_124850.1
SmLNCA179754 positive_interaction Smp_124850.1
SmLINC180364 positive_interaction Smp_124850.1
SmLNCA179757 positive_interaction Smp_124850.1
SmLINC180362 positive_interaction Smp_124850.1
SmLINC181832 positive_interaction Smp_124850.1
SmLINC180365 positive_interaction Smp_124850.1
SmLINC181837 positive_interaction Smp_124850.1
SmLNCA179761 positive_interaction Smp_124850.1
SmLNCA179762 positive_interaction Smp_124850.1
SmLNCS179211 positive_interaction Smp_124850.1
SmLINC181849 positive_interaction Smp_124850.1
SmLNCS179212 positive_interaction Smp_124850.1
SmLINC181854 positive_interaction Smp_124850.1
SmLINC181857 positive_interaction Smp_124850.1
SmLNCA179773 positive_interaction Smp_124850.1
SmLINC180395 positive_interaction Smp_124850.1
SmLINC181870 positive_interaction Smp_124850.1
SmLINC181883 positive_interaction Smp_124850.1
SmLINC180433 positive_interaction Smp_124850.1
SmLNCA179791 positive_interaction Smp_124850.1
SmLINC180456 positive_interaction Smp_124850.1
SmLNCA179794 positive_interaction Smp_124850.1
SmLNCS178913 positive_interaction Smp_124850.1
SmLINC181931 positive_interaction Smp_124850.1
SmLINC181933 positive_interaction Smp_124850.1
SmLINC180479 positive_interaction Smp_124850.1
SmLINC181942 positive_interaction Smp_124850.1
SmLNCA179807 positive_interaction Smp_124850.1
SmLNCA179810 positive_interaction Smp_124850.1
SmLINC181947 positive_interaction Smp_124850.1
SmLINC180500 positive_interaction Smp_124850.1
SmLINC181949 positive_interaction Smp_124850.1
SmLNCA179817 positive_interaction Smp_124850.1
SmLNCA179815 positive_interaction Smp_124850.1
SmLINC180515 positive_interaction Smp_124850.1
SmLNCS178810 positive_interaction Smp_124850.1
SmLNCS178815 positive_interaction Smp_124850.1
SmLINC180540 positive_interaction Smp_124850.1
SmLINC180537 positive_interaction Smp_124850.1
SmLINC180542 positive_interaction Smp_124850.1
SmLINC180543 positive_interaction Smp_124850.1
SmLINC180550 positive_interaction Smp_124850.1
SmLINC180553 positive_interaction Smp_124850.1
SmLNCA178778 positive_interaction Smp_124850.1
SmLNCA178772 positive_interaction Smp_124850.1
SmLINC180558 positive_interaction Smp_124850.1
SmLNCA178805 positive_interaction Smp_124850.1
SmLNCA178781 positive_interaction Smp_124850.1
SmLNCA178786 positive_interaction Smp_124850.1
SmLINC178833 positive_interaction Smp_124850.1
SmLINC180572 positive_interaction Smp_124850.1
SmLNCA178823 positive_interaction Smp_124850.1
SmLINC178861 positive_interaction Smp_124850.1
SmLINC178852 positive_interaction Smp_124850.1
SmLINC180585 positive_interaction Smp_124850.1
SmLINC178910 positive_interaction Smp_124850.1
SmLINC178911 positive_interaction Smp_124850.1
SmLINC180640 positive_interaction Smp_124850.1
SmLINC180641 positive_interaction Smp_124850.1
SmLINC178886 positive_interaction Smp_124850.1
SmLINC178891 positive_interaction Smp_124850.1
SmLINC178887 positive_interaction Smp_124850.1
SmLINC178860 positive_interaction Smp_124850.1
SmLNCA178825 positive_interaction Smp_124850.1
SmLINC178881 positive_interaction Smp_124850.1
SmLINC180597 positive_interaction Smp_124850.1
SmLNCA178827 positive_interaction Smp_124850.1
SmLINC178875 positive_interaction Smp_124850.1
SmLINC180618 positive_interaction Smp_124850.1
SmLNCS178829 positive_interaction Smp_124850.1
SmLNCA178833 positive_interaction Smp_124850.1
SmLINC178934 positive_interaction Smp_124850.1
SmLINC178903 positive_interaction Smp_124850.1
SmLNCA178840 positive_interaction Smp_124850.1
SmLINC180630 positive_interaction Smp_124850.1
SmLINC178908 positive_interaction Smp_124850.1
SmLINC178924 positive_interaction Smp_124850.1
SmLINC178923 positive_interaction Smp_124850.1
SmLINC180646 positive_interaction Smp_124850.1
SmLINC180648 positive_interaction Smp_124850.1
SmLINC181970 positive_interaction Smp_124850.1
SmLNCA178862 positive_interaction Smp_124850.1
SmLINC178931 positive_interaction Smp_124850.1
SmLINC178930 positive_interaction Smp_124850.1
SmLINC181973 positive_interaction Smp_124850.1
SmLINC181974 positive_interaction Smp_124850.1
SmLINC178949 positive_interaction Smp_124850.1
SmLNCA178865 positive_interaction Smp_124850.1
SmLINC178951 positive_interaction Smp_124850.1
SmLNCA178864 positive_interaction Smp_124850.1
SmLNCS178860 positive_interaction Smp_124850.1
SmLNCA178874 positive_interaction Smp_124850.1
SmLNCA178875 positive_interaction Smp_124850.1
SmLNCS178865 positive_interaction Smp_124850.1
SmLINC180678 positive_interaction Smp_124850.1
SmLNCA178882 positive_interaction Smp_124850.1
SmLNCA178891 positive_interaction Smp_124850.1
SmLINC180691 positive_interaction Smp_124850.1
SmLNCA178888 positive_interaction Smp_124850.1
SmLINC181979 positive_interaction Smp_124850.1
SmLINC181980 positive_interaction Smp_124850.1
SmLINC180694 positive_interaction Smp_124850.1
SmLINC181989 positive_interaction Smp_124850.1
SmLINC181992 positive_interaction Smp_124850.1
SmLINC181993 positive_interaction Smp_124850.1
SmLINC181999 positive_interaction Smp_124850.1
SmLINC179004 positive_interaction Smp_124850.1
SmLINC178980 positive_interaction Smp_124850.1
SmLINC178983 positive_interaction Smp_124850.1
SmLINC178981 positive_interaction Smp_124850.1
SmLINC178982 positive_interaction Smp_124850.1
SmLINC180703 positive_interaction Smp_124850.1
SmLNCA178896 positive_interaction Smp_124850.1
SmLINC178993 positive_interaction Smp_124850.1
SmLNCA178912 positive_interaction Smp_124850.1
SmLINC180741 positive_interaction Smp_124850.1
SmLNCA178922 positive_interaction Smp_124850.1
SmLNCA178933 positive_interaction Smp_124850.1
SmLINC179017 positive_interaction Smp_124850.1
SmLNCA178936 positive_interaction Smp_124850.1
SmLNCA178935 positive_interaction Smp_124850.1
SmLINC179032 positive_interaction Smp_124850.1
SmLNCA178937 positive_interaction Smp_124850.1
SmLINC180749 positive_interaction Smp_124850.1
SmLINC179061 positive_interaction Smp_124850.1
SmLINC179038 positive_interaction Smp_124850.1
SmLNCS178892 positive_interaction Smp_124850.1
SmLINC179056 positive_interaction Smp_124850.1
SmLINC179064 positive_interaction Smp_124850.1
SmLNCA178947 positive_interaction Smp_124850.1
SmLNCA178949 positive_interaction Smp_124850.1
SmLINC179071 positive_interaction Smp_124850.1
SmLNCA178957 positive_interaction Smp_124850.1
SmLNCA178962 positive_interaction Smp_124850.1
SmLINC179110 positive_interaction Smp_124850.1
SmLINC179114 positive_interaction Smp_124850.1
SmLINC180802 positive_interaction Smp_124850.1
SmLINC179117 positive_interaction Smp_124850.1
SmLNCA178988 positive_interaction Smp_124850.1
SmLINC180807 positive_interaction Smp_124850.1
SmLNCA178999 positive_interaction Smp_124850.1
SmLNCS178910 positive_interaction Smp_124850.1
SmLNCA179000 positive_interaction Smp_124850.1
SmLINC179137 positive_interaction Smp_124850.1
SmLINC180826 positive_interaction Smp_124850.1
SmLNCA179002 positive_interaction Smp_124850.1
SmLINC180828 positive_interaction Smp_124850.1
SmLNCA179005 positive_interaction Smp_124850.1
SmLINC182011 positive_interaction Smp_124850.1
SmLINC179168 positive_interaction Smp_124850.1
SmLINC179183 positive_interaction Smp_124850.1
SmLINC179174 positive_interaction Smp_124850.1
SmLNCA179016 positive_interaction Smp_124850.1
SmLINC179187 positive_interaction Smp_124850.1
SmLNCS178920 positive_interaction Smp_124850.1
SmLINC179200 positive_interaction Smp_124850.1
SmLINC180868 positive_interaction Smp_124850.1
SmLINC180852 positive_interaction Smp_124850.1
SmLNCS178921 positive_interaction Smp_124850.1
SmLNCA179026 positive_interaction Smp_124850.1
SmLINC180855 positive_interaction Smp_124850.1
SmLINC180856 positive_interaction Smp_124850.1
SmLNCA179027 positive_interaction Smp_124850.1
SmLNCA179032 positive_interaction Smp_124850.1
SmLINC180873 positive_interaction Smp_124850.1
SmLNCA179040 positive_interaction Smp_124850.1
SmLNCA179042 positive_interaction Smp_124850.1
SmLINC180879 positive_interaction Smp_124850.1
SmLINC180878 positive_interaction Smp_124850.1
SmLNCS178931 positive_interaction Smp_124850.1
SmLINC179221 positive_interaction Smp_124850.1
SmLINC179222 positive_interaction Smp_124850.1
SmLINC179220 positive_interaction Smp_124850.1
SmLINC180885 positive_interaction Smp_124850.1
SmLNCA179047 positive_interaction Smp_124850.1
SmLNCA179051 positive_interaction Smp_124850.1
SmLNCS178935 positive_interaction Smp_124850.1
SmLNCA179054 positive_interaction Smp_124850.1
SmLNCA179057 positive_interaction Smp_124850.1
SmLNCA179060 positive_interaction Smp_124850.1
SmLNCS178941 positive_interaction Smp_124850.1
SmLINC179245 positive_interaction Smp_124850.1
SmLNCA179078 positive_interaction Smp_124850.1
SmLNCA179077 positive_interaction Smp_124850.1
SmLNCS178942 positive_interaction Smp_124850.1
SmLINC180904 positive_interaction Smp_124850.1
SmLINC180908 positive_interaction Smp_124850.1
SmLINC180905 positive_interaction Smp_124850.1
SmLINC179265 positive_interaction Smp_124850.1
SmLINC180913 positive_interaction Smp_124850.1
SmLINC179270 positive_interaction Smp_124850.1
SmLINC180918 positive_interaction Smp_124850.1
SmLNCA179093 positive_interaction Smp_124850.1
SmLINC180919 positive_interaction Smp_124850.1
SmLINC180920 positive_interaction Smp_124850.1
SmLINC180923 positive_interaction Smp_124850.1
SmLINC180924 positive_interaction Smp_124850.1
SmLINC179286 positive_interaction Smp_124850.1
SmLINC179290 positive_interaction Smp_124850.1
SmLINC180936 positive_interaction Smp_124850.1
SmLINC180945 positive_interaction Smp_124850.1
SmLINC180942 positive_interaction Smp_124850.1
SmLINC179298 positive_interaction Smp_124850.1
SmLINC179300 positive_interaction Smp_124850.1
SmLINC179303 positive_interaction Smp_124850.1
SmLINC180950 positive_interaction Smp_124850.1
SmLINC179321 positive_interaction Smp_124850.1
SmLINC180968 positive_interaction Smp_124850.1
SmLINC180967 positive_interaction Smp_124850.1
SmLNCA179116 positive_interaction Smp_124850.1
SmLNCA179114 positive_interaction Smp_124850.1
SmLNCA179121 positive_interaction Smp_124850.1
SmLINC182028 positive_interaction Smp_124850.1
SmLINC182029 positive_interaction Smp_124850.1
SmLINC180976 positive_interaction Smp_124850.1
SmLINC182038 positive_interaction Smp_124850.1
SmLINC179343 positive_interaction Smp_124850.1
SmLINC179337 positive_interaction Smp_124850.1
SmLINC179339 positive_interaction Smp_124850.1
SmLINC179346 positive_interaction Smp_124850.1
SmLINC179349 positive_interaction Smp_124850.1
SmLINC182077 positive_interaction Smp_124850.1
SmLINC179370 positive_interaction Smp_124850.1
SmLINC181033 positive_interaction Smp_124850.1
SmLINC179378 positive_interaction Smp_124850.1
SmLNCA179146 positive_interaction Smp_124850.1
SmLNCA179150 positive_interaction Smp_124850.1
SmLNCS178972 positive_interaction Smp_124850.1
SmLNCA179159 positive_interaction Smp_124850.1
SmLINC181036 positive_interaction Smp_124850.1
SmLNCA179163 positive_interaction Smp_124850.1
SmLINC181093 positive_interaction Smp_124850.1
SmLINC179416 positive_interaction Smp_124850.1
SmLINC179434 positive_interaction Smp_124850.1
SmLINC181085 positive_interaction Smp_124850.1
SmLINC181086 positive_interaction Smp_124850.1
SmLNCS178977 positive_interaction Smp_124850.1
SmLNCA179168 positive_interaction Smp_124850.1
SmLINC179440 positive_interaction Smp_124850.1
SmLNCA179173 positive_interaction Smp_124850.1
SmLNCA179179 positive_interaction Smp_124850.1
SmLNCA179181 positive_interaction Smp_124850.1
SmLNCA179183 positive_interaction Smp_124850.1
SmLINC181107 positive_interaction Smp_124850.1
SmLINC181108 positive_interaction Smp_124850.1
SmLNCA179196 positive_interaction Smp_124850.1
SmLINC179477 positive_interaction Smp_124850.1
SmLNCS178981 positive_interaction Smp_124850.1
SmLINC181155 positive_interaction Smp_124850.1
SmLNCS178992 positive_interaction Smp_124850.1
SmLINC181150 positive_interaction Smp_124850.1
SmLNCS178995 positive_interaction Smp_124850.1
SmLINC181154 positive_interaction Smp_124850.1
SmLNCA179219 positive_interaction Smp_124850.1
SmLNCS179001 positive_interaction Smp_124850.1
SmLINC181164 positive_interaction Smp_124850.1
SmLNCA179217 positive_interaction Smp_124850.1
SmLNCS179003 positive_interaction Smp_124850.1
SmLINC179558 positive_interaction Smp_124850.1
SmLINC179563 positive_interaction Smp_124850.1
SmLINC181204 positive_interaction Smp_124850.1
SmLINC181208 positive_interaction Smp_124850.1
SmLINC179560 positive_interaction Smp_124850.1
SmLINC181207 positive_interaction Smp_124850.1
SmLNCA179237 positive_interaction Smp_124850.1
SmLINC179577 positive_interaction Smp_124850.1
SmLNCA179251 positive_interaction Smp_124850.1
SmLNCA179255 positive_interaction Smp_124850.1
SmLNCA179260 positive_interaction Smp_124850.1
SmLINC181230 positive_interaction Smp_124850.1
SmLNCA179262 positive_interaction Smp_124850.1
SmLINC179587 positive_interaction Smp_124850.1
SmLINC179588 positive_interaction Smp_124850.1
SmLNCA179263 positive_interaction Smp_124850.1
SmLINC179592 positive_interaction Smp_124850.1
SmLNCA179272 positive_interaction Smp_124850.1
SmLINC181240 positive_interaction Smp_124850.1
SmLNCA179273 positive_interaction Smp_124850.1
SmLINC179605 positive_interaction Smp_124850.1
SmLNCA179276 positive_interaction Smp_124850.1
SmLNCA179277 positive_interaction Smp_124850.1
SmLNCA179279 positive_interaction Smp_124850.1
SmLINC179614 positive_interaction Smp_124850.1
SmLNCA179286 positive_interaction Smp_124850.1
SmLINC179617 positive_interaction Smp_124850.1
SmLINC179623 positive_interaction Smp_124850.1
SmLINC179631 positive_interaction Smp_124850.1
SmLINC181282 positive_interaction Smp_124850.1
SmLNCA179295 positive_interaction Smp_124850.1
SmLINC179636 positive_interaction Smp_124850.1
SmLINC179651 positive_interaction Smp_124850.1
SmLNCA179301 positive_interaction Smp_124850.1
SmLINC181287 positive_interaction Smp_124850.1
SmLINC179661 positive_interaction Smp_124850.1
SmLNCS179027 positive_interaction Smp_124850.1
SmLINC181297 positive_interaction Smp_124850.1
SmLNCA179308 positive_interaction Smp_124850.1
SmLNCS179028 positive_interaction Smp_124850.1
SmLINC181308 positive_interaction Smp_124850.1
SmLINC179689 positive_interaction Smp_124850.1
SmLNCA179316 positive_interaction Smp_124850.1
SmLINC181329 positive_interaction Smp_124850.1
SmLINC181327 positive_interaction Smp_124850.1
SmLNCA179325 positive_interaction Smp_124850.1
SmLINC179691 positive_interaction Smp_124850.1
SmLINC179692 positive_interaction Smp_124850.1
SmLNCA179329 positive_interaction Smp_124850.1
SmLINC179693 positive_interaction Smp_124850.1
SmLINC182101 positive_interaction Smp_124850.1
SmLINC179709 positive_interaction Smp_124850.1
SmLINC179712 positive_interaction Smp_124850.1
SmLINC182130 positive_interaction Smp_124850.1
SmLINC179729 positive_interaction Smp_124850.1
SmLINC179730 positive_interaction Smp_124850.1
SmLINC181350 positive_interaction Smp_124850.1
SmLINC179750 positive_interaction Smp_124850.1
SmLINC179759 positive_interaction Smp_124850.1
SmLINC179769 positive_interaction Smp_124850.1
SmLINC181363 positive_interaction Smp_124850.1
SmLNCA179349 positive_interaction Smp_124850.1
SmLINC179765 positive_interaction Smp_124850.1
SmLNCS179048 positive_interaction Smp_124850.1
SmLINC181366 positive_interaction Smp_124850.1
SmLNCS179055 positive_interaction Smp_124850.1
SmLINC179783 positive_interaction Smp_124850.1
SmLNCA179352 positive_interaction Smp_124850.1
SmLNCS179058 positive_interaction Smp_124850.1
SmLNCA179355 positive_interaction Smp_124850.1
SmLINC179811 positive_interaction Smp_124850.1
SmLINC181401 positive_interaction Smp_124850.1
SmLNCA179356 positive_interaction Smp_124850.1
SmLINC179814 positive_interaction Smp_124850.1
SmLINC179829 positive_interaction Smp_124850.1
SmLINC179832 positive_interaction Smp_124850.1
SmLINC179863 positive_interaction Smp_124850.1
SmLINC179839 positive_interaction Smp_124850.1
SmLNCS179066 positive_interaction Smp_124850.1
SmLINC181416 positive_interaction Smp_124850.1
SmLNCA179373 positive_interaction Smp_124850.1
SmLINC179853 positive_interaction Smp_124850.1
SmLINC179845 positive_interaction Smp_124850.1
SmLINC179856 positive_interaction Smp_124850.1
SmLNCS179068 positive_interaction Smp_124850.1
SmLINC179875 positive_interaction Smp_124850.1
SmLNCS179069 positive_interaction Smp_124850.1
SmLINC179884 positive_interaction Smp_124850.1
SmLINC179902 positive_interaction Smp_124850.1
SmLINC181431 positive_interaction Smp_124850.1
SmLNCS179073 positive_interaction Smp_124850.1
SmLINC181451 positive_interaction Smp_124850.1
SmLINC179894 positive_interaction Smp_124850.1
SmLINC181436 positive_interaction Smp_124850.1
SmLINC181449 positive_interaction Smp_124850.1
SmLINC179901 positive_interaction Smp_124850.1
SmLNCA179399 positive_interaction Smp_124850.1
SmLINC179893 positive_interaction Smp_124850.1
SmLNCA179405 positive_interaction Smp_124850.1
SmLNCS179074 positive_interaction Smp_124850.1
SmLNCA179411 positive_interaction Smp_124850.1
SmLNCA179412 positive_interaction Smp_124850.1
SmLINC181457 positive_interaction Smp_124850.1
SmLNCA179423 positive_interaction Smp_124850.1
SmLINC179923 positive_interaction Smp_124850.1
SmLINC179931 positive_interaction Smp_124850.1
SmLINC181482 positive_interaction Smp_124850.1
SmLNCS179077 positive_interaction Smp_124850.1
SmLNCA179433 positive_interaction Smp_124850.1
SmLINC179938 positive_interaction Smp_124850.1
SmLINC179939 positive_interaction Smp_124850.1
SmLINC179960 positive_interaction Smp_124850.1
SmLNCA179436 positive_interaction Smp_124850.1
SmLINC181495 positive_interaction Smp_124850.1
SmLINC179958 positive_interaction Smp_124850.1
SmLINC181500 positive_interaction Smp_124850.1
SmLINC181497 positive_interaction Smp_124850.1
SmLINC181499 positive_interaction Smp_124850.1
SmLINC179973 positive_interaction Smp_124850.1
SmLINC181504 positive_interaction Smp_124850.1
SmLINC179975 positive_interaction Smp_124850.1
SmLINC181512 positive_interaction Smp_124850.1
SmLNCA179447 positive_interaction Smp_124850.1
SmLINC181518 positive_interaction Smp_124850.1
SmLNCA179451 positive_interaction Smp_124850.1
SmLINC181519 positive_interaction Smp_124850.1
SmLINC179998 positive_interaction Smp_124850.1
SmLINC180004 positive_interaction Smp_124850.1
SmLINC181529 positive_interaction Smp_124850.1
SmLINC180006 positive_interaction Smp_124850.1
SmLINC181531 positive_interaction Smp_124850.1
SmLNCA179453 positive_interaction Smp_124850.1
SmLNCS179089 positive_interaction Smp_124850.1
SmLNCA179459 positive_interaction Smp_124850.1
SmLNCS179092 positive_interaction Smp_124850.1
SmLINC180038 positive_interaction Smp_124850.1
SmLNCA179486 positive_interaction Smp_124850.1
SmLINC180045 positive_interaction Smp_124850.1
SmLNCA179490 positive_interaction Smp_124850.1
SmLNCA179494 positive_interaction Smp_124850.1
SmLINC181557 positive_interaction Smp_124850.1
SmLINC180050 positive_interaction Smp_124850.1
SmLNCS179099 positive_interaction Smp_124850.1
SmLINC180054 positive_interaction Smp_124850.1
SmLINC181565 positive_interaction Smp_124850.1
SmLNCA179508 positive_interaction Smp_124850.1
SmLINC181568 positive_interaction Smp_124850.1
SmLNCA179515 positive_interaction Smp_124850.1
SmLNCS179103 positive_interaction Smp_124850.1
SmLNCS179104 positive_interaction Smp_124850.1
SmLNCS179110 positive_interaction Smp_124850.1
SmLINC181574 positive_interaction Smp_124850.1
SmLINC180074 positive_interaction Smp_124850.1
SmLINC181579 positive_interaction Smp_124850.1
SmLINC181581 positive_interaction Smp_124850.1
SmLINC181585 positive_interaction Smp_124850.1
SmLNCA179532 positive_interaction Smp_124850.1
SmLNCA179536 positive_interaction Smp_124850.1
SmLNCA179535 positive_interaction Smp_124850.1
SmLNCA179537 positive_interaction Smp_124850.1
SmLNCA179550 positive_interaction Smp_124850.1
SmLINC180096 positive_interaction Smp_124850.1
SmLINC181595 positive_interaction Smp_124850.1
SmLINC180100 positive_interaction Smp_124850.1
SmLINC180098 positive_interaction Smp_124850.1
SmLINC181600 positive_interaction Smp_124850.1
SmLINC180102 positive_interaction Smp_124850.1
SmLINC180103 positive_interaction Smp_124850.1
SmLNCA179562 positive_interaction Smp_124850.1
SmLINC181607 positive_interaction Smp_124850.1
SmLINC181610 positive_interaction Smp_124850.1
SmLINC181611 positive_interaction Smp_124850.1
SmLINC180108 positive_interaction Smp_124850.1
SmLINC180115 positive_interaction Smp_124850.1
SmLINC180111 positive_interaction Smp_124850.1
SmLNCS179129 positive_interaction Smp_124850.1
SmLNCS179130 positive_interaction Smp_124850.1
SmLINC181627 positive_interaction Smp_124850.1
SmLINC180124 positive_interaction Smp_124850.1
SmLINC181625 positive_interaction Smp_124850.1
SmLINC181642 positive_interaction Smp_124850.1
SmLNCA179582 positive_interaction Smp_124850.1
SmLNCA179583 positive_interaction Smp_124850.1
SmLINC180141 positive_interaction Smp_124850.1
SmLNCA179601 positive_interaction Smp_124850.1
SmLINC181661 positive_interaction Smp_124850.1
SmLINC180159 positive_interaction Smp_124850.1
SmLNCA179617 positive_interaction Smp_124850.1
SmLNCS179135 positive_interaction Smp_124850.1
SmLNCA179622 positive_interaction Smp_124850.1
SmLNCS179138 positive_interaction Smp_124850.1
SmLINC181694 positive_interaction Smp_124850.1
SmLINC182182 positive_interaction Smp_124850.1
SmLINC182174 positive_interaction Smp_124850.1
SmLINC182176 positive_interaction Smp_124850.1
SmLINC182186 positive_interaction Smp_124850.1
SmLINC182183 positive_interaction Smp_124850.1
SmLINC179522 positive_interaction Smp_009600.1
SmLINC180711 positive_interaction Smp_009600.1
SmLINC179711 positive_interaction Smp_009600.1
SmLINC180244 positive_interaction Smp_009600.1
SmLINC181553 positive_interaction Smp_009600.1
SmLNCA179178 positive_interaction Smp_009600.1
SmLINC181752 positive_interaction Smp_009600.1
SmLNCA179759 positive_interaction Smp_009600.1
SmLNCA179814 positive_interaction Smp_009600.1
SmLNCA179695 positive_interaction Smp_009600.1
SmLNCA179749 positive_interaction Smp_009600.1
SmLINC180480 positive_interaction Smp_009600.1
SmLINC180457 positive_interaction Smp_009600.1
SmLINC180792 positive_interaction Smp_009600.1
SmLNCA178904 positive_interaction Smp_009600.1
SmLNCS178880 positive_interaction Smp_009600.1
SmLINC180809 positive_interaction Smp_009600.1
SmLNCA178998 positive_interaction Smp_009600.1
SmLINC180833 positive_interaction Smp_009600.1
SmLINC179143 positive_interaction Smp_009600.1
SmLINC180876 positive_interaction Smp_009600.1
SmLNCA179074 positive_interaction Smp_009600.1
SmLNCA179090 positive_interaction Smp_009600.1
SmLNCS178967 positive_interaction Smp_009600.1
SmLINC179354 positive_interaction Smp_009600.1
SmLINC180985 positive_interaction Smp_009600.1
SmLINC179377 positive_interaction Smp_009600.1
SmLNCA179169 positive_interaction Smp_009600.1
SmLINC181092 positive_interaction Smp_009600.1
SmLINC181097 positive_interaction Smp_009600.1
SmLINC181102 positive_interaction Smp_009600.1
SmLINC179523 positive_interaction Smp_009600.1
SmLINC181219 positive_interaction Smp_009600.1
SmLNCA179282 positive_interaction Smp_009600.1
SmLINC181407 positive_interaction Smp_009600.1
SmLNCA179369 positive_interaction Smp_009600.1
SmLINC181419 positive_interaction Smp_009600.1
SmLINC181421 positive_interaction Smp_009600.1
SmLINC179849 positive_interaction Smp_009600.1
SmLINC181426 positive_interaction Smp_009600.1
SmLINC179851 positive_interaction Smp_009600.1
SmLINC179621 positive_interaction Smp_009600.1
SmLINC179647 positive_interaction Smp_009600.1
SmLNCA179302 positive_interaction Smp_009600.1
SmLNCS179030 positive_interaction Smp_009600.1
SmLINC181339 positive_interaction Smp_009600.1
SmLINC179763 positive_interaction Smp_009600.1
SmLINC179801 positive_interaction Smp_009600.1
SmLINC181538 positive_interaction Smp_009600.1
SmLNCS179075 positive_interaction Smp_009600.1
SmLINC181597 positive_interaction Smp_009600.1
SmLINC180117 positive_interaction Smp_009600.1
SmLINC181675 positive_interaction Smp_009600.1
SmLNCA179642 positive_interaction Smp_009600.1
SmLINC180225 positive_interaction Smp_009600.1
SmLINC180226 positive_interaction Smp_009600.1
SmLNCA179651 positive_interaction Smp_009600.1
SmLINC180239 positive_interaction Smp_009600.1
SmLINC181731 positive_interaction Smp_009600.1
SmLINC180246 positive_interaction Smp_009600.1
SmLINC180249 positive_interaction Smp_009600.1
SmLNCS179174 positive_interaction Smp_009600.1
SmLNCA179660 positive_interaction Smp_009600.1
SmLINC181744 positive_interaction Smp_009600.1
SmLNCS179176 positive_interaction Smp_009600.1
SmLNCS179177 positive_interaction Smp_009600.1
SmLNCA179664 positive_interaction Smp_009600.1
SmLNCS179184 positive_interaction Smp_009600.1
SmLNCS179185 positive_interaction Smp_009600.1
SmLNCA179671 positive_interaction Smp_009600.1
SmLNCA179676 positive_interaction Smp_009600.1
SmLNCA179685 positive_interaction Smp_009600.1
SmLNCA179678 positive_interaction Smp_009600.1
SmLNCS179186 positive_interaction Smp_009600.1
SmLNCS179188 positive_interaction Smp_009600.1
SmLINC181761 positive_interaction Smp_009600.1
SmLINC181762 positive_interaction Smp_009600.1
SmLINC181766 positive_interaction Smp_009600.1
SmLINC180285 positive_interaction Smp_009600.1
SmLINC180286 positive_interaction Smp_009600.1
SmLNCA179698 positive_interaction Smp_009600.1
SmLNCS179189 positive_interaction Smp_009600.1
SmLNCA179703 positive_interaction Smp_009600.1
SmLINC181773 positive_interaction Smp_009600.1
SmLNCA179706 positive_interaction Smp_009600.1
SmLNCS179193 positive_interaction Smp_009600.1
SmLINC180308 positive_interaction Smp_009600.1
SmLINC180312 positive_interaction Smp_009600.1
SmLINC181777 positive_interaction Smp_009600.1
SmLINC181788 positive_interaction Smp_009600.1
SmLNCA179717 positive_interaction Smp_009600.1
SmLNCA179718 positive_interaction Smp_009600.1
SmLINC180333 positive_interaction Smp_009600.1
SmLINC181797 positive_interaction Smp_009600.1
SmLINC181799 positive_interaction Smp_009600.1
SmLNCS179201 positive_interaction Smp_009600.1
SmLINC180350 positive_interaction Smp_009600.1
SmLNCA179743 positive_interaction Smp_009600.1
SmLNCA179745 positive_interaction Smp_009600.1
SmLINC180356 positive_interaction Smp_009600.1
SmLNCA179748 positive_interaction Smp_009600.1
SmLNCS179208 positive_interaction Smp_009600.1
SmLNCA179754 positive_interaction Smp_009600.1
SmLINC180364 positive_interaction Smp_009600.1
SmLNCA179757 positive_interaction Smp_009600.1
SmLINC181832 positive_interaction Smp_009600.1
SmLINC180365 positive_interaction Smp_009600.1
SmLINC181837 positive_interaction Smp_009600.1
SmLNCA179761 positive_interaction Smp_009600.1
SmLNCA179763 positive_interaction Smp_009600.1
SmLINC180387 positive_interaction Smp_009600.1
SmLNCA179762 positive_interaction Smp_009600.1
SmLINC181849 positive_interaction Smp_009600.1
SmLINC181854 positive_interaction Smp_009600.1
SmLINC181857 positive_interaction Smp_009600.1
SmLINC180395 positive_interaction Smp_009600.1
SmLNCA179778 positive_interaction Smp_009600.1
SmLINC181894 positive_interaction Smp_009600.1
SmLINC181883 positive_interaction Smp_009600.1
SmLINC181898 positive_interaction Smp_009600.1
SmLINC180433 positive_interaction Smp_009600.1
SmLINC180436 positive_interaction Smp_009600.1
SmLINC180444 positive_interaction Smp_009600.1
SmLINC181913 positive_interaction Smp_009600.1
SmLNCA179790 positive_interaction Smp_009600.1
SmLNCA179791 positive_interaction Smp_009600.1
SmLINC180455 positive_interaction Smp_009600.1
SmLNCA179794 positive_interaction Smp_009600.1
SmLNCS178913 positive_interaction Smp_009600.1
SmLINC180465 positive_interaction Smp_009600.1
SmLINC181931 positive_interaction Smp_009600.1
SmLINC181933 positive_interaction Smp_009600.1
SmLINC181938 positive_interaction Smp_009600.1
SmLINC180479 positive_interaction Smp_009600.1
SmLINC181942 positive_interaction Smp_009600.1
SmLNCA179807 positive_interaction Smp_009600.1
SmLNCA179810 positive_interaction Smp_009600.1
SmLINC181947 positive_interaction Smp_009600.1
SmLINC180500 positive_interaction Smp_009600.1
SmLINC181949 positive_interaction Smp_009600.1
SmLNCA179815 positive_interaction Smp_009600.1
SmLNCA179830 positive_interaction Smp_009600.1
SmLINC180527 positive_interaction Smp_009600.1
SmLNCS178815 positive_interaction Smp_009600.1
SmLNCA178758 positive_interaction Smp_009600.1
SmLINC180542 positive_interaction Smp_009600.1
SmLINC180543 positive_interaction Smp_009600.1
SmLINC180550 positive_interaction Smp_009600.1
SmLINC180545 positive_interaction Smp_009600.1
SmLINC180553 positive_interaction Smp_009600.1
SmLNCA178778 positive_interaction Smp_009600.1
SmLINC180558 positive_interaction Smp_009600.1
SmLNCA178805 positive_interaction Smp_009600.1
SmLNCA178781 positive_interaction Smp_009600.1
SmLNCA178786 positive_interaction Smp_009600.1
SmLINC178833 positive_interaction Smp_009600.1
SmLINC180572 positive_interaction Smp_009600.1
SmLNCA178823 positive_interaction Smp_009600.1
SmLINC178852 positive_interaction Smp_009600.1
SmLINC180585 positive_interaction Smp_009600.1
SmLINC178911 positive_interaction Smp_009600.1
SmLINC180640 positive_interaction Smp_009600.1
SmLINC180641 positive_interaction Smp_009600.1
SmLINC178886 positive_interaction Smp_009600.1
SmLINC178887 positive_interaction Smp_009600.1
SmLNCA178825 positive_interaction Smp_009600.1
SmLINC178881 positive_interaction Smp_009600.1
SmLNCS178827 positive_interaction Smp_009600.1
SmLINC180599 positive_interaction Smp_009600.1
SmLINC180597 positive_interaction Smp_009600.1
SmLNCA178827 positive_interaction Smp_009600.1
SmLINC178875 positive_interaction Smp_009600.1
SmLNCS178829 positive_interaction Smp_009600.1
SmLNCA178833 positive_interaction Smp_009600.1
SmLINC178934 positive_interaction Smp_009600.1
SmLINC178903 positive_interaction Smp_009600.1
SmLNCA178840 positive_interaction Smp_009600.1
SmLINC180630 positive_interaction Smp_009600.1
SmLINC178908 positive_interaction Smp_009600.1
SmLINC178924 positive_interaction Smp_009600.1
SmLINC178923 positive_interaction Smp_009600.1
SmLINC180646 positive_interaction Smp_009600.1
SmLINC181970 positive_interaction Smp_009600.1
SmLNCA178862 positive_interaction Smp_009600.1
SmLINC178931 positive_interaction Smp_009600.1
SmLINC181974 positive_interaction Smp_009600.1
SmLINC178949 positive_interaction Smp_009600.1
SmLINC178950 positive_interaction Smp_009600.1
SmLNCA178865 positive_interaction Smp_009600.1
SmLINC178965 positive_interaction Smp_009600.1
SmLINC178951 positive_interaction Smp_009600.1
SmLNCS178860 positive_interaction Smp_009600.1
SmLINC180681 positive_interaction Smp_009600.1
SmLNCA178874 positive_interaction Smp_009600.1
SmLNCA178875 positive_interaction Smp_009600.1
SmLNCS178861 positive_interaction Smp_009600.1
SmLNCS178865 positive_interaction Smp_009600.1
SmLNCA178882 positive_interaction Smp_009600.1
SmLNCA178891 positive_interaction Smp_009600.1
SmLNCA178888 positive_interaction Smp_009600.1
SmLINC181979 positive_interaction Smp_009600.1
SmLINC181980 positive_interaction Smp_009600.1
SmLINC178975 positive_interaction Smp_009600.1
SmLINC180694 positive_interaction Smp_009600.1
SmLINC181981 positive_interaction Smp_009600.1
SmLINC181989 positive_interaction Smp_009600.1
SmLINC181992 positive_interaction Smp_009600.1
SmLINC181993 positive_interaction Smp_009600.1
SmLINC181999 positive_interaction Smp_009600.1
SmLINC179004 positive_interaction Smp_009600.1
SmLINC178980 positive_interaction Smp_009600.1
SmLINC178983 positive_interaction Smp_009600.1
SmLINC178981 positive_interaction Smp_009600.1
SmLINC180703 positive_interaction Smp_009600.1
SmLNCA178896 positive_interaction Smp_009600.1
SmLNCA178897 positive_interaction Smp_009600.1
SmLINC180712 positive_interaction Smp_009600.1
SmLINC178993 positive_interaction Smp_009600.1
SmLNCA178912 positive_interaction Smp_009600.1
SmLINC180741 positive_interaction Smp_009600.1
SmLINC179019 positive_interaction Smp_009600.1
SmLNCA178922 positive_interaction Smp_009600.1
SmLNCA178933 positive_interaction Smp_009600.1
SmLINC179017 positive_interaction Smp_009600.1
SmLNCA178936 positive_interaction Smp_009600.1
SmLINC180749 positive_interaction Smp_009600.1
SmLINC179038 positive_interaction Smp_009600.1
SmLNCS178892 positive_interaction Smp_009600.1
SmLINC179056 positive_interaction Smp_009600.1
SmLINC179051 positive_interaction Smp_009600.1
SmLINC179064 positive_interaction Smp_009600.1
SmLNCA178949 positive_interaction Smp_009600.1
SmLINC180761 positive_interaction Smp_009600.1
SmLINC179071 positive_interaction Smp_009600.1
SmLNCA178957 positive_interaction Smp_009600.1
SmLNCA178962 positive_interaction Smp_009600.1
SmLNCA178970 positive_interaction Smp_009600.1
SmLNCA178975 positive_interaction Smp_009600.1
SmLINC179110 positive_interaction Smp_009600.1
SmLINC179114 positive_interaction Smp_009600.1
SmLINC180802 positive_interaction Smp_009600.1
SmLINC179117 positive_interaction Smp_009600.1
SmLINC180803 positive_interaction Smp_009600.1
SmLINC180807 positive_interaction Smp_009600.1
SmLNCA178999 positive_interaction Smp_009600.1
SmLNCS178910 positive_interaction Smp_009600.1
SmLNCA179000 positive_interaction Smp_009600.1
SmLINC180826 positive_interaction Smp_009600.1
SmLNCA179002 positive_interaction Smp_009600.1
SmLNCA179003 positive_interaction Smp_009600.1
SmLINC180828 positive_interaction Smp_009600.1
SmLINC179161 positive_interaction Smp_009600.1
SmLINC179155 positive_interaction Smp_009600.1
SmLNCA179005 positive_interaction Smp_009600.1
SmLINC179179 positive_interaction Smp_009600.1
SmLINC182011 positive_interaction Smp_009600.1
SmLINC179168 positive_interaction Smp_009600.1
SmLINC179183 positive_interaction Smp_009600.1
SmLINC179174 positive_interaction Smp_009600.1
SmLNCA179016 positive_interaction Smp_009600.1
SmLINC179187 positive_interaction Smp_009600.1
SmLNCS178920 positive_interaction Smp_009600.1
SmLINC179200 positive_interaction Smp_009600.1
SmLINC180852 positive_interaction Smp_009600.1
SmLNCS178921 positive_interaction Smp_009600.1
SmLNCA179026 positive_interaction Smp_009600.1
SmLNCA179027 positive_interaction Smp_009600.1
SmLNCA179032 positive_interaction Smp_009600.1
SmLINC180873 positive_interaction Smp_009600.1
SmLNCA179040 positive_interaction Smp_009600.1
SmLNCA179042 positive_interaction Smp_009600.1
SmLINC180879 positive_interaction Smp_009600.1
SmLINC179216 positive_interaction Smp_009600.1
SmLINC179222 positive_interaction Smp_009600.1
SmLINC179220 positive_interaction Smp_009600.1
SmLNCA179047 positive_interaction Smp_009600.1
SmLNCA179051 positive_interaction Smp_009600.1
SmLNCS178935 positive_interaction Smp_009600.1
SmLNCA179060 positive_interaction Smp_009600.1
SmLNCS178941 positive_interaction Smp_009600.1
SmLINC179247 positive_interaction Smp_009600.1
SmLINC179245 positive_interaction Smp_009600.1
SmLNCA179078 positive_interaction Smp_009600.1
SmLNCA179079 positive_interaction Smp_009600.1
SmLNCA179077 positive_interaction Smp_009600.1
SmLINC179254 positive_interaction Smp_009600.1
SmLNCS178942 positive_interaction Smp_009600.1
SmLINC180904 positive_interaction Smp_009600.1
SmLINC180908 positive_interaction Smp_009600.1
SmLINC179265 positive_interaction Smp_009600.1
SmLINC180913 positive_interaction Smp_009600.1
SmLINC179270 positive_interaction Smp_009600.1
SmLINC179266 positive_interaction Smp_009600.1
SmLINC180919 positive_interaction Smp_009600.1
SmLINC180920 positive_interaction Smp_009600.1
SmLINC180923 positive_interaction Smp_009600.1
SmLINC180924 positive_interaction Smp_009600.1
SmLINC179286 positive_interaction Smp_009600.1
SmLINC179293 positive_interaction Smp_009600.1
SmLINC179290 positive_interaction Smp_009600.1
SmLNCA179100 positive_interaction Smp_009600.1
SmLINC180945 positive_interaction Smp_009600.1
SmLINC180942 positive_interaction Smp_009600.1
SmLINC179298 positive_interaction Smp_009600.1
SmLINC179321 positive_interaction Smp_009600.1
SmLINC180968 positive_interaction Smp_009600.1
SmLINC180967 positive_interaction Smp_009600.1
SmLINC180970 positive_interaction Smp_009600.1
SmLNCA179116 positive_interaction Smp_009600.1
SmLNCA179114 positive_interaction Smp_009600.1
SmLINC180973 positive_interaction Smp_009600.1
SmLNCA179121 positive_interaction Smp_009600.1
SmLINC182028 positive_interaction Smp_009600.1
SmLINC182029 positive_interaction Smp_009600.1
SmLINC180976 positive_interaction Smp_009600.1
SmLINC182038 positive_interaction Smp_009600.1
SmLINC179343 positive_interaction Smp_009600.1
SmLINC179337 positive_interaction Smp_009600.1
SmLINC179346 positive_interaction Smp_009600.1
SmLINC182077 positive_interaction Smp_009600.1
SmLINC179370 positive_interaction Smp_009600.1
SmLINC181013 positive_interaction Smp_009600.1
SmLINC181033 positive_interaction Smp_009600.1
SmLINC179378 positive_interaction Smp_009600.1
SmLNCA179148 positive_interaction Smp_009600.1
SmLNCA179146 positive_interaction Smp_009600.1
SmLNCA179150 positive_interaction Smp_009600.1
SmLNCS178972 positive_interaction Smp_009600.1
SmLNCA179159 positive_interaction Smp_009600.1
SmLINC179411 positive_interaction Smp_009600.1
SmLINC179448 positive_interaction Smp_009600.1
SmLINC181093 positive_interaction Smp_009600.1
SmLINC179416 positive_interaction Smp_009600.1
SmLINC179434 positive_interaction Smp_009600.1
SmLINC181085 positive_interaction Smp_009600.1
SmLINC181086 positive_interaction Smp_009600.1
SmLINC181091 positive_interaction Smp_009600.1
SmLINC179429 positive_interaction Smp_009600.1
SmLNCS178977 positive_interaction Smp_009600.1
SmLNCA179168 positive_interaction Smp_009600.1
SmLINC181077 positive_interaction Smp_009600.1
SmLINC179440 positive_interaction Smp_009600.1
SmLNCA179173 positive_interaction Smp_009600.1
SmLNCA179176 positive_interaction Smp_009600.1
SmLNCA179179 positive_interaction Smp_009600.1
SmLNCA179183 positive_interaction Smp_009600.1
SmLINC181107 positive_interaction Smp_009600.1
SmLNCA179196 positive_interaction Smp_009600.1
SmLNCA179188 positive_interaction Smp_009600.1
SmLNCA179186 positive_interaction Smp_009600.1
SmLINC179477 positive_interaction Smp_009600.1
SmLNCA179198 positive_interaction Smp_009600.1
SmLINC179487 positive_interaction Smp_009600.1
SmLINC182085 positive_interaction Smp_009600.1
SmLNCS178992 positive_interaction Smp_009600.1
SmLINC181150 positive_interaction Smp_009600.1
SmLNCS178995 positive_interaction Smp_009600.1
SmLINC181154 positive_interaction Smp_009600.1
SmLNCA179219 positive_interaction Smp_009600.1
SmLINC179549 positive_interaction Smp_009600.1
SmLINC181164 positive_interaction Smp_009600.1
SmLNCA179217 positive_interaction Smp_009600.1
SmLNCS179003 positive_interaction Smp_009600.1
SmLINC179563 positive_interaction Smp_009600.1
SmLINC181204 positive_interaction Smp_009600.1
SmLINC181208 positive_interaction Smp_009600.1
SmLINC181206 positive_interaction Smp_009600.1
SmLINC181207 positive_interaction Smp_009600.1
SmLINC181214 positive_interaction Smp_009600.1
SmLNCA179237 positive_interaction Smp_009600.1
SmLINC179577 positive_interaction Smp_009600.1
SmLNCA179251 positive_interaction Smp_009600.1
SmLNCA179255 positive_interaction Smp_009600.1
SmLNCA179262 positive_interaction Smp_009600.1
SmLINC179587 positive_interaction Smp_009600.1
SmLINC179588 positive_interaction Smp_009600.1
SmLNCA179263 positive_interaction Smp_009600.1
SmLINC179592 positive_interaction Smp_009600.1
SmLNCA179272 positive_interaction Smp_009600.1
SmLINC181240 positive_interaction Smp_009600.1
SmLNCA179273 positive_interaction Smp_009600.1
SmLNCA179277 positive_interaction Smp_009600.1
SmLNCA179279 positive_interaction Smp_009600.1
SmLINC179614 positive_interaction Smp_009600.1
SmLINC179617 positive_interaction Smp_009600.1
SmLINC179619 positive_interaction Smp_009600.1
SmLINC179623 positive_interaction Smp_009600.1
SmLINC181261 positive_interaction Smp_009600.1
SmLINC179631 positive_interaction Smp_009600.1
SmLINC181282 positive_interaction Smp_009600.1
SmLNCA179295 positive_interaction Smp_009600.1
SmLINC179636 positive_interaction Smp_009600.1
SmLINC179635 positive_interaction Smp_009600.1
SmLINC179651 positive_interaction Smp_009600.1
SmLINC181281 positive_interaction Smp_009600.1
SmLINC181285 positive_interaction Smp_009600.1
SmLNCA179301 positive_interaction Smp_009600.1
SmLNCS179026 positive_interaction Smp_009600.1
SmLINC181287 positive_interaction Smp_009600.1
SmLINC179661 positive_interaction Smp_009600.1
SmLINC179671 positive_interaction Smp_009600.1
SmLNCA179305 positive_interaction Smp_009600.1
SmLNCS179027 positive_interaction Smp_009600.1
SmLINC181297 positive_interaction Smp_009600.1
SmLNCA179310 positive_interaction Smp_009600.1
SmLNCA179308 positive_interaction Smp_009600.1
SmLNCS179028 positive_interaction Smp_009600.1
SmLINC181308 positive_interaction Smp_009600.1
SmLNCA179327 positive_interaction Smp_009600.1
SmLNCA179326 positive_interaction Smp_009600.1
SmLNCA179316 positive_interaction Smp_009600.1
SmLNCA179325 positive_interaction Smp_009600.1
SmLINC179691 positive_interaction Smp_009600.1
SmLINC179692 positive_interaction Smp_009600.1
SmLNCA179329 positive_interaction Smp_009600.1
SmLNCA179332 positive_interaction Smp_009600.1
SmLINC179694 positive_interaction Smp_009600.1
SmLINC182101 positive_interaction Smp_009600.1
SmLINC182121 positive_interaction Smp_009600.1
SmLINC179712 positive_interaction Smp_009600.1
SmLINC182130 positive_interaction Smp_009600.1
SmLINC179716 positive_interaction Smp_009600.1
SmLINC179729 positive_interaction Smp_009600.1
SmLINC179730 positive_interaction Smp_009600.1
SmLINC181350 positive_interaction Smp_009600.1
SmLINC179750 positive_interaction Smp_009600.1
SmLINC179759 positive_interaction Smp_009600.1
SmLNCS179043 positive_interaction Smp_009600.1
SmLINC181363 positive_interaction Smp_009600.1
SmLINC179765 positive_interaction Smp_009600.1
SmLINC181366 positive_interaction Smp_009600.1
SmLNCS179055 positive_interaction Smp_009600.1
SmLINC179783 positive_interaction Smp_009600.1
SmLNCA179352 positive_interaction Smp_009600.1
SmLINC182159 positive_interaction Smp_009600.1
SmLNCS179058 positive_interaction Smp_009600.1
SmLNCA179355 positive_interaction Smp_009600.1
SmLINC179806 positive_interaction Smp_009600.1
SmLINC181401 positive_interaction Smp_009600.1
SmLNCA179356 positive_interaction Smp_009600.1
SmLINC179829 positive_interaction Smp_009600.1
SmLINC179832 positive_interaction Smp_009600.1
SmLINC181402 positive_interaction Smp_009600.1
SmLINC179826 positive_interaction Smp_009600.1
SmLINC179839 positive_interaction Smp_009600.1
SmLNCS179066 positive_interaction Smp_009600.1
SmLNCA179373 positive_interaction Smp_009600.1
SmLINC179853 positive_interaction Smp_009600.1
SmLNCA179376 positive_interaction Smp_009600.1
SmLINC181427 positive_interaction Smp_009600.1
SmLINC179856 positive_interaction Smp_009600.1
SmLNCS179068 positive_interaction Smp_009600.1
SmLINC179875 positive_interaction Smp_009600.1
SmLNCS179069 positive_interaction Smp_009600.1
SmLINC179871 positive_interaction Smp_009600.1
SmLINC179884 positive_interaction Smp_009600.1
SmLINC179902 positive_interaction Smp_009600.1
SmLINC181431 positive_interaction Smp_009600.1
SmLNCS179073 positive_interaction Smp_009600.1
SmLINC181451 positive_interaction Smp_009600.1
SmLINC181449 positive_interaction Smp_009600.1
SmLINC179901 positive_interaction Smp_009600.1
SmLNCA179399 positive_interaction Smp_009600.1
SmLINC179893 positive_interaction Smp_009600.1
SmLNCA179411 positive_interaction Smp_009600.1
SmLNCA179412 positive_interaction Smp_009600.1
SmLINC179923 positive_interaction Smp_009600.1
SmLINC179920 positive_interaction Smp_009600.1
SmLINC179931 positive_interaction Smp_009600.1
SmLINC181482 positive_interaction Smp_009600.1
SmLNCS179077 positive_interaction Smp_009600.1
SmLNCA179433 positive_interaction Smp_009600.1
SmLINC179939 positive_interaction Smp_009600.1
SmLINC179960 positive_interaction Smp_009600.1
SmLNCA179436 positive_interaction Smp_009600.1
SmLINC181495 positive_interaction Smp_009600.1
SmLNCA179439 positive_interaction Smp_009600.1
SmLINC179958 positive_interaction Smp_009600.1
SmLINC181497 positive_interaction Smp_009600.1
SmLINC181499 positive_interaction Smp_009600.1
SmLINC179973 positive_interaction Smp_009600.1
SmLNCA179444 positive_interaction Smp_009600.1
SmLINC181512 positive_interaction Smp_009600.1
SmLNCA179451 positive_interaction Smp_009600.1
SmLINC181519 positive_interaction Smp_009600.1
SmLINC180006 positive_interaction Smp_009600.1
SmLINC181531 positive_interaction Smp_009600.1
SmLNCS179089 positive_interaction Smp_009600.1
SmLNCA179459 positive_interaction Smp_009600.1
SmLINC180038 positive_interaction Smp_009600.1
SmLNCA179486 positive_interaction Smp_009600.1
SmLINC180045 positive_interaction Smp_009600.1
SmLNCA179490 positive_interaction Smp_009600.1
SmLNCA179494 positive_interaction Smp_009600.1
SmLINC181557 positive_interaction Smp_009600.1
SmLINC180050 positive_interaction Smp_009600.1
SmLNCS179099 positive_interaction Smp_009600.1
SmLINC181565 positive_interaction Smp_009600.1
SmLINC180061 positive_interaction Smp_009600.1
SmLNCA179515 positive_interaction Smp_009600.1
SmLNCS179103 positive_interaction Smp_009600.1
SmLNCS179104 positive_interaction Smp_009600.1
SmLINC181574 positive_interaction Smp_009600.1
SmLINC180074 positive_interaction Smp_009600.1
SmLINC181579 positive_interaction Smp_009600.1
SmLINC181581 positive_interaction Smp_009600.1
SmLINC181585 positive_interaction Smp_009600.1
SmLINC180082 positive_interaction Smp_009600.1
SmLINC180083 positive_interaction Smp_009600.1
SmLNCA179532 positive_interaction Smp_009600.1
SmLNCA179536 positive_interaction Smp_009600.1
SmLNCA179535 positive_interaction Smp_009600.1
SmLNCA179537 positive_interaction Smp_009600.1
SmLNCA179545 positive_interaction Smp_009600.1
SmLNCA179548 positive_interaction Smp_009600.1
SmLNCA179550 positive_interaction Smp_009600.1
SmLINC180100 positive_interaction Smp_009600.1
SmLINC180098 positive_interaction Smp_009600.1
SmLNCA179557 positive_interaction Smp_009600.1
SmLNCS179125 positive_interaction Smp_009600.1
SmLINC180102 positive_interaction Smp_009600.1
SmLNCA179562 positive_interaction Smp_009600.1
SmLINC181610 positive_interaction Smp_009600.1
SmLINC181611 positive_interaction Smp_009600.1
SmLINC180108 positive_interaction Smp_009600.1
SmLINC180115 positive_interaction Smp_009600.1
SmLINC180111 positive_interaction Smp_009600.1
SmLNCS179129 positive_interaction Smp_009600.1
SmLNCS179130 positive_interaction Smp_009600.1
SmLINC181627 positive_interaction Smp_009600.1
SmLINC181635 positive_interaction Smp_009600.1
SmLINC180124 positive_interaction Smp_009600.1
SmLINC181638 positive_interaction Smp_009600.1
SmLINC181642 positive_interaction Smp_009600.1
SmLNCA179582 positive_interaction Smp_009600.1
SmLNCA179583 positive_interaction Smp_009600.1
SmLINC181653 positive_interaction Smp_009600.1
SmLINC181694 positive_interaction Smp_009600.1
SmLINC182181 positive_interaction Smp_009600.1
SmLINC182182 positive_interaction Smp_009600.1
SmLINC181692 positive_interaction Smp_009600.1
SmLINC182174 positive_interaction Smp_009600.1
SmLINC182176 positive_interaction Smp_009600.1
SmLINC182183 positive_interaction Smp_009600.1
SmLINC181706 positive_interaction Smp_009600.1
SmLINC180203 positive_interaction Smp_009600.1
SmLNCA179779 positive_interaction Smp_213170.2
SmLINC180117 positive_interaction Smp_213170.2
SmLNCS179167 positive_interaction Smp_213170.2
SmLNCA179674 positive_interaction Smp_213170.2
SmLINC180346 positive_interaction Smp_213170.2
SmLINC181831 positive_interaction Smp_213170.2
SmLINC181935 positive_interaction Smp_213170.2
SmLNCA178821 positive_interaction Smp_213170.2
SmLINC179007 positive_interaction Smp_213170.2
SmLNCA178908 positive_interaction Smp_213170.2
SmLNCA178973 positive_interaction Smp_213170.2
SmLINC180804 positive_interaction Smp_213170.2
SmLINC179155 positive_interaction Smp_213170.2
SmLINC182008 positive_interaction Smp_213170.2
SmLNCS178916 positive_interaction Smp_213170.2
SmLNCA179079 positive_interaction Smp_213170.2
SmLINC180947 positive_interaction Smp_213170.2
SmLINC182038 positive_interaction Smp_213170.2
SmLNCA179141 positive_interaction Smp_213170.2
SmLINC182072 positive_interaction Smp_213170.2
SmLINC179490 positive_interaction Smp_213170.2
SmLNCA179256 positive_interaction Smp_213170.2
SmLNCS179043 positive_interaction Smp_213170.2
SmLINC181362 positive_interaction Smp_213170.2
SmLINC179845 positive_interaction Smp_213170.2
SmLINC179962 positive_interaction Smp_213170.2
SmLINC180048 positive_interaction Smp_213170.2
SmLINC180127 positive_interaction Smp_213170.2
SmLINC179840 positive_interaction Smp_301780.1
SmLINC179919 positive_interaction Smp_301780.1
SmLINC181673 positive_interaction Smp_301780.1
SmLNCS179168 positive_interaction Smp_301780.1
SmLINC178852 positive_interaction Smp_301780.1
SmLINC178886 positive_interaction Smp_301780.1
SmLINC180618 positive_interaction Smp_301780.1
SmLINC178930 positive_interaction Smp_301780.1
SmLNCA178864 positive_interaction Smp_301780.1
SmLINC179151 positive_interaction Smp_301780.1
SmLINC180852 positive_interaction Smp_301780.1
SmLINC180856 positive_interaction Smp_301780.1
SmLINC180878 positive_interaction Smp_301780.1
SmLNCS178931 positive_interaction Smp_301780.1
SmLINC180885 positive_interaction Smp_301780.1
SmLINC179265 positive_interaction Smp_301780.1
SmLINC179300 positive_interaction Smp_301780.1
SmLINC182028 positive_interaction Smp_301780.1
SmLINC181193 positive_interaction Smp_301780.1
SmLNCA179263 positive_interaction Smp_301780.1
SmLINC181259 positive_interaction Smp_301780.1
SmLNCS179048 positive_interaction Smp_301780.1
SmLINC179782 positive_interaction Smp_301780.1
SmLINC179811 positive_interaction Smp_301780.1
SmLINC180054 positive_interaction Smp_301780.1
SmLINC180096 positive_interaction Smp_301780.1
SmLINC181625 positive_interaction Smp_301780.1
SmLINC182186 positive_interaction Smp_301780.1
SmLNCA178881 positive_interaction Smp_310870.1
SmLINC180834 positive_interaction Smp_310870.1
SmLINC180932 positive_interaction Smp_310870.1
SmLINC179312 positive_interaction Smp_310870.1
SmLNCS179065 positive_interaction Smp_310870.1
SmLINC179919 positive_interaction Smp_310870.1
SmLINC181689 positive_interaction Smp_310870.1
SmLINC181743 positive_interaction Smp_310870.1
SmLINC180362 positive_interaction Smp_310870.1
SmLINC180363 positive_interaction Smp_310870.1
SmLNCS179211 positive_interaction Smp_310870.1
SmLINC181870 positive_interaction Smp_310870.1
SmLINC181950 positive_interaction Smp_310870.1
SmLINC180520 positive_interaction Smp_310870.1
SmLNCA178779 positive_interaction Smp_310870.1
SmLNCS178838 positive_interaction Smp_310870.1
SmLINC178930 positive_interaction Smp_310870.1
SmLNCA178864 positive_interaction Smp_310870.1
SmLINC180678 positive_interaction Smp_310870.1
SmLINC179006 positive_interaction Smp_310870.1
SmLNCA178892 positive_interaction Smp_310870.1
SmLINC179009 positive_interaction Smp_310870.1
SmLINC180831 positive_interaction Smp_310870.1
SmLINC180855 positive_interaction Smp_310870.1
SmLNCS178929 positive_interaction Smp_310870.1
SmLINC180885 positive_interaction Smp_310870.1
SmLINC180905 positive_interaction Smp_310870.1
SmLINC179303 positive_interaction Smp_310870.1
SmLINC180950 positive_interaction Smp_310870.1
SmLINC179403 positive_interaction Smp_310870.1
SmLINC181046 positive_interaction Smp_310870.1
SmLINC179446 positive_interaction Smp_310870.1
SmLNCA179235 positive_interaction Smp_310870.1
SmLINC181222 positive_interaction Smp_310870.1
SmLINC179595 positive_interaction Smp_310870.1
SmLINC179689 positive_interaction Smp_310870.1
SmLINC179693 positive_interaction Smp_310870.1
SmLNCS179048 positive_interaction Smp_310870.1
SmLINC179813 positive_interaction Smp_310870.1
SmLINC181416 positive_interaction Smp_310870.1
SmLINC179870 positive_interaction Smp_310870.1
SmLNCS179071 positive_interaction Smp_310870.1
SmLINC181436 positive_interaction Smp_310870.1
SmLINC179913 positive_interaction Smp_310870.1
SmLNCA179423 positive_interaction Smp_310870.1
SmLINC181500 positive_interaction Smp_310870.1
SmLINC181504 positive_interaction Smp_310870.1
SmLINC179975 positive_interaction Smp_310870.1
SmLINC180017 positive_interaction Smp_310870.1
SmLNCA179475 positive_interaction Smp_310870.1
SmLNCA179508 positive_interaction Smp_310870.1
SmLINC181569 positive_interaction Smp_310870.1
SmLINC180096 positive_interaction Smp_310870.1
SmLINC181600 positive_interaction Smp_310870.1
SmLINC181625 positive_interaction Smp_310870.1
SmLNCA179601 positive_interaction Smp_310870.1
SmLINC180159 positive_interaction Smp_310870.1
SmLINC182186 positive_interaction Smp_310870.1
SmLINC180434 positive_interaction Smp_068060.1
SmLINC179013 positive_interaction Smp_068060.1
SmLINC180834 positive_interaction Smp_068060.1
SmLINC179312 positive_interaction Smp_068060.1
SmLNCS179065 positive_interaction Smp_068060.1
SmLNCS179052 positive_interaction Smp_068060.1
SmLINC179919 positive_interaction Smp_068060.1
SmLINC181673 positive_interaction Smp_068060.1
SmLINC181689 positive_interaction Smp_068060.1
SmLINC181744 positive_interaction Smp_068060.1
SmLINC181743 positive_interaction Smp_068060.1
SmLNCS179181 positive_interaction Smp_068060.1
SmLINC180282 positive_interaction Smp_068060.1
SmLINC180308 positive_interaction Smp_068060.1
SmLINC181788 positive_interaction Smp_068060.1
SmLNCS179198 positive_interaction Smp_068060.1
SmLNCS179201 positive_interaction Smp_068060.1
SmLNCS179206 positive_interaction Smp_068060.1
SmLINC180362 positive_interaction Smp_068060.1
SmLINC180363 positive_interaction Smp_068060.1
SmLNCA179761 positive_interaction Smp_068060.1
SmLNCA179762 positive_interaction Smp_068060.1
SmLNCS179211 positive_interaction Smp_068060.1
SmLINC181870 positive_interaction Smp_068060.1
SmLINC180456 positive_interaction Smp_068060.1
SmLINC180479 positive_interaction Smp_068060.1
SmLINC181950 positive_interaction Smp_068060.1
SmLINC180504 positive_interaction Smp_068060.1
SmLINC180509 positive_interaction Smp_068060.1
SmLINC180497 positive_interaction Smp_068060.1
SmLINC180503 positive_interaction Smp_068060.1
SmLINC180514 positive_interaction Smp_068060.1
SmLINC180506 positive_interaction Smp_068060.1
SmLINC180508 positive_interaction Smp_068060.1
SmLINC180505 positive_interaction Smp_068060.1
SmLINC180558 positive_interaction Smp_068060.1
SmLNCA178779 positive_interaction Smp_068060.1
SmLINC178852 positive_interaction Smp_068060.1
SmLINC178910 positive_interaction Smp_068060.1
SmLINC178886 positive_interaction Smp_068060.1
SmLINC178860 positive_interaction Smp_068060.1
SmLINC178881 positive_interaction Smp_068060.1
SmLINC180618 positive_interaction Smp_068060.1
SmLINC178930 positive_interaction Smp_068060.1
SmLNCA178864 positive_interaction Smp_068060.1
SmLNCS178865 positive_interaction Smp_068060.1
SmLINC180678 positive_interaction Smp_068060.1
SmLINC180691 positive_interaction Smp_068060.1
SmLINC181979 positive_interaction Smp_068060.1
SmLINC181992 positive_interaction Smp_068060.1
SmLINC179006 positive_interaction Smp_068060.1
SmLINC178982 positive_interaction Smp_068060.1
SmLINC179009 positive_interaction Smp_068060.1
SmLINC180749 positive_interaction Smp_068060.1
SmLNCA178957 positive_interaction Smp_068060.1
SmLINC180787 positive_interaction Smp_068060.1
SmLINC180807 positive_interaction Smp_068060.1
SmLINC180826 positive_interaction Smp_068060.1
SmLNCA179002 positive_interaction Smp_068060.1
SmLINC180852 positive_interaction Smp_068060.1
SmLINC180855 positive_interaction Smp_068060.1
SmLINC180856 positive_interaction Smp_068060.1
SmLINC180878 positive_interaction Smp_068060.1
SmLNCS178931 positive_interaction Smp_068060.1
SmLINC180885 positive_interaction Smp_068060.1
SmLNCS178942 positive_interaction Smp_068060.1
SmLINC179255 positive_interaction Smp_068060.1
SmLINC180905 positive_interaction Smp_068060.1
SmLINC179265 positive_interaction Smp_068060.1
SmLINC179300 positive_interaction Smp_068060.1
SmLINC180950 positive_interaction Smp_068060.1
SmLINC182028 positive_interaction Smp_068060.1
SmLINC179403 positive_interaction Smp_068060.1
SmLINC179425 positive_interaction Smp_068060.1
SmLINC179446 positive_interaction Smp_068060.1
SmLINC181108 positive_interaction Smp_068060.1
SmLNCA179196 positive_interaction Smp_068060.1
SmLNCS178981 positive_interaction Smp_068060.1
SmLINC179563 positive_interaction Smp_068060.1
SmLINC179560 positive_interaction Smp_068060.1
SmLNCA179263 positive_interaction Smp_068060.1
SmLINC179595 positive_interaction Smp_068060.1
SmLNCA179286 positive_interaction Smp_068060.1
SmLINC181259 positive_interaction Smp_068060.1
SmLINC179689 positive_interaction Smp_068060.1
SmLINC179693 positive_interaction Smp_068060.1
SmLNCS179048 positive_interaction Smp_068060.1
SmLINC179811 positive_interaction Smp_068060.1
SmLINC179863 positive_interaction Smp_068060.1
SmLINC181416 positive_interaction Smp_068060.1
SmLINC179870 positive_interaction Smp_068060.1
SmLNCS179071 positive_interaction Smp_068060.1
SmLINC179884 positive_interaction Smp_068060.1
SmLINC181436 positive_interaction Smp_068060.1
SmLINC181500 positive_interaction Smp_068060.1
SmLINC181504 positive_interaction Smp_068060.1
SmLINC179975 positive_interaction Smp_068060.1
SmLNCS179092 positive_interaction Smp_068060.1
SmLINC180054 positive_interaction Smp_068060.1
SmLNCA179508 positive_interaction Smp_068060.1
SmLINC181569 positive_interaction Smp_068060.1
SmLNCS179110 positive_interaction Smp_068060.1
SmLINC180096 positive_interaction Smp_068060.1
SmLINC181600 positive_interaction Smp_068060.1
SmLINC180124 positive_interaction Smp_068060.1
SmLINC181625 positive_interaction Smp_068060.1
SmLNCA179601 positive_interaction Smp_068060.1
SmLINC180159 positive_interaction Smp_068060.1
SmLINC182186 positive_interaction Smp_068060.1
SmLINC179536 positive_interaction Smp_008260.1
SmLINC180711 positive_interaction Smp_008360.1
SmLINC180244 positive_interaction Smp_008360.1
SmLINC181553 positive_interaction Smp_008360.1
SmLNCA179178 positive_interaction Smp_008360.1
SmLNCA179759 positive_interaction Smp_008360.1
SmLNCA179814 positive_interaction Smp_008360.1
SmLNCA179695 positive_interaction Smp_008360.1
SmLNCA179749 positive_interaction Smp_008360.1
SmLINC180480 positive_interaction Smp_008360.1
SmLINC180457 positive_interaction Smp_008360.1
SmLINC180792 positive_interaction Smp_008360.1
SmLNCA178904 positive_interaction Smp_008360.1
SmLNCS178880 positive_interaction Smp_008360.1
SmLINC180809 positive_interaction Smp_008360.1
SmLNCA178998 positive_interaction Smp_008360.1
SmLINC179143 positive_interaction Smp_008360.1
SmLINC180876 positive_interaction Smp_008360.1
SmLNCA179074 positive_interaction Smp_008360.1
SmLNCA179090 positive_interaction Smp_008360.1
SmLNCS178967 positive_interaction Smp_008360.1
SmLINC179354 positive_interaction Smp_008360.1
SmLINC180985 positive_interaction Smp_008360.1
SmLINC179377 positive_interaction Smp_008360.1
SmLNCA179169 positive_interaction Smp_008360.1
SmLINC181097 positive_interaction Smp_008360.1
SmLINC181102 positive_interaction Smp_008360.1
SmLINC179523 positive_interaction Smp_008360.1
SmLINC181219 positive_interaction Smp_008360.1
SmLNCA179282 positive_interaction Smp_008360.1
SmLINC181407 positive_interaction Smp_008360.1
SmLNCA179369 positive_interaction Smp_008360.1
SmLINC181419 positive_interaction Smp_008360.1
SmLINC181421 positive_interaction Smp_008360.1
SmLINC179849 positive_interaction Smp_008360.1
SmLINC181426 positive_interaction Smp_008360.1
SmLINC179851 positive_interaction Smp_008360.1
SmLINC179621 positive_interaction Smp_008360.1
SmLINC179647 positive_interaction Smp_008360.1
SmLNCA179302 positive_interaction Smp_008360.1
SmLNCS179030 positive_interaction Smp_008360.1
SmLINC181339 positive_interaction Smp_008360.1
SmLINC179763 positive_interaction Smp_008360.1
SmLNCA179347 positive_interaction Smp_008360.1
SmLINC179801 positive_interaction Smp_008360.1
SmLINC181443 positive_interaction Smp_008360.1
SmLINC181538 positive_interaction Smp_008360.1
SmLINC181454 positive_interaction Smp_008360.1
SmLNCS179075 positive_interaction Smp_008360.1
SmLINC181525 positive_interaction Smp_008360.1
SmLINC181597 positive_interaction Smp_008360.1
SmLINC181675 positive_interaction Smp_008360.1
SmLNCA179642 positive_interaction Smp_008360.1
SmLINC180225 positive_interaction Smp_008360.1
SmLINC181724 positive_interaction Smp_008360.1
SmLNCA179651 positive_interaction Smp_008360.1
SmLINC180239 positive_interaction Smp_008360.1
SmLINC181731 positive_interaction Smp_008360.1
SmLNCA179653 positive_interaction Smp_008360.1
SmLINC180246 positive_interaction Smp_008360.1
SmLINC180249 positive_interaction Smp_008360.1
SmLNCS179174 positive_interaction Smp_008360.1
SmLNCA179660 positive_interaction Smp_008360.1
SmLINC181744 positive_interaction Smp_008360.1
SmLNCS179176 positive_interaction Smp_008360.1
SmLNCS179177 positive_interaction Smp_008360.1
SmLNCA179664 positive_interaction Smp_008360.1
SmLNCS179184 positive_interaction Smp_008360.1
SmLNCS179185 positive_interaction Smp_008360.1
SmLNCA179685 positive_interaction Smp_008360.1
SmLNCS179186 positive_interaction Smp_008360.1
SmLNCS179188 positive_interaction Smp_008360.1
SmLINC181762 positive_interaction Smp_008360.1
SmLINC181766 positive_interaction Smp_008360.1
SmLINC180285 positive_interaction Smp_008360.1
SmLINC180286 positive_interaction Smp_008360.1
SmLNCS179189 positive_interaction Smp_008360.1
SmLINC181773 positive_interaction Smp_008360.1
SmLNCA179706 positive_interaction Smp_008360.1
SmLNCS179193 positive_interaction Smp_008360.1
SmLINC180312 positive_interaction Smp_008360.1
SmLINC181777 positive_interaction Smp_008360.1
SmLNCA179717 positive_interaction Smp_008360.1
SmLNCA179718 positive_interaction Smp_008360.1
SmLINC180333 positive_interaction Smp_008360.1
SmLINC181797 positive_interaction Smp_008360.1
SmLINC181799 positive_interaction Smp_008360.1
SmLINC181814 positive_interaction Smp_008360.1
SmLINC180350 positive_interaction Smp_008360.1
SmLNCA179743 positive_interaction Smp_008360.1
SmLNCA179745 positive_interaction Smp_008360.1
SmLINC180356 positive_interaction Smp_008360.1
SmLNCA179748 positive_interaction Smp_008360.1
SmLNCA179754 positive_interaction Smp_008360.1
SmLINC180364 positive_interaction Smp_008360.1
SmLINC181837 positive_interaction Smp_008360.1
SmLNCA179763 positive_interaction Smp_008360.1
SmLINC180387 positive_interaction Smp_008360.1
SmLINC181849 positive_interaction Smp_008360.1
SmLINC181854 positive_interaction Smp_008360.1
SmLINC182204 positive_interaction Smp_008360.1
SmLINC180395 positive_interaction Smp_008360.1
SmLNCA179778 positive_interaction Smp_008360.1
SmLINC181894 positive_interaction Smp_008360.1
SmLINC181883 positive_interaction Smp_008360.1
SmLINC181898 positive_interaction Smp_008360.1
SmLINC180433 positive_interaction Smp_008360.1
SmLINC180436 positive_interaction Smp_008360.1
SmLINC180444 positive_interaction Smp_008360.1
SmLINC181913 positive_interaction Smp_008360.1
SmLNCA179790 positive_interaction Smp_008360.1
SmLNCA179791 positive_interaction Smp_008360.1
SmLINC180455 positive_interaction Smp_008360.1
SmLNCA179794 positive_interaction Smp_008360.1
SmLNCS178913 positive_interaction Smp_008360.1
SmLINC180465 positive_interaction Smp_008360.1
SmLINC180466 positive_interaction Smp_008360.1
SmLINC181931 positive_interaction Smp_008360.1
SmLINC181933 positive_interaction Smp_008360.1
SmLINC181938 positive_interaction Smp_008360.1
SmLINC181942 positive_interaction Smp_008360.1
SmLNCA179807 positive_interaction Smp_008360.1
SmLNCA179810 positive_interaction Smp_008360.1
SmLINC181947 positive_interaction Smp_008360.1
SmLINC180500 positive_interaction Smp_008360.1
SmLINC181949 positive_interaction Smp_008360.1
SmLNCA179815 positive_interaction Smp_008360.1
SmLINC181956 positive_interaction Smp_008360.1
SmLNCA179830 positive_interaction Smp_008360.1
SmLINC180527 positive_interaction Smp_008360.1
SmLNCS178815 positive_interaction Smp_008360.1
SmLNCA178758 positive_interaction Smp_008360.1
SmLINC180542 positive_interaction Smp_008360.1
SmLINC180543 positive_interaction Smp_008360.1
SmLINC180550 positive_interaction Smp_008360.1
SmLNCA178762 positive_interaction Smp_008360.1
SmLINC180553 positive_interaction Smp_008360.1
SmLNCA178805 positive_interaction Smp_008360.1
SmLNCA178781 positive_interaction Smp_008360.1
SmLNCA178786 positive_interaction Smp_008360.1
SmLINC180572 positive_interaction Smp_008360.1
SmLNCA178822 positive_interaction Smp_008360.1
SmLNCA178823 positive_interaction Smp_008360.1
SmLINC180585 positive_interaction Smp_008360.1
SmLINC180640 positive_interaction Smp_008360.1
SmLINC180641 positive_interaction Smp_008360.1
SmLINC178887 positive_interaction Smp_008360.1
SmLNCA178825 positive_interaction Smp_008360.1
SmLNCS178827 positive_interaction Smp_008360.1
SmLINC180599 positive_interaction Smp_008360.1
SmLINC178875 positive_interaction Smp_008360.1
SmLINC180619 positive_interaction Smp_008360.1
SmLINC178934 positive_interaction Smp_008360.1
SmLNCA178838 positive_interaction Smp_008360.1
SmLINC178903 positive_interaction Smp_008360.1
SmLNCA178840 positive_interaction Smp_008360.1
SmLINC180630 positive_interaction Smp_008360.1
SmLINC178924 positive_interaction Smp_008360.1
SmLINC180646 positive_interaction Smp_008360.1
SmLINC181970 positive_interaction Smp_008360.1
SmLINC181974 positive_interaction Smp_008360.1
SmLINC178949 positive_interaction Smp_008360.1
SmLINC178950 positive_interaction Smp_008360.1
SmLNCA178865 positive_interaction Smp_008360.1
SmLINC178965 positive_interaction Smp_008360.1
SmLINC178951 positive_interaction Smp_008360.1
SmLNCS178860 positive_interaction Smp_008360.1
SmLINC180681 positive_interaction Smp_008360.1
SmLNCA178874 positive_interaction Smp_008360.1
SmLNCA178875 positive_interaction Smp_008360.1
SmLNCS178861 positive_interaction Smp_008360.1
SmLNCS178865 positive_interaction Smp_008360.1
SmLNCA178882 positive_interaction Smp_008360.1
SmLNCA178891 positive_interaction Smp_008360.1
SmLNCA178886 positive_interaction Smp_008360.1
SmLNCA178888 positive_interaction Smp_008360.1
SmLINC181980 positive_interaction Smp_008360.1
SmLINC178975 positive_interaction Smp_008360.1
SmLINC180694 positive_interaction Smp_008360.1
SmLINC181981 positive_interaction Smp_008360.1
SmLINC181989 positive_interaction Smp_008360.1
SmLINC179004 positive_interaction Smp_008360.1
SmLINC178983 positive_interaction Smp_008360.1
SmLINC180703 positive_interaction Smp_008360.1
SmLNCA178897 positive_interaction Smp_008360.1
SmLINC180712 positive_interaction Smp_008360.1
SmLINC178993 positive_interaction Smp_008360.1
SmLNCA178912 positive_interaction Smp_008360.1
SmLINC180741 positive_interaction Smp_008360.1
SmLINC180729 positive_interaction Smp_008360.1
SmLINC179019 positive_interaction Smp_008360.1
SmLNCA178922 positive_interaction Smp_008360.1
SmLNCA178933 positive_interaction Smp_008360.1
SmLNCA178927 positive_interaction Smp_008360.1
SmLINC179017 positive_interaction Smp_008360.1
SmLINC179038 positive_interaction Smp_008360.1
SmLNCS178892 positive_interaction Smp_008360.1
SmLINC179056 positive_interaction Smp_008360.1
SmLINC179051 positive_interaction Smp_008360.1
SmLINC179064 positive_interaction Smp_008360.1
SmLNCA178949 positive_interaction Smp_008360.1
SmLINC180761 positive_interaction Smp_008360.1
SmLINC179069 positive_interaction Smp_008360.1
SmLINC179071 positive_interaction Smp_008360.1
SmLNCA178957 positive_interaction Smp_008360.1
SmLNCA178970 positive_interaction Smp_008360.1
SmLNCA178975 positive_interaction Smp_008360.1
SmLINC179110 positive_interaction Smp_008360.1
SmLINC179114 positive_interaction Smp_008360.1
SmLINC180802 positive_interaction Smp_008360.1
SmLINC179117 positive_interaction Smp_008360.1
SmLINC180803 positive_interaction Smp_008360.1
SmLNCS178910 positive_interaction Smp_008360.1
SmLNCA179000 positive_interaction Smp_008360.1
SmLNCA179003 positive_interaction Smp_008360.1
SmLINC180828 positive_interaction Smp_008360.1
SmLINC179161 positive_interaction Smp_008360.1
SmLINC179179 positive_interaction Smp_008360.1
SmLINC182011 positive_interaction Smp_008360.1
SmLINC179168 positive_interaction Smp_008360.1
SmLINC179183 positive_interaction Smp_008360.1
SmLINC182015 positive_interaction Smp_008360.1
SmLINC179174 positive_interaction Smp_008360.1
SmLNCA179016 positive_interaction Smp_008360.1
SmLINC179187 positive_interaction Smp_008360.1
SmLNCS178920 positive_interaction Smp_008360.1
SmLNCA179026 positive_interaction Smp_008360.1
SmLINC180873 positive_interaction Smp_008360.1
SmLNCA179040 positive_interaction Smp_008360.1
SmLNCA179042 positive_interaction Smp_008360.1
SmLINC180879 positive_interaction Smp_008360.1
SmLINC179216 positive_interaction Smp_008360.1
SmLINC179222 positive_interaction Smp_008360.1
SmLINC179220 positive_interaction Smp_008360.1
SmLNCA179051 positive_interaction Smp_008360.1
SmLNCS178935 positive_interaction Smp_008360.1
SmLNCA179060 positive_interaction Smp_008360.1
SmLNCS178941 positive_interaction Smp_008360.1
SmLINC179247 positive_interaction Smp_008360.1
SmLINC179245 positive_interaction Smp_008360.1
SmLNCA179078 positive_interaction Smp_008360.1
SmLNCA179079 positive_interaction Smp_008360.1
SmLNCA179077 positive_interaction Smp_008360.1
SmLINC179254 positive_interaction Smp_008360.1
SmLNCS178942 positive_interaction Smp_008360.1
SmLINC180904 positive_interaction Smp_008360.1
SmLINC180913 positive_interaction Smp_008360.1
SmLINC179266 positive_interaction Smp_008360.1
SmLINC180919 positive_interaction Smp_008360.1
SmLINC180920 positive_interaction Smp_008360.1
SmLINC180923 positive_interaction Smp_008360.1
SmLINC180924 positive_interaction Smp_008360.1
SmLINC179286 positive_interaction Smp_008360.1
SmLINC179293 positive_interaction Smp_008360.1
SmLINC179290 positive_interaction Smp_008360.1
SmLNCA179100 positive_interaction Smp_008360.1
SmLINC180945 positive_interaction Smp_008360.1
SmLINC180942 positive_interaction Smp_008360.1
SmLINC179298 positive_interaction Smp_008360.1
SmLINC179321 positive_interaction Smp_008360.1
SmLINC180970 positive_interaction Smp_008360.1
SmLNCA179116 positive_interaction Smp_008360.1
SmLNCA179114 positive_interaction Smp_008360.1
SmLINC180973 positive_interaction Smp_008360.1
SmLNCA179121 positive_interaction Smp_008360.1
SmLINC182029 positive_interaction Smp_008360.1
SmLINC180976 positive_interaction Smp_008360.1
SmLINC179343 positive_interaction Smp_008360.1
SmLINC179337 positive_interaction Smp_008360.1
SmLINC182077 positive_interaction Smp_008360.1
SmLINC181013 positive_interaction Smp_008360.1
SmLINC181033 positive_interaction Smp_008360.1
SmLINC179378 positive_interaction Smp_008360.1
SmLNCA179148 positive_interaction Smp_008360.1
SmLNCA179146 positive_interaction Smp_008360.1
SmLNCA179159 positive_interaction Smp_008360.1
SmLINC179411 positive_interaction Smp_008360.1
SmLINC179448 positive_interaction Smp_008360.1
SmLINC181093 positive_interaction Smp_008360.1
SmLINC179434 positive_interaction Smp_008360.1
SmLINC181085 positive_interaction Smp_008360.1
SmLINC181086 positive_interaction Smp_008360.1
SmLINC181091 positive_interaction Smp_008360.1
SmLINC179429 positive_interaction Smp_008360.1
SmLNCS178977 positive_interaction Smp_008360.1
SmLNCA179168 positive_interaction Smp_008360.1
SmLINC181077 positive_interaction Smp_008360.1
SmLINC179440 positive_interaction Smp_008360.1
SmLNCA179173 positive_interaction Smp_008360.1
SmLNCA179176 positive_interaction Smp_008360.1
SmLNCA179183 positive_interaction Smp_008360.1
SmLINC181107 positive_interaction Smp_008360.1
SmLNCA179188 positive_interaction Smp_008360.1
SmLNCA179186 positive_interaction Smp_008360.1
SmLINC179477 positive_interaction Smp_008360.1
SmLNCA179198 positive_interaction Smp_008360.1
SmLINC179487 positive_interaction Smp_008360.1
SmLINC182085 positive_interaction Smp_008360.1
SmLNCS178992 positive_interaction Smp_008360.1
SmLINC181150 positive_interaction Smp_008360.1
SmLNCS178995 positive_interaction Smp_008360.1
SmLINC181154 positive_interaction Smp_008360.1
SmLNCA179219 positive_interaction Smp_008360.1
SmLINC179549 positive_interaction Smp_008360.1
SmLINC181164 positive_interaction Smp_008360.1
SmLNCA179217 positive_interaction Smp_008360.1
SmLNCS179003 positive_interaction Smp_008360.1
SmLINC181204 positive_interaction Smp_008360.1
SmLINC181208 positive_interaction Smp_008360.1
SmLINC181207 positive_interaction Smp_008360.1
SmLINC181214 positive_interaction Smp_008360.1
SmLNCA179237 positive_interaction Smp_008360.1
SmLINC179577 positive_interaction Smp_008360.1
SmLNCA179251 positive_interaction Smp_008360.1
SmLNCA179255 positive_interaction Smp_008360.1
SmLNCA179262 positive_interaction Smp_008360.1
SmLINC179588 positive_interaction Smp_008360.1
SmLINC179592 positive_interaction Smp_008360.1
SmLINC181240 positive_interaction Smp_008360.1
SmLNCA179273 positive_interaction Smp_008360.1
SmLNCA179277 positive_interaction Smp_008360.1
SmLNCA179279 positive_interaction Smp_008360.1
SmLINC179614 positive_interaction Smp_008360.1
SmLINC179617 positive_interaction Smp_008360.1
SmLINC179619 positive_interaction Smp_008360.1
SmLINC179623 positive_interaction Smp_008360.1
SmLINC181261 positive_interaction Smp_008360.1
SmLINC179631 positive_interaction Smp_008360.1
SmLINC181282 positive_interaction Smp_008360.1
SmLINC179636 positive_interaction Smp_008360.1
SmLINC179635 positive_interaction Smp_008360.1
SmLINC181281 positive_interaction Smp_008360.1
SmLINC181285 positive_interaction Smp_008360.1
SmLNCA179301 positive_interaction Smp_008360.1
SmLNCS179026 positive_interaction Smp_008360.1
SmLINC181287 positive_interaction Smp_008360.1
SmLINC179661 positive_interaction Smp_008360.1
SmLINC179671 positive_interaction Smp_008360.1
SmLNCA179305 positive_interaction Smp_008360.1
SmLNCS179027 positive_interaction Smp_008360.1
SmLINC181297 positive_interaction Smp_008360.1
SmLNCA179310 positive_interaction Smp_008360.1
SmLNCA179308 positive_interaction Smp_008360.1
SmLNCS179028 positive_interaction Smp_008360.1
SmLNCA179327 positive_interaction Smp_008360.1
SmLNCA179326 positive_interaction Smp_008360.1
SmLNCA179316 positive_interaction Smp_008360.1
SmLINC179691 positive_interaction Smp_008360.1
SmLINC179692 positive_interaction Smp_008360.1
SmLNCA179329 positive_interaction Smp_008360.1
SmLNCA179332 positive_interaction Smp_008360.1
SmLINC179694 positive_interaction Smp_008360.1
SmLINC182121 positive_interaction Smp_008360.1
SmLINC182130 positive_interaction Smp_008360.1
SmLINC179716 positive_interaction Smp_008360.1
SmLINC179729 positive_interaction Smp_008360.1
SmLINC179730 positive_interaction Smp_008360.1
SmLINC181350 positive_interaction Smp_008360.1
SmLINC179759 positive_interaction Smp_008360.1
SmLINC179765 positive_interaction Smp_008360.1
SmLINC181366 positive_interaction Smp_008360.1
SmLNCS179055 positive_interaction Smp_008360.1
SmLINC179783 positive_interaction Smp_008360.1
SmLNCA179352 positive_interaction Smp_008360.1
SmLINC182159 positive_interaction Smp_008360.1
SmLNCS179058 positive_interaction Smp_008360.1
SmLNCA179355 positive_interaction Smp_008360.1
SmLINC179806 positive_interaction Smp_008360.1
SmLNCA179356 positive_interaction Smp_008360.1
SmLINC179829 positive_interaction Smp_008360.1
SmLINC179832 positive_interaction Smp_008360.1
SmLINC181402 positive_interaction Smp_008360.1
SmLINC179826 positive_interaction Smp_008360.1
SmLINC179839 positive_interaction Smp_008360.1
SmLNCS179066 positive_interaction Smp_008360.1
SmLNCA179373 positive_interaction Smp_008360.1
SmLINC179853 positive_interaction Smp_008360.1
SmLNCA179376 positive_interaction Smp_008360.1
SmLINC181427 positive_interaction Smp_008360.1
SmLINC179856 positive_interaction Smp_008360.1
SmLNCS179068 positive_interaction Smp_008360.1
SmLINC179875 positive_interaction Smp_008360.1
SmLNCS179069 positive_interaction Smp_008360.1
SmLINC179871 positive_interaction Smp_008360.1
SmLINC179902 positive_interaction Smp_008360.1
SmLINC181431 positive_interaction Smp_008360.1
SmLNCS179073 positive_interaction Smp_008360.1
SmLINC181451 positive_interaction Smp_008360.1
SmLINC179901 positive_interaction Smp_008360.1
SmLNCA179399 positive_interaction Smp_008360.1
SmLINC179893 positive_interaction Smp_008360.1
SmLNCA179411 positive_interaction Smp_008360.1
SmLINC179923 positive_interaction Smp_008360.1
SmLINC179920 positive_interaction Smp_008360.1
SmLINC179931 positive_interaction Smp_008360.1
SmLNCA179434 positive_interaction Smp_008360.1
SmLINC181482 positive_interaction Smp_008360.1
SmLNCS179077 positive_interaction Smp_008360.1
SmLINC179939 positive_interaction Smp_008360.1
SmLINC179960 positive_interaction Smp_008360.1
SmLNCA179436 positive_interaction Smp_008360.1
SmLINC181495 positive_interaction Smp_008360.1
SmLNCA179439 positive_interaction Smp_008360.1
SmLINC181499 positive_interaction Smp_008360.1
SmLINC179973 positive_interaction Smp_008360.1
SmLINC181512 positive_interaction Smp_008360.1
SmLNCA179451 positive_interaction Smp_008360.1
SmLINC181531 positive_interaction Smp_008360.1
SmLNCS179089 positive_interaction Smp_008360.1
SmLNCA179459 positive_interaction Smp_008360.1
SmLINC180038 positive_interaction Smp_008360.1
SmLNCA179486 positive_interaction Smp_008360.1
SmLINC180045 positive_interaction Smp_008360.1
SmLNCA179490 positive_interaction Smp_008360.1
SmLNCA179494 positive_interaction Smp_008360.1
SmLINC181557 positive_interaction Smp_008360.1
SmLINC180050 positive_interaction Smp_008360.1
SmLNCS179099 positive_interaction Smp_008360.1
SmLINC181562 positive_interaction Smp_008360.1
SmLINC181565 positive_interaction Smp_008360.1
SmLINC180061 positive_interaction Smp_008360.1
SmLNCA179515 positive_interaction Smp_008360.1
SmLNCS179103 positive_interaction Smp_008360.1
SmLINC180074 positive_interaction Smp_008360.1
SmLINC181579 positive_interaction Smp_008360.1
SmLINC181581 positive_interaction Smp_008360.1
SmLINC181585 positive_interaction Smp_008360.1
SmLINC180082 positive_interaction Smp_008360.1
SmLINC180083 positive_interaction Smp_008360.1
SmLNCA179532 positive_interaction Smp_008360.1
SmLNCA179536 positive_interaction Smp_008360.1
SmLNCA179535 positive_interaction Smp_008360.1
SmLNCA179545 positive_interaction Smp_008360.1
SmLNCA179548 positive_interaction Smp_008360.1
SmLNCA179550 positive_interaction Smp_008360.1
SmLINC180100 positive_interaction Smp_008360.1
SmLINC180098 positive_interaction Smp_008360.1
SmLNCA179557 positive_interaction Smp_008360.1
SmLNCS179125 positive_interaction Smp_008360.1
SmLNCA179562 positive_interaction Smp_008360.1
SmLINC181610 positive_interaction Smp_008360.1
SmLINC181611 positive_interaction Smp_008360.1
SmLINC180115 positive_interaction Smp_008360.1
SmLNCA179568 positive_interaction Smp_008360.1
SmLINC180111 positive_interaction Smp_008360.1
SmLNCS179129 positive_interaction Smp_008360.1
SmLNCS179130 positive_interaction Smp_008360.1
SmLINC181627 positive_interaction Smp_008360.1
SmLINC181635 positive_interaction Smp_008360.1
SmLINC181638 positive_interaction Smp_008360.1
SmLINC181642 positive_interaction Smp_008360.1
SmLNCA179583 positive_interaction Smp_008360.1
SmLINC181653 positive_interaction Smp_008360.1
SmLINC181694 positive_interaction Smp_008360.1
SmLINC182181 positive_interaction Smp_008360.1
SmLINC181692 positive_interaction Smp_008360.1
SmLINC182174 positive_interaction Smp_008360.1
SmLINC181706 positive_interaction Smp_008360.1
SmLINC180203 positive_interaction Smp_008360.1
SmLNCS179161 positive_interaction Smp_008360.1
SmLINC179840 positive_interaction Smp_160760.2
SmLINC179919 positive_interaction Smp_160760.2
SmLINC180479 positive_interaction Smp_160760.2
SmLINC178852 positive_interaction Smp_160760.2
SmLINC180618 positive_interaction Smp_160760.2
SmLINC178930 positive_interaction Smp_160760.2
SmLNCA178864 positive_interaction Smp_160760.2
SmLNCA178957 positive_interaction Smp_160760.2
SmLINC180852 positive_interaction Smp_160760.2
SmLINC180885 positive_interaction Smp_160760.2
SmLNCS178942 positive_interaction Smp_160760.2
SmLINC179265 positive_interaction Smp_160760.2
SmLINC179300 positive_interaction Smp_160760.2
SmLINC182028 positive_interaction Smp_160760.2
SmLINC181193 positive_interaction Smp_160760.2
SmLINC181154 positive_interaction Smp_160760.2
SmLINC179563 positive_interaction Smp_160760.2
SmLNCA179263 positive_interaction Smp_160760.2
SmLINC179595 positive_interaction Smp_160760.2
SmLINC179693 positive_interaction Smp_160760.2
SmLINC179782 positive_interaction Smp_160760.2
SmLINC179863 positive_interaction Smp_160760.2
SmLNCS179069 positive_interaction Smp_160760.2
SmLINC181436 positive_interaction Smp_160760.2
SmLINC179975 positive_interaction Smp_160760.2
SmLINC180054 positive_interaction Smp_160760.2
SmLNCA179508 positive_interaction Smp_160760.2
SmLINC181625 positive_interaction Smp_160760.2
SmLINC182182 positive_interaction Smp_160760.2
SmLINC182186 positive_interaction Smp_160760.2
SmLINC180833 positive_interaction Smp_213930.1
SmLINC179849 positive_interaction Smp_213930.1
SmLINC179621 positive_interaction Smp_213930.1
SmLNCA179651 positive_interaction Smp_213930.1
SmLINC180249 positive_interaction Smp_213930.1
SmLINC180333 positive_interaction Smp_213930.1
SmLINC180387 positive_interaction Smp_213930.1
SmLINC180455 positive_interaction Smp_213930.1
SmLINC180465 positive_interaction Smp_213930.1
SmLINC181947 positive_interaction Smp_213930.1
SmLNCA178897 positive_interaction Smp_213930.1
SmLINC179155 positive_interaction Smp_213930.1
SmLINC182011 positive_interaction Smp_213930.1
SmLINC180947 positive_interaction Smp_213930.1
SmLINC179871 positive_interaction Smp_213930.1
SmLINC179931 positive_interaction Smp_213930.1
SmLNCA179439 positive_interaction Smp_213930.1
SmLINC180050 positive_interaction Smp_213930.1
SmLINC180061 positive_interaction Smp_213930.1
SmLINC181667 positive_interaction Smp_213930.1
SmLINC182219 positive_interaction Smp_213920.1
SmLNCA179072 positive_interaction Smp_213920.1
SmLINC179599 positive_interaction Smp_213920.1
SmLINC181553 positive_interaction Smp_337870.3
SmLNCA179779 positive_interaction Smp_337870.3
SmLNCA178828 positive_interaction Smp_337870.3
SmLNCA178889 positive_interaction Smp_337870.3
SmLINC180833 positive_interaction Smp_337870.3
SmLNCA179090 positive_interaction Smp_337870.3
SmLINC179354 positive_interaction Smp_337870.3
SmLINC180985 positive_interaction Smp_337870.3
SmLINC181102 positive_interaction Smp_337870.3
SmLNCA179282 positive_interaction Smp_337870.3
SmLINC179849 positive_interaction Smp_337870.3
SmLINC179621 positive_interaction Smp_337870.3
SmLNCA179302 positive_interaction Smp_337870.3
SmLNCS179030 positive_interaction Smp_337870.3
SmLINC181339 positive_interaction Smp_337870.3
SmLINC180117 positive_interaction Smp_337870.3
SmLINC181675 positive_interaction Smp_337870.3
SmLINC180225 positive_interaction Smp_337870.3
SmLINC180226 positive_interaction Smp_337870.3
SmLNCA179651 positive_interaction Smp_337870.3
SmLINC180239 positive_interaction Smp_337870.3
SmLINC180246 positive_interaction Smp_337870.3
SmLINC180249 positive_interaction Smp_337870.3
SmLINC181744 positive_interaction Smp_337870.3
SmLNCA179666 positive_interaction Smp_337870.3
SmLNCA179674 positive_interaction Smp_337870.3
SmLNCA179671 positive_interaction Smp_337870.3
SmLNCA179676 positive_interaction Smp_337870.3
SmLNCA179685 positive_interaction Smp_337870.3
SmLINC181766 positive_interaction Smp_337870.3
SmLNCA179703 positive_interaction Smp_337870.3
SmLNCA179707 positive_interaction Smp_337870.3
SmLINC180308 positive_interaction Smp_337870.3
SmLINC180312 positive_interaction Smp_337870.3
SmLINC181788 positive_interaction Smp_337870.3
SmLNCA179717 positive_interaction Smp_337870.3
SmLINC181799 positive_interaction Smp_337870.3
SmLNCA179743 positive_interaction Smp_337870.3
SmLNCA179745 positive_interaction Smp_337870.3
SmLINC180356 positive_interaction Smp_337870.3
SmLNCA179748 positive_interaction Smp_337870.3
SmLNCA179757 positive_interaction Smp_337870.3
SmLNCA179761 positive_interaction Smp_337870.3
SmLNCA179762 positive_interaction Smp_337870.3
SmLINC181883 positive_interaction Smp_337870.3
SmLINC180433 positive_interaction Smp_337870.3
SmLINC180455 positive_interaction Smp_337870.3
SmLNCA179794 positive_interaction Smp_337870.3
SmLINC180465 positive_interaction Smp_337870.3
SmLNCA179801 positive_interaction Smp_337870.3
SmLINC181947 positive_interaction Smp_337870.3
SmLNCS178810 positive_interaction Smp_337870.3
SmLINC180542 positive_interaction Smp_337870.3
SmLINC180543 positive_interaction Smp_337870.3
SmLNCA178778 positive_interaction Smp_337870.3
SmLNCA178772 positive_interaction Smp_337870.3
SmLINC178861 positive_interaction Smp_337870.3
SmLINC178860 positive_interaction Smp_337870.3
SmLINC180597 positive_interaction Smp_337870.3
SmLNCA178827 positive_interaction Smp_337870.3
SmLINC178875 positive_interaction Smp_337870.3
SmLNCA178833 positive_interaction Smp_337870.3
SmLINC178934 positive_interaction Smp_337870.3
SmLINC178903 positive_interaction Smp_337870.3
SmLINC178908 positive_interaction Smp_337870.3
SmLINC178923 positive_interaction Smp_337870.3
SmLNCA178862 positive_interaction Smp_337870.3
SmLINC181974 positive_interaction Smp_337870.3
SmLNCA178864 positive_interaction Smp_337870.3
SmLNCS178865 positive_interaction Smp_337870.3
SmLINC179007 positive_interaction Smp_337870.3
SmLINC178980 positive_interaction Smp_337870.3
SmLINC180703 positive_interaction Smp_337870.3
SmLNCA178896 positive_interaction Smp_337870.3
SmLINC178993 positive_interaction Smp_337870.3
SmLNCA178912 positive_interaction Smp_337870.3
SmLNCA178922 positive_interaction Smp_337870.3
SmLINC179017 positive_interaction Smp_337870.3
SmLNCA178936 positive_interaction Smp_337870.3
SmLINC180749 positive_interaction Smp_337870.3
SmLINC179064 positive_interaction Smp_337870.3
SmLINC179071 positive_interaction Smp_337870.3
SmLNCA178957 positive_interaction Smp_337870.3
SmLINC179117 positive_interaction Smp_337870.3
SmLINC180807 positive_interaction Smp_337870.3
SmLNCA178999 positive_interaction Smp_337870.3
SmLNCS178910 positive_interaction Smp_337870.3
SmLNCA179000 positive_interaction Smp_337870.3
SmLINC180826 positive_interaction Smp_337870.3
SmLNCA179003 positive_interaction Smp_337870.3
SmLINC179155 positive_interaction Smp_337870.3
SmLINC182011 positive_interaction Smp_337870.3
SmLINC182008 positive_interaction Smp_337870.3
SmLNCS178916 positive_interaction Smp_337870.3
SmLINC179168 positive_interaction Smp_337870.3
SmLINC179183 positive_interaction Smp_337870.3
SmLINC179174 positive_interaction Smp_337870.3
SmLINC179187 positive_interaction Smp_337870.3
SmLINC179200 positive_interaction Smp_337870.3
SmLINC179192 positive_interaction Smp_337870.3
SmLNCA179026 positive_interaction Smp_337870.3
SmLNCA179027 positive_interaction Smp_337870.3
SmLINC180873 positive_interaction Smp_337870.3
SmLNCA179042 positive_interaction Smp_337870.3
SmLINC179221 positive_interaction Smp_337870.3
SmLNCA179047 positive_interaction Smp_337870.3
SmLNCA179057 positive_interaction Smp_337870.3
SmLNCA179079 positive_interaction Smp_337870.3
SmLNCA179077 positive_interaction Smp_337870.3
SmLNCS178942 positive_interaction Smp_337870.3
SmLINC180904 positive_interaction Smp_337870.3
SmLINC180913 positive_interaction Smp_337870.3
SmLINC180923 positive_interaction Smp_337870.3
SmLINC180942 positive_interaction Smp_337870.3
SmLINC180947 positive_interaction Smp_337870.3
SmLINC179321 positive_interaction Smp_337870.3
SmLINC180968 positive_interaction Smp_337870.3
SmLNCA179121 positive_interaction Smp_337870.3
SmLINC182029 positive_interaction Smp_337870.3
SmLINC182038 positive_interaction Smp_337870.3
SmLINC181033 positive_interaction Smp_337870.3
SmLNCA179148 positive_interaction Smp_337870.3
SmLNCA179146 positive_interaction Smp_337870.3
SmLNCA179159 positive_interaction Smp_337870.3
SmLINC179411 positive_interaction Smp_337870.3
SmLINC181093 positive_interaction Smp_337870.3
SmLNCS178977 positive_interaction Smp_337870.3
SmLNCA179168 positive_interaction Smp_337870.3
SmLINC179440 positive_interaction Smp_337870.3
SmLNCA179173 positive_interaction Smp_337870.3
SmLNCA179196 positive_interaction Smp_337870.3
SmLINC181155 positive_interaction Smp_337870.3
SmLINC181154 positive_interaction Smp_337870.3
SmLINC181164 positive_interaction Smp_337870.3
SmLNCA179217 positive_interaction Smp_337870.3
SmLINC181198 positive_interaction Smp_337870.3
SmLINC181206 positive_interaction Smp_337870.3
SmLNCA179251 positive_interaction Smp_337870.3
SmLNCA179260 positive_interaction Smp_337870.3
SmLNCA179262 positive_interaction Smp_337870.3
SmLINC179587 positive_interaction Smp_337870.3
SmLINC179588 positive_interaction Smp_337870.3
SmLINC181240 positive_interaction Smp_337870.3
SmLNCA179277 positive_interaction Smp_337870.3
SmLINC179614 positive_interaction Smp_337870.3
SmLNCA179295 positive_interaction Smp_337870.3
SmLNCA179301 positive_interaction Smp_337870.3
SmLINC181287 positive_interaction Smp_337870.3
SmLNCS179027 positive_interaction Smp_337870.3
SmLINC181308 positive_interaction Smp_337870.3
SmLNCA179325 positive_interaction Smp_337870.3
SmLINC182101 positive_interaction Smp_337870.3
SmLINC182130 positive_interaction Smp_337870.3
SmLINC179729 positive_interaction Smp_337870.3
SmLINC179742 positive_interaction Smp_337870.3
SmLINC179769 positive_interaction Smp_337870.3
SmLNCS179043 positive_interaction Smp_337870.3
SmLINC181363 positive_interaction Smp_337870.3
SmLINC181366 positive_interaction Smp_337870.3
SmLNCA179352 positive_interaction Smp_337870.3
SmLNCA179355 positive_interaction Smp_337870.3
SmLNCA179356 positive_interaction Smp_337870.3
SmLINC179832 positive_interaction Smp_337870.3
SmLINC179869 positive_interaction Smp_337870.3
SmLNCS179066 positive_interaction Smp_337870.3
SmLINC179845 positive_interaction Smp_337870.3
SmLNCS179068 positive_interaction Smp_337870.3
SmLNCS179069 positive_interaction Smp_337870.3
SmLNCS179073 positive_interaction Smp_337870.3
SmLINC179893 positive_interaction Smp_337870.3
SmLNCA179405 positive_interaction Smp_337870.3
SmLNCS179074 positive_interaction Smp_337870.3
SmLNCA179411 positive_interaction Smp_337870.3
SmLNCA179412 positive_interaction Smp_337870.3
SmLINC179921 positive_interaction Smp_337870.3
SmLINC179923 positive_interaction Smp_337870.3
SmLINC179931 positive_interaction Smp_337870.3
SmLNCA179439 positive_interaction Smp_337870.3
SmLNCS179089 positive_interaction Smp_337870.3
SmLNCA179459 positive_interaction Smp_337870.3
SmLINC180038 positive_interaction Smp_337870.3
SmLNCA179486 positive_interaction Smp_337870.3
SmLINC180048 positive_interaction Smp_337870.3
SmLINC181557 positive_interaction Smp_337870.3
SmLNCS179099 positive_interaction Smp_337870.3
SmLINC180061 positive_interaction Smp_337870.3
SmLNCA179515 positive_interaction Smp_337870.3
SmLNCS179104 positive_interaction Smp_337870.3
SmLINC181574 positive_interaction Smp_337870.3
SmLINC180074 positive_interaction Smp_337870.3
SmLINC181579 positive_interaction Smp_337870.3
SmLINC181581 positive_interaction Smp_337870.3
SmLNCA179536 positive_interaction Smp_337870.3
SmLINC180100 positive_interaction Smp_337870.3
SmLNCA179562 positive_interaction Smp_337870.3
SmLINC181607 positive_interaction Smp_337870.3
SmLINC181610 positive_interaction Smp_337870.3
SmLINC180108 positive_interaction Smp_337870.3
SmLINC181627 positive_interaction Smp_337870.3
SmLINC180127 positive_interaction Smp_337870.3
SmLINC181642 positive_interaction Smp_337870.3
SmLNCA179582 positive_interaction Smp_337870.3
SmLNCA179583 positive_interaction Smp_337870.3
SmLNCA179619 positive_interaction Smp_337870.3
SmLINC181696 positive_interaction Smp_337870.3
SmLINC181694 positive_interaction Smp_337870.3
SmLINC180244 positive_interaction Smp_158560.2
SmLNCA179749 positive_interaction Smp_158560.2
SmLNCA179090 positive_interaction Smp_158560.2
SmLINC179840 positive_interaction Smp_158560.2
SmLNCS179052 positive_interaction Smp_158560.2
SmLNCS179062 positive_interaction Smp_158560.2
SmLINC179919 positive_interaction Smp_158560.2
SmLINC181673 positive_interaction Smp_158560.2
SmLINC181744 positive_interaction Smp_158560.2
SmLINC180282 positive_interaction Smp_158560.2
SmLINC180312 positive_interaction Smp_158560.2
SmLNCS179201 positive_interaction Smp_158560.2
SmLNCS179208 positive_interaction Smp_158560.2
SmLINC181883 positive_interaction Smp_158560.2
SmLINC180456 positive_interaction Smp_158560.2
SmLINC180479 positive_interaction Smp_158560.2
SmLINC180553 positive_interaction Smp_158560.2
SmLINC180558 positive_interaction Smp_158560.2
SmLINC178852 positive_interaction Smp_158560.2
SmLINC178911 positive_interaction Smp_158560.2
SmLINC178881 positive_interaction Smp_158560.2
SmLINC180618 positive_interaction Smp_158560.2
SmLINC178934 positive_interaction Smp_158560.2
SmLINC178930 positive_interaction Smp_158560.2
SmLNCA178864 positive_interaction Smp_158560.2
SmLINC181980 positive_interaction Smp_158560.2
SmLINC179004 positive_interaction Smp_158560.2
SmLINC178982 positive_interaction Smp_158560.2
SmLNCA178936 positive_interaction Smp_158560.2
SmLNCA178957 positive_interaction Smp_158560.2
SmLINC180787 positive_interaction Smp_158560.2
SmLINC179110 positive_interaction Smp_158560.2
SmLINC180807 positive_interaction Smp_158560.2
SmLNCS178910 positive_interaction Smp_158560.2
SmLNCA179002 positive_interaction Smp_158560.2
SmLINC179168 positive_interaction Smp_158560.2
SmLINC180852 positive_interaction Smp_158560.2
SmLNCA179026 positive_interaction Smp_158560.2
SmLINC180856 positive_interaction Smp_158560.2
SmLNCS178931 positive_interaction Smp_158560.2
SmLINC179222 positive_interaction Smp_158560.2
SmLINC180885 positive_interaction Smp_158560.2
SmLNCA179077 positive_interaction Smp_158560.2
SmLNCS178942 positive_interaction Smp_158560.2
SmLINC179265 positive_interaction Smp_158560.2
SmLINC179300 positive_interaction Smp_158560.2
SmLINC182034 positive_interaction Smp_158560.2
SmLINC182028 positive_interaction Smp_158560.2
SmLNCA179168 positive_interaction Smp_158560.2
SmLNCA179173 positive_interaction Smp_158560.2
SmLNCA179196 positive_interaction Smp_158560.2
SmLNCS178981 positive_interaction Smp_158560.2
SmLINC181193 positive_interaction Smp_158560.2
SmLINC181154 positive_interaction Smp_158560.2
SmLNCA179219 positive_interaction Smp_158560.2
SmLINC179563 positive_interaction Smp_158560.2
SmLNCA179255 positive_interaction Smp_158560.2
SmLNCA179263 positive_interaction Smp_158560.2
SmLINC181240 positive_interaction Smp_158560.2
SmLNCA179277 positive_interaction Smp_158560.2
SmLINC181259 positive_interaction Smp_158560.2
SmLNCA179301 positive_interaction Smp_158560.2
SmLINC181308 positive_interaction Smp_158560.2
SmLINC179692 positive_interaction Smp_158560.2
SmLNCA179332 positive_interaction Smp_158560.2
SmLINC179693 positive_interaction Smp_158560.2
SmLNCS179048 positive_interaction Smp_158560.2
SmLINC179782 positive_interaction Smp_158560.2
SmLINC179811 positive_interaction Smp_158560.2
SmLINC181401 positive_interaction Smp_158560.2
SmLINC179805 positive_interaction Smp_158560.2
SmLINC179863 positive_interaction Smp_158560.2
SmLNCS179069 positive_interaction Smp_158560.2
SmLINC181436 positive_interaction Smp_158560.2
SmLINC179911 positive_interaction Smp_158560.2
SmLINC180054 positive_interaction Smp_158560.2
SmLNCA179508 positive_interaction Smp_158560.2
SmLINC180102 positive_interaction Smp_158560.2
SmLINC181625 positive_interaction Smp_158560.2
SmLINC182182 positive_interaction Smp_158560.2
SmLINC182186 positive_interaction Smp_158560.2
SmLNCA179779 positive_interaction Smp_158560.3
SmLINC180457 positive_interaction Smp_158560.3
SmLINC180861 positive_interaction Smp_158560.3
SmLINC179849 positive_interaction Smp_158560.3
SmLINC179647 positive_interaction Smp_158560.3
SmLINC181339 positive_interaction Smp_158560.3
SmLNCS179167 positive_interaction Smp_158560.3
SmLNCA179651 positive_interaction Smp_158560.3
SmLNCA179674 positive_interaction Smp_158560.3
SmLNCA179685 positive_interaction Smp_158560.3
SmLINC180465 positive_interaction Smp_158560.3
SmLINC181935 positive_interaction Smp_158560.3
SmLINC180597 positive_interaction Smp_158560.3
SmLINC178875 positive_interaction Smp_158560.3
SmLINC178908 positive_interaction Smp_158560.3
SmLNCA178862 positive_interaction Smp_158560.3
SmLINC180681 positive_interaction Smp_158560.3
SmLNCA179003 positive_interaction Smp_158560.3
SmLINC179155 positive_interaction Smp_158560.3
SmLINC179200 positive_interaction Smp_158560.3
SmLNCA179079 positive_interaction Smp_158560.3
SmLINC182038 positive_interaction Smp_158560.3
SmLNCA179141 positive_interaction Smp_158560.3
SmLINC182072 positive_interaction Smp_158560.3
SmLNCA179148 positive_interaction Smp_158560.3
SmLNCA179146 positive_interaction Smp_158560.3
SmLINC179411 positive_interaction Smp_158560.3
SmLINC181164 positive_interaction Smp_158560.3
SmLINC181206 positive_interaction Smp_158560.3
SmLINC179587 positive_interaction Smp_158560.3
SmLNCS179043 positive_interaction Smp_158560.3
SmLINC181362 positive_interaction Smp_158560.3
SmLNCA179352 positive_interaction Smp_158560.3
SmLNCA179411 positive_interaction Smp_158560.3
SmLINC179921 positive_interaction Smp_158560.3
SmLINC180038 positive_interaction Smp_158560.3
SmLINC180074 positive_interaction Smp_158560.3
SmLINC180127 positive_interaction Smp_158560.3
SmLINC181642 positive_interaction Smp_158560.3
SmLNCA179582 positive_interaction Smp_158560.3
SmLNCA179583 positive_interaction Smp_158560.3
SmLINC181667 positive_interaction Smp_158560.3
SmLNCS179163 positive_interaction Smp_158560.3
SmLINC181840 positive_interaction Smp_065610.1
SmLINC180278 positive_interaction Smp_131800.1
SmLINC180244 positive_interaction Smp_163080.1
SmLNCA179759 positive_interaction Smp_163080.1
SmLNCA179749 positive_interaction Smp_163080.1
SmLINC180457 positive_interaction Smp_163080.1
SmLINC180792 positive_interaction Smp_163080.1
SmLNCS178880 positive_interaction Smp_163080.1
SmLINC180809 positive_interaction Smp_163080.1
SmLNCA179074 positive_interaction Smp_163080.1
SmLNCA179169 positive_interaction Smp_163080.1
SmLINC181097 positive_interaction Smp_163080.1
SmLINC181102 positive_interaction Smp_163080.1
SmLINC181219 positive_interaction Smp_163080.1
SmLINC181421 positive_interaction Smp_163080.1
SmLINC179849 positive_interaction Smp_163080.1
SmLINC181426 positive_interaction Smp_163080.1
SmLINC179621 positive_interaction Smp_163080.1
SmLINC179647 positive_interaction Smp_163080.1
SmLNCA179302 positive_interaction Smp_163080.1
SmLINC179763 positive_interaction Smp_163080.1
SmLINC181538 positive_interaction Smp_163080.1
SmLNCS179075 positive_interaction Smp_163080.1
SmLNCA179560 positive_interaction Smp_163080.1
SmLINC181597 positive_interaction Smp_163080.1
SmLINC181675 positive_interaction Smp_163080.1
SmLNCA179642 positive_interaction Smp_163080.1
SmLNCA179651 positive_interaction Smp_163080.1
SmLINC180239 positive_interaction Smp_163080.1
SmLINC181731 positive_interaction Smp_163080.1
SmLINC180249 positive_interaction Smp_163080.1
SmLNCA179660 positive_interaction Smp_163080.1
SmLNCS179177 positive_interaction Smp_163080.1
SmLNCS179184 positive_interaction Smp_163080.1
SmLNCS179185 positive_interaction Smp_163080.1
SmLNCA179685 positive_interaction Smp_163080.1
SmLNCS179188 positive_interaction Smp_163080.1
SmLINC181766 positive_interaction Smp_163080.1
SmLINC180285 positive_interaction Smp_163080.1
SmLNCS179189 positive_interaction Smp_163080.1
SmLNCA179706 positive_interaction Smp_163080.1
SmLINC180312 positive_interaction Smp_163080.1
SmLINC180333 positive_interaction Smp_163080.1
SmLINC180350 positive_interaction Smp_163080.1
SmLNCA179754 positive_interaction Smp_163080.1
SmLINC180364 positive_interaction Smp_163080.1
SmLINC181837 positive_interaction Smp_163080.1
SmLNCA179763 positive_interaction Smp_163080.1
SmLINC180387 positive_interaction Smp_163080.1
SmLINC182204 positive_interaction Smp_163080.1
SmLNCA179778 positive_interaction Smp_163080.1
SmLINC181894 positive_interaction Smp_163080.1
SmLINC182219 positive_interaction Smp_163080.1
SmLINC181898 positive_interaction Smp_163080.1
SmLINC180418 positive_interaction Smp_163080.1
SmLINC180436 positive_interaction Smp_163080.1
SmLINC180444 positive_interaction Smp_163080.1
SmLINC181913 positive_interaction Smp_163080.1
SmLINC180455 positive_interaction Smp_163080.1
SmLINC180465 positive_interaction Smp_163080.1
SmLINC181933 positive_interaction Smp_163080.1
SmLINC181938 positive_interaction Smp_163080.1
SmLINC181942 positive_interaction Smp_163080.1
SmLNCA179807 positive_interaction Smp_163080.1
SmLINC181947 positive_interaction Smp_163080.1
SmLINC180500 positive_interaction Smp_163080.1
SmLINC181949 positive_interaction Smp_163080.1
SmLNCA179830 positive_interaction Smp_163080.1
SmLNCA178758 positive_interaction Smp_163080.1
SmLINC180553 positive_interaction Smp_163080.1
SmLNCA178786 positive_interaction Smp_163080.1
SmLINC180585 positive_interaction Smp_163080.1
SmLNCS178827 positive_interaction Smp_163080.1
SmLINC178903 positive_interaction Smp_163080.1
SmLINC178924 positive_interaction Smp_163080.1
SmLINC178950 positive_interaction Smp_163080.1
SmLNCA178865 positive_interaction Smp_163080.1
SmLINC178965 positive_interaction Smp_163080.1
SmLINC178951 positive_interaction Smp_163080.1
SmLNCS178860 positive_interaction Smp_163080.1
SmLNCA178875 positive_interaction Smp_163080.1
SmLNCA178891 positive_interaction Smp_163080.1
SmLINC181980 positive_interaction Smp_163080.1
SmLINC179004 positive_interaction Smp_163080.1
SmLNCA178897 positive_interaction Smp_163080.1
SmLINC179019 positive_interaction Smp_163080.1
SmLNCA178927 positive_interaction Smp_163080.1
SmLINC179038 positive_interaction Smp_163080.1
SmLINC179051 positive_interaction Smp_163080.1
SmLINC179064 positive_interaction Smp_163080.1
SmLNCA178949 positive_interaction Smp_163080.1
SmLNCA178970 positive_interaction Smp_163080.1
SmLNCA178975 positive_interaction Smp_163080.1
SmLINC179117 positive_interaction Smp_163080.1
SmLINC180803 positive_interaction Smp_163080.1
SmLINC179161 positive_interaction Smp_163080.1
SmLINC179179 positive_interaction Smp_163080.1
SmLINC182011 positive_interaction Smp_163080.1
SmLINC182015 positive_interaction Smp_163080.1
SmLINC179174 positive_interaction Smp_163080.1
SmLINC179187 positive_interaction Smp_163080.1
SmLNCS178920 positive_interaction Smp_163080.1
SmLINC180873 positive_interaction Smp_163080.1
SmLNCA179042 positive_interaction Smp_163080.1
SmLINC179222 positive_interaction Smp_163080.1
SmLNCA179051 positive_interaction Smp_163080.1
SmLINC179247 positive_interaction Smp_163080.1
SmLINC179245 positive_interaction Smp_163080.1
SmLNCA179078 positive_interaction Smp_163080.1
SmLNCA179077 positive_interaction Smp_163080.1
SmLINC179254 positive_interaction Smp_163080.1
SmLINC180904 positive_interaction Smp_163080.1
SmLINC180913 positive_interaction Smp_163080.1
SmLINC180920 positive_interaction Smp_163080.1
SmLNCA179100 positive_interaction Smp_163080.1
SmLINC179298 positive_interaction Smp_163080.1
SmLINC179321 positive_interaction Smp_163080.1
SmLINC182029 positive_interaction Smp_163080.1
SmLINC179337 positive_interaction Smp_163080.1
SmLINC182077 positive_interaction Smp_163080.1
SmLINC181013 positive_interaction Smp_163080.1
SmLINC181033 positive_interaction Smp_163080.1
SmLINC181091 positive_interaction Smp_163080.1
SmLINC179429 positive_interaction Smp_163080.1
SmLINC179440 positive_interaction Smp_163080.1
SmLNCA179188 positive_interaction Smp_163080.1
SmLNCA179186 positive_interaction Smp_163080.1
SmLINC179477 positive_interaction Smp_163080.1
SmLNCA179198 positive_interaction Smp_163080.1
SmLINC182085 positive_interaction Smp_163080.1
SmLNCS178992 positive_interaction Smp_163080.1
SmLINC181150 positive_interaction Smp_163080.1
SmLINC181154 positive_interaction Smp_163080.1
SmLNCA179219 positive_interaction Smp_163080.1
SmLINC181204 positive_interaction Smp_163080.1
SmLINC181214 positive_interaction Smp_163080.1
SmLNCA179255 positive_interaction Smp_163080.1
SmLNCA179273 positive_interaction Smp_163080.1
SmLNCA179277 positive_interaction Smp_163080.1
SmLINC179617 positive_interaction Smp_163080.1
SmLINC179619 positive_interaction Smp_163080.1
SmLINC179623 positive_interaction Smp_163080.1
SmLINC181261 positive_interaction Smp_163080.1
SmLINC179635 positive_interaction Smp_163080.1
SmLINC181281 positive_interaction Smp_163080.1
SmLINC181285 positive_interaction Smp_163080.1
SmLNCS179026 positive_interaction Smp_163080.1
SmLINC179661 positive_interaction Smp_163080.1
SmLINC181297 positive_interaction Smp_163080.1
SmLNCA179310 positive_interaction Smp_163080.1
SmLNCS179028 positive_interaction Smp_163080.1
SmLNCA179327 positive_interaction Smp_163080.1
SmLNCA179326 positive_interaction Smp_163080.1
SmLNCA179316 positive_interaction Smp_163080.1
SmLINC179691 positive_interaction Smp_163080.1
SmLNCA179332 positive_interaction Smp_163080.1
SmLINC179694 positive_interaction Smp_163080.1
SmLINC182121 positive_interaction Smp_163080.1
SmLINC179716 positive_interaction Smp_163080.1
SmLINC179730 positive_interaction Smp_163080.1
SmLINC181350 positive_interaction Smp_163080.1
SmLINC181366 positive_interaction Smp_163080.1
SmLNCS179055 positive_interaction Smp_163080.1
SmLINC179783 positive_interaction Smp_163080.1
SmLINC182159 positive_interaction Smp_163080.1
SmLINC179806 positive_interaction Smp_163080.1
SmLINC181402 positive_interaction Smp_163080.1
SmLINC179826 positive_interaction Smp_163080.1
SmLNCS179066 positive_interaction Smp_163080.1
SmLNCA179376 positive_interaction Smp_163080.1
SmLINC179856 positive_interaction Smp_163080.1
SmLNCS179068 positive_interaction Smp_163080.1
SmLINC179875 positive_interaction Smp_163080.1
SmLINC179871 positive_interaction Smp_163080.1
SmLINC181451 positive_interaction Smp_163080.1
SmLINC179901 positive_interaction Smp_163080.1
SmLNCA179399 positive_interaction Smp_163080.1
SmLINC179920 positive_interaction Smp_163080.1
SmLINC179931 positive_interaction Smp_163080.1
SmLNCA179434 positive_interaction Smp_163080.1
SmLINC181482 positive_interaction Smp_163080.1
SmLINC179960 positive_interaction Smp_163080.1
SmLINC181495 positive_interaction Smp_163080.1
SmLNCA179439 positive_interaction Smp_163080.1
SmLINC179973 positive_interaction Smp_163080.1
SmLNCA179451 positive_interaction Smp_163080.1
SmLINC181531 positive_interaction Smp_163080.1
SmLINC180038 positive_interaction Smp_163080.1
SmLNCA179494 positive_interaction Smp_163080.1
SmLINC181557 positive_interaction Smp_163080.1
SmLINC180050 positive_interaction Smp_163080.1
SmLNCS179099 positive_interaction Smp_163080.1
SmLINC181562 positive_interaction Smp_163080.1
SmLINC180061 positive_interaction Smp_163080.1
SmLNCA179515 positive_interaction Smp_163080.1
SmLINC180082 positive_interaction Smp_163080.1
SmLINC180083 positive_interaction Smp_163080.1
SmLNCA179545 positive_interaction Smp_163080.1
SmLNCA179548 positive_interaction Smp_163080.1
SmLNCA179550 positive_interaction Smp_163080.1
SmLNCA179557 positive_interaction Smp_163080.1
SmLNCS179125 positive_interaction Smp_163080.1
SmLINC181610 positive_interaction Smp_163080.1
SmLINC181611 positive_interaction Smp_163080.1
SmLINC181638 positive_interaction Smp_163080.1
SmLINC181692 positive_interaction Smp_163080.1
SmLINC182174 positive_interaction Smp_163080.1
SmLINC181706 positive_interaction Smp_163080.1
SmLINC180203 positive_interaction Smp_163080.1
SmLINC179441 positive_interaction Smp_001360.1
SmLINC181553 positive_interaction Smp_021330.1
SmLNCA179759 positive_interaction Smp_021330.1
SmLINC180457 positive_interaction Smp_021330.1
SmLNCA178889 positive_interaction Smp_021330.1
SmLINC180792 positive_interaction Smp_021330.1
SmLNCS178880 positive_interaction Smp_021330.1
SmLINC180833 positive_interaction Smp_021330.1
SmLNCA179090 positive_interaction Smp_021330.1
SmLINC179354 positive_interaction Smp_021330.1
SmLNCA179169 positive_interaction Smp_021330.1
SmLINC181102 positive_interaction Smp_021330.1
SmLINC181219 positive_interaction Smp_021330.1
SmLNCA179282 positive_interaction Smp_021330.1
SmLINC179849 positive_interaction Smp_021330.1
SmLINC181426 positive_interaction Smp_021330.1
SmLINC179621 positive_interaction Smp_021330.1
SmLINC179647 positive_interaction Smp_021330.1
SmLNCA179302 positive_interaction Smp_021330.1
SmLNCS179030 positive_interaction Smp_021330.1
SmLINC181339 positive_interaction Smp_021330.1
SmLINC180117 positive_interaction Smp_021330.1
SmLINC181675 positive_interaction Smp_021330.1
SmLNCA179642 positive_interaction Smp_021330.1
SmLINC180225 positive_interaction Smp_021330.1
SmLNCA179651 positive_interaction Smp_021330.1
SmLINC180239 positive_interaction Smp_021330.1
SmLINC181731 positive_interaction Smp_021330.1
SmLINC180246 positive_interaction Smp_021330.1
SmLINC180249 positive_interaction Smp_021330.1
SmLNCA179660 positive_interaction Smp_021330.1
SmLINC181744 positive_interaction Smp_021330.1
SmLNCS179184 positive_interaction Smp_021330.1
SmLNCA179671 positive_interaction Smp_021330.1
SmLNCA179685 positive_interaction Smp_021330.1
SmLNCS179188 positive_interaction Smp_021330.1
SmLINC181766 positive_interaction Smp_021330.1
SmLNCA179703 positive_interaction Smp_021330.1
SmLINC180308 positive_interaction Smp_021330.1
SmLINC180312 positive_interaction Smp_021330.1
SmLINC181777 positive_interaction Smp_021330.1
SmLINC181788 positive_interaction Smp_021330.1
SmLNCA179717 positive_interaction Smp_021330.1
SmLINC180333 positive_interaction Smp_021330.1
SmLINC181799 positive_interaction Smp_021330.1
SmLINC180346 positive_interaction Smp_021330.1
SmLINC180350 positive_interaction Smp_021330.1
SmLNCA179743 positive_interaction Smp_021330.1
SmLNCA179745 positive_interaction Smp_021330.1
SmLNCA179748 positive_interaction Smp_021330.1
SmLNCA179757 positive_interaction Smp_021330.1
SmLINC180387 positive_interaction Smp_021330.1
SmLNCA179778 positive_interaction Smp_021330.1
SmLINC182222 positive_interaction Smp_021330.1
SmLINC181883 positive_interaction Smp_021330.1
SmLINC181898 positive_interaction Smp_021330.1
SmLINC180433 positive_interaction Smp_021330.1
SmLINC180436 positive_interaction Smp_021330.1
SmLINC180444 positive_interaction Smp_021330.1
SmLINC180455 positive_interaction Smp_021330.1
SmLNCA179794 positive_interaction Smp_021330.1
SmLNCS178913 positive_interaction Smp_021330.1
SmLINC180465 positive_interaction Smp_021330.1
SmLINC181931 positive_interaction Smp_021330.1
SmLINC181933 positive_interaction Smp_021330.1
SmLINC181947 positive_interaction Smp_021330.1
SmLINC180500 positive_interaction Smp_021330.1
SmLINC181949 positive_interaction Smp_021330.1
SmLNCS178815 positive_interaction Smp_021330.1
SmLINC180543 positive_interaction Smp_021330.1
SmLNCA178778 positive_interaction Smp_021330.1
SmLNCA178786 positive_interaction Smp_021330.1
SmLINC180585 positive_interaction Smp_021330.1
SmLINC180597 positive_interaction Smp_021330.1
SmLINC178875 positive_interaction Smp_021330.1
SmLNCA178833 positive_interaction Smp_021330.1
SmLINC178903 positive_interaction Smp_021330.1
SmLINC178908 positive_interaction Smp_021330.1
SmLINC178924 positive_interaction Smp_021330.1
SmLNCA178862 positive_interaction Smp_021330.1
SmLINC181974 positive_interaction Smp_021330.1
SmLINC178949 positive_interaction Smp_021330.1
SmLNCA178865 positive_interaction Smp_021330.1
SmLINC178965 positive_interaction Smp_021330.1
SmLINC178951 positive_interaction Smp_021330.1
SmLINC180681 positive_interaction Smp_021330.1
SmLINC178980 positive_interaction Smp_021330.1
SmLINC180703 positive_interaction Smp_021330.1
SmLNCA178896 positive_interaction Smp_021330.1
SmLNCA178897 positive_interaction Smp_021330.1
SmLINC178993 positive_interaction Smp_021330.1
SmLNCA178912 positive_interaction Smp_021330.1
SmLNCA178922 positive_interaction Smp_021330.1
SmLINC179017 positive_interaction Smp_021330.1
SmLNCA178936 positive_interaction Smp_021330.1
SmLINC179038 positive_interaction Smp_021330.1
SmLINC179051 positive_interaction Smp_021330.1
SmLINC179064 positive_interaction Smp_021330.1
SmLNCA178949 positive_interaction Smp_021330.1
SmLINC179071 positive_interaction Smp_021330.1
SmLINC179117 positive_interaction Smp_021330.1
SmLNCA178999 positive_interaction Smp_021330.1
SmLNCS178910 positive_interaction Smp_021330.1
SmLNCA179000 positive_interaction Smp_021330.1
SmLNCA179003 positive_interaction Smp_021330.1
SmLINC179161 positive_interaction Smp_021330.1
SmLINC179155 positive_interaction Smp_021330.1
SmLINC182011 positive_interaction Smp_021330.1
SmLNCS178916 positive_interaction Smp_021330.1
SmLINC179168 positive_interaction Smp_021330.1
SmLINC179183 positive_interaction Smp_021330.1
SmLINC179174 positive_interaction Smp_021330.1
SmLINC179187 positive_interaction Smp_021330.1
SmLNCS178920 positive_interaction Smp_021330.1
SmLINC179200 positive_interaction Smp_021330.1
SmLNCA179026 positive_interaction Smp_021330.1
SmLNCA179027 positive_interaction Smp_021330.1
SmLINC180873 positive_interaction Smp_021330.1
SmLNCA179042 positive_interaction Smp_021330.1
SmLINC180879 positive_interaction Smp_021330.1
SmLINC179221 positive_interaction Smp_021330.1
SmLINC179247 positive_interaction Smp_021330.1
SmLINC179245 positive_interaction Smp_021330.1
SmLNCA179079 positive_interaction Smp_021330.1
SmLNCA179077 positive_interaction Smp_021330.1
SmLNCS178942 positive_interaction Smp_021330.1
SmLINC180904 positive_interaction Smp_021330.1
SmLINC180913 positive_interaction Smp_021330.1
SmLINC180920 positive_interaction Smp_021330.1
SmLINC180942 positive_interaction Smp_021330.1
SmLINC180947 positive_interaction Smp_021330.1
SmLINC179321 positive_interaction Smp_021330.1
SmLINC180968 positive_interaction Smp_021330.1
SmLNCA179116 positive_interaction Smp_021330.1
SmLNCA179121 positive_interaction Smp_021330.1
SmLINC182029 positive_interaction Smp_021330.1
SmLINC182038 positive_interaction Smp_021330.1
SmLINC179337 positive_interaction Smp_021330.1
SmLINC181033 positive_interaction Smp_021330.1
SmLNCA179148 positive_interaction Smp_021330.1
SmLNCA179146 positive_interaction Smp_021330.1
SmLNCA179159 positive_interaction Smp_021330.1
SmLINC179411 positive_interaction Smp_021330.1
SmLINC181093 positive_interaction Smp_021330.1
SmLINC179440 positive_interaction Smp_021330.1
SmLNCA179183 positive_interaction Smp_021330.1
SmLNCA179188 positive_interaction Smp_021330.1
SmLINC179477 positive_interaction Smp_021330.1
SmLNCS178992 positive_interaction Smp_021330.1
SmLINC181150 positive_interaction Smp_021330.1
SmLINC181154 positive_interaction Smp_021330.1
SmLNCA179219 positive_interaction Smp_021330.1
SmLINC181164 positive_interaction Smp_021330.1
SmLNCA179217 positive_interaction Smp_021330.1
SmLINC181198 positive_interaction Smp_021330.1
SmLINC181204 positive_interaction Smp_021330.1
SmLINC181206 positive_interaction Smp_021330.1
SmLNCA179251 positive_interaction Smp_021330.1
SmLNCA179262 positive_interaction Smp_021330.1
SmLINC179587 positive_interaction Smp_021330.1
SmLINC179588 positive_interaction Smp_021330.1
SmLINC181240 positive_interaction Smp_021330.1
SmLNCA179273 positive_interaction Smp_021330.1
SmLNCA179277 positive_interaction Smp_021330.1
SmLINC179614 positive_interaction Smp_021330.1
SmLINC179617 positive_interaction Smp_021330.1
SmLINC179619 positive_interaction Smp_021330.1
SmLINC179623 positive_interaction Smp_021330.1
SmLNCA179295 positive_interaction Smp_021330.1
SmLINC181287 positive_interaction Smp_021330.1
SmLINC179661 positive_interaction Smp_021330.1
SmLNCA179305 positive_interaction Smp_021330.1
SmLNCS179027 positive_interaction Smp_021330.1
SmLNCA179308 positive_interaction Smp_021330.1
SmLNCS179028 positive_interaction Smp_021330.1
SmLNCA179327 positive_interaction Smp_021330.1
SmLNCA179316 positive_interaction Smp_021330.1
SmLNCA179325 positive_interaction Smp_021330.1
SmLINC179694 positive_interaction Smp_021330.1
SmLINC182130 positive_interaction Smp_021330.1
SmLINC179729 positive_interaction Smp_021330.1
SmLINC179730 positive_interaction Smp_021330.1
SmLINC181350 positive_interaction Smp_021330.1
SmLNCS179043 positive_interaction Smp_021330.1
SmLINC181363 positive_interaction Smp_021330.1
SmLINC181366 positive_interaction Smp_021330.1
SmLNCS179055 positive_interaction Smp_021330.1
SmLINC179783 positive_interaction Smp_021330.1
SmLNCA179352 positive_interaction Smp_021330.1
SmLINC182159 positive_interaction Smp_021330.1
SmLNCA179355 positive_interaction Smp_021330.1
SmLINC179806 positive_interaction Smp_021330.1
SmLNCA179356 positive_interaction Smp_021330.1
SmLINC179832 positive_interaction Smp_021330.1
SmLNCS179066 positive_interaction Smp_021330.1
SmLINC179845 positive_interaction Smp_021330.1
SmLINC181427 positive_interaction Smp_021330.1
SmLNCS179068 positive_interaction Smp_021330.1
SmLNCS179069 positive_interaction Smp_021330.1
SmLINC179871 positive_interaction Smp_021330.1
SmLINC181431 positive_interaction Smp_021330.1
SmLNCS179073 positive_interaction Smp_021330.1
SmLINC181451 positive_interaction Smp_021330.1
SmLINC179901 positive_interaction Smp_021330.1
SmLINC179893 positive_interaction Smp_021330.1
SmLNCA179411 positive_interaction Smp_021330.1
SmLNCA179412 positive_interaction Smp_021330.1
SmLINC179923 positive_interaction Smp_021330.1
SmLINC179931 positive_interaction Smp_021330.1
SmLNCA179434 positive_interaction Smp_021330.1
SmLINC179960 positive_interaction Smp_021330.1
SmLNCA179439 positive_interaction Smp_021330.1
SmLNCA179451 positive_interaction Smp_021330.1
SmLINC181531 positive_interaction Smp_021330.1
SmLNCS179089 positive_interaction Smp_021330.1
SmLNCA179459 positive_interaction Smp_021330.1
SmLINC180038 positive_interaction Smp_021330.1
SmLNCA179486 positive_interaction Smp_021330.1
SmLINC181557 positive_interaction Smp_021330.1
SmLINC180050 positive_interaction Smp_021330.1
SmLNCS179099 positive_interaction Smp_021330.1
SmLINC180061 positive_interaction Smp_021330.1
SmLNCA179515 positive_interaction Smp_021330.1
SmLNCS179104 positive_interaction Smp_021330.1
SmLINC180074 positive_interaction Smp_021330.1
SmLINC181579 positive_interaction Smp_021330.1
SmLINC181581 positive_interaction Smp_021330.1
SmLNCA179532 positive_interaction Smp_021330.1
SmLNCA179536 positive_interaction Smp_021330.1
SmLNCA179550 positive_interaction Smp_021330.1
SmLINC180100 positive_interaction Smp_021330.1
SmLNCA179562 positive_interaction Smp_021330.1
SmLINC181610 positive_interaction Smp_021330.1
SmLINC181611 positive_interaction Smp_021330.1
SmLINC180108 positive_interaction Smp_021330.1
SmLINC180127 positive_interaction Smp_021330.1
SmLINC181638 positive_interaction Smp_021330.1
SmLINC181642 positive_interaction Smp_021330.1
SmLNCA179582 positive_interaction Smp_021330.1
SmLNCA179583 positive_interaction Smp_021330.1
SmLINC181667 positive_interaction Smp_021330.1
SmLINC181694 positive_interaction Smp_021330.1
SmLNCS179163 positive_interaction Smp_021330.1
SmLINC182220 positive_interaction Smp_131050.1
SmLINC180399 positive_interaction Smp_310770.1
SmLINC180656 positive_interaction Smp_310770.1
SmLINC180787 positive_interaction Smp_310770.1
SmLINC179297 positive_interaction Smp_310770.1
SmLINC181193 positive_interaction Smp_310770.1
SmLINC182097 positive_interaction Smp_310770.1
SmLINC181296 positive_interaction Smp_310770.1
SmLINC179782 positive_interaction Smp_310770.1
SmLINC179811 positive_interaction Smp_310770.1
SmLINC179805 positive_interaction Smp_310770.1
SmLNCS179065 positive_interaction Smp_332290.1
SmLNCA179658 positive_interaction Smp_332290.1
SmLINC180463 positive_interaction Smp_332290.1
SmLINC180678 positive_interaction Smp_332290.1
SmLINC180787 positive_interaction Smp_332290.1
SmLINC179151 positive_interaction Smp_332290.1
SmLINC180878 positive_interaction Smp_332290.1
SmLINC179236 positive_interaction Smp_332290.1
SmLINC179255 positive_interaction Smp_332290.1
SmLINC180917 positive_interaction Smp_332290.1
SmLINC180950 positive_interaction Smp_332290.1
SmLNCS178962 positive_interaction Smp_332290.1
SmLNCA179283 positive_interaction Smp_332290.1
SmLINC181259 positive_interaction Smp_332290.1
SmLINC182107 positive_interaction Smp_332290.1
SmLINC180054 positive_interaction Smp_332290.1
SmLINC181641 positive_interaction Smp_332290.1
SmLINC180295 positive_interaction Smp_147240.6
SmLNCS179062 positive_interaction Smp_147240.6
SmLINC180399 positive_interaction Smp_147240.6
SmLINC178843 positive_interaction Smp_147240.6
SmLINC178911 positive_interaction Smp_147240.6
SmLNCA178927 positive_interaction Smp_147240.6
SmLINC179061 positive_interaction Smp_147240.6
SmLNCS178928 positive_interaction Smp_147240.6
SmLINC179242 positive_interaction Smp_147240.6
SmLINC179448 positive_interaction Smp_147240.6
SmLINC181091 positive_interaction Smp_147240.6
SmLNCS179001 positive_interaction Smp_147240.6
SmLINC179563 positive_interaction Smp_147240.6
SmLNCA179263 positive_interaction Smp_147240.6
SmLINC179782 positive_interaction Smp_147240.6
SmLINC179805 positive_interaction Smp_147240.6
SmLINC179911 positive_interaction Smp_147240.6
SmLINC180102 positive_interaction Smp_147240.6
SmLINC181635 positive_interaction Smp_147240.6
SmLINC182182 positive_interaction Smp_147240.6
SmLINC180834 positive_interaction Smp_147240.1
SmLINC181689 positive_interaction Smp_147240.1
SmLNCA179658 positive_interaction Smp_147240.1
SmLNCS179207 positive_interaction Smp_147240.1
SmLINC180363 positive_interaction Smp_147240.1
SmLNCA178779 positive_interaction Smp_147240.1
SmLNCA178860 positive_interaction Smp_147240.1
SmLINC180678 positive_interaction Smp_147240.1
SmLINC180831 positive_interaction Smp_147240.1
SmLINC180917 positive_interaction Smp_147240.1
SmLINC180950 positive_interaction Smp_147240.1
SmLNCA179235 positive_interaction Smp_147240.1
SmLINC179595 positive_interaction Smp_147240.1
SmLNCA179283 positive_interaction Smp_147240.1
SmLINC179813 positive_interaction Smp_147240.1
SmLNCS179071 positive_interaction Smp_147240.1
SmLINC181641 positive_interaction Smp_147240.1
SmLNCA179039 positive_interaction Smp_147240.3
SmLINC179840 positive_interaction Smp_147240.3
SmLNCS179168 positive_interaction Smp_147240.3
SmLINC180711 positive_interaction Smp_315850.2
SmLINC180244 positive_interaction Smp_315850.2
SmLINC181553 positive_interaction Smp_315850.2
SmLNCA179178 positive_interaction Smp_315850.2
SmLNCA179759 positive_interaction Smp_315850.2
SmLNCA179814 positive_interaction Smp_315850.2
SmLNCA179695 positive_interaction Smp_315850.2
SmLNCA178828 positive_interaction Smp_315850.2
SmLNCA179749 positive_interaction Smp_315850.2
SmLINC180480 positive_interaction Smp_315850.2
SmLINC180457 positive_interaction Smp_315850.2
SmLINC180792 positive_interaction Smp_315850.2
SmLNCS178880 positive_interaction Smp_315850.2
SmLINC180833 positive_interaction Smp_315850.2
SmLNCA179074 positive_interaction Smp_315850.2
SmLNCA179090 positive_interaction Smp_315850.2
SmLINC179354 positive_interaction Smp_315850.2
SmLINC180985 positive_interaction Smp_315850.2
SmLINC179377 positive_interaction Smp_315850.2
SmLNCA179169 positive_interaction Smp_315850.2
SmLINC181102 positive_interaction Smp_315850.2
SmLINC179523 positive_interaction Smp_315850.2
SmLINC181219 positive_interaction Smp_315850.2
SmLNCA179282 positive_interaction Smp_315850.2
SmLINC179851 positive_interaction Smp_315850.2
SmLINC179621 positive_interaction Smp_315850.2
SmLNCA179302 positive_interaction Smp_315850.2
SmLNCS179030 positive_interaction Smp_315850.2
SmLINC181339 positive_interaction Smp_315850.2
SmLINC181675 positive_interaction Smp_315850.2
SmLNCA179642 positive_interaction Smp_315850.2
SmLINC180225 positive_interaction Smp_315850.2
SmLINC180226 positive_interaction Smp_315850.2
SmLNCA179651 positive_interaction Smp_315850.2
SmLINC180239 positive_interaction Smp_315850.2
SmLINC181731 positive_interaction Smp_315850.2
SmLINC180246 positive_interaction Smp_315850.2
SmLINC180249 positive_interaction Smp_315850.2
SmLNCS179174 positive_interaction Smp_315850.2
SmLINC181744 positive_interaction Smp_315850.2
SmLNCS179184 positive_interaction Smp_315850.2
SmLNCA179671 positive_interaction Smp_315850.2
SmLNCA179676 positive_interaction Smp_315850.2
SmLNCA179685 positive_interaction Smp_315850.2
SmLNCS179188 positive_interaction Smp_315850.2
SmLINC181762 positive_interaction Smp_315850.2
SmLINC181766 positive_interaction Smp_315850.2
SmLINC180285 positive_interaction Smp_315850.2
SmLNCA179698 positive_interaction Smp_315850.2
SmLNCS179189 positive_interaction Smp_315850.2
SmLINC181773 positive_interaction Smp_315850.2
SmLNCS179193 positive_interaction Smp_315850.2
SmLINC180308 positive_interaction Smp_315850.2
SmLINC180312 positive_interaction Smp_315850.2
SmLINC181777 positive_interaction Smp_315850.2
SmLINC181788 positive_interaction Smp_315850.2
SmLNCA179717 positive_interaction Smp_315850.2
SmLINC181799 positive_interaction Smp_315850.2
SmLNCS179201 positive_interaction Smp_315850.2
SmLINC180350 positive_interaction Smp_315850.2
SmLNCA179743 positive_interaction Smp_315850.2
SmLNCA179745 positive_interaction Smp_315850.2
SmLINC180356 positive_interaction Smp_315850.2
SmLNCA179748 positive_interaction Smp_315850.2
SmLNCA179754 positive_interaction Smp_315850.2
SmLINC180364 positive_interaction Smp_315850.2
SmLNCA179757 positive_interaction Smp_315850.2
SmLINC181832 positive_interaction Smp_315850.2
SmLNCA179761 positive_interaction Smp_315850.2
SmLNCA179763 positive_interaction Smp_315850.2
SmLNCA179762 positive_interaction Smp_315850.2
SmLINC181854 positive_interaction Smp_315850.2
SmLNCA179773 positive_interaction Smp_315850.2
SmLINC180395 positive_interaction Smp_315850.2
SmLINC181883 positive_interaction Smp_315850.2
SmLINC181898 positive_interaction Smp_315850.2
SmLINC180433 positive_interaction Smp_315850.2
SmLNCA179791 positive_interaction Smp_315850.2
SmLINC180455 positive_interaction Smp_315850.2
SmLNCA179794 positive_interaction Smp_315850.2
SmLNCS178913 positive_interaction Smp_315850.2
SmLINC181931 positive_interaction Smp_315850.2
SmLINC181933 positive_interaction Smp_315850.2
SmLINC180479 positive_interaction Smp_315850.2
SmLINC181942 positive_interaction Smp_315850.2
SmLNCA179807 positive_interaction Smp_315850.2
SmLINC181947 positive_interaction Smp_315850.2
SmLINC180500 positive_interaction Smp_315850.2
SmLINC181949 positive_interaction Smp_315850.2
SmLNCS178815 positive_interaction Smp_315850.2
SmLINC180542 positive_interaction Smp_315850.2
SmLINC180543 positive_interaction Smp_315850.2
SmLINC180553 positive_interaction Smp_315850.2
SmLNCA178778 positive_interaction Smp_315850.2
SmLINC180558 positive_interaction Smp_315850.2
SmLNCA178805 positive_interaction Smp_315850.2
SmLNCA178781 positive_interaction Smp_315850.2
SmLNCA178786 positive_interaction Smp_315850.2
SmLINC178833 positive_interaction Smp_315850.2
SmLNCA178823 positive_interaction Smp_315850.2
SmLINC178852 positive_interaction Smp_315850.2
SmLINC180585 positive_interaction Smp_315850.2
SmLINC180640 positive_interaction Smp_315850.2
SmLINC180641 positive_interaction Smp_315850.2
SmLINC178886 positive_interaction Smp_315850.2
SmLINC178887 positive_interaction Smp_315850.2
SmLINC178860 positive_interaction Smp_315850.2
SmLNCA178825 positive_interaction Smp_315850.2
SmLINC178881 positive_interaction Smp_315850.2
SmLINC180597 positive_interaction Smp_315850.2
SmLNCA178827 positive_interaction Smp_315850.2
SmLINC178875 positive_interaction Smp_315850.2
SmLNCS178829 positive_interaction Smp_315850.2
SmLNCA178833 positive_interaction Smp_315850.2
SmLINC178934 positive_interaction Smp_315850.2
SmLINC178903 positive_interaction Smp_315850.2
SmLINC180630 positive_interaction Smp_315850.2
SmLINC178908 positive_interaction Smp_315850.2
SmLINC178924 positive_interaction Smp_315850.2
SmLINC178923 positive_interaction Smp_315850.2
SmLINC180646 positive_interaction Smp_315850.2
SmLINC181970 positive_interaction Smp_315850.2
SmLNCA178862 positive_interaction Smp_315850.2
SmLINC178931 positive_interaction Smp_315850.2
SmLINC181974 positive_interaction Smp_315850.2
SmLINC178949 positive_interaction Smp_315850.2
SmLNCA178865 positive_interaction Smp_315850.2
SmLINC178951 positive_interaction Smp_315850.2
SmLNCA178864 positive_interaction Smp_315850.2
SmLNCS178860 positive_interaction Smp_315850.2
SmLNCA178874 positive_interaction Smp_315850.2
SmLNCA178875 positive_interaction Smp_315850.2
SmLNCS178865 positive_interaction Smp_315850.2
SmLNCA178882 positive_interaction Smp_315850.2
SmLNCA178891 positive_interaction Smp_315850.2
SmLINC181980 positive_interaction Smp_315850.2
SmLINC180694 positive_interaction Smp_315850.2
SmLINC181989 positive_interaction Smp_315850.2
SmLINC181992 positive_interaction Smp_315850.2
SmLINC178983 positive_interaction Smp_315850.2
SmLINC180703 positive_interaction Smp_315850.2
SmLNCA178896 positive_interaction Smp_315850.2
SmLINC178993 positive_interaction Smp_315850.2
SmLNCA178912 positive_interaction Smp_315850.2
SmLINC180741 positive_interaction Smp_315850.2
SmLNCA178922 positive_interaction Smp_315850.2
SmLNCA178933 positive_interaction Smp_315850.2
SmLINC179017 positive_interaction Smp_315850.2
SmLNCA178936 positive_interaction Smp_315850.2
SmLINC180749 positive_interaction Smp_315850.2
SmLINC179038 positive_interaction Smp_315850.2
SmLNCS178892 positive_interaction Smp_315850.2
SmLINC179051 positive_interaction Smp_315850.2
SmLINC179064 positive_interaction Smp_315850.2
SmLNCA178949 positive_interaction Smp_315850.2
SmLINC179071 positive_interaction Smp_315850.2
SmLNCA178957 positive_interaction Smp_315850.2
SmLNCA178962 positive_interaction Smp_315850.2
SmLNCA178970 positive_interaction Smp_315850.2
SmLINC179110 positive_interaction Smp_315850.2
SmLINC179114 positive_interaction Smp_315850.2
SmLINC179117 positive_interaction Smp_315850.2
SmLINC180807 positive_interaction Smp_315850.2
SmLNCA178999 positive_interaction Smp_315850.2
SmLNCS178910 positive_interaction Smp_315850.2
SmLNCA179000 positive_interaction Smp_315850.2
SmLINC179137 positive_interaction Smp_315850.2
SmLINC180826 positive_interaction Smp_315850.2
SmLNCA179002 positive_interaction Smp_315850.2
SmLNCA179005 positive_interaction Smp_315850.2
SmLINC182011 positive_interaction Smp_315850.2
SmLINC179168 positive_interaction Smp_315850.2
SmLINC179183 positive_interaction Smp_315850.2
SmLINC179174 positive_interaction Smp_315850.2
SmLNCA179016 positive_interaction Smp_315850.2
SmLINC179187 positive_interaction Smp_315850.2
SmLNCS178920 positive_interaction Smp_315850.2
SmLINC179200 positive_interaction Smp_315850.2
SmLINC180852 positive_interaction Smp_315850.2
SmLNCA179026 positive_interaction Smp_315850.2
SmLNCA179027 positive_interaction Smp_315850.2
SmLINC180873 positive_interaction Smp_315850.2
SmLNCA179040 positive_interaction Smp_315850.2
SmLNCA179042 positive_interaction Smp_315850.2
SmLINC180879 positive_interaction Smp_315850.2
SmLINC179221 positive_interaction Smp_315850.2
SmLINC179222 positive_interaction Smp_315850.2
SmLNCA179047 positive_interaction Smp_315850.2
SmLNCS178941 positive_interaction Smp_315850.2
SmLINC179245 positive_interaction Smp_315850.2
SmLNCA179078 positive_interaction Smp_315850.2
SmLNCA179077 positive_interaction Smp_315850.2
SmLNCS178942 positive_interaction Smp_315850.2
SmLINC179265 positive_interaction Smp_315850.2
SmLINC180913 positive_interaction Smp_315850.2
SmLINC180920 positive_interaction Smp_315850.2
SmLINC180923 positive_interaction Smp_315850.2
SmLINC180924 positive_interaction Smp_315850.2
SmLINC179286 positive_interaction Smp_315850.2
SmLINC179290 positive_interaction Smp_315850.2
SmLINC180945 positive_interaction Smp_315850.2
SmLINC180942 positive_interaction Smp_315850.2
SmLINC179298 positive_interaction Smp_315850.2
SmLINC179321 positive_interaction Smp_315850.2
SmLINC180967 positive_interaction Smp_315850.2
SmLNCA179116 positive_interaction Smp_315850.2
SmLNCA179114 positive_interaction Smp_315850.2
SmLNCA179121 positive_interaction Smp_315850.2
SmLINC182028 positive_interaction Smp_315850.2
SmLINC182029 positive_interaction Smp_315850.2
SmLINC180976 positive_interaction Smp_315850.2
SmLINC179343 positive_interaction Smp_315850.2
SmLINC179346 positive_interaction Smp_315850.2
SmLINC181033 positive_interaction Smp_315850.2
SmLNCA179148 positive_interaction Smp_315850.2
SmLNCA179146 positive_interaction Smp_315850.2
SmLNCA179159 positive_interaction Smp_315850.2
SmLINC181093 positive_interaction Smp_315850.2
SmLINC181085 positive_interaction Smp_315850.2
SmLINC181086 positive_interaction Smp_315850.2
SmLNCS178977 positive_interaction Smp_315850.2
SmLNCA179168 positive_interaction Smp_315850.2
SmLINC179440 positive_interaction Smp_315850.2
SmLNCA179173 positive_interaction Smp_315850.2
SmLNCA179179 positive_interaction Smp_315850.2
SmLNCA179183 positive_interaction Smp_315850.2
SmLNCA179196 positive_interaction Smp_315850.2
SmLNCA179188 positive_interaction Smp_315850.2
SmLINC179477 positive_interaction Smp_315850.2
SmLNCS178992 positive_interaction Smp_315850.2
SmLINC181150 positive_interaction Smp_315850.2
SmLNCS178995 positive_interaction Smp_315850.2
SmLINC181154 positive_interaction Smp_315850.2
SmLNCA179219 positive_interaction Smp_315850.2
SmLINC181164 positive_interaction Smp_315850.2
SmLNCA179217 positive_interaction Smp_315850.2
SmLNCS179003 positive_interaction Smp_315850.2
SmLINC181204 positive_interaction Smp_315850.2
SmLINC181206 positive_interaction Smp_315850.2
SmLINC181207 positive_interaction Smp_315850.2
SmLNCA179237 positive_interaction Smp_315850.2
SmLINC179577 positive_interaction Smp_315850.2
SmLNCA179251 positive_interaction Smp_315850.2
SmLNCA179255 positive_interaction Smp_315850.2
SmLNCA179262 positive_interaction Smp_315850.2
SmLINC179588 positive_interaction Smp_315850.2
SmLNCA179263 positive_interaction Smp_315850.2
SmLINC179592 positive_interaction Smp_315850.2
SmLINC181240 positive_interaction Smp_315850.2
SmLNCA179273 positive_interaction Smp_315850.2
SmLNCA179277 positive_interaction Smp_315850.2
SmLNCA179279 positive_interaction Smp_315850.2
SmLINC179614 positive_interaction Smp_315850.2
SmLINC179617 positive_interaction Smp_315850.2
SmLINC179623 positive_interaction Smp_315850.2
SmLINC179631 positive_interaction Smp_315850.2
SmLINC181282 positive_interaction Smp_315850.2
SmLNCA179295 positive_interaction Smp_315850.2
SmLINC179636 positive_interaction Smp_315850.2
SmLNCA179301 positive_interaction Smp_315850.2
SmLINC181287 positive_interaction Smp_315850.2
SmLINC179661 positive_interaction Smp_315850.2
SmLNCS179027 positive_interaction Smp_315850.2
SmLINC181297 positive_interaction Smp_315850.2
SmLNCA179308 positive_interaction Smp_315850.2
SmLNCS179028 positive_interaction Smp_315850.2
SmLINC181308 positive_interaction Smp_315850.2
SmLNCA179316 positive_interaction Smp_315850.2
SmLNCA179325 positive_interaction Smp_315850.2
SmLINC179691 positive_interaction Smp_315850.2
SmLINC179692 positive_interaction Smp_315850.2
SmLINC182101 positive_interaction Smp_315850.2
SmLINC179712 positive_interaction Smp_315850.2
SmLINC182130 positive_interaction Smp_315850.2
SmLINC179729 positive_interaction Smp_315850.2
SmLINC179730 positive_interaction Smp_315850.2
SmLINC179769 positive_interaction Smp_315850.2
SmLINC181363 positive_interaction Smp_315850.2
SmLINC181366 positive_interaction Smp_315850.2
SmLNCS179055 positive_interaction Smp_315850.2
SmLINC179783 positive_interaction Smp_315850.2
SmLINC182159 positive_interaction Smp_315850.2
SmLNCA179355 positive_interaction Smp_315850.2
SmLNCA179356 positive_interaction Smp_315850.2
SmLINC179829 positive_interaction Smp_315850.2
SmLINC179832 positive_interaction Smp_315850.2
SmLINC179839 positive_interaction Smp_315850.2
SmLNCS179066 positive_interaction Smp_315850.2
SmLNCA179373 positive_interaction Smp_315850.2
SmLINC181427 positive_interaction Smp_315850.2
SmLINC179856 positive_interaction Smp_315850.2
SmLNCS179068 positive_interaction Smp_315850.2
SmLINC179875 positive_interaction Smp_315850.2
SmLNCS179069 positive_interaction Smp_315850.2
SmLINC179884 positive_interaction Smp_315850.2
SmLINC179902 positive_interaction Smp_315850.2
SmLINC181431 positive_interaction Smp_315850.2
SmLNCS179073 positive_interaction Smp_315850.2
SmLINC181451 positive_interaction Smp_315850.2
SmLINC181449 positive_interaction Smp_315850.2
SmLINC179901 positive_interaction Smp_315850.2
SmLNCA179399 positive_interaction Smp_315850.2
SmLINC179893 positive_interaction Smp_315850.2
SmLNCA179411 positive_interaction Smp_315850.2
SmLNCA179412 positive_interaction Smp_315850.2
SmLINC179923 positive_interaction Smp_315850.2
SmLINC179931 positive_interaction Smp_315850.2
SmLINC181482 positive_interaction Smp_315850.2
SmLNCS179077 positive_interaction Smp_315850.2
SmLINC179939 positive_interaction Smp_315850.2
SmLINC179960 positive_interaction Smp_315850.2
SmLNCA179436 positive_interaction Smp_315850.2
SmLINC181495 positive_interaction Smp_315850.2
SmLINC179958 positive_interaction Smp_315850.2
SmLINC181499 positive_interaction Smp_315850.2
SmLINC181512 positive_interaction Smp_315850.2
SmLNCA179451 positive_interaction Smp_315850.2
SmLINC181531 positive_interaction Smp_315850.2
SmLNCS179089 positive_interaction Smp_315850.2
SmLNCA179459 positive_interaction Smp_315850.2
SmLINC180038 positive_interaction Smp_315850.2
SmLNCA179486 positive_interaction Smp_315850.2
SmLINC180045 positive_interaction Smp_315850.2
SmLNCA179490 positive_interaction Smp_315850.2
SmLNCA179494 positive_interaction Smp_315850.2
SmLINC181557 positive_interaction Smp_315850.2
SmLINC180050 positive_interaction Smp_315850.2
SmLNCS179099 positive_interaction Smp_315850.2
SmLINC181565 positive_interaction Smp_315850.2
SmLNCA179515 positive_interaction Smp_315850.2
SmLNCS179104 positive_interaction Smp_315850.2
SmLINC181574 positive_interaction Smp_315850.2
SmLINC180074 positive_interaction Smp_315850.2
SmLINC181579 positive_interaction Smp_315850.2
SmLINC181581 positive_interaction Smp_315850.2
SmLINC181585 positive_interaction Smp_315850.2
SmLNCA179536 positive_interaction Smp_315850.2
SmLNCA179535 positive_interaction Smp_315850.2
SmLNCA179537 positive_interaction Smp_315850.2
SmLNCA179550 positive_interaction Smp_315850.2
SmLINC180100 positive_interaction Smp_315850.2
SmLINC180098 positive_interaction Smp_315850.2
SmLINC180102 positive_interaction Smp_315850.2
SmLNCA179562 positive_interaction Smp_315850.2
SmLINC181610 positive_interaction Smp_315850.2
SmLINC181611 positive_interaction Smp_315850.2
SmLINC180108 positive_interaction Smp_315850.2
SmLINC180115 positive_interaction Smp_315850.2
SmLNCS179129 positive_interaction Smp_315850.2
SmLNCS179130 positive_interaction Smp_315850.2
SmLINC181627 positive_interaction Smp_315850.2
SmLINC181638 positive_interaction Smp_315850.2
SmLINC181642 positive_interaction Smp_315850.2
SmLNCA179582 positive_interaction Smp_315850.2
SmLNCA179583 positive_interaction Smp_315850.2
SmLINC180141 positive_interaction Smp_315850.2
SmLINC181694 positive_interaction Smp_315850.2
SmLINC182176 positive_interaction Smp_315850.2
SmLINC182186 positive_interaction Smp_315850.2
SmLINC182183 positive_interaction Smp_315850.2
SmLNCA179726 positive_interaction Smp_124440.1
SmLINC180347 positive_interaction Smp_124440.1
SmLINC180463 positive_interaction Smp_124440.1
SmLNCA178860 positive_interaction Smp_124440.1
SmLINC180917 positive_interaction Smp_124440.1
SmLINC179655 positive_interaction Smp_124440.1
SmLINC179949 positive_interaction Smp_124440.1
SmLNCA179766 positive_interaction Smp_013840.3
SmLINC179255 positive_interaction Smp_013840.3
SmLINC182097 positive_interaction Smp_013840.3
SmLINC181559 positive_interaction Smp_013840.3
SmLINC182184 positive_interaction Smp_013840.3
SmLINC179522 positive_interaction Smp_122910.1
SmLINC180711 positive_interaction Smp_122910.1
SmLINC179711 positive_interaction Smp_122910.1
SmLINC180244 positive_interaction Smp_122910.1
SmLINC181553 positive_interaction Smp_122910.1
SmLNCA179178 positive_interaction Smp_122910.1
SmLNCA179759 positive_interaction Smp_122910.1
SmLNCA179814 positive_interaction Smp_122910.1
SmLNCA179695 positive_interaction Smp_122910.1
SmLNCA179779 positive_interaction Smp_122910.1
SmLNCA178828 positive_interaction Smp_122910.1
SmLNCA179749 positive_interaction Smp_122910.1
SmLINC180480 positive_interaction Smp_122910.1
SmLINC180434 positive_interaction Smp_122910.1
SmLINC180457 positive_interaction Smp_122910.1
SmLNCA178839 positive_interaction Smp_122910.1
SmLNCA178889 positive_interaction Smp_122910.1
SmLINC180792 positive_interaction Smp_122910.1
SmLNCS178880 positive_interaction Smp_122910.1
SmLINC179108 positive_interaction Smp_122910.1
SmLINC180834 positive_interaction Smp_122910.1
SmLINC180876 positive_interaction Smp_122910.1
SmLNCA179090 positive_interaction Smp_122910.1
SmLINC179354 positive_interaction Smp_122910.1
SmLINC180985 positive_interaction Smp_122910.1
SmLINC179377 positive_interaction Smp_122910.1
SmLNCA179169 positive_interaction Smp_122910.1
SmLINC181092 positive_interaction Smp_122910.1
SmLINC181102 positive_interaction Smp_122910.1
SmLINC179523 positive_interaction Smp_122910.1
SmLINC181219 positive_interaction Smp_122910.1
SmLNCA179282 positive_interaction Smp_122910.1
SmLNCS179065 positive_interaction Smp_122910.1
SmLNCA179369 positive_interaction Smp_122910.1
SmLINC181419 positive_interaction Smp_122910.1
SmLINC181423 positive_interaction Smp_122910.1
SmLINC179851 positive_interaction Smp_122910.1
SmLNCA179302 positive_interaction Smp_122910.1
SmLNCS179030 positive_interaction Smp_122910.1
SmLINC181339 positive_interaction Smp_122910.1
SmLNCS179052 positive_interaction Smp_122910.1
SmLINC179919 positive_interaction Smp_122910.1
SmLINC180117 positive_interaction Smp_122910.1
SmLINC181673 positive_interaction Smp_122910.1
SmLINC181675 positive_interaction Smp_122910.1
SmLINC181689 positive_interaction Smp_122910.1
SmLNCA179642 positive_interaction Smp_122910.1
SmLINC180225 positive_interaction Smp_122910.1
SmLINC180226 positive_interaction Smp_122910.1
SmLINC180239 positive_interaction Smp_122910.1
SmLINC181731 positive_interaction Smp_122910.1
SmLNCA179656 positive_interaction Smp_122910.1
SmLINC180246 positive_interaction Smp_122910.1
SmLINC180249 positive_interaction Smp_122910.1
SmLNCS179174 positive_interaction Smp_122910.1
SmLINC181744 positive_interaction Smp_122910.1
SmLINC181743 positive_interaction Smp_122910.1
SmLNCA179664 positive_interaction Smp_122910.1
SmLNCA179666 positive_interaction Smp_122910.1
SmLNCA179674 positive_interaction Smp_122910.1
SmLNCA179671 positive_interaction Smp_122910.1
SmLNCS179188 positive_interaction Smp_122910.1
SmLINC181755 positive_interaction Smp_122910.1
SmLINC180282 positive_interaction Smp_122910.1
SmLINC181762 positive_interaction Smp_122910.1
SmLINC181766 positive_interaction Smp_122910.1
SmLINC180286 positive_interaction Smp_122910.1
SmLNCA179698 positive_interaction Smp_122910.1
SmLNCS179189 positive_interaction Smp_122910.1
SmLINC181770 positive_interaction Smp_122910.1
SmLNCA179703 positive_interaction Smp_122910.1
SmLINC181773 positive_interaction Smp_122910.1
SmLNCA179707 positive_interaction Smp_122910.1
SmLNCS179193 positive_interaction Smp_122910.1
SmLINC180308 positive_interaction Smp_122910.1
SmLINC180312 positive_interaction Smp_122910.1
SmLINC181777 positive_interaction Smp_122910.1
SmLINC181788 positive_interaction Smp_122910.1
SmLNCA179717 positive_interaction Smp_122910.1
SmLNCA179718 positive_interaction Smp_122910.1
SmLNCS179198 positive_interaction Smp_122910.1
SmLINC181799 positive_interaction Smp_122910.1
SmLINC180340 positive_interaction Smp_122910.1
SmLNCS179201 positive_interaction Smp_122910.1
SmLINC180341 positive_interaction Smp_122910.1
SmLINC180350 positive_interaction Smp_122910.1
SmLNCA179743 positive_interaction Smp_122910.1
SmLNCA179745 positive_interaction Smp_122910.1
SmLINC180356 positive_interaction Smp_122910.1
SmLNCS179206 positive_interaction Smp_122910.1
SmLNCA179748 positive_interaction Smp_122910.1
SmLNCA179754 positive_interaction Smp_122910.1
SmLNCA179757 positive_interaction Smp_122910.1
SmLINC180362 positive_interaction Smp_122910.1
SmLINC181832 positive_interaction Smp_122910.1
SmLINC180365 positive_interaction Smp_122910.1
SmLINC181837 positive_interaction Smp_122910.1
SmLNCA179761 positive_interaction Smp_122910.1
SmLNCA179762 positive_interaction Smp_122910.1
SmLNCS179211 positive_interaction Smp_122910.1
SmLINC181849 positive_interaction Smp_122910.1
SmLNCS179212 positive_interaction Smp_122910.1
SmLINC181854 positive_interaction Smp_122910.1
SmLINC181857 positive_interaction Smp_122910.1
SmLINC180395 positive_interaction Smp_122910.1
SmLINC181870 positive_interaction Smp_122910.1
SmLINC181883 positive_interaction Smp_122910.1
SmLINC180433 positive_interaction Smp_122910.1
SmLNCA179791 positive_interaction Smp_122910.1
SmLINC180456 positive_interaction Smp_122910.1
SmLNCA179794 positive_interaction Smp_122910.1
SmLNCS178913 positive_interaction Smp_122910.1
SmLINC181931 positive_interaction Smp_122910.1
SmLNCA179801 positive_interaction Smp_122910.1
SmLINC181933 positive_interaction Smp_122910.1
SmLNCA179806 positive_interaction Smp_122910.1
SmLINC180479 positive_interaction Smp_122910.1
SmLINC181942 positive_interaction Smp_122910.1
SmLNCA179807 positive_interaction Smp_122910.1
SmLNCA179810 positive_interaction Smp_122910.1
SmLINC181947 positive_interaction Smp_122910.1
SmLINC181949 positive_interaction Smp_122910.1
SmLNCA179817 positive_interaction Smp_122910.1
SmLNCA179815 positive_interaction Smp_122910.1
SmLNCS178810 positive_interaction Smp_122910.1
SmLNCS178815 positive_interaction Smp_122910.1
SmLINC180537 positive_interaction Smp_122910.1
SmLINC180542 positive_interaction Smp_122910.1
SmLINC180543 positive_interaction Smp_122910.1
SmLINC180550 positive_interaction Smp_122910.1
SmLINC180553 positive_interaction Smp_122910.1
SmLNCA178778 positive_interaction Smp_122910.1
SmLNCA178772 positive_interaction Smp_122910.1
SmLINC180558 positive_interaction Smp_122910.1
SmLNCA178805 positive_interaction Smp_122910.1
SmLNCA178781 positive_interaction Smp_122910.1
SmLNCA178786 positive_interaction Smp_122910.1
SmLINC178833 positive_interaction Smp_122910.1
SmLINC180572 positive_interaction Smp_122910.1
SmLNCA178821 positive_interaction Smp_122910.1
SmLNCA178823 positive_interaction Smp_122910.1
SmLINC178861 positive_interaction Smp_122910.1
SmLINC178852 positive_interaction Smp_122910.1
SmLINC180585 positive_interaction Smp_122910.1
SmLINC178910 positive_interaction Smp_122910.1
SmLINC178911 positive_interaction Smp_122910.1
SmLINC180640 positive_interaction Smp_122910.1
SmLINC180641 positive_interaction Smp_122910.1
SmLINC178886 positive_interaction Smp_122910.1
SmLINC178891 positive_interaction Smp_122910.1
SmLINC178887 positive_interaction Smp_122910.1
SmLINC178860 positive_interaction Smp_122910.1
SmLNCA178825 positive_interaction Smp_122910.1
SmLINC178881 positive_interaction Smp_122910.1
SmLINC180597 positive_interaction Smp_122910.1
SmLNCA178827 positive_interaction Smp_122910.1
SmLINC178875 positive_interaction Smp_122910.1
SmLINC180618 positive_interaction Smp_122910.1
SmLNCS178829 positive_interaction Smp_122910.1
SmLNCA178833 positive_interaction Smp_122910.1
SmLINC178934 positive_interaction Smp_122910.1
SmLINC178903 positive_interaction Smp_122910.1
SmLNCA178840 positive_interaction Smp_122910.1
SmLINC180630 positive_interaction Smp_122910.1
SmLINC178908 positive_interaction Smp_122910.1
SmLINC178924 positive_interaction Smp_122910.1
SmLINC178923 positive_interaction Smp_122910.1
SmLINC180646 positive_interaction Smp_122910.1
SmLINC180648 positive_interaction Smp_122910.1
SmLINC181970 positive_interaction Smp_122910.1
SmLNCA178862 positive_interaction Smp_122910.1
SmLINC178931 positive_interaction Smp_122910.1
SmLINC178930 positive_interaction Smp_122910.1
SmLINC181973 positive_interaction Smp_122910.1
SmLINC181974 positive_interaction Smp_122910.1
SmLINC178949 positive_interaction Smp_122910.1
SmLNCA178865 positive_interaction Smp_122910.1
SmLINC178951 positive_interaction Smp_122910.1
SmLNCA178864 positive_interaction Smp_122910.1
SmLNCS178860 positive_interaction Smp_122910.1
SmLINC180681 positive_interaction Smp_122910.1
SmLNCA178874 positive_interaction Smp_122910.1
SmLNCA178875 positive_interaction Smp_122910.1
SmLNCS178865 positive_interaction Smp_122910.1
SmLINC180678 positive_interaction Smp_122910.1
SmLNCA178882 positive_interaction Smp_122910.1
SmLNCA178888 positive_interaction Smp_122910.1
SmLINC181979 positive_interaction Smp_122910.1
SmLINC181980 positive_interaction Smp_122910.1
SmLINC178977 positive_interaction Smp_122910.1
SmLINC180694 positive_interaction Smp_122910.1
SmLINC181989 positive_interaction Smp_122910.1
SmLINC181992 positive_interaction Smp_122910.1
SmLINC181993 positive_interaction Smp_122910.1
SmLINC181999 positive_interaction Smp_122910.1
SmLINC179007 positive_interaction Smp_122910.1
SmLINC178980 positive_interaction Smp_122910.1
SmLINC178983 positive_interaction Smp_122910.1
SmLINC178981 positive_interaction Smp_122910.1
SmLINC178982 positive_interaction Smp_122910.1
SmLINC180703 positive_interaction Smp_122910.1
SmLNCA178896 positive_interaction Smp_122910.1
SmLINC178993 positive_interaction Smp_122910.1
SmLNCA178912 positive_interaction Smp_122910.1
SmLINC180741 positive_interaction Smp_122910.1
SmLNCA178922 positive_interaction Smp_122910.1
SmLNCA178933 positive_interaction Smp_122910.1
SmLINC179017 positive_interaction Smp_122910.1
SmLNCA178936 positive_interaction Smp_122910.1
SmLNCA178935 positive_interaction Smp_122910.1
SmLINC179032 positive_interaction Smp_122910.1
SmLNCA178937 positive_interaction Smp_122910.1
SmLINC180749 positive_interaction Smp_122910.1
SmLINC179038 positive_interaction Smp_122910.1
SmLNCS178892 positive_interaction Smp_122910.1
SmLINC179056 positive_interaction Smp_122910.1
SmLINC179064 positive_interaction Smp_122910.1
SmLNCA178949 positive_interaction Smp_122910.1
SmLINC179071 positive_interaction Smp_122910.1
SmLNCA178957 positive_interaction Smp_122910.1
SmLNCA178962 positive_interaction Smp_122910.1
SmLINC179110 positive_interaction Smp_122910.1
SmLINC179114 positive_interaction Smp_122910.1
SmLINC180802 positive_interaction Smp_122910.1
SmLINC179117 positive_interaction Smp_122910.1
SmLNCA178988 positive_interaction Smp_122910.1
SmLINC180804 positive_interaction Smp_122910.1
SmLINC180807 positive_interaction Smp_122910.1
SmLNCA178999 positive_interaction Smp_122910.1
SmLNCS178910 positive_interaction Smp_122910.1
SmLNCA179000 positive_interaction Smp_122910.1
SmLINC179137 positive_interaction Smp_122910.1
SmLINC180826 positive_interaction Smp_122910.1
SmLNCA179002 positive_interaction Smp_122910.1
SmLNCA179003 positive_interaction Smp_122910.1
SmLINC180828 positive_interaction Smp_122910.1
SmLNCA179005 positive_interaction Smp_122910.1
SmLINC182011 positive_interaction Smp_122910.1
SmLNCS178916 positive_interaction Smp_122910.1
SmLINC179168 positive_interaction Smp_122910.1
SmLINC179183 positive_interaction Smp_122910.1
SmLINC179174 positive_interaction Smp_122910.1
SmLNCA179016 positive_interaction Smp_122910.1
SmLINC179187 positive_interaction Smp_122910.1
SmLNCS178920 positive_interaction Smp_122910.1
SmLINC179200 positive_interaction Smp_122910.1
SmLINC180868 positive_interaction Smp_122910.1
SmLINC180852 positive_interaction Smp_122910.1
SmLNCS178921 positive_interaction Smp_122910.1
SmLINC179192 positive_interaction Smp_122910.1
SmLNCA179026 positive_interaction Smp_122910.1
SmLINC180855 positive_interaction Smp_122910.1
SmLINC180856 positive_interaction Smp_122910.1
SmLNCA179027 positive_interaction Smp_122910.1
SmLNCS178925 positive_interaction Smp_122910.1
SmLNCA179032 positive_interaction Smp_122910.1
SmLINC180873 positive_interaction Smp_122910.1
SmLNCA179040 positive_interaction Smp_122910.1
SmLNCA179042 positive_interaction Smp_122910.1
SmLINC180879 positive_interaction Smp_122910.1
SmLINC179221 positive_interaction Smp_122910.1
SmLINC180885 positive_interaction Smp_122910.1
SmLNCA179047 positive_interaction Smp_122910.1
SmLNCS178935 positive_interaction Smp_122910.1
SmLNCA179054 positive_interaction Smp_122910.1
SmLNCA179057 positive_interaction Smp_122910.1
SmLNCA179060 positive_interaction Smp_122910.1
SmLNCS178941 positive_interaction Smp_122910.1
SmLINC179245 positive_interaction Smp_122910.1
SmLNCA179078 positive_interaction Smp_122910.1
SmLNCA179077 positive_interaction Smp_122910.1
SmLNCS178942 positive_interaction Smp_122910.1
SmLINC180904 positive_interaction Smp_122910.1
SmLINC180908 positive_interaction Smp_122910.1
SmLINC180905 positive_interaction Smp_122910.1
SmLINC179265 positive_interaction Smp_122910.1
SmLINC180913 positive_interaction Smp_122910.1
SmLINC179270 positive_interaction Smp_122910.1
SmLINC180918 positive_interaction Smp_122910.1
SmLNCA179093 positive_interaction Smp_122910.1
SmLINC180919 positive_interaction Smp_122910.1
SmLINC180920 positive_interaction Smp_122910.1
SmLINC180923 positive_interaction Smp_122910.1
SmLINC180924 positive_interaction Smp_122910.1
SmLINC179286 positive_interaction Smp_122910.1
SmLINC179290 positive_interaction Smp_122910.1
SmLINC180936 positive_interaction Smp_122910.1
SmLINC180945 positive_interaction Smp_122910.1
SmLINC180942 positive_interaction Smp_122910.1
SmLINC179298 positive_interaction Smp_122910.1
SmLINC179300 positive_interaction Smp_122910.1
SmLINC179303 positive_interaction Smp_122910.1
SmLINC180950 positive_interaction Smp_122910.1
SmLINC179314 positive_interaction Smp_122910.1
SmLINC179321 positive_interaction Smp_122910.1
SmLINC180968 positive_interaction Smp_122910.1
SmLINC180967 positive_interaction Smp_122910.1
SmLNCA179116 positive_interaction Smp_122910.1
SmLNCA179114 positive_interaction Smp_122910.1
SmLNCA179130 positive_interaction Smp_122910.1
SmLNCA179121 positive_interaction Smp_122910.1
SmLINC182028 positive_interaction Smp_122910.1
SmLINC182029 positive_interaction Smp_122910.1
SmLINC180976 positive_interaction Smp_122910.1
SmLINC182038 positive_interaction Smp_122910.1
SmLINC179343 positive_interaction Smp_122910.1
SmLINC179339 positive_interaction Smp_122910.1
SmLINC179346 positive_interaction Smp_122910.1
SmLINC179370 positive_interaction Smp_122910.1
SmLINC181033 positive_interaction Smp_122910.1
SmLINC179378 positive_interaction Smp_122910.1
SmLNCA179148 positive_interaction Smp_122910.1
SmLNCA179146 positive_interaction Smp_122910.1
SmLNCS178972 positive_interaction Smp_122910.1
SmLNCA179159 positive_interaction Smp_122910.1
SmLINC181036 positive_interaction Smp_122910.1
SmLNCA179163 positive_interaction Smp_122910.1
SmLINC181093 positive_interaction Smp_122910.1
SmLINC179416 positive_interaction Smp_122910.1
SmLINC179434 positive_interaction Smp_122910.1
SmLINC181085 positive_interaction Smp_122910.1
SmLINC181086 positive_interaction Smp_122910.1
SmLNCS178977 positive_interaction Smp_122910.1
SmLNCA179168 positive_interaction Smp_122910.1
SmLINC179440 positive_interaction Smp_122910.1
SmLNCA179173 positive_interaction Smp_122910.1
SmLNCA179179 positive_interaction Smp_122910.1
SmLNCA179181 positive_interaction Smp_122910.1
SmLNCA179183 positive_interaction Smp_122910.1
SmLINC181107 positive_interaction Smp_122910.1
SmLINC181108 positive_interaction Smp_122910.1
SmLNCA179196 positive_interaction Smp_122910.1
SmLINC179477 positive_interaction Smp_122910.1
SmLNCS178981 positive_interaction Smp_122910.1
SmLINC181155 positive_interaction Smp_122910.1
SmLNCS178992 positive_interaction Smp_122910.1
SmLINC181150 positive_interaction Smp_122910.1
SmLNCS178995 positive_interaction Smp_122910.1
SmLINC181154 positive_interaction Smp_122910.1
SmLNCA179219 positive_interaction Smp_122910.1
SmLINC181164 positive_interaction Smp_122910.1
SmLNCA179217 positive_interaction Smp_122910.1
SmLINC181198 positive_interaction Smp_122910.1
SmLNCS179003 positive_interaction Smp_122910.1
SmLINC179558 positive_interaction Smp_122910.1
SmLINC179563 positive_interaction Smp_122910.1
SmLINC181204 positive_interaction Smp_122910.1
SmLNCA179233 positive_interaction Smp_122910.1
SmLINC179560 positive_interaction Smp_122910.1
SmLINC181206 positive_interaction Smp_122910.1
SmLINC181207 positive_interaction Smp_122910.1
SmLNCA179237 positive_interaction Smp_122910.1
SmLINC179577 positive_interaction Smp_122910.1
SmLNCA179251 positive_interaction Smp_122910.1
SmLNCA179255 positive_interaction Smp_122910.1
SmLNCA179260 positive_interaction Smp_122910.1
SmLINC181230 positive_interaction Smp_122910.1
SmLNCA179262 positive_interaction Smp_122910.1
SmLINC179587 positive_interaction Smp_122910.1
SmLINC179588 positive_interaction Smp_122910.1
SmLNCA179263 positive_interaction Smp_122910.1
SmLINC179592 positive_interaction Smp_122910.1
SmLNCA179272 positive_interaction Smp_122910.1
SmLINC181240 positive_interaction Smp_122910.1
SmLNCA179273 positive_interaction Smp_122910.1
SmLNCA179276 positive_interaction Smp_122910.1
SmLNCA179277 positive_interaction Smp_122910.1
SmLNCA179279 positive_interaction Smp_122910.1
SmLINC179614 positive_interaction Smp_122910.1
SmLNCA179286 positive_interaction Smp_122910.1
SmLINC179617 positive_interaction Smp_122910.1
SmLINC179618 positive_interaction Smp_122910.1
SmLINC179623 positive_interaction Smp_122910.1
SmLINC179631 positive_interaction Smp_122910.1
SmLINC181282 positive_interaction Smp_122910.1
SmLNCA179295 positive_interaction Smp_122910.1
SmLINC179636 positive_interaction Smp_122910.1
SmLINC179651 positive_interaction Smp_122910.1
SmLNCA179301 positive_interaction Smp_122910.1
SmLINC181287 positive_interaction Smp_122910.1
SmLINC179661 positive_interaction Smp_122910.1
SmLNCS179027 positive_interaction Smp_122910.1
SmLINC181297 positive_interaction Smp_122910.1
SmLNCA179308 positive_interaction Smp_122910.1
SmLNCS179028 positive_interaction Smp_122910.1
SmLINC181308 positive_interaction Smp_122910.1
SmLNCA179316 positive_interaction Smp_122910.1
SmLNCA179325 positive_interaction Smp_122910.1
SmLINC179691 positive_interaction Smp_122910.1
SmLINC179692 positive_interaction Smp_122910.1
SmLNCA179329 positive_interaction Smp_122910.1
SmLINC179693 positive_interaction Smp_122910.1
SmLINC182101 positive_interaction Smp_122910.1
SmLINC179712 positive_interaction Smp_122910.1
SmLINC182130 positive_interaction Smp_122910.1
SmLINC179729 positive_interaction Smp_122910.1
SmLINC179730 positive_interaction Smp_122910.1
SmLINC181350 positive_interaction Smp_122910.1
SmLINC179750 positive_interaction Smp_122910.1
SmLINC179759 positive_interaction Smp_122910.1
SmLINC179769 positive_interaction Smp_122910.1
SmLNCS179043 positive_interaction Smp_122910.1
SmLINC181363 positive_interaction Smp_122910.1
SmLNCA179349 positive_interaction Smp_122910.1
SmLINC179765 positive_interaction Smp_122910.1
SmLNCS179048 positive_interaction Smp_122910.1
SmLINC181366 positive_interaction Smp_122910.1
SmLNCS179055 positive_interaction Smp_122910.1
SmLNCA179352 positive_interaction Smp_122910.1
SmLNCS179058 positive_interaction Smp_122910.1
SmLNCA179355 positive_interaction Smp_122910.1
SmLINC181401 positive_interaction Smp_122910.1
SmLNCA179356 positive_interaction Smp_122910.1
SmLINC179814 positive_interaction Smp_122910.1
SmLINC179829 positive_interaction Smp_122910.1
SmLINC179832 positive_interaction Smp_122910.1
SmLINC179863 positive_interaction Smp_122910.1
SmLINC179839 positive_interaction Smp_122910.1
SmLNCS179066 positive_interaction Smp_122910.1
SmLINC181416 positive_interaction Smp_122910.1
SmLNCA179373 positive_interaction Smp_122910.1
SmLINC179853 positive_interaction Smp_122910.1
SmLINC179845 positive_interaction Smp_122910.1
SmLINC179856 positive_interaction Smp_122910.1
SmLNCS179068 positive_interaction Smp_122910.1
SmLNCS179069 positive_interaction Smp_122910.1
SmLINC179884 positive_interaction Smp_122910.1
SmLINC179902 positive_interaction Smp_122910.1
SmLINC181431 positive_interaction Smp_122910.1
SmLNCS179073 positive_interaction Smp_122910.1
SmLINC181451 positive_interaction Smp_122910.1
SmLINC181436 positive_interaction Smp_122910.1
SmLINC181449 positive_interaction Smp_122910.1
SmLINC179901 positive_interaction Smp_122910.1
SmLINC179893 positive_interaction Smp_122910.1
SmLNCA179405 positive_interaction Smp_122910.1
SmLNCS179074 positive_interaction Smp_122910.1
SmLNCA179411 positive_interaction Smp_122910.1
SmLNCA179412 positive_interaction Smp_122910.1
SmLNCA179423 positive_interaction Smp_122910.1
SmLINC179923 positive_interaction Smp_122910.1
SmLINC179931 positive_interaction Smp_122910.1
SmLINC181482 positive_interaction Smp_122910.1
SmLNCS179077 positive_interaction Smp_122910.1
SmLNCA179433 positive_interaction Smp_122910.1
SmLINC179938 positive_interaction Smp_122910.1
SmLINC179939 positive_interaction Smp_122910.1
SmLINC179960 positive_interaction Smp_122910.1
SmLINC179962 positive_interaction Smp_122910.1
SmLNCA179436 positive_interaction Smp_122910.1
SmLINC179958 positive_interaction Smp_122910.1
SmLINC181500 positive_interaction Smp_122910.1
SmLINC181497 positive_interaction Smp_122910.1
SmLINC181499 positive_interaction Smp_122910.1
SmLINC179975 positive_interaction Smp_122910.1
SmLNCA179444 positive_interaction Smp_122910.1
SmLINC181512 positive_interaction Smp_122910.1
SmLNCA179447 positive_interaction Smp_122910.1
SmLINC181518 positive_interaction Smp_122910.1
SmLNCA179451 positive_interaction Smp_122910.1
SmLINC181519 positive_interaction Smp_122910.1
SmLINC180004 positive_interaction Smp_122910.1
SmLINC181529 positive_interaction Smp_122910.1
SmLINC180006 positive_interaction Smp_122910.1
SmLINC181531 positive_interaction Smp_122910.1
SmLNCA179453 positive_interaction Smp_122910.1
SmLNCS179089 positive_interaction Smp_122910.1
SmLNCA179459 positive_interaction Smp_122910.1
SmLNCS179092 positive_interaction Smp_122910.1
SmLINC180038 positive_interaction Smp_122910.1
SmLNCA179486 positive_interaction Smp_122910.1
SmLINC180045 positive_interaction Smp_122910.1
SmLNCA179490 positive_interaction Smp_122910.1
SmLNCA179494 positive_interaction Smp_122910.1
SmLINC181557 positive_interaction Smp_122910.1
SmLNCS179099 positive_interaction Smp_122910.1
SmLINC180054 positive_interaction Smp_122910.1
SmLINC181565 positive_interaction Smp_122910.1
SmLNCA179508 positive_interaction Smp_122910.1
SmLINC181568 positive_interaction Smp_122910.1
SmLNCA179515 positive_interaction Smp_122910.1
SmLNCS179103 positive_interaction Smp_122910.1
SmLNCS179104 positive_interaction Smp_122910.1
SmLNCS179110 positive_interaction Smp_122910.1
SmLINC181574 positive_interaction Smp_122910.1
SmLINC180074 positive_interaction Smp_122910.1
SmLINC181579 positive_interaction Smp_122910.1
SmLINC181581 positive_interaction Smp_122910.1
SmLINC181585 positive_interaction Smp_122910.1
SmLNCA179532 positive_interaction Smp_122910.1
SmLNCA179536 positive_interaction Smp_122910.1
SmLNCA179535 positive_interaction Smp_122910.1
SmLNCA179537 positive_interaction Smp_122910.1
SmLNCA179550 positive_interaction Smp_122910.1
SmLINC180096 positive_interaction Smp_122910.1
SmLINC181595 positive_interaction Smp_122910.1
SmLINC180100 positive_interaction Smp_122910.1
SmLINC180098 positive_interaction Smp_122910.1
SmLINC181600 positive_interaction Smp_122910.1
SmLINC180102 positive_interaction Smp_122910.1
SmLNCA179562 positive_interaction Smp_122910.1
SmLINC181607 positive_interaction Smp_122910.1
SmLINC181610 positive_interaction Smp_122910.1
SmLINC181611 positive_interaction Smp_122910.1
SmLINC180108 positive_interaction Smp_122910.1
SmLINC180115 positive_interaction Smp_122910.1
SmLINC180111 positive_interaction Smp_122910.1
SmLNCS179129 positive_interaction Smp_122910.1
SmLNCS179130 positive_interaction Smp_122910.1
SmLINC181627 positive_interaction Smp_122910.1
SmLINC180124 positive_interaction Smp_122910.1
SmLINC180127 positive_interaction Smp_122910.1
SmLINC181625 positive_interaction Smp_122910.1
SmLINC181642 positive_interaction Smp_122910.1
SmLNCA179582 positive_interaction Smp_122910.1
SmLNCA179583 positive_interaction Smp_122910.1
SmLINC181645 positive_interaction Smp_122910.1
SmLINC180141 positive_interaction Smp_122910.1
SmLNCA179601 positive_interaction Smp_122910.1
SmLINC180159 positive_interaction Smp_122910.1
SmLNCA179617 positive_interaction Smp_122910.1
SmLNCS179135 positive_interaction Smp_122910.1
SmLNCA179622 positive_interaction Smp_122910.1
SmLNCS179138 positive_interaction Smp_122910.1
SmLINC181696 positive_interaction Smp_122910.1
SmLINC181694 positive_interaction Smp_122910.1
SmLINC182182 positive_interaction Smp_122910.1
SmLINC182176 positive_interaction Smp_122910.1
SmLINC182186 positive_interaction Smp_122910.1
SmLINC182183 positive_interaction Smp_122910.1
SmLINC180213 positive_interaction Smp_122910.1
SmLINC181305 positive_interaction Smp_060940.1
SmLINC179919 positive_interaction Smp_044850.1
SmLINC181673 positive_interaction Smp_044850.1
SmLINC180362 positive_interaction Smp_044850.1
SmLINC178852 positive_interaction Smp_044850.1
SmLINC178930 positive_interaction Smp_044850.1
SmLNCA178864 positive_interaction Smp_044850.1
SmLINC180678 positive_interaction Smp_044850.1
SmLINC179151 positive_interaction Smp_044850.1
SmLINC180852 positive_interaction Smp_044850.1
SmLINC180855 positive_interaction Smp_044850.1
SmLINC180878 positive_interaction Smp_044850.1
SmLNCS178931 positive_interaction Smp_044850.1
SmLINC180885 positive_interaction Smp_044850.1
SmLINC179300 positive_interaction Smp_044850.1
SmLINC181193 positive_interaction Smp_044850.1
SmLNCA179263 positive_interaction Smp_044850.1
SmLINC181259 positive_interaction Smp_044850.1
SmLNCS179048 positive_interaction Smp_044850.1
SmLINC179811 positive_interaction Smp_044850.1
SmLINC180054 positive_interaction Smp_044850.1
SmLNCA179508 positive_interaction Smp_044850.1
SmLINC180096 positive_interaction Smp_044850.1
SmLINC181600 positive_interaction Smp_044850.1
SmLINC181625 positive_interaction Smp_044850.1
SmLINC182186 positive_interaction Smp_044850.1
SmLNCA179372 positive_interaction Smp_140700.1
SmLINC179312 positive_interaction Smp_140700.1
SmLINC179505 positive_interaction Smp_140700.1
SmLINC179514 positive_interaction Smp_140700.1
SmLNCS179181 positive_interaction Smp_140700.1
SmLNCA179726 positive_interaction Smp_140700.1
SmLINC180347 positive_interaction Smp_140700.1
SmLNCA179765 positive_interaction Smp_140700.1
SmLINC182197 positive_interaction Smp_140700.1
SmLINC182206 positive_interaction Smp_140700.1
SmLINC180463 positive_interaction Smp_140700.1
SmLNCA179805 positive_interaction Smp_140700.1
SmLINC181950 positive_interaction Smp_140700.1
SmLINC180504 positive_interaction Smp_140700.1
SmLINC180509 positive_interaction Smp_140700.1
SmLINC180497 positive_interaction Smp_140700.1
SmLINC180503 positive_interaction Smp_140700.1
SmLINC180514 positive_interaction Smp_140700.1
SmLINC180506 positive_interaction Smp_140700.1
SmLINC180508 positive_interaction Smp_140700.1
SmLINC180505 positive_interaction Smp_140700.1
SmLNCA178782 positive_interaction Smp_140700.1
SmLNCA178860 positive_interaction Smp_140700.1
SmLINC180787 positive_interaction Smp_140700.1
SmLNCS178931 positive_interaction Smp_140700.1
SmLINC179236 positive_interaction Smp_140700.1
SmLINC179255 positive_interaction Smp_140700.1
SmLINC180917 positive_interaction Smp_140700.1
SmLNCA179105 positive_interaction Smp_140700.1
SmLINC179403 positive_interaction Smp_140700.1
SmLINC182097 positive_interaction Smp_140700.1
SmLNCA179288 positive_interaction Smp_140700.1
SmLINC179655 positive_interaction Smp_140700.1
SmLINC181324 positive_interaction Smp_140700.1
SmLINC179700 positive_interaction Smp_140700.1
SmLINC182107 positive_interaction Smp_140700.1
SmLINC179731 positive_interaction Smp_140700.1
SmLINC181374 positive_interaction Smp_140700.1
SmLINC179811 positive_interaction Smp_140700.1
SmLNCS179071 positive_interaction Smp_140700.1
SmLINC179949 positive_interaction Smp_140700.1
SmLINC181504 positive_interaction Smp_140700.1
SmLNCA179442 positive_interaction Smp_140700.1
SmLNCA179759 positive_interaction Smp_311770.1
SmLNCA179749 positive_interaction Smp_311770.1
SmLINC180457 positive_interaction Smp_311770.1
SmLINC180792 positive_interaction Smp_311770.1
SmLNCS178880 positive_interaction Smp_311770.1
SmLNCA179074 positive_interaction Smp_311770.1
SmLNCA179090 positive_interaction Smp_311770.1
SmLNCA179169 positive_interaction Smp_311770.1
SmLINC181097 positive_interaction Smp_311770.1
SmLINC181102 positive_interaction Smp_311770.1
SmLINC181219 positive_interaction Smp_311770.1
SmLINC181421 positive_interaction Smp_311770.1
SmLINC179849 positive_interaction Smp_311770.1
SmLINC181426 positive_interaction Smp_311770.1
SmLINC179621 positive_interaction Smp_311770.1
SmLINC179647 positive_interaction Smp_311770.1
SmLNCA179302 positive_interaction Smp_311770.1
SmLINC179763 positive_interaction Smp_311770.1
SmLNCS179075 positive_interaction Smp_311770.1
SmLINC181597 positive_interaction Smp_311770.1
SmLINC181675 positive_interaction Smp_311770.1
SmLNCA179642 positive_interaction Smp_311770.1
SmLNCA179651 positive_interaction Smp_311770.1
SmLINC180239 positive_interaction Smp_311770.1
SmLINC181731 positive_interaction Smp_311770.1
SmLINC180249 positive_interaction Smp_311770.1
SmLNCA179660 positive_interaction Smp_311770.1
SmLNCS179177 positive_interaction Smp_311770.1
SmLNCS179184 positive_interaction Smp_311770.1
SmLNCS179185 positive_interaction Smp_311770.1
SmLNCA179685 positive_interaction Smp_311770.1
SmLNCS179188 positive_interaction Smp_311770.1
SmLINC181766 positive_interaction Smp_311770.1
SmLINC180285 positive_interaction Smp_311770.1
SmLNCS179189 positive_interaction Smp_311770.1
SmLINC180312 positive_interaction Smp_311770.1
SmLINC180333 positive_interaction Smp_311770.1
SmLINC180350 positive_interaction Smp_311770.1
SmLNCA179745 positive_interaction Smp_311770.1
SmLNCA179748 positive_interaction Smp_311770.1
SmLNCA179754 positive_interaction Smp_311770.1
SmLINC180364 positive_interaction Smp_311770.1
SmLNCA179763 positive_interaction Smp_311770.1
SmLINC180387 positive_interaction Smp_311770.1
SmLNCA179778 positive_interaction Smp_311770.1
SmLINC181883 positive_interaction Smp_311770.1
SmLINC181898 positive_interaction Smp_311770.1
SmLINC180436 positive_interaction Smp_311770.1
SmLINC180444 positive_interaction Smp_311770.1
SmLINC181913 positive_interaction Smp_311770.1
SmLINC180455 positive_interaction Smp_311770.1
SmLNCS178913 positive_interaction Smp_311770.1
SmLINC180465 positive_interaction Smp_311770.1
SmLINC181933 positive_interaction Smp_311770.1
SmLINC181938 positive_interaction Smp_311770.1
SmLINC181942 positive_interaction Smp_311770.1
SmLNCA179807 positive_interaction Smp_311770.1
SmLINC181947 positive_interaction Smp_311770.1
SmLINC180500 positive_interaction Smp_311770.1
SmLINC181949 positive_interaction Smp_311770.1
SmLNCA179830 positive_interaction Smp_311770.1
SmLNCS178815 positive_interaction Smp_311770.1
SmLNCA178786 positive_interaction Smp_311770.1
SmLINC180585 positive_interaction Smp_311770.1
SmLINC178875 positive_interaction Smp_311770.1
SmLINC178903 positive_interaction Smp_311770.1
SmLINC178924 positive_interaction Smp_311770.1
SmLINC181974 positive_interaction Smp_311770.1
SmLINC178950 positive_interaction Smp_311770.1
SmLNCA178865 positive_interaction Smp_311770.1
SmLINC178965 positive_interaction Smp_311770.1
SmLINC178951 positive_interaction Smp_311770.1
SmLNCS178860 positive_interaction Smp_311770.1
SmLNCA178875 positive_interaction Smp_311770.1
SmLNCA178891 positive_interaction Smp_311770.1
SmLINC181980 positive_interaction Smp_311770.1
SmLINC179004 positive_interaction Smp_311770.1
SmLNCA178897 positive_interaction Smp_311770.1
SmLINC178993 positive_interaction Smp_311770.1
SmLINC179019 positive_interaction Smp_311770.1
SmLINC179038 positive_interaction Smp_311770.1
SmLINC179051 positive_interaction Smp_311770.1
SmLINC179064 positive_interaction Smp_311770.1
SmLNCA178949 positive_interaction Smp_311770.1
SmLINC179071 positive_interaction Smp_311770.1
SmLNCA178970 positive_interaction Smp_311770.1
SmLINC179117 positive_interaction Smp_311770.1
SmLINC180803 positive_interaction Smp_311770.1
SmLNCS178910 positive_interaction Smp_311770.1
SmLINC179161 positive_interaction Smp_311770.1
SmLINC179155 positive_interaction Smp_311770.1
SmLINC179179 positive_interaction Smp_311770.1
SmLINC182011 positive_interaction Smp_311770.1
SmLINC179174 positive_interaction Smp_311770.1
SmLINC179187 positive_interaction Smp_311770.1
SmLNCS178920 positive_interaction Smp_311770.1
SmLNCA179026 positive_interaction Smp_311770.1
SmLINC180873 positive_interaction Smp_311770.1
SmLNCA179042 positive_interaction Smp_311770.1
SmLINC179222 positive_interaction Smp_311770.1
SmLNCA179051 positive_interaction Smp_311770.1
SmLINC179247 positive_interaction Smp_311770.1
SmLINC179245 positive_interaction Smp_311770.1
SmLNCA179079 positive_interaction Smp_311770.1
SmLNCA179077 positive_interaction Smp_311770.1
SmLINC180904 positive_interaction Smp_311770.1
SmLINC180913 positive_interaction Smp_311770.1
SmLINC180920 positive_interaction Smp_311770.1
SmLINC180942 positive_interaction Smp_311770.1
SmLINC179321 positive_interaction Smp_311770.1
SmLNCA179121 positive_interaction Smp_311770.1
SmLINC182029 positive_interaction Smp_311770.1
SmLINC179337 positive_interaction Smp_311770.1
SmLINC181033 positive_interaction Smp_311770.1
SmLNCA179148 positive_interaction Smp_311770.1
SmLINC181093 positive_interaction Smp_311770.1
SmLINC179440 positive_interaction Smp_311770.1
SmLNCA179183 positive_interaction Smp_311770.1
SmLNCA179188 positive_interaction Smp_311770.1
SmLINC179477 positive_interaction Smp_311770.1
SmLNCA179198 positive_interaction Smp_311770.1
SmLINC182085 positive_interaction Smp_311770.1
SmLNCS178992 positive_interaction Smp_311770.1
SmLINC181150 positive_interaction Smp_311770.1
SmLINC181154 positive_interaction Smp_311770.1
SmLNCA179219 positive_interaction Smp_311770.1
SmLINC181164 positive_interaction Smp_311770.1
SmLNCA179217 positive_interaction Smp_311770.1
SmLINC181204 positive_interaction Smp_311770.1
SmLINC181206 positive_interaction Smp_311770.1
SmLINC181214 positive_interaction Smp_311770.1
SmLINC181240 positive_interaction Smp_311770.1
SmLNCA179273 positive_interaction Smp_311770.1
SmLNCA179277 positive_interaction Smp_311770.1
SmLINC179614 positive_interaction Smp_311770.1
SmLINC179617 positive_interaction Smp_311770.1
SmLINC179619 positive_interaction Smp_311770.1
SmLINC179623 positive_interaction Smp_311770.1
SmLINC179635 positive_interaction Smp_311770.1
SmLINC181281 positive_interaction Smp_311770.1
SmLINC181285 positive_interaction Smp_311770.1
SmLINC179661 positive_interaction Smp_311770.1
SmLNCA179310 positive_interaction Smp_311770.1
SmLNCA179308 positive_interaction Smp_311770.1
SmLNCS179028 positive_interaction Smp_311770.1
SmLNCA179327 positive_interaction Smp_311770.1
SmLNCA179316 positive_interaction Smp_311770.1
SmLINC179691 positive_interaction Smp_311770.1
SmLINC179694 positive_interaction Smp_311770.1
SmLINC179730 positive_interaction Smp_311770.1
SmLINC181350 positive_interaction Smp_311770.1
SmLINC181366 positive_interaction Smp_311770.1
SmLNCS179055 positive_interaction Smp_311770.1
SmLINC179783 positive_interaction Smp_311770.1
SmLINC182159 positive_interaction Smp_311770.1
SmLNCA179355 positive_interaction Smp_311770.1
SmLINC179806 positive_interaction Smp_311770.1
SmLINC181402 positive_interaction Smp_311770.1
SmLINC179826 positive_interaction Smp_311770.1
SmLNCS179066 positive_interaction Smp_311770.1
SmLNCA179376 positive_interaction Smp_311770.1
SmLINC181427 positive_interaction Smp_311770.1
SmLINC179856 positive_interaction Smp_311770.1
SmLNCS179068 positive_interaction Smp_311770.1
SmLINC179875 positive_interaction Smp_311770.1
SmLINC179871 positive_interaction Smp_311770.1
SmLINC181431 positive_interaction Smp_311770.1
SmLNCS179073 positive_interaction Smp_311770.1
SmLINC181451 positive_interaction Smp_311770.1
SmLINC179901 positive_interaction Smp_311770.1
SmLNCA179411 positive_interaction Smp_311770.1
SmLINC179920 positive_interaction Smp_311770.1
SmLINC179931 positive_interaction Smp_311770.1
SmLNCA179434 positive_interaction Smp_311770.1
SmLINC181482 positive_interaction Smp_311770.1
SmLINC179960 positive_interaction Smp_311770.1
SmLINC181495 positive_interaction Smp_311770.1
SmLNCA179439 positive_interaction Smp_311770.1
SmLINC179973 positive_interaction Smp_311770.1
SmLNCA179451 positive_interaction Smp_311770.1
SmLINC181531 positive_interaction Smp_311770.1
SmLNCA179459 positive_interaction Smp_311770.1
SmLINC180038 positive_interaction Smp_311770.1
SmLINC181557 positive_interaction Smp_311770.1
SmLINC180050 positive_interaction Smp_311770.1
SmLNCS179099 positive_interaction Smp_311770.1
SmLINC180061 positive_interaction Smp_311770.1
SmLNCA179515 positive_interaction Smp_311770.1
SmLINC180074 positive_interaction Smp_311770.1
SmLINC180082 positive_interaction Smp_311770.1
SmLINC180083 positive_interaction Smp_311770.1
SmLNCA179545 positive_interaction Smp_311770.1
SmLNCA179548 positive_interaction Smp_311770.1
SmLNCA179550 positive_interaction Smp_311770.1
SmLNCA179557 positive_interaction Smp_311770.1
SmLINC181610 positive_interaction Smp_311770.1
SmLINC181611 positive_interaction Smp_311770.1
SmLINC181638 positive_interaction Smp_311770.1
SmLINC181642 positive_interaction Smp_311770.1
SmLINC181667 positive_interaction Smp_311770.1
SmLINC181692 positive_interaction Smp_311770.1
SmLINC179441 positive_interaction Smp_062260.1
SmLINC179312 positive_interaction Smp_328600.2
SmLNCS179065 positive_interaction Smp_328600.2
SmLNCS179052 positive_interaction Smp_328600.2
SmLINC181689 positive_interaction Smp_328600.2
SmLINC181695 positive_interaction Smp_328600.2
SmLINC180273 positive_interaction Smp_328600.2
SmLNCA179684 positive_interaction Smp_328600.2
SmLINC180282 positive_interaction Smp_328600.2
SmLINC180292 positive_interaction Smp_328600.2
SmLINC180311 positive_interaction Smp_328600.2
SmLNCS179198 positive_interaction Smp_328600.2
SmLINC180363 positive_interaction Smp_328600.2
SmLNCA179765 positive_interaction Smp_328600.2
SmLINC182197 positive_interaction Smp_328600.2
SmLINC182207 positive_interaction Smp_328600.2
SmLINC181922 positive_interaction Smp_328600.2
SmLINC181950 positive_interaction Smp_328600.2
SmLINC180512 positive_interaction Smp_328600.2
SmLINC180537 positive_interaction Smp_328600.2
SmLINC180618 positive_interaction Smp_328600.2
SmLINC178930 positive_interaction Smp_328600.2
SmLINC180691 positive_interaction Smp_328600.2
SmLINC178982 positive_interaction Smp_328600.2
SmLINC179032 positive_interaction Smp_328600.2
SmLNCA178937 positive_interaction Smp_328600.2
SmLNCA178947 positive_interaction Smp_328600.2
SmLINC180787 positive_interaction Smp_328600.2
SmLINC180856 positive_interaction Smp_328600.2
SmLINC180885 positive_interaction Smp_328600.2
SmLINC179265 positive_interaction Smp_328600.2
SmLINC180918 positive_interaction Smp_328600.2
SmLNCA179105 positive_interaction Smp_328600.2
SmLINC179425 positive_interaction Smp_328600.2
SmLINC181108 positive_interaction Smp_328600.2
SmLNCS178981 positive_interaction Smp_328600.2
SmLINC179513 positive_interaction Smp_328600.2
SmLNCS179001 positive_interaction Smp_328600.2
SmLINC179550 positive_interaction Smp_328600.2
SmLINC179595 positive_interaction Smp_328600.2
SmLINC179605 positive_interaction Smp_328600.2
SmLINC181324 positive_interaction Smp_328600.2
SmLINC179689 positive_interaction Smp_328600.2
SmLINC181327 positive_interaction Smp_328600.2
SmLINC179693 positive_interaction Smp_328600.2
SmLINC179732 positive_interaction Smp_328600.2
SmLNCS179048 positive_interaction Smp_328600.2
SmLNCS179053 positive_interaction Smp_328600.2
SmLINC181401 positive_interaction Smp_328600.2
SmLINC179863 positive_interaction Smp_328600.2
SmLINC181416 positive_interaction Smp_328600.2
SmLINC179848 positive_interaction Smp_328600.2
SmLINC181436 positive_interaction Smp_328600.2
SmLINC181500 positive_interaction Smp_328600.2
SmLINC181504 positive_interaction Smp_328600.2
SmLINC179975 positive_interaction Smp_328600.2
SmLNCA179442 positive_interaction Smp_328600.2
SmLINC179998 positive_interaction Smp_328600.2
SmLNCA179508 positive_interaction Smp_328600.2
SmLINC180103 positive_interaction Smp_328600.2
SmLNCA179814 positive_interaction Smp_333950.1
SmLNCA178828 positive_interaction Smp_333950.1
SmLNCA179090 positive_interaction Smp_333950.1
SmLINC180985 positive_interaction Smp_333950.1
SmLNCS179065 positive_interaction Smp_333950.1
SmLNCS179030 positive_interaction Smp_333950.1
SmLINC179919 positive_interaction Smp_333950.1
SmLINC181673 positive_interaction Smp_333950.1
SmLINC180225 positive_interaction Smp_333950.1
SmLINC180246 positive_interaction Smp_333950.1
SmLINC181744 positive_interaction Smp_333950.1
SmLINC181743 positive_interaction Smp_333950.1
SmLNCA179671 positive_interaction Smp_333950.1
SmLNCA179676 positive_interaction Smp_333950.1
SmLINC180282 positive_interaction Smp_333950.1
SmLNCA179698 positive_interaction Smp_333950.1
SmLINC181773 positive_interaction Smp_333950.1
SmLINC180308 positive_interaction Smp_333950.1
SmLINC180312 positive_interaction Smp_333950.1
SmLINC181788 positive_interaction Smp_333950.1
SmLNCS179201 positive_interaction Smp_333950.1
SmLNCA179745 positive_interaction Smp_333950.1
SmLNCS179206 positive_interaction Smp_333950.1
SmLNCA179757 positive_interaction Smp_333950.1
SmLINC180362 positive_interaction Smp_333950.1
SmLNCA179761 positive_interaction Smp_333950.1
SmLNCA179762 positive_interaction Smp_333950.1
SmLNCS179211 positive_interaction Smp_333950.1
SmLNCA179773 positive_interaction Smp_333950.1
SmLINC180395 positive_interaction Smp_333950.1
SmLINC181883 positive_interaction Smp_333950.1
SmLINC180456 positive_interaction Smp_333950.1
SmLNCA179794 positive_interaction Smp_333950.1
SmLINC180479 positive_interaction Smp_333950.1
SmLNCS178810 positive_interaction Smp_333950.1
SmLINC180542 positive_interaction Smp_333950.1
SmLINC180543 positive_interaction Smp_333950.1
SmLINC180558 positive_interaction Smp_333950.1
SmLNCA178805 positive_interaction Smp_333950.1
SmLINC178833 positive_interaction Smp_333950.1
SmLINC178852 positive_interaction Smp_333950.1
SmLINC178910 positive_interaction Smp_333950.1
SmLINC178886 positive_interaction Smp_333950.1
SmLINC178887 positive_interaction Smp_333950.1
SmLINC178860 positive_interaction Smp_333950.1
SmLNCA178825 positive_interaction Smp_333950.1
SmLINC178881 positive_interaction Smp_333950.1
SmLNCA178827 positive_interaction Smp_333950.1
SmLINC178934 positive_interaction Smp_333950.1
SmLINC178923 positive_interaction Smp_333950.1
SmLINC180646 positive_interaction Smp_333950.1
SmLINC178930 positive_interaction Smp_333950.1
SmLINC181974 positive_interaction Smp_333950.1
SmLNCA178864 positive_interaction Smp_333950.1
SmLNCS178865 positive_interaction Smp_333950.1
SmLINC180678 positive_interaction Smp_333950.1
SmLINC181979 positive_interaction Smp_333950.1
SmLINC181980 positive_interaction Smp_333950.1
SmLINC180694 positive_interaction Smp_333950.1
SmLINC181992 positive_interaction Smp_333950.1
SmLINC178982 positive_interaction Smp_333950.1
SmLINC180703 positive_interaction Smp_333950.1
SmLINC178993 positive_interaction Smp_333950.1
SmLINC180741 positive_interaction Smp_333950.1
SmLNCA178922 positive_interaction Smp_333950.1
SmLINC179017 positive_interaction Smp_333950.1
SmLNCA178936 positive_interaction Smp_333950.1
SmLINC180749 positive_interaction Smp_333950.1
SmLNCA178957 positive_interaction Smp_333950.1
SmLINC179110 positive_interaction Smp_333950.1
SmLINC180807 positive_interaction Smp_333950.1
SmLNCS178910 positive_interaction Smp_333950.1
SmLNCA179000 positive_interaction Smp_333950.1
SmLINC180826 positive_interaction Smp_333950.1
SmLNCA179002 positive_interaction Smp_333950.1
SmLINC179168 positive_interaction Smp_333950.1
SmLINC179174 positive_interaction Smp_333950.1
SmLINC179200 positive_interaction Smp_333950.1
SmLINC180852 positive_interaction Smp_333950.1
SmLNCA179026 positive_interaction Smp_333950.1
SmLINC180855 positive_interaction Smp_333950.1
SmLINC180856 positive_interaction Smp_333950.1
SmLNCA179027 positive_interaction Smp_333950.1
SmLINC180878 positive_interaction Smp_333950.1
SmLINC180885 positive_interaction Smp_333950.1
SmLNCA179047 positive_interaction Smp_333950.1
SmLNCA179057 positive_interaction Smp_333950.1
SmLNCA179077 positive_interaction Smp_333950.1
SmLNCS178942 positive_interaction Smp_333950.1
SmLINC180905 positive_interaction Smp_333950.1
SmLINC179265 positive_interaction Smp_333950.1
SmLINC179286 positive_interaction Smp_333950.1
SmLINC180936 positive_interaction Smp_333950.1
SmLINC179300 positive_interaction Smp_333950.1
SmLINC180950 positive_interaction Smp_333950.1
SmLNCA179121 positive_interaction Smp_333950.1
SmLINC182028 positive_interaction Smp_333950.1
SmLINC179339 positive_interaction Smp_333950.1
SmLINC179346 positive_interaction Smp_333950.1
SmLNCA179159 positive_interaction Smp_333950.1
SmLNCS178977 positive_interaction Smp_333950.1
SmLNCA179168 positive_interaction Smp_333950.1
SmLNCA179173 positive_interaction Smp_333950.1
SmLNCA179179 positive_interaction Smp_333950.1
SmLNCA179196 positive_interaction Smp_333950.1
SmLNCS178981 positive_interaction Smp_333950.1
SmLINC181154 positive_interaction Smp_333950.1
SmLNCA179217 positive_interaction Smp_333950.1
SmLNCS179003 positive_interaction Smp_333950.1
SmLINC179560 positive_interaction Smp_333950.1
SmLNCA179263 positive_interaction Smp_333950.1
SmLINC179592 positive_interaction Smp_333950.1
SmLNCA179272 positive_interaction Smp_333950.1
SmLINC181240 positive_interaction Smp_333950.1
SmLNCA179279 positive_interaction Smp_333950.1
SmLINC179631 positive_interaction Smp_333950.1
SmLNCA179295 positive_interaction Smp_333950.1
SmLNCA179301 positive_interaction Smp_333950.1
SmLNCS179027 positive_interaction Smp_333950.1
SmLINC181297 positive_interaction Smp_333950.1
SmLINC179692 positive_interaction Smp_333950.1
SmLINC179693 positive_interaction Smp_333950.1
SmLINC182101 positive_interaction Smp_333950.1
SmLINC179712 positive_interaction Smp_333950.1
SmLINC179769 positive_interaction Smp_333950.1
SmLINC181363 positive_interaction Smp_333950.1
SmLNCS179048 positive_interaction Smp_333950.1
SmLNCA179356 positive_interaction Smp_333950.1
SmLINC179839 positive_interaction Smp_333950.1
SmLNCS179068 positive_interaction Smp_333950.1
SmLNCS179069 positive_interaction Smp_333950.1
SmLINC179884 positive_interaction Smp_333950.1
SmLINC179902 positive_interaction Smp_333950.1
SmLINC181449 positive_interaction Smp_333950.1
SmLNCA179412 positive_interaction Smp_333950.1
SmLINC181482 positive_interaction Smp_333950.1
SmLNCA179447 positive_interaction Smp_333950.1
SmLINC180004 positive_interaction Smp_333950.1
SmLNCS179089 positive_interaction Smp_333950.1
SmLNCS179092 positive_interaction Smp_333950.1
SmLNCA179486 positive_interaction Smp_333950.1
SmLNCS179099 positive_interaction Smp_333950.1
SmLINC180054 positive_interaction Smp_333950.1
SmLNCA179508 positive_interaction Smp_333950.1
SmLNCS179104 positive_interaction Smp_333950.1
SmLINC181581 positive_interaction Smp_333950.1
SmLNCA179535 positive_interaction Smp_333950.1
SmLINC180096 positive_interaction Smp_333950.1
SmLINC180100 positive_interaction Smp_333950.1
SmLINC181600 positive_interaction Smp_333950.1
SmLINC180102 positive_interaction Smp_333950.1
SmLNCA179562 positive_interaction Smp_333950.1
SmLINC181611 positive_interaction Smp_333950.1
SmLINC181627 positive_interaction Smp_333950.1
SmLINC180124 positive_interaction Smp_333950.1
SmLINC181625 positive_interaction Smp_333950.1
SmLINC180141 positive_interaction Smp_333950.1
SmLINC180159 positive_interaction Smp_333950.1
SmLNCS179138 positive_interaction Smp_333950.1
SmLINC182176 positive_interaction Smp_333950.1
SmLINC182186 positive_interaction Smp_333950.1
SmLINC182183 positive_interaction Smp_333950.1
SmLINC181553 positive_interaction Smp_212600.2
SmLNCA179814 positive_interaction Smp_212600.2
SmLNCA178828 positive_interaction Smp_212600.2
SmLINC180480 positive_interaction Smp_212600.2
SmLNCA178889 positive_interaction Smp_212600.2
SmLINC180792 positive_interaction Smp_212600.2
SmLNCS178880 positive_interaction Smp_212600.2
SmLINC180833 positive_interaction Smp_212600.2
SmLNCA179090 positive_interaction Smp_212600.2
SmLINC179354 positive_interaction Smp_212600.2
SmLINC180985 positive_interaction Smp_212600.2
SmLINC179377 positive_interaction Smp_212600.2
SmLNCA179169 positive_interaction Smp_212600.2
SmLINC181102 positive_interaction Smp_212600.2
SmLINC179523 positive_interaction Smp_212600.2
SmLNCA179282 positive_interaction Smp_212600.2
SmLINC179849 positive_interaction Smp_212600.2
SmLINC179621 positive_interaction Smp_212600.2
SmLNCA179302 positive_interaction Smp_212600.2
SmLNCS179030 positive_interaction Smp_212600.2
SmLINC181339 positive_interaction Smp_212600.2
SmLINC180117 positive_interaction Smp_212600.2
SmLINC181675 positive_interaction Smp_212600.2
SmLINC180225 positive_interaction Smp_212600.2
SmLINC180226 positive_interaction Smp_212600.2
SmLNCA179651 positive_interaction Smp_212600.2
SmLINC180239 positive_interaction Smp_212600.2
SmLINC181731 positive_interaction Smp_212600.2
SmLINC180246 positive_interaction Smp_212600.2
SmLINC180249 positive_interaction Smp_212600.2
SmLINC181744 positive_interaction Smp_212600.2
SmLNCA179666 positive_interaction Smp_212600.2
SmLNCA179674 positive_interaction Smp_212600.2
SmLNCA179671 positive_interaction Smp_212600.2
SmLNCA179676 positive_interaction Smp_212600.2
SmLNCA179685 positive_interaction Smp_212600.2
SmLNCS179188 positive_interaction Smp_212600.2
SmLINC181766 positive_interaction Smp_212600.2
SmLNCA179703 positive_interaction Smp_212600.2
SmLINC181773 positive_interaction Smp_212600.2
SmLNCA179707 positive_interaction Smp_212600.2
SmLINC180308 positive_interaction Smp_212600.2
SmLINC180312 positive_interaction Smp_212600.2
SmLINC181777 positive_interaction Smp_212600.2
SmLINC181788 positive_interaction Smp_212600.2
SmLNCA179717 positive_interaction Smp_212600.2
SmLINC181799 positive_interaction Smp_212600.2
SmLNCA179743 positive_interaction Smp_212600.2
SmLNCA179745 positive_interaction Smp_212600.2
SmLINC180356 positive_interaction Smp_212600.2
SmLNCA179748 positive_interaction Smp_212600.2
SmLNCA179754 positive_interaction Smp_212600.2
SmLNCA179757 positive_interaction Smp_212600.2
SmLNCA179761 positive_interaction Smp_212600.2
SmLNCA179762 positive_interaction Smp_212600.2
SmLINC181854 positive_interaction Smp_212600.2
SmLINC180395 positive_interaction Smp_212600.2
SmLINC181883 positive_interaction Smp_212600.2
SmLINC180433 positive_interaction Smp_212600.2
SmLINC180455 positive_interaction Smp_212600.2
SmLNCA179794 positive_interaction Smp_212600.2
SmLNCS178913 positive_interaction Smp_212600.2
SmLINC180465 positive_interaction Smp_212600.2
SmLINC181931 positive_interaction Smp_212600.2
SmLNCA179801 positive_interaction Smp_212600.2
SmLINC181933 positive_interaction Smp_212600.2
SmLINC180479 positive_interaction Smp_212600.2
SmLINC181947 positive_interaction Smp_212600.2
SmLINC180500 positive_interaction Smp_212600.2
SmLINC181949 positive_interaction Smp_212600.2
SmLNCA179815 positive_interaction Smp_212600.2
SmLNCS178810 positive_interaction Smp_212600.2
SmLNCS178815 positive_interaction Smp_212600.2
SmLINC180542 positive_interaction Smp_212600.2
SmLINC180543 positive_interaction Smp_212600.2
SmLNCA178778 positive_interaction Smp_212600.2
SmLINC180558 positive_interaction Smp_212600.2
SmLNCA178781 positive_interaction Smp_212600.2
SmLNCA178786 positive_interaction Smp_212600.2
SmLINC178833 positive_interaction Smp_212600.2
SmLINC180572 positive_interaction Smp_212600.2
SmLNCA178823 positive_interaction Smp_212600.2
SmLINC178861 positive_interaction Smp_212600.2
SmLINC180585 positive_interaction Smp_212600.2
SmLINC180640 positive_interaction Smp_212600.2
SmLINC180641 positive_interaction Smp_212600.2
SmLINC178886 positive_interaction Smp_212600.2
SmLINC178887 positive_interaction Smp_212600.2
SmLINC178860 positive_interaction Smp_212600.2
SmLNCA178825 positive_interaction Smp_212600.2
SmLINC178881 positive_interaction Smp_212600.2
SmLINC180597 positive_interaction Smp_212600.2
SmLNCA178827 positive_interaction Smp_212600.2
SmLINC178875 positive_interaction Smp_212600.2
SmLNCS178829 positive_interaction Smp_212600.2
SmLNCA178833 positive_interaction Smp_212600.2
SmLINC178934 positive_interaction Smp_212600.2
SmLINC178903 positive_interaction Smp_212600.2
SmLINC180630 positive_interaction Smp_212600.2
SmLINC178908 positive_interaction Smp_212600.2
SmLINC178924 positive_interaction Smp_212600.2
SmLINC178923 positive_interaction Smp_212600.2
SmLINC181970 positive_interaction Smp_212600.2
SmLNCA178862 positive_interaction Smp_212600.2
SmLINC178931 positive_interaction Smp_212600.2
SmLINC181974 positive_interaction Smp_212600.2
SmLINC178949 positive_interaction Smp_212600.2
SmLINC178951 positive_interaction Smp_212600.2
SmLNCA178864 positive_interaction Smp_212600.2
SmLINC180681 positive_interaction Smp_212600.2
SmLNCA178874 positive_interaction Smp_212600.2
SmLNCS178865 positive_interaction Smp_212600.2
SmLNCA178882 positive_interaction Smp_212600.2
SmLINC181980 positive_interaction Smp_212600.2
SmLINC180694 positive_interaction Smp_212600.2
SmLINC181992 positive_interaction Smp_212600.2
SmLINC181993 positive_interaction Smp_212600.2
SmLINC181999 positive_interaction Smp_212600.2
SmLINC179007 positive_interaction Smp_212600.2
SmLINC178980 positive_interaction Smp_212600.2
SmLINC178983 positive_interaction Smp_212600.2
SmLINC180703 positive_interaction Smp_212600.2
SmLNCA178896 positive_interaction Smp_212600.2
SmLINC178993 positive_interaction Smp_212600.2
SmLNCA178912 positive_interaction Smp_212600.2
SmLINC180741 positive_interaction Smp_212600.2
SmLNCA178922 positive_interaction Smp_212600.2
SmLINC179017 positive_interaction Smp_212600.2
SmLNCA178936 positive_interaction Smp_212600.2
SmLINC180749 positive_interaction Smp_212600.2
SmLINC179038 positive_interaction Smp_212600.2
SmLINC179064 positive_interaction Smp_212600.2
SmLNCA178949 positive_interaction Smp_212600.2
SmLINC179071 positive_interaction Smp_212600.2
SmLNCA178957 positive_interaction Smp_212600.2
SmLINC179117 positive_interaction Smp_212600.2
SmLINC180807 positive_interaction Smp_212600.2
SmLNCA178999 positive_interaction Smp_212600.2
SmLNCS178910 positive_interaction Smp_212600.2
SmLNCA179000 positive_interaction Smp_212600.2
SmLINC179137 positive_interaction Smp_212600.2
SmLINC180826 positive_interaction Smp_212600.2
SmLNCA179002 positive_interaction Smp_212600.2
SmLNCA179003 positive_interaction Smp_212600.2
SmLINC179155 positive_interaction Smp_212600.2
SmLNCA179005 positive_interaction Smp_212600.2
SmLINC182011 positive_interaction Smp_212600.2
SmLNCS178916 positive_interaction Smp_212600.2
SmLINC179168 positive_interaction Smp_212600.2
SmLINC179183 positive_interaction Smp_212600.2
SmLINC179174 positive_interaction Smp_212600.2
SmLNCA179016 positive_interaction Smp_212600.2
SmLINC179187 positive_interaction Smp_212600.2
SmLNCS178920 positive_interaction Smp_212600.2
SmLINC179200 positive_interaction Smp_212600.2
SmLNCA179026 positive_interaction Smp_212600.2
SmLNCA179027 positive_interaction Smp_212600.2
SmLINC180873 positive_interaction Smp_212600.2
SmLNCA179042 positive_interaction Smp_212600.2
SmLINC180879 positive_interaction Smp_212600.2
SmLINC179221 positive_interaction Smp_212600.2
SmLNCA179047 positive_interaction Smp_212600.2
SmLNCA179057 positive_interaction Smp_212600.2
SmLNCS178941 positive_interaction Smp_212600.2
SmLINC179245 positive_interaction Smp_212600.2
SmLNCA179079 positive_interaction Smp_212600.2
SmLNCA179077 positive_interaction Smp_212600.2
SmLNCS178942 positive_interaction Smp_212600.2
SmLINC180904 positive_interaction Smp_212600.2
SmLINC180913 positive_interaction Smp_212600.2
SmLINC180920 positive_interaction Smp_212600.2
SmLINC180923 positive_interaction Smp_212600.2
SmLINC179286 positive_interaction Smp_212600.2
SmLINC179290 positive_interaction Smp_212600.2
SmLINC180942 positive_interaction Smp_212600.2
SmLINC180947 positive_interaction Smp_212600.2
SmLINC179321 positive_interaction Smp_212600.2
SmLINC180968 positive_interaction Smp_212600.2
SmLNCA179116 positive_interaction Smp_212600.2
SmLNCA179121 positive_interaction Smp_212600.2
SmLINC182028 positive_interaction Smp_212600.2
SmLINC182029 positive_interaction Smp_212600.2
SmLINC180976 positive_interaction Smp_212600.2
SmLINC182038 positive_interaction Smp_212600.2
SmLINC179343 positive_interaction Smp_212600.2
SmLINC181033 positive_interaction Smp_212600.2
SmLNCA179148 positive_interaction Smp_212600.2
SmLNCA179146 positive_interaction Smp_212600.2
SmLNCA179159 positive_interaction Smp_212600.2
SmLINC179411 positive_interaction Smp_212600.2
SmLINC181093 positive_interaction Smp_212600.2
SmLINC181085 positive_interaction Smp_212600.2
SmLINC181086 positive_interaction Smp_212600.2
SmLNCS178977 positive_interaction Smp_212600.2
SmLNCA179168 positive_interaction Smp_212600.2
SmLINC179440 positive_interaction Smp_212600.2
SmLNCA179173 positive_interaction Smp_212600.2
SmLNCA179181 positive_interaction Smp_212600.2
SmLNCA179196 positive_interaction Smp_212600.2
SmLINC179477 positive_interaction Smp_212600.2
SmLINC181155 positive_interaction Smp_212600.2
SmLINC181150 positive_interaction Smp_212600.2
SmLINC181154 positive_interaction Smp_212600.2
SmLNCA179219 positive_interaction Smp_212600.2
SmLINC181164 positive_interaction Smp_212600.2
SmLNCA179217 positive_interaction Smp_212600.2
SmLINC181198 positive_interaction Smp_212600.2
SmLNCS179003 positive_interaction Smp_212600.2
SmLINC181204 positive_interaction Smp_212600.2
SmLINC181206 positive_interaction Smp_212600.2
SmLNCA179237 positive_interaction Smp_212600.2
SmLNCA179251 positive_interaction Smp_212600.2
SmLNCA179255 positive_interaction Smp_212600.2
SmLNCA179260 positive_interaction Smp_212600.2
SmLNCA179262 positive_interaction Smp_212600.2
SmLINC179587 positive_interaction Smp_212600.2
SmLINC179588 positive_interaction Smp_212600.2
SmLINC179592 positive_interaction Smp_212600.2
SmLNCA179272 positive_interaction Smp_212600.2
SmLINC181240 positive_interaction Smp_212600.2
SmLNCA179277 positive_interaction Smp_212600.2
SmLNCA179279 positive_interaction Smp_212600.2
SmLINC179614 positive_interaction Smp_212600.2
SmLINC179617 positive_interaction Smp_212600.2
SmLINC179631 positive_interaction Smp_212600.2
SmLNCA179295 positive_interaction Smp_212600.2
SmLINC179636 positive_interaction Smp_212600.2
SmLNCA179301 positive_interaction Smp_212600.2
SmLINC181287 positive_interaction Smp_212600.2
SmLINC179661 positive_interaction Smp_212600.2
SmLNCS179027 positive_interaction Smp_212600.2
SmLINC181297 positive_interaction Smp_212600.2
SmLNCA179308 positive_interaction Smp_212600.2
SmLNCS179028 positive_interaction Smp_212600.2
SmLINC181308 positive_interaction Smp_212600.2
SmLNCA179316 positive_interaction Smp_212600.2
SmLNCA179325 positive_interaction Smp_212600.2
SmLINC179691 positive_interaction Smp_212600.2
SmLINC179692 positive_interaction Smp_212600.2
SmLINC182101 positive_interaction Smp_212600.2
SmLINC182130 positive_interaction Smp_212600.2
SmLINC179729 positive_interaction Smp_212600.2
SmLINC179730 positive_interaction Smp_212600.2
SmLINC181350 positive_interaction Smp_212600.2
SmLINC179742 positive_interaction Smp_212600.2
SmLINC179759 positive_interaction Smp_212600.2
SmLINC179769 positive_interaction Smp_212600.2
SmLNCS179043 positive_interaction Smp_212600.2
SmLINC181363 positive_interaction Smp_212600.2
SmLINC181366 positive_interaction Smp_212600.2
SmLNCS179055 positive_interaction Smp_212600.2
SmLNCA179352 positive_interaction Smp_212600.2
SmLNCA179355 positive_interaction Smp_212600.2
SmLNCA179356 positive_interaction Smp_212600.2
SmLINC179829 positive_interaction Smp_212600.2
SmLINC179832 positive_interaction Smp_212600.2
SmLINC179839 positive_interaction Smp_212600.2
SmLNCS179066 positive_interaction Smp_212600.2
SmLINC179845 positive_interaction Smp_212600.2
SmLINC179856 positive_interaction Smp_212600.2
SmLNCS179068 positive_interaction Smp_212600.2
SmLNCS179069 positive_interaction Smp_212600.2
SmLNCS179073 positive_interaction Smp_212600.2
SmLINC181451 positive_interaction Smp_212600.2
SmLINC181449 positive_interaction Smp_212600.2
SmLINC179893 positive_interaction Smp_212600.2
SmLNCA179405 positive_interaction Smp_212600.2
SmLNCS179074 positive_interaction Smp_212600.2
SmLNCA179411 positive_interaction Smp_212600.2
SmLNCA179412 positive_interaction Smp_212600.2
SmLINC179921 positive_interaction Smp_212600.2
SmLINC179923 positive_interaction Smp_212600.2
SmLINC179931 positive_interaction Smp_212600.2
SmLINC181482 positive_interaction Smp_212600.2
SmLINC179939 positive_interaction Smp_212600.2
SmLINC179960 positive_interaction Smp_212600.2
SmLNCA179439 positive_interaction Smp_212600.2
SmLNCA179447 positive_interaction Smp_212600.2
SmLNCA179451 positive_interaction Smp_212600.2
SmLINC181519 positive_interaction Smp_212600.2
SmLINC181531 positive_interaction Smp_212600.2
SmLNCS179089 positive_interaction Smp_212600.2
SmLNCA179459 positive_interaction Smp_212600.2
SmLINC180038 positive_interaction Smp_212600.2
SmLNCA179486 positive_interaction Smp_212600.2
SmLINC180048 positive_interaction Smp_212600.2
SmLNCA179494 positive_interaction Smp_212600.2
SmLINC181557 positive_interaction Smp_212600.2
SmLINC180050 positive_interaction Smp_212600.2
SmLNCS179099 positive_interaction Smp_212600.2
SmLINC181565 positive_interaction Smp_212600.2
SmLINC180061 positive_interaction Smp_212600.2
SmLNCA179515 positive_interaction Smp_212600.2
SmLNCS179104 positive_interaction Smp_212600.2
SmLINC181574 positive_interaction Smp_212600.2
SmLINC180074 positive_interaction Smp_212600.2
SmLINC181579 positive_interaction Smp_212600.2
SmLINC181581 positive_interaction Smp_212600.2
SmLNCA179532 positive_interaction Smp_212600.2
SmLNCA179536 positive_interaction Smp_212600.2
SmLNCA179535 positive_interaction Smp_212600.2
SmLNCA179550 positive_interaction Smp_212600.2
SmLINC180100 positive_interaction Smp_212600.2
SmLINC180098 positive_interaction Smp_212600.2
SmLNCA179562 positive_interaction Smp_212600.2
SmLINC181607 positive_interaction Smp_212600.2
SmLINC181610 positive_interaction Smp_212600.2
SmLINC181611 positive_interaction Smp_212600.2
SmLINC180108 positive_interaction Smp_212600.2
SmLNCS179129 positive_interaction Smp_212600.2
SmLNCS179130 positive_interaction Smp_212600.2
SmLINC181627 positive_interaction Smp_212600.2
SmLINC180127 positive_interaction Smp_212600.2
SmLINC181642 positive_interaction Smp_212600.2
SmLNCA179582 positive_interaction Smp_212600.2
SmLNCA179583 positive_interaction Smp_212600.2
SmLNCA179619 positive_interaction Smp_212600.2
SmLINC181696 positive_interaction Smp_212600.2
SmLINC181694 positive_interaction Smp_212600.2
SmLINC182176 positive_interaction Smp_212600.2
SmLINC182186 positive_interaction Smp_212600.2
SmLINC182183 positive_interaction Smp_212600.2
SmLINC179505 positive_interaction Smp_032810.1
SmLINC179514 positive_interaction Smp_032810.1
SmLINC181558 positive_interaction Smp_032810.1
SmLNCS179181 positive_interaction Smp_032810.1
SmLINC180292 positive_interaction Smp_032810.1
SmLNCA179726 positive_interaction Smp_032810.1
SmLINC180347 positive_interaction Smp_032810.1
SmLINC180368 positive_interaction Smp_032810.1
SmLNCA179765 positive_interaction Smp_032810.1
SmLINC182197 positive_interaction Smp_032810.1
SmLINC182206 positive_interaction Smp_032810.1
SmLINC180463 positive_interaction Smp_032810.1
SmLNCA179805 positive_interaction Smp_032810.1
SmLINC180504 positive_interaction Smp_032810.1
SmLINC180509 positive_interaction Smp_032810.1
SmLINC180497 positive_interaction Smp_032810.1
SmLINC180503 positive_interaction Smp_032810.1
SmLINC180514 positive_interaction Smp_032810.1
SmLINC180506 positive_interaction Smp_032810.1
SmLINC180508 positive_interaction Smp_032810.1
SmLINC180505 positive_interaction Smp_032810.1
SmLNCA178782 positive_interaction Smp_032810.1
SmLINC180691 positive_interaction Smp_032810.1
SmLNCS178931 positive_interaction Smp_032810.1
SmLINC179236 positive_interaction Smp_032810.1
SmLINC179255 positive_interaction Smp_032810.1
SmLINC180917 positive_interaction Smp_032810.1
SmLNCA179105 positive_interaction Smp_032810.1
SmLINC179546 positive_interaction Smp_032810.1
SmLINC182097 positive_interaction Smp_032810.1
SmLNCA179288 positive_interaction Smp_032810.1
SmLINC179655 positive_interaction Smp_032810.1
SmLINC181324 positive_interaction Smp_032810.1
SmLINC179700 positive_interaction Smp_032810.1
SmLINC179702 positive_interaction Smp_032810.1
SmLINC182107 positive_interaction Smp_032810.1
SmLINC179731 positive_interaction Smp_032810.1
SmLINC181374 positive_interaction Smp_032810.1
SmLNCS179053 positive_interaction Smp_032810.1
SmLINC179811 positive_interaction Smp_032810.1
SmLINC179949 positive_interaction Smp_032810.1
SmLNCA179442 positive_interaction Smp_032810.1
SmLINC180711 positive_interaction Smp_094250.1
SmLINC180244 positive_interaction Smp_094250.1
SmLINC181553 positive_interaction Smp_094250.1
SmLNCA179178 positive_interaction Smp_094250.1
SmLNCA179759 positive_interaction Smp_094250.1
SmLNCA179814 positive_interaction Smp_094250.1
SmLNCA179695 positive_interaction Smp_094250.1
SmLNCA178828 positive_interaction Smp_094250.1
SmLNCA179749 positive_interaction Smp_094250.1
SmLINC180480 positive_interaction Smp_094250.1
SmLNCA178889 positive_interaction Smp_094250.1
SmLINC180792 positive_interaction Smp_094250.1
SmLNCS178880 positive_interaction Smp_094250.1
SmLINC180833 positive_interaction Smp_094250.1
SmLINC180876 positive_interaction Smp_094250.1
SmLNCA179074 positive_interaction Smp_094250.1
SmLNCA179090 positive_interaction Smp_094250.1
SmLINC179354 positive_interaction Smp_094250.1
SmLINC180985 positive_interaction Smp_094250.1
SmLINC179377 positive_interaction Smp_094250.1
SmLNCA179169 positive_interaction Smp_094250.1
SmLINC181102 positive_interaction Smp_094250.1
SmLINC179523 positive_interaction Smp_094250.1
SmLINC181219 positive_interaction Smp_094250.1
SmLNCA179282 positive_interaction Smp_094250.1
SmLINC179840 positive_interaction Smp_094250.1
SmLINC179851 positive_interaction Smp_094250.1
SmLINC179621 positive_interaction Smp_094250.1
SmLNCA179302 positive_interaction Smp_094250.1
SmLNCS179030 positive_interaction Smp_094250.1
SmLINC181339 positive_interaction Smp_094250.1
SmLINC179763 positive_interaction Smp_094250.1
SmLINC179919 positive_interaction Smp_094250.1
SmLINC181673 positive_interaction Smp_094250.1
SmLINC181675 positive_interaction Smp_094250.1
SmLNCA179642 positive_interaction Smp_094250.1
SmLINC180225 positive_interaction Smp_094250.1
SmLNCA179651 positive_interaction Smp_094250.1
SmLINC180239 positive_interaction Smp_094250.1
SmLINC181731 positive_interaction Smp_094250.1
SmLINC180246 positive_interaction Smp_094250.1
SmLINC180249 positive_interaction Smp_094250.1
SmLNCS179174 positive_interaction Smp_094250.1
SmLINC181744 positive_interaction Smp_094250.1
SmLNCA179666 positive_interaction Smp_094250.1
SmLNCA179671 positive_interaction Smp_094250.1
SmLNCA179676 positive_interaction Smp_094250.1
SmLNCS179188 positive_interaction Smp_094250.1
SmLINC181762 positive_interaction Smp_094250.1
SmLINC181766 positive_interaction Smp_094250.1
SmLNCA179698 positive_interaction Smp_094250.1
SmLNCS179189 positive_interaction Smp_094250.1
SmLINC181773 positive_interaction Smp_094250.1
SmLINC180308 positive_interaction Smp_094250.1
SmLINC180312 positive_interaction Smp_094250.1
SmLINC181777 positive_interaction Smp_094250.1
SmLINC181788 positive_interaction Smp_094250.1
SmLNCA179717 positive_interaction Smp_094250.1
SmLINC181799 positive_interaction Smp_094250.1
SmLNCS179201 positive_interaction Smp_094250.1
SmLINC180350 positive_interaction Smp_094250.1
SmLNCA179743 positive_interaction Smp_094250.1
SmLNCA179745 positive_interaction Smp_094250.1
SmLINC180356 positive_interaction Smp_094250.1
SmLNCA179748 positive_interaction Smp_094250.1
SmLNCS179208 positive_interaction Smp_094250.1
SmLNCA179754 positive_interaction Smp_094250.1
SmLINC180364 positive_interaction Smp_094250.1
SmLNCA179757 positive_interaction Smp_094250.1
SmLINC180362 positive_interaction Smp_094250.1
SmLINC181832 positive_interaction Smp_094250.1
SmLNCA179761 positive_interaction Smp_094250.1
SmLNCA179762 positive_interaction Smp_094250.1
SmLNCS179211 positive_interaction Smp_094250.1
SmLINC181854 positive_interaction Smp_094250.1
SmLINC180395 positive_interaction Smp_094250.1
SmLINC181883 positive_interaction Smp_094250.1
SmLINC180433 positive_interaction Smp_094250.1
SmLNCA179791 positive_interaction Smp_094250.1
SmLINC180456 positive_interaction Smp_094250.1
SmLINC180455 positive_interaction Smp_094250.1
SmLNCA179794 positive_interaction Smp_094250.1
SmLNCS178913 positive_interaction Smp_094250.1
SmLINC181933 positive_interaction Smp_094250.1
SmLINC181938 positive_interaction Smp_094250.1
SmLINC180479 positive_interaction Smp_094250.1
SmLINC181942 positive_interaction Smp_094250.1
SmLNCA179807 positive_interaction Smp_094250.1
SmLINC181947 positive_interaction Smp_094250.1
SmLINC180500 positive_interaction Smp_094250.1
SmLINC181949 positive_interaction Smp_094250.1
SmLNCS178810 positive_interaction Smp_094250.1
SmLNCS178815 positive_interaction Smp_094250.1
SmLINC180542 positive_interaction Smp_094250.1
SmLINC180543 positive_interaction Smp_094250.1
SmLINC180553 positive_interaction Smp_094250.1
SmLNCA178778 positive_interaction Smp_094250.1
SmLINC180558 positive_interaction Smp_094250.1
SmLNCA178805 positive_interaction Smp_094250.1
SmLNCA178781 positive_interaction Smp_094250.1
SmLNCA178786 positive_interaction Smp_094250.1
SmLINC178833 positive_interaction Smp_094250.1
SmLINC180572 positive_interaction Smp_094250.1
SmLNCA178823 positive_interaction Smp_094250.1
SmLINC178852 positive_interaction Smp_094250.1
SmLINC180585 positive_interaction Smp_094250.1
SmLINC178910 positive_interaction Smp_094250.1
SmLINC178911 positive_interaction Smp_094250.1
SmLINC180640 positive_interaction Smp_094250.1
SmLINC180641 positive_interaction Smp_094250.1
SmLINC178886 positive_interaction Smp_094250.1
SmLINC178887 positive_interaction Smp_094250.1
SmLINC178860 positive_interaction Smp_094250.1
SmLNCA178825 positive_interaction Smp_094250.1
SmLINC178881 positive_interaction Smp_094250.1
SmLINC180597 positive_interaction Smp_094250.1
SmLNCA178827 positive_interaction Smp_094250.1
SmLINC178875 positive_interaction Smp_094250.1
SmLINC180618 positive_interaction Smp_094250.1
SmLNCS178829 positive_interaction Smp_094250.1
SmLNCA178833 positive_interaction Smp_094250.1
SmLINC178934 positive_interaction Smp_094250.1
SmLINC178903 positive_interaction Smp_094250.1
SmLINC180630 positive_interaction Smp_094250.1
SmLINC178908 positive_interaction Smp_094250.1
SmLINC178924 positive_interaction Smp_094250.1
SmLINC178923 positive_interaction Smp_094250.1
SmLINC180646 positive_interaction Smp_094250.1
SmLINC181970 positive_interaction Smp_094250.1
SmLINC178930 positive_interaction Smp_094250.1
SmLINC181974 positive_interaction Smp_094250.1
SmLINC178951 positive_interaction Smp_094250.1
SmLNCA178864 positive_interaction Smp_094250.1
SmLNCS178860 positive_interaction Smp_094250.1
SmLNCA178875 positive_interaction Smp_094250.1
SmLNCS178865 positive_interaction Smp_094250.1
SmLNCA178882 positive_interaction Smp_094250.1
SmLNCA178891 positive_interaction Smp_094250.1
SmLINC181979 positive_interaction Smp_094250.1
SmLINC181980 positive_interaction Smp_094250.1
SmLINC180694 positive_interaction Smp_094250.1
SmLINC181989 positive_interaction Smp_094250.1
SmLINC181992 positive_interaction Smp_094250.1
SmLINC179004 positive_interaction Smp_094250.1
SmLINC178983 positive_interaction Smp_094250.1
SmLINC180703 positive_interaction Smp_094250.1
SmLNCA178896 positive_interaction Smp_094250.1
SmLINC178993 positive_interaction Smp_094250.1
SmLNCA178912 positive_interaction Smp_094250.1
SmLINC180741 positive_interaction Smp_094250.1
SmLNCA178922 positive_interaction Smp_094250.1
SmLNCA178933 positive_interaction Smp_094250.1
SmLINC179017 positive_interaction Smp_094250.1
SmLNCA178936 positive_interaction Smp_094250.1
SmLINC180749 positive_interaction Smp_094250.1
SmLNCS178892 positive_interaction Smp_094250.1
SmLINC179064 positive_interaction Smp_094250.1
SmLNCA178949 positive_interaction Smp_094250.1
SmLINC179071 positive_interaction Smp_094250.1
SmLNCA178957 positive_interaction Smp_094250.1
SmLNCA178970 positive_interaction Smp_094250.1
SmLINC179110 positive_interaction Smp_094250.1
SmLINC179117 positive_interaction Smp_094250.1
SmLINC180807 positive_interaction Smp_094250.1
SmLNCA178999 positive_interaction Smp_094250.1
SmLNCS178910 positive_interaction Smp_094250.1
SmLNCA179000 positive_interaction Smp_094250.1
SmLINC180826 positive_interaction Smp_094250.1
SmLNCA179002 positive_interaction Smp_094250.1
SmLNCA179005 positive_interaction Smp_094250.1
SmLINC179179 positive_interaction Smp_094250.1
SmLINC182011 positive_interaction Smp_094250.1
SmLINC179168 positive_interaction Smp_094250.1
SmLINC179183 positive_interaction Smp_094250.1
SmLINC179174 positive_interaction Smp_094250.1
SmLNCA179016 positive_interaction Smp_094250.1
SmLINC179187 positive_interaction Smp_094250.1
SmLNCS178920 positive_interaction Smp_094250.1
SmLINC179200 positive_interaction Smp_094250.1
SmLINC180852 positive_interaction Smp_094250.1
SmLNCA179026 positive_interaction Smp_094250.1
SmLINC180855 positive_interaction Smp_094250.1
SmLINC180856 positive_interaction Smp_094250.1
SmLNCA179027 positive_interaction Smp_094250.1
SmLINC180873 positive_interaction Smp_094250.1
SmLNCA179040 positive_interaction Smp_094250.1
SmLNCA179042 positive_interaction Smp_094250.1
SmLINC180879 positive_interaction Smp_094250.1
SmLINC179221 positive_interaction Smp_094250.1
SmLINC179222 positive_interaction Smp_094250.1
SmLINC180885 positive_interaction Smp_094250.1
SmLNCA179047 positive_interaction Smp_094250.1
SmLNCA179051 positive_interaction Smp_094250.1
SmLNCS178941 positive_interaction Smp_094250.1
SmLINC179247 positive_interaction Smp_094250.1
SmLINC179245 positive_interaction Smp_094250.1
SmLNCA179078 positive_interaction Smp_094250.1
SmLNCA179077 positive_interaction Smp_094250.1
SmLNCS178942 positive_interaction Smp_094250.1
SmLINC180904 positive_interaction Smp_094250.1
SmLINC179265 positive_interaction Smp_094250.1
SmLINC180913 positive_interaction Smp_094250.1
SmLINC180919 positive_interaction Smp_094250.1
SmLINC180920 positive_interaction Smp_094250.1
SmLINC180923 positive_interaction Smp_094250.1
SmLINC180924 positive_interaction Smp_094250.1
SmLINC179286 positive_interaction Smp_094250.1
SmLINC179290 positive_interaction Smp_094250.1
SmLINC180942 positive_interaction Smp_094250.1
SmLINC179298 positive_interaction Smp_094250.1
SmLINC179300 positive_interaction Smp_094250.1
SmLINC179321 positive_interaction Smp_094250.1
SmLNCA179116 positive_interaction Smp_094250.1
SmLNCA179114 positive_interaction Smp_094250.1
SmLNCA179121 positive_interaction Smp_094250.1
SmLINC182028 positive_interaction Smp_094250.1
SmLINC182029 positive_interaction Smp_094250.1
SmLINC180976 positive_interaction Smp_094250.1
SmLINC182038 positive_interaction Smp_094250.1
SmLINC179343 positive_interaction Smp_094250.1
SmLINC179337 positive_interaction Smp_094250.1
SmLINC179346 positive_interaction Smp_094250.1
SmLINC182077 positive_interaction Smp_094250.1
SmLINC179370 positive_interaction Smp_094250.1
SmLINC181033 positive_interaction Smp_094250.1
SmLNCA179146 positive_interaction Smp_094250.1
SmLNCA179159 positive_interaction Smp_094250.1
SmLINC181093 positive_interaction Smp_094250.1
SmLNCS178977 positive_interaction Smp_094250.1
SmLNCA179168 positive_interaction Smp_094250.1
SmLINC179440 positive_interaction Smp_094250.1
SmLNCA179173 positive_interaction Smp_094250.1
SmLNCA179179 positive_interaction Smp_094250.1
SmLNCA179196 positive_interaction Smp_094250.1
SmLNCA179188 positive_interaction Smp_094250.1
SmLINC179477 positive_interaction Smp_094250.1
SmLNCS178981 positive_interaction Smp_094250.1
SmLINC182085 positive_interaction Smp_094250.1
SmLNCS178992 positive_interaction Smp_094250.1
SmLINC181150 positive_interaction Smp_094250.1
SmLNCS178995 positive_interaction Smp_094250.1
SmLINC181154 positive_interaction Smp_094250.1
SmLNCA179219 positive_interaction Smp_094250.1
SmLINC181164 positive_interaction Smp_094250.1
SmLNCA179217 positive_interaction Smp_094250.1
SmLINC181198 positive_interaction Smp_094250.1
SmLNCS179003 positive_interaction Smp_094250.1
SmLINC179563 positive_interaction Smp_094250.1
SmLINC181204 positive_interaction Smp_094250.1
SmLINC181208 positive_interaction Smp_094250.1
SmLINC179560 positive_interaction Smp_094250.1
SmLINC181206 positive_interaction Smp_094250.1
SmLINC181207 positive_interaction Smp_094250.1
SmLNCA179237 positive_interaction Smp_094250.1
SmLINC179577 positive_interaction Smp_094250.1
SmLNCA179251 positive_interaction Smp_094250.1
SmLNCA179255 positive_interaction Smp_094250.1
SmLNCA179262 positive_interaction Smp_094250.1
SmLINC179588 positive_interaction Smp_094250.1
SmLNCA179263 positive_interaction Smp_094250.1
SmLINC179592 positive_interaction Smp_094250.1
SmLNCA179272 positive_interaction Smp_094250.1
SmLINC181240 positive_interaction Smp_094250.1
SmLNCA179273 positive_interaction Smp_094250.1
SmLNCA179277 positive_interaction Smp_094250.1
SmLNCA179279 positive_interaction Smp_094250.1
SmLINC179614 positive_interaction Smp_094250.1
SmLINC179623 positive_interaction Smp_094250.1
SmLINC181261 positive_interaction Smp_094250.1
SmLINC179631 positive_interaction Smp_094250.1
SmLINC181282 positive_interaction Smp_094250.1
SmLNCA179295 positive_interaction Smp_094250.1
SmLINC179651 positive_interaction Smp_094250.1
SmLNCA179301 positive_interaction Smp_094250.1
SmLINC181287 positive_interaction Smp_094250.1
SmLINC179661 positive_interaction Smp_094250.1
SmLNCS179027 positive_interaction Smp_094250.1
SmLINC181297 positive_interaction Smp_094250.1
SmLNCA179308 positive_interaction Smp_094250.1
SmLNCS179028 positive_interaction Smp_094250.1
SmLINC181308 positive_interaction Smp_094250.1
SmLNCA179316 positive_interaction Smp_094250.1
SmLNCA179325 positive_interaction Smp_094250.1
SmLINC179691 positive_interaction Smp_094250.1
SmLINC179692 positive_interaction Smp_094250.1
SmLNCA179329 positive_interaction Smp_094250.1
SmLNCA179332 positive_interaction Smp_094250.1
SmLINC179693 positive_interaction Smp_094250.1
SmLINC182101 positive_interaction Smp_094250.1
SmLINC179712 positive_interaction Smp_094250.1
SmLINC182130 positive_interaction Smp_094250.1
SmLINC179730 positive_interaction Smp_094250.1
SmLINC181350 positive_interaction Smp_094250.1
SmLINC179759 positive_interaction Smp_094250.1
SmLINC179769 positive_interaction Smp_094250.1
SmLINC181363 positive_interaction Smp_094250.1
SmLNCS179048 positive_interaction Smp_094250.1
SmLINC181366 positive_interaction Smp_094250.1
SmLNCS179055 positive_interaction Smp_094250.1
SmLINC179783 positive_interaction Smp_094250.1
SmLNCA179355 positive_interaction Smp_094250.1
SmLINC181401 positive_interaction Smp_094250.1
SmLNCA179356 positive_interaction Smp_094250.1
SmLINC179829 positive_interaction Smp_094250.1
SmLINC179832 positive_interaction Smp_094250.1
SmLINC179863 positive_interaction Smp_094250.1
SmLINC179839 positive_interaction Smp_094250.1
SmLNCS179066 positive_interaction Smp_094250.1
SmLINC181427 positive_interaction Smp_094250.1
SmLINC179856 positive_interaction Smp_094250.1
SmLNCS179068 positive_interaction Smp_094250.1
SmLNCS179069 positive_interaction Smp_094250.1
SmLINC179871 positive_interaction Smp_094250.1
SmLINC179884 positive_interaction Smp_094250.1
SmLINC179902 positive_interaction Smp_094250.1
SmLNCS179073 positive_interaction Smp_094250.1
SmLINC181451 positive_interaction Smp_094250.1
SmLINC181436 positive_interaction Smp_094250.1
SmLINC181449 positive_interaction Smp_094250.1
SmLINC179901 positive_interaction Smp_094250.1
SmLNCA179399 positive_interaction Smp_094250.1
SmLINC179893 positive_interaction Smp_094250.1
SmLNCA179405 positive_interaction Smp_094250.1
SmLNCA179411 positive_interaction Smp_094250.1
SmLNCA179412 positive_interaction Smp_094250.1
SmLINC179923 positive_interaction Smp_094250.1
SmLINC179931 positive_interaction Smp_094250.1
SmLINC181482 positive_interaction Smp_094250.1
SmLNCS179077 positive_interaction Smp_094250.1
SmLINC179939 positive_interaction Smp_094250.1
SmLINC179960 positive_interaction Smp_094250.1
SmLNCA179436 positive_interaction Smp_094250.1
SmLINC181495 positive_interaction Smp_094250.1
SmLINC181499 positive_interaction Smp_094250.1
SmLINC181512 positive_interaction Smp_094250.1
SmLNCA179447 positive_interaction Smp_094250.1
SmLNCA179451 positive_interaction Smp_094250.1
SmLINC181519 positive_interaction Smp_094250.1
SmLINC181531 positive_interaction Smp_094250.1
SmLNCS179089 positive_interaction Smp_094250.1
SmLNCA179459 positive_interaction Smp_094250.1
SmLNCS179092 positive_interaction Smp_094250.1
SmLNCA179486 positive_interaction Smp_094250.1
SmLNCA179490 positive_interaction Smp_094250.1
SmLNCA179494 positive_interaction Smp_094250.1
SmLINC181557 positive_interaction Smp_094250.1
SmLINC180050 positive_interaction Smp_094250.1
SmLNCS179099 positive_interaction Smp_094250.1
SmLINC180054 positive_interaction Smp_094250.1
SmLNCA179508 positive_interaction Smp_094250.1
SmLINC180061 positive_interaction Smp_094250.1
SmLNCA179515 positive_interaction Smp_094250.1
SmLNCS179104 positive_interaction Smp_094250.1
SmLINC181574 positive_interaction Smp_094250.1
SmLINC180074 positive_interaction Smp_094250.1
SmLINC181579 positive_interaction Smp_094250.1
SmLINC181581 positive_interaction Smp_094250.1
SmLINC181585 positive_interaction Smp_094250.1
SmLNCA179532 positive_interaction Smp_094250.1
SmLNCA179536 positive_interaction Smp_094250.1
SmLNCA179535 positive_interaction Smp_094250.1
SmLNCA179537 positive_interaction Smp_094250.1
SmLNCA179550 positive_interaction Smp_094250.1
SmLINC180100 positive_interaction Smp_094250.1
SmLINC180098 positive_interaction Smp_094250.1
SmLINC180102 positive_interaction Smp_094250.1
SmLNCA179562 positive_interaction Smp_094250.1
SmLINC181610 positive_interaction Smp_094250.1
SmLINC181611 positive_interaction Smp_094250.1
SmLINC180108 positive_interaction Smp_094250.1
SmLINC180115 positive_interaction Smp_094250.1
SmLINC181627 positive_interaction Smp_094250.1
SmLINC180124 positive_interaction Smp_094250.1
SmLINC181625 positive_interaction Smp_094250.1
SmLINC181642 positive_interaction Smp_094250.1
SmLINC181694 positive_interaction Smp_094250.1
SmLINC182182 positive_interaction Smp_094250.1
SmLINC182176 positive_interaction Smp_094250.1
SmLINC182186 positive_interaction Smp_094250.1
SmLINC182183 positive_interaction Smp_094250.1
SmLINC179522 positive_interaction Smp_074080.1
SmLINC180711 positive_interaction Smp_074080.1
SmLINC179711 positive_interaction Smp_074080.1
SmLINC180244 positive_interaction Smp_074080.1
SmLINC181553 positive_interaction Smp_074080.1
SmLNCA179178 positive_interaction Smp_074080.1
SmLINC181752 positive_interaction Smp_074080.1
SmLNCA179759 positive_interaction Smp_074080.1
SmLNCA179814 positive_interaction Smp_074080.1
SmLNCA179695 positive_interaction Smp_074080.1
SmLNCA178828 positive_interaction Smp_074080.1
SmLNCA179749 positive_interaction Smp_074080.1
SmLINC180480 positive_interaction Smp_074080.1
SmLINC180434 positive_interaction Smp_074080.1
SmLINC180457 positive_interaction Smp_074080.1
SmLNCA178839 positive_interaction Smp_074080.1
SmLNCA178889 positive_interaction Smp_074080.1
SmLINC180792 positive_interaction Smp_074080.1
SmLNCS178880 positive_interaction Smp_074080.1
SmLINC179108 positive_interaction Smp_074080.1
SmLNCA178998 positive_interaction Smp_074080.1
SmLINC180834 positive_interaction Smp_074080.1
SmLINC180876 positive_interaction Smp_074080.1
SmLNCA179090 positive_interaction Smp_074080.1
SmLINC179312 positive_interaction Smp_074080.1
SmLNCS178967 positive_interaction Smp_074080.1
SmLINC179354 positive_interaction Smp_074080.1
SmLINC180985 positive_interaction Smp_074080.1
SmLINC179377 positive_interaction Smp_074080.1
SmLNCA179169 positive_interaction Smp_074080.1
SmLINC181092 positive_interaction Smp_074080.1
SmLINC181102 positive_interaction Smp_074080.1
SmLINC179523 positive_interaction Smp_074080.1
SmLINC181219 positive_interaction Smp_074080.1
SmLNCA179282 positive_interaction Smp_074080.1
SmLNCS179065 positive_interaction Smp_074080.1
SmLNCA179367 positive_interaction Smp_074080.1
SmLNCA179369 positive_interaction Smp_074080.1
SmLINC181419 positive_interaction Smp_074080.1
SmLINC181426 positive_interaction Smp_074080.1
SmLINC181423 positive_interaction Smp_074080.1
SmLINC179851 positive_interaction Smp_074080.1
SmLINC179621 positive_interaction Smp_074080.1
SmLNCA179302 positive_interaction Smp_074080.1
SmLNCS179030 positive_interaction Smp_074080.1
SmLINC181339 positive_interaction Smp_074080.1
SmLNCS179052 positive_interaction Smp_074080.1
SmLINC179919 positive_interaction Smp_074080.1
SmLINC180117 positive_interaction Smp_074080.1
SmLINC181675 positive_interaction Smp_074080.1
SmLINC181689 positive_interaction Smp_074080.1
SmLINC181695 positive_interaction Smp_074080.1
SmLNCA179642 positive_interaction Smp_074080.1
SmLINC180225 positive_interaction Smp_074080.1
SmLINC180226 positive_interaction Smp_074080.1
SmLINC181722 positive_interaction Smp_074080.1
SmLNCA179651 positive_interaction Smp_074080.1
SmLINC180239 positive_interaction Smp_074080.1
SmLINC181731 positive_interaction Smp_074080.1
SmLNCA179656 positive_interaction Smp_074080.1
SmLINC180246 positive_interaction Smp_074080.1
SmLINC180249 positive_interaction Smp_074080.1
SmLNCS179174 positive_interaction Smp_074080.1
SmLNCA179660 positive_interaction Smp_074080.1
SmLINC181744 positive_interaction Smp_074080.1
SmLINC181743 positive_interaction Smp_074080.1
SmLNCS179176 positive_interaction Smp_074080.1
SmLNCA179664 positive_interaction Smp_074080.1
SmLNCS179184 positive_interaction Smp_074080.1
SmLNCA179674 positive_interaction Smp_074080.1
SmLNCA179671 positive_interaction Smp_074080.1
SmLNCA179685 positive_interaction Smp_074080.1
SmLNCA179678 positive_interaction Smp_074080.1
SmLNCS179186 positive_interaction Smp_074080.1
SmLNCS179188 positive_interaction Smp_074080.1
SmLINC181755 positive_interaction Smp_074080.1
SmLINC180282 positive_interaction Smp_074080.1
SmLINC181762 positive_interaction Smp_074080.1
SmLINC181766 positive_interaction Smp_074080.1
SmLINC180286 positive_interaction Smp_074080.1
SmLNCA179698 positive_interaction Smp_074080.1
SmLNCS179189 positive_interaction Smp_074080.1
SmLINC181770 positive_interaction Smp_074080.1
SmLNCA179703 positive_interaction Smp_074080.1
SmLINC181773 positive_interaction Smp_074080.1
SmLNCA179707 positive_interaction Smp_074080.1
SmLNCS179193 positive_interaction Smp_074080.1
SmLINC180308 positive_interaction Smp_074080.1
SmLINC180312 positive_interaction Smp_074080.1
SmLINC181777 positive_interaction Smp_074080.1
SmLINC181788 positive_interaction Smp_074080.1
SmLNCA179717 positive_interaction Smp_074080.1
SmLNCA179718 positive_interaction Smp_074080.1
SmLNCS179198 positive_interaction Smp_074080.1
SmLINC181797 positive_interaction Smp_074080.1
SmLINC181799 positive_interaction Smp_074080.1
SmLINC180340 positive_interaction Smp_074080.1
SmLNCS179201 positive_interaction Smp_074080.1
SmLINC181807 positive_interaction Smp_074080.1
SmLINC180341 positive_interaction Smp_074080.1
SmLINC180350 positive_interaction Smp_074080.1
SmLNCA179743 positive_interaction Smp_074080.1
SmLNCA179745 positive_interaction Smp_074080.1
SmLINC180356 positive_interaction Smp_074080.1
SmLNCS179206 positive_interaction Smp_074080.1
SmLNCA179748 positive_interaction Smp_074080.1
SmLNCA179754 positive_interaction Smp_074080.1
SmLINC180364 positive_interaction Smp_074080.1
SmLNCA179757 positive_interaction Smp_074080.1
SmLINC180362 positive_interaction Smp_074080.1
SmLINC180363 positive_interaction Smp_074080.1
SmLINC181832 positive_interaction Smp_074080.1
SmLINC180365 positive_interaction Smp_074080.1
SmLINC181837 positive_interaction Smp_074080.1
SmLNCA179761 positive_interaction Smp_074080.1
SmLNCA179762 positive_interaction Smp_074080.1
SmLNCS179211 positive_interaction Smp_074080.1
SmLINC181849 positive_interaction Smp_074080.1
SmLNCS179212 positive_interaction Smp_074080.1
SmLINC181854 positive_interaction Smp_074080.1
SmLINC181857 positive_interaction Smp_074080.1
SmLINC182200 positive_interaction Smp_074080.1
SmLINC180395 positive_interaction Smp_074080.1
SmLINC181862 positive_interaction Smp_074080.1
SmLINC181870 positive_interaction Smp_074080.1
SmLINC181883 positive_interaction Smp_074080.1
SmLINC180433 positive_interaction Smp_074080.1
SmLINC180436 positive_interaction Smp_074080.1
SmLNCA179790 positive_interaction Smp_074080.1
SmLNCA179791 positive_interaction Smp_074080.1
SmLINC180456 positive_interaction Smp_074080.1
SmLNCA179794 positive_interaction Smp_074080.1
SmLNCS178913 positive_interaction Smp_074080.1
SmLINC180465 positive_interaction Smp_074080.1
SmLINC181931 positive_interaction Smp_074080.1
SmLINC181933 positive_interaction Smp_074080.1
SmLNCA179806 positive_interaction Smp_074080.1
SmLINC180479 positive_interaction Smp_074080.1
SmLINC181942 positive_interaction Smp_074080.1
SmLNCA179807 positive_interaction Smp_074080.1
SmLNCA179810 positive_interaction Smp_074080.1
SmLINC181947 positive_interaction Smp_074080.1
SmLINC180500 positive_interaction Smp_074080.1
SmLINC181949 positive_interaction Smp_074080.1
SmLNCA179817 positive_interaction Smp_074080.1
SmLNCA179815 positive_interaction Smp_074080.1
SmLINC180515 positive_interaction Smp_074080.1
SmLNCS178810 positive_interaction Smp_074080.1
SmLNCS178815 positive_interaction Smp_074080.1
SmLINC180540 positive_interaction Smp_074080.1
SmLINC180537 positive_interaction Smp_074080.1
SmLINC180542 positive_interaction Smp_074080.1
SmLINC180543 positive_interaction Smp_074080.1
SmLINC180550 positive_interaction Smp_074080.1
SmLINC180553 positive_interaction Smp_074080.1
SmLNCA178778 positive_interaction Smp_074080.1
SmLNCA178772 positive_interaction Smp_074080.1
SmLINC180558 positive_interaction Smp_074080.1
SmLNCA178805 positive_interaction Smp_074080.1
SmLNCA178781 positive_interaction Smp_074080.1
SmLNCA178786 positive_interaction Smp_074080.1
SmLINC180568 positive_interaction Smp_074080.1
SmLINC178833 positive_interaction Smp_074080.1
SmLINC180572 positive_interaction Smp_074080.1
SmLNCA178821 positive_interaction Smp_074080.1
SmLNCA178823 positive_interaction Smp_074080.1
SmLINC178861 positive_interaction Smp_074080.1
SmLINC178852 positive_interaction Smp_074080.1
SmLINC180585 positive_interaction Smp_074080.1
SmLINC178910 positive_interaction Smp_074080.1
SmLINC178911 positive_interaction Smp_074080.1
SmLINC180640 positive_interaction Smp_074080.1
SmLINC180641 positive_interaction Smp_074080.1
SmLINC178886 positive_interaction Smp_074080.1
SmLINC178891 positive_interaction Smp_074080.1
SmLINC178887 positive_interaction Smp_074080.1
SmLINC178860 positive_interaction Smp_074080.1
SmLNCA178825 positive_interaction Smp_074080.1
SmLINC178881 positive_interaction Smp_074080.1
SmLINC180597 positive_interaction Smp_074080.1
SmLNCA178827 positive_interaction Smp_074080.1
SmLINC178875 positive_interaction Smp_074080.1
SmLINC180618 positive_interaction Smp_074080.1
SmLNCS178829 positive_interaction Smp_074080.1
SmLNCA178833 positive_interaction Smp_074080.1
SmLINC178934 positive_interaction Smp_074080.1
SmLINC178903 positive_interaction Smp_074080.1
SmLNCA178840 positive_interaction Smp_074080.1
SmLINC180630 positive_interaction Smp_074080.1
SmLINC178908 positive_interaction Smp_074080.1
SmLINC178924 positive_interaction Smp_074080.1
SmLINC178923 positive_interaction Smp_074080.1
SmLINC180646 positive_interaction Smp_074080.1
SmLINC180648 positive_interaction Smp_074080.1
SmLINC181970 positive_interaction Smp_074080.1
SmLNCA178862 positive_interaction Smp_074080.1
SmLINC178931 positive_interaction Smp_074080.1
SmLINC178930 positive_interaction Smp_074080.1
SmLINC181973 positive_interaction Smp_074080.1
SmLINC181974 positive_interaction Smp_074080.1
SmLINC178949 positive_interaction Smp_074080.1
SmLNCA178865 positive_interaction Smp_074080.1
SmLINC178951 positive_interaction Smp_074080.1
SmLNCA178864 positive_interaction Smp_074080.1
SmLNCS178860 positive_interaction Smp_074080.1
SmLINC180681 positive_interaction Smp_074080.1
SmLNCA178874 positive_interaction Smp_074080.1
SmLNCA178875 positive_interaction Smp_074080.1
SmLNCS178865 positive_interaction Smp_074080.1
SmLINC180678 positive_interaction Smp_074080.1
SmLNCA178882 positive_interaction Smp_074080.1
SmLNCA178891 positive_interaction Smp_074080.1
SmLINC180691 positive_interaction Smp_074080.1
SmLNCA178888 positive_interaction Smp_074080.1
SmLINC181979 positive_interaction Smp_074080.1
SmLINC181980 positive_interaction Smp_074080.1
SmLINC178977 positive_interaction Smp_074080.1
SmLINC180694 positive_interaction Smp_074080.1
SmLINC181981 positive_interaction Smp_074080.1
SmLINC181989 positive_interaction Smp_074080.1
SmLINC181992 positive_interaction Smp_074080.1
SmLINC181993 positive_interaction Smp_074080.1
SmLINC181999 positive_interaction Smp_074080.1
SmLINC179004 positive_interaction Smp_074080.1
SmLINC179007 positive_interaction Smp_074080.1
SmLINC178980 positive_interaction Smp_074080.1
SmLINC178983 positive_interaction Smp_074080.1
SmLINC178981 positive_interaction Smp_074080.1
SmLINC178982 positive_interaction Smp_074080.1
SmLINC180703 positive_interaction Smp_074080.1
SmLNCA178896 positive_interaction Smp_074080.1
SmLINC178993 positive_interaction Smp_074080.1
SmLNCA178912 positive_interaction Smp_074080.1
SmLINC180741 positive_interaction Smp_074080.1
SmLNCA178922 positive_interaction Smp_074080.1
SmLNCA178933 positive_interaction Smp_074080.1
SmLINC179017 positive_interaction Smp_074080.1
SmLNCA178936 positive_interaction Smp_074080.1
SmLNCA178935 positive_interaction Smp_074080.1
SmLINC179032 positive_interaction Smp_074080.1
SmLNCA178937 positive_interaction Smp_074080.1
SmLINC180749 positive_interaction Smp_074080.1
SmLINC179038 positive_interaction Smp_074080.1
SmLNCS178892 positive_interaction Smp_074080.1
SmLINC179056 positive_interaction Smp_074080.1
SmLINC179051 positive_interaction Smp_074080.1
SmLINC179064 positive_interaction Smp_074080.1
SmLNCA178947 positive_interaction Smp_074080.1
SmLNCA178949 positive_interaction Smp_074080.1
SmLINC180761 positive_interaction Smp_074080.1
SmLINC179071 positive_interaction Smp_074080.1
SmLNCA178957 positive_interaction Smp_074080.1
SmLNCA178962 positive_interaction Smp_074080.1
SmLINC179110 positive_interaction Smp_074080.1
SmLINC179114 positive_interaction Smp_074080.1
SmLINC180802 positive_interaction Smp_074080.1
SmLINC179117 positive_interaction Smp_074080.1
SmLNCA178988 positive_interaction Smp_074080.1
SmLINC180804 positive_interaction Smp_074080.1
SmLINC180807 positive_interaction Smp_074080.1
SmLNCA178999 positive_interaction Smp_074080.1
SmLNCS178910 positive_interaction Smp_074080.1
SmLNCA179000 positive_interaction Smp_074080.1
SmLINC179137 positive_interaction Smp_074080.1
SmLINC180826 positive_interaction Smp_074080.1
SmLNCA179002 positive_interaction Smp_074080.1
SmLNCA179003 positive_interaction Smp_074080.1
SmLINC180828 positive_interaction Smp_074080.1
SmLNCA179005 positive_interaction Smp_074080.1
SmLINC182011 positive_interaction Smp_074080.1
SmLNCS178916 positive_interaction Smp_074080.1
SmLINC179168 positive_interaction Smp_074080.1
SmLINC179183 positive_interaction Smp_074080.1
SmLINC179174 positive_interaction Smp_074080.1
SmLNCA179016 positive_interaction Smp_074080.1
SmLINC179187 positive_interaction Smp_074080.1
SmLNCS178920 positive_interaction Smp_074080.1
SmLINC179200 positive_interaction Smp_074080.1
SmLINC180868 positive_interaction Smp_074080.1
SmLINC180852 positive_interaction Smp_074080.1
SmLNCS178921 positive_interaction Smp_074080.1
SmLNCA179026 positive_interaction Smp_074080.1
SmLINC180855 positive_interaction Smp_074080.1
SmLINC180856 positive_interaction Smp_074080.1
SmLNCA179027 positive_interaction Smp_074080.1
SmLNCS178925 positive_interaction Smp_074080.1
SmLNCA179032 positive_interaction Smp_074080.1
SmLINC180873 positive_interaction Smp_074080.1
SmLNCA179040 positive_interaction Smp_074080.1
SmLNCA179042 positive_interaction Smp_074080.1
SmLINC180879 positive_interaction Smp_074080.1
SmLINC179221 positive_interaction Smp_074080.1
SmLINC179222 positive_interaction Smp_074080.1
SmLINC179220 positive_interaction Smp_074080.1
SmLINC180885 positive_interaction Smp_074080.1
SmLNCA179047 positive_interaction Smp_074080.1
SmLNCA179051 positive_interaction Smp_074080.1
SmLNCS178935 positive_interaction Smp_074080.1
SmLNCA179054 positive_interaction Smp_074080.1
SmLNCA179057 positive_interaction Smp_074080.1
SmLNCA179060 positive_interaction Smp_074080.1
SmLNCS178941 positive_interaction Smp_074080.1
SmLINC179245 positive_interaction Smp_074080.1
SmLNCA179078 positive_interaction Smp_074080.1
SmLNCA179077 positive_interaction Smp_074080.1
SmLNCS178942 positive_interaction Smp_074080.1
SmLINC180904 positive_interaction Smp_074080.1
SmLINC180908 positive_interaction Smp_074080.1
SmLINC180905 positive_interaction Smp_074080.1
SmLINC179265 positive_interaction Smp_074080.1
SmLINC180913 positive_interaction Smp_074080.1
SmLINC179270 positive_interaction Smp_074080.1
SmLINC180918 positive_interaction Smp_074080.1
SmLNCA179093 positive_interaction Smp_074080.1
SmLINC180919 positive_interaction Smp_074080.1
SmLINC180920 positive_interaction Smp_074080.1
SmLINC180923 positive_interaction Smp_074080.1
SmLINC180924 positive_interaction Smp_074080.1
SmLINC179286 positive_interaction Smp_074080.1
SmLINC179290 positive_interaction Smp_074080.1
SmLINC180936 positive_interaction Smp_074080.1
SmLINC180945 positive_interaction Smp_074080.1
SmLINC180942 positive_interaction Smp_074080.1
SmLINC179298 positive_interaction Smp_074080.1
SmLINC179300 positive_interaction Smp_074080.1
SmLINC180950 positive_interaction Smp_074080.1
SmLINC179314 positive_interaction Smp_074080.1
SmLINC179321 positive_interaction Smp_074080.1
SmLINC180968 positive_interaction Smp_074080.1
SmLINC180967 positive_interaction Smp_074080.1
SmLNCA179116 positive_interaction Smp_074080.1
SmLNCA179114 positive_interaction Smp_074080.1
SmLNCA179130 positive_interaction Smp_074080.1
SmLNCA179121 positive_interaction Smp_074080.1
SmLINC182028 positive_interaction Smp_074080.1
SmLINC182029 positive_interaction Smp_074080.1
SmLINC180976 positive_interaction Smp_074080.1
SmLINC182038 positive_interaction Smp_074080.1
SmLINC179343 positive_interaction Smp_074080.1
SmLINC179337 positive_interaction Smp_074080.1
SmLINC179339 positive_interaction Smp_074080.1
SmLINC179346 positive_interaction Smp_074080.1
SmLINC179349 positive_interaction Smp_074080.1
SmLINC182077 positive_interaction Smp_074080.1
SmLINC179370 positive_interaction Smp_074080.1
SmLINC181033 positive_interaction Smp_074080.1
SmLINC179378 positive_interaction Smp_074080.1
SmLNCA179148 positive_interaction Smp_074080.1
SmLNCA179146 positive_interaction Smp_074080.1
SmLINC181061 positive_interaction Smp_074080.1
SmLNCA179150 positive_interaction Smp_074080.1
SmLNCS178972 positive_interaction Smp_074080.1
SmLNCA179159 positive_interaction Smp_074080.1
SmLINC181036 positive_interaction Smp_074080.1
SmLINC179411 positive_interaction Smp_074080.1
SmLNCA179163 positive_interaction Smp_074080.1
SmLINC181093 positive_interaction Smp_074080.1
SmLINC179416 positive_interaction Smp_074080.1
SmLINC179434 positive_interaction Smp_074080.1
SmLINC181085 positive_interaction Smp_074080.1
SmLINC181086 positive_interaction Smp_074080.1
SmLNCS178977 positive_interaction Smp_074080.1
SmLNCA179168 positive_interaction Smp_074080.1
SmLINC179440 positive_interaction Smp_074080.1
SmLNCA179173 positive_interaction Smp_074080.1
SmLNCA179176 positive_interaction Smp_074080.1
SmLNCA179179 positive_interaction Smp_074080.1
SmLNCA179181 positive_interaction Smp_074080.1
SmLNCA179183 positive_interaction Smp_074080.1
SmLINC181107 positive_interaction Smp_074080.1
SmLINC181108 positive_interaction Smp_074080.1
SmLNCA179196 positive_interaction Smp_074080.1
SmLINC179477 positive_interaction Smp_074080.1
SmLNCS178981 positive_interaction Smp_074080.1
SmLINC181155 positive_interaction Smp_074080.1
SmLNCS178992 positive_interaction Smp_074080.1
SmLINC181150 positive_interaction Smp_074080.1
SmLNCS178995 positive_interaction Smp_074080.1
SmLINC181154 positive_interaction Smp_074080.1
SmLNCA179219 positive_interaction Smp_074080.1
SmLNCS179001 positive_interaction Smp_074080.1
SmLINC181164 positive_interaction Smp_074080.1
SmLNCA179217 positive_interaction Smp_074080.1
SmLINC181198 positive_interaction Smp_074080.1
SmLNCS179003 positive_interaction Smp_074080.1
SmLINC179558 positive_interaction Smp_074080.1
SmLINC179563 positive_interaction Smp_074080.1
SmLINC181204 positive_interaction Smp_074080.1
SmLINC181208 positive_interaction Smp_074080.1
SmLNCA179233 positive_interaction Smp_074080.1
SmLINC179560 positive_interaction Smp_074080.1
SmLINC181206 positive_interaction Smp_074080.1
SmLINC181207 positive_interaction Smp_074080.1
SmLNCA179237 positive_interaction Smp_074080.1
SmLINC179577 positive_interaction Smp_074080.1
SmLNCA179251 positive_interaction Smp_074080.1
SmLNCA179255 positive_interaction Smp_074080.1
SmLNCA179260 positive_interaction Smp_074080.1
SmLINC181230 positive_interaction Smp_074080.1
SmLNCA179262 positive_interaction Smp_074080.1
SmLINC179587 positive_interaction Smp_074080.1
SmLINC179588 positive_interaction Smp_074080.1
SmLNCA179263 positive_interaction Smp_074080.1
SmLINC179592 positive_interaction Smp_074080.1
SmLINC179596 positive_interaction Smp_074080.1
SmLNCA179272 positive_interaction Smp_074080.1
SmLINC181240 positive_interaction Smp_074080.1
SmLNCA179273 positive_interaction Smp_074080.1
SmLINC179605 positive_interaction Smp_074080.1
SmLNCA179276 positive_interaction Smp_074080.1
SmLNCA179277 positive_interaction Smp_074080.1
SmLNCA179279 positive_interaction Smp_074080.1
SmLINC179614 positive_interaction Smp_074080.1
SmLNCA179286 positive_interaction Smp_074080.1
SmLINC179617 positive_interaction Smp_074080.1
SmLINC179618 positive_interaction Smp_074080.1
SmLINC179619 positive_interaction Smp_074080.1
SmLINC179623 positive_interaction Smp_074080.1
SmLINC179631 positive_interaction Smp_074080.1
SmLINC181282 positive_interaction Smp_074080.1
SmLNCA179295 positive_interaction Smp_074080.1
SmLINC179636 positive_interaction Smp_074080.1
SmLINC179651 positive_interaction Smp_074080.1
SmLNCA179301 positive_interaction Smp_074080.1
SmLINC181287 positive_interaction Smp_074080.1
SmLINC179661 positive_interaction Smp_074080.1
SmLNCA179305 positive_interaction Smp_074080.1
SmLNCS179027 positive_interaction Smp_074080.1
SmLINC181297 positive_interaction Smp_074080.1
SmLNCA179308 positive_interaction Smp_074080.1
SmLNCS179028 positive_interaction Smp_074080.1
SmLINC181308 positive_interaction Smp_074080.1
SmLINC179689 positive_interaction Smp_074080.1
SmLNCA179316 positive_interaction Smp_074080.1
SmLNCA179325 positive_interaction Smp_074080.1
SmLINC179691 positive_interaction Smp_074080.1
SmLINC179692 positive_interaction Smp_074080.1
SmLNCA179329 positive_interaction Smp_074080.1
SmLINC179693 positive_interaction Smp_074080.1
SmLINC179698 positive_interaction Smp_074080.1
SmLINC182101 positive_interaction Smp_074080.1
SmLINC179712 positive_interaction Smp_074080.1
SmLINC182130 positive_interaction Smp_074080.1
SmLINC179729 positive_interaction Smp_074080.1
SmLINC179730 positive_interaction Smp_074080.1
SmLINC181350 positive_interaction Smp_074080.1
SmLINC179732 positive_interaction Smp_074080.1
SmLINC179750 positive_interaction Smp_074080.1
SmLINC179759 positive_interaction Smp_074080.1
SmLINC179769 positive_interaction Smp_074080.1
SmLNCS179043 positive_interaction Smp_074080.1
SmLINC181363 positive_interaction Smp_074080.1
SmLNCA179349 positive_interaction Smp_074080.1
SmLINC179765 positive_interaction Smp_074080.1
SmLNCS179048 positive_interaction Smp_074080.1
SmLINC181366 positive_interaction Smp_074080.1
SmLNCS179055 positive_interaction Smp_074080.1
SmLINC179783 positive_interaction Smp_074080.1
SmLNCA179352 positive_interaction Smp_074080.1
SmLINC182159 positive_interaction Smp_074080.1
SmLNCS179058 positive_interaction Smp_074080.1
SmLNCA179355 positive_interaction Smp_074080.1
SmLINC179806 positive_interaction Smp_074080.1
SmLINC181401 positive_interaction Smp_074080.1
SmLNCA179356 positive_interaction Smp_074080.1
SmLINC179814 positive_interaction Smp_074080.1
SmLINC179829 positive_interaction Smp_074080.1
SmLINC179832 positive_interaction Smp_074080.1
SmLINC179863 positive_interaction Smp_074080.1
SmLINC179839 positive_interaction Smp_074080.1
SmLNCS179066 positive_interaction Smp_074080.1
SmLINC181416 positive_interaction Smp_074080.1
SmLNCA179373 positive_interaction Smp_074080.1
SmLINC179853 positive_interaction Smp_074080.1
SmLINC179845 positive_interaction Smp_074080.1
SmLINC179856 positive_interaction Smp_074080.1
SmLNCS179068 positive_interaction Smp_074080.1
SmLINC179875 positive_interaction Smp_074080.1
SmLNCS179069 positive_interaction Smp_074080.1
SmLINC179884 positive_interaction Smp_074080.1
SmLINC179902 positive_interaction Smp_074080.1
SmLINC181431 positive_interaction Smp_074080.1
SmLNCS179073 positive_interaction Smp_074080.1
SmLINC181451 positive_interaction Smp_074080.1
SmLINC179894 positive_interaction Smp_074080.1
SmLINC181436 positive_interaction Smp_074080.1
SmLINC181449 positive_interaction Smp_074080.1
SmLINC179901 positive_interaction Smp_074080.1
SmLNCA179399 positive_interaction Smp_074080.1
SmLINC179893 positive_interaction Smp_074080.1
SmLNCA179405 positive_interaction Smp_074080.1
SmLNCS179074 positive_interaction Smp_074080.1
SmLNCA179411 positive_interaction Smp_074080.1
SmLNCA179412 positive_interaction Smp_074080.1
SmLNCA179423 positive_interaction Smp_074080.1
SmLINC179923 positive_interaction Smp_074080.1
SmLINC179931 positive_interaction Smp_074080.1
SmLINC181482 positive_interaction Smp_074080.1
SmLNCS179077 positive_interaction Smp_074080.1
SmLNCA179433 positive_interaction Smp_074080.1
SmLINC179938 positive_interaction Smp_074080.1
SmLINC179939 positive_interaction Smp_074080.1
SmLINC179960 positive_interaction Smp_074080.1
SmLNCA179436 positive_interaction Smp_074080.1
SmLINC181495 positive_interaction Smp_074080.1
SmLINC179958 positive_interaction Smp_074080.1
SmLINC181500 positive_interaction Smp_074080.1
SmLINC181497 positive_interaction Smp_074080.1
SmLINC181499 positive_interaction Smp_074080.1
SmLINC179973 positive_interaction Smp_074080.1
SmLINC179975 positive_interaction Smp_074080.1
SmLINC181512 positive_interaction Smp_074080.1
SmLNCA179447 positive_interaction Smp_074080.1
SmLINC181518 positive_interaction Smp_074080.1
SmLNCA179451 positive_interaction Smp_074080.1
SmLINC181519 positive_interaction Smp_074080.1
SmLINC179998 positive_interaction Smp_074080.1
SmLINC180004 positive_interaction Smp_074080.1
SmLINC181529 positive_interaction Smp_074080.1
SmLINC180006 positive_interaction Smp_074080.1
SmLINC181531 positive_interaction Smp_074080.1
SmLNCA179453 positive_interaction Smp_074080.1
SmLNCS179089 positive_interaction Smp_074080.1
SmLNCA179459 positive_interaction Smp_074080.1
SmLNCS179092 positive_interaction Smp_074080.1
SmLINC180038 positive_interaction Smp_074080.1
SmLNCA179486 positive_interaction Smp_074080.1
SmLINC180045 positive_interaction Smp_074080.1
SmLNCA179490 positive_interaction Smp_074080.1
SmLNCA179494 positive_interaction Smp_074080.1
SmLINC181557 positive_interaction Smp_074080.1
SmLINC180050 positive_interaction Smp_074080.1
SmLNCS179099 positive_interaction Smp_074080.1
SmLINC180054 positive_interaction Smp_074080.1
SmLINC181565 positive_interaction Smp_074080.1
SmLNCA179508 positive_interaction Smp_074080.1
SmLINC181568 positive_interaction Smp_074080.1
SmLNCA179512 positive_interaction Smp_074080.1
SmLNCA179515 positive_interaction Smp_074080.1
SmLNCS179103 positive_interaction Smp_074080.1
SmLNCS179104 positive_interaction Smp_074080.1
SmLNCS179110 positive_interaction Smp_074080.1
SmLINC181574 positive_interaction Smp_074080.1
SmLINC180074 positive_interaction Smp_074080.1
SmLINC181579 positive_interaction Smp_074080.1
SmLINC181581 positive_interaction Smp_074080.1
SmLINC181585 positive_interaction Smp_074080.1
SmLNCA179532 positive_interaction Smp_074080.1
SmLNCA179536 positive_interaction Smp_074080.1
SmLNCA179535 positive_interaction Smp_074080.1
SmLNCA179537 positive_interaction Smp_074080.1
SmLNCA179550 positive_interaction Smp_074080.1
SmLINC180096 positive_interaction Smp_074080.1
SmLINC181595 positive_interaction Smp_074080.1
SmLINC180100 positive_interaction Smp_074080.1
SmLINC180098 positive_interaction Smp_074080.1
SmLINC181600 positive_interaction Smp_074080.1
SmLINC180102 positive_interaction Smp_074080.1
SmLINC180103 positive_interaction Smp_074080.1
SmLNCA179562 positive_interaction Smp_074080.1
SmLINC181607 positive_interaction Smp_074080.1
SmLINC181610 positive_interaction Smp_074080.1
SmLINC181611 positive_interaction Smp_074080.1
SmLINC180108 positive_interaction Smp_074080.1
SmLINC180115 positive_interaction Smp_074080.1
SmLINC180111 positive_interaction Smp_074080.1
SmLNCS179129 positive_interaction Smp_074080.1
SmLNCS179130 positive_interaction Smp_074080.1
SmLINC181627 positive_interaction Smp_074080.1
SmLINC180124 positive_interaction Smp_074080.1
SmLINC180127 positive_interaction Smp_074080.1
SmLINC181625 positive_interaction Smp_074080.1
SmLINC181638 positive_interaction Smp_074080.1
SmLINC181642 positive_interaction Smp_074080.1
SmLNCA179582 positive_interaction Smp_074080.1
SmLNCA179583 positive_interaction Smp_074080.1
SmLINC181645 positive_interaction Smp_074080.1
SmLINC180141 positive_interaction Smp_074080.1
SmLNCA179601 positive_interaction Smp_074080.1
SmLINC181661 positive_interaction Smp_074080.1
SmLINC180159 positive_interaction Smp_074080.1
SmLNCA179617 positive_interaction Smp_074080.1
SmLNCS179135 positive_interaction Smp_074080.1
SmLNCA179622 positive_interaction Smp_074080.1
SmLNCS179138 positive_interaction Smp_074080.1
SmLINC181694 positive_interaction Smp_074080.1
SmLINC182182 positive_interaction Smp_074080.1
SmLINC182174 positive_interaction Smp_074080.1
SmLINC182176 positive_interaction Smp_074080.1
SmLINC182186 positive_interaction Smp_074080.1
SmLINC182183 positive_interaction Smp_074080.1
SmLINC180213 positive_interaction Smp_074080.1
SmLINC180278 positive_interaction Smp_341630.1
SmLINC181553 positive_interaction Smp_132260.1
SmLNCA179814 positive_interaction Smp_132260.1
SmLNCA179779 positive_interaction Smp_132260.1
SmLNCA178828 positive_interaction Smp_132260.1
SmLNCA178889 positive_interaction Smp_132260.1
SmLINC180861 positive_interaction Smp_132260.1
SmLNCA179090 positive_interaction Smp_132260.1
SmLINC179354 positive_interaction Smp_132260.1
SmLINC180985 positive_interaction Smp_132260.1
SmLNCA179282 positive_interaction Smp_132260.1
SmLNCS179030 positive_interaction Smp_132260.1
SmLINC181339 positive_interaction Smp_132260.1
SmLINC180225 positive_interaction Smp_132260.1
SmLINC180226 positive_interaction Smp_132260.1
SmLINC180246 positive_interaction Smp_132260.1
SmLINC180249 positive_interaction Smp_132260.1
SmLINC181744 positive_interaction Smp_132260.1
SmLNCA179666 positive_interaction Smp_132260.1
SmLNCA179674 positive_interaction Smp_132260.1
SmLNCA179671 positive_interaction Smp_132260.1
SmLNCA179676 positive_interaction Smp_132260.1
SmLNCA179703 positive_interaction Smp_132260.1
SmLNCA179707 positive_interaction Smp_132260.1
SmLINC180308 positive_interaction Smp_132260.1
SmLINC180312 positive_interaction Smp_132260.1
SmLINC181788 positive_interaction Smp_132260.1
SmLNCA179717 positive_interaction Smp_132260.1
SmLINC181799 positive_interaction Smp_132260.1
SmLNCA179743 positive_interaction Smp_132260.1
SmLNCA179745 positive_interaction Smp_132260.1
SmLNCA179757 positive_interaction Smp_132260.1
SmLNCA179761 positive_interaction Smp_132260.1
SmLNCA179762 positive_interaction Smp_132260.1
SmLINC181883 positive_interaction Smp_132260.1
SmLINC180433 positive_interaction Smp_132260.1
SmLNCA179794 positive_interaction Smp_132260.1
SmLNCA179801 positive_interaction Smp_132260.1
SmLNCS178810 positive_interaction Smp_132260.1
SmLINC180542 positive_interaction Smp_132260.1
SmLINC180543 positive_interaction Smp_132260.1
SmLNCA178778 positive_interaction Smp_132260.1
SmLNCA178772 positive_interaction Smp_132260.1
SmLINC180558 positive_interaction Smp_132260.1
SmLINC178833 positive_interaction Smp_132260.1
SmLNCA178823 positive_interaction Smp_132260.1
SmLINC178861 positive_interaction Smp_132260.1
SmLINC180640 positive_interaction Smp_132260.1
SmLINC180641 positive_interaction Smp_132260.1
SmLINC178886 positive_interaction Smp_132260.1
SmLINC178887 positive_interaction Smp_132260.1
SmLINC178860 positive_interaction Smp_132260.1
SmLINC180597 positive_interaction Smp_132260.1
SmLNCA178827 positive_interaction Smp_132260.1
SmLINC178875 positive_interaction Smp_132260.1
SmLNCS178829 positive_interaction Smp_132260.1
SmLNCA178833 positive_interaction Smp_132260.1
SmLINC178934 positive_interaction Smp_132260.1
SmLINC178908 positive_interaction Smp_132260.1
SmLINC178923 positive_interaction Smp_132260.1
SmLINC181970 positive_interaction Smp_132260.1
SmLNCA178862 positive_interaction Smp_132260.1
SmLINC178931 positive_interaction Smp_132260.1
SmLINC181974 positive_interaction Smp_132260.1
SmLNCA178864 positive_interaction Smp_132260.1
SmLNCA178874 positive_interaction Smp_132260.1
SmLNCS178865 positive_interaction Smp_132260.1
SmLINC181992 positive_interaction Smp_132260.1
SmLINC181993 positive_interaction Smp_132260.1
SmLINC179007 positive_interaction Smp_132260.1
SmLINC178980 positive_interaction Smp_132260.1
SmLINC180703 positive_interaction Smp_132260.1
SmLNCA178896 positive_interaction Smp_132260.1
SmLINC178993 positive_interaction Smp_132260.1
SmLNCA178912 positive_interaction Smp_132260.1
SmLINC180741 positive_interaction Smp_132260.1
SmLNCA178922 positive_interaction Smp_132260.1
SmLINC179017 positive_interaction Smp_132260.1
SmLNCA178936 positive_interaction Smp_132260.1
SmLINC180749 positive_interaction Smp_132260.1
SmLINC179071 positive_interaction Smp_132260.1
SmLNCA178957 positive_interaction Smp_132260.1
SmLNCA178962 positive_interaction Smp_132260.1
SmLNCA178988 positive_interaction Smp_132260.1
SmLINC180807 positive_interaction Smp_132260.1
SmLNCA178999 positive_interaction Smp_132260.1
SmLNCS178910 positive_interaction Smp_132260.1
SmLNCA179000 positive_interaction Smp_132260.1
SmLINC179137 positive_interaction Smp_132260.1
SmLINC180826 positive_interaction Smp_132260.1
SmLNCA179002 positive_interaction Smp_132260.1
SmLINC182008 positive_interaction Smp_132260.1
SmLNCS178916 positive_interaction Smp_132260.1
SmLINC179183 positive_interaction Smp_132260.1
SmLINC179174 positive_interaction Smp_132260.1
SmLINC179187 positive_interaction Smp_132260.1
SmLINC179200 positive_interaction Smp_132260.1
SmLINC179192 positive_interaction Smp_132260.1
SmLNCA179026 positive_interaction Smp_132260.1
SmLNCA179027 positive_interaction Smp_132260.1
SmLINC180873 positive_interaction Smp_132260.1
SmLINC180879 positive_interaction Smp_132260.1
SmLINC179221 positive_interaction Smp_132260.1
SmLNCA179047 positive_interaction Smp_132260.1
SmLNCA179057 positive_interaction Smp_132260.1
SmLNCS178942 positive_interaction Smp_132260.1
SmLINC180923 positive_interaction Smp_132260.1
SmLINC180968 positive_interaction Smp_132260.1
SmLINC180967 positive_interaction Smp_132260.1
SmLNCA179116 positive_interaction Smp_132260.1
SmLNCA179121 positive_interaction Smp_132260.1
SmLINC182038 positive_interaction Smp_132260.1
SmLINC179343 positive_interaction Smp_132260.1
SmLNCA179148 positive_interaction Smp_132260.1
SmLNCA179146 positive_interaction Smp_132260.1
SmLNCA179159 positive_interaction Smp_132260.1
SmLINC181093 positive_interaction Smp_132260.1
SmLINC181085 positive_interaction Smp_132260.1
SmLINC181086 positive_interaction Smp_132260.1
SmLNCS178977 positive_interaction Smp_132260.1
SmLNCA179168 positive_interaction Smp_132260.1
SmLNCA179173 positive_interaction Smp_132260.1
SmLNCA179181 positive_interaction Smp_132260.1
SmLNCA179196 positive_interaction Smp_132260.1
SmLINC181155 positive_interaction Smp_132260.1
SmLINC181164 positive_interaction Smp_132260.1
SmLNCA179217 positive_interaction Smp_132260.1
SmLINC181198 positive_interaction Smp_132260.1
SmLNCS179003 positive_interaction Smp_132260.1
SmLINC179558 positive_interaction Smp_132260.1
SmLINC181206 positive_interaction Smp_132260.1
SmLNCA179260 positive_interaction Smp_132260.1
SmLNCA179262 positive_interaction Smp_132260.1
SmLINC179587 positive_interaction Smp_132260.1
SmLINC179588 positive_interaction Smp_132260.1
SmLNCA179272 positive_interaction Smp_132260.1
SmLINC181240 positive_interaction Smp_132260.1
SmLNCA179279 positive_interaction Smp_132260.1
SmLINC179614 positive_interaction Smp_132260.1
SmLINC179631 positive_interaction Smp_132260.1
SmLNCA179295 positive_interaction Smp_132260.1
SmLINC179636 positive_interaction Smp_132260.1
SmLINC181287 positive_interaction Smp_132260.1
SmLNCS179027 positive_interaction Smp_132260.1
SmLNCA179325 positive_interaction Smp_132260.1
SmLINC182101 positive_interaction Smp_132260.1
SmLINC179729 positive_interaction Smp_132260.1
SmLINC179769 positive_interaction Smp_132260.1
SmLNCS179043 positive_interaction Smp_132260.1
SmLINC181363 positive_interaction Smp_132260.1
SmLNCA179352 positive_interaction Smp_132260.1
SmLNCA179355 positive_interaction Smp_132260.1
SmLNCA179356 positive_interaction Smp_132260.1
SmLINC179832 positive_interaction Smp_132260.1
SmLINC179839 positive_interaction Smp_132260.1
SmLNCS179066 positive_interaction Smp_132260.1
SmLINC179845 positive_interaction Smp_132260.1
SmLNCS179068 positive_interaction Smp_132260.1
SmLNCS179069 positive_interaction Smp_132260.1
SmLNCS179073 positive_interaction Smp_132260.1
SmLINC181449 positive_interaction Smp_132260.1
SmLNCA179405 positive_interaction Smp_132260.1
SmLNCS179074 positive_interaction Smp_132260.1
SmLNCA179411 positive_interaction Smp_132260.1
SmLNCA179412 positive_interaction Smp_132260.1
SmLINC179921 positive_interaction Smp_132260.1
SmLINC179939 positive_interaction Smp_132260.1
SmLINC179962 positive_interaction Smp_132260.1
SmLNCA179447 positive_interaction Smp_132260.1
SmLINC181519 positive_interaction Smp_132260.1
SmLINC181529 positive_interaction Smp_132260.1
SmLNCS179089 positive_interaction Smp_132260.1
SmLNCA179459 positive_interaction Smp_132260.1
SmLNCA179486 positive_interaction Smp_132260.1
SmLINC180048 positive_interaction Smp_132260.1
SmLNCS179099 positive_interaction Smp_132260.1
SmLINC181565 positive_interaction Smp_132260.1
SmLNCS179104 positive_interaction Smp_132260.1
SmLINC181574 positive_interaction Smp_132260.1
SmLINC180074 positive_interaction Smp_132260.1
SmLINC181581 positive_interaction Smp_132260.1
SmLNCA179536 positive_interaction Smp_132260.1
SmLNCA179535 positive_interaction Smp_132260.1
SmLINC180096 positive_interaction Smp_132260.1
SmLINC180100 positive_interaction Smp_132260.1
SmLNCA179562 positive_interaction Smp_132260.1
SmLINC181607 positive_interaction Smp_132260.1
SmLINC180108 positive_interaction Smp_132260.1
SmLINC181627 positive_interaction Smp_132260.1
SmLINC180127 positive_interaction Smp_132260.1
SmLINC181642 positive_interaction Smp_132260.1
SmLNCA179582 positive_interaction Smp_132260.1
SmLINC181696 positive_interaction Smp_132260.1
SmLINC182176 positive_interaction Smp_132260.1
SmLINC182183 positive_interaction Smp_132260.1
SmLINC180878 positive_interaction Smp_018460.1
SmLINC179255 positive_interaction Smp_018460.1
SmLINC181259 positive_interaction Smp_018460.1
SmLINC179811 positive_interaction Smp_018460.1
SmLINC180054 positive_interaction Smp_018460.1
SmLINC180833 positive_interaction Smp_162710.1
SmLNCA179074 positive_interaction Smp_162710.1
SmLINC181097 positive_interaction Smp_162710.1
SmLINC179849 positive_interaction Smp_162710.1
SmLINC179621 positive_interaction Smp_162710.1
SmLNCA179302 positive_interaction Smp_162710.1
SmLINC181675 positive_interaction Smp_162710.1
SmLNCA179651 positive_interaction Smp_162710.1
SmLINC180249 positive_interaction Smp_162710.1
SmLNCS179177 positive_interaction Smp_162710.1
SmLINC180333 positive_interaction Smp_162710.1
SmLINC180364 positive_interaction Smp_162710.1
SmLINC180387 positive_interaction Smp_162710.1
SmLINC181898 positive_interaction Smp_162710.1
SmLINC180455 positive_interaction Smp_162710.1
SmLINC180465 positive_interaction Smp_162710.1
SmLINC181933 positive_interaction Smp_162710.1
SmLINC181947 positive_interaction Smp_162710.1
SmLINC180500 positive_interaction Smp_162710.1
SmLINC178950 positive_interaction Smp_162710.1
SmLINC178965 positive_interaction Smp_162710.1
SmLINC179051 positive_interaction Smp_162710.1
SmLNCA178949 positive_interaction Smp_162710.1
SmLINC180803 positive_interaction Smp_162710.1
SmLINC179161 positive_interaction Smp_162710.1
SmLINC179179 positive_interaction Smp_162710.1
SmLINC182011 positive_interaction Smp_162710.1
SmLNCA179042 positive_interaction Smp_162710.1
SmLINC179247 positive_interaction Smp_162710.1
SmLINC182029 positive_interaction Smp_162710.1
SmLINC179440 positive_interaction Smp_162710.1
SmLNCA179188 positive_interaction Smp_162710.1
SmLNCA179219 positive_interaction Smp_162710.1
SmLINC181206 positive_interaction Smp_162710.1
SmLNCA179277 positive_interaction Smp_162710.1
SmLINC181285 positive_interaction Smp_162710.1
SmLINC181308 positive_interaction Smp_162710.1
SmLNCA179332 positive_interaction Smp_162710.1
SmLINC181350 positive_interaction Smp_162710.1
SmLINC181366 positive_interaction Smp_162710.1
SmLNCS179066 positive_interaction Smp_162710.1
SmLINC181427 positive_interaction Smp_162710.1
SmLINC179871 positive_interaction Smp_162710.1
SmLINC179931 positive_interaction Smp_162710.1
SmLINC179960 positive_interaction Smp_162710.1
SmLNCA179439 positive_interaction Smp_162710.1
SmLINC181531 positive_interaction Smp_162710.1
SmLINC180050 positive_interaction Smp_162710.1
SmLNCS179099 positive_interaction Smp_162710.1
SmLINC180061 positive_interaction Smp_162710.1
SmLNCA179545 positive_interaction Smp_162710.1
SmLNCS179022 positive_interaction Smp_197540.1
SmLINC180018 positive_interaction Smp_197540.1
SmLINC181001 positive_interaction Smp_197540.1
SmLINC181234 positive_interaction Smp_197540.1
SmLINC179522 positive_interaction Smp_241400.1
SmLINC180711 positive_interaction Smp_241400.1
SmLINC180675 positive_interaction Smp_241400.1
SmLINC180244 positive_interaction Smp_241400.1
SmLINC181553 positive_interaction Smp_241400.1
SmLNCA179178 positive_interaction Smp_241400.1
SmLINC181752 positive_interaction Smp_241400.1
SmLNCA179759 positive_interaction Smp_241400.1
SmLNCA179814 positive_interaction Smp_241400.1
SmLNCA179695 positive_interaction Smp_241400.1
SmLNCA179749 positive_interaction Smp_241400.1
SmLINC180480 positive_interaction Smp_241400.1
SmLINC180457 positive_interaction Smp_241400.1
SmLINC180792 positive_interaction Smp_241400.1
SmLNCA178904 positive_interaction Smp_241400.1
SmLNCS178880 positive_interaction Smp_241400.1
SmLINC180809 positive_interaction Smp_241400.1
SmLNCA178998 positive_interaction Smp_241400.1
SmLINC180833 positive_interaction Smp_241400.1
SmLINC179143 positive_interaction Smp_241400.1
SmLINC180876 positive_interaction Smp_241400.1
SmLNCA179074 positive_interaction Smp_241400.1
SmLNCA179090 positive_interaction Smp_241400.1
SmLNCS178967 positive_interaction Smp_241400.1
SmLINC179354 positive_interaction Smp_241400.1
SmLINC180985 positive_interaction Smp_241400.1
SmLINC179377 positive_interaction Smp_241400.1
SmLNCA179169 positive_interaction Smp_241400.1
SmLINC181092 positive_interaction Smp_241400.1
SmLINC181097 positive_interaction Smp_241400.1
SmLINC181102 positive_interaction Smp_241400.1
SmLINC179523 positive_interaction Smp_241400.1
SmLINC181219 positive_interaction Smp_241400.1
SmLNCA179282 positive_interaction Smp_241400.1
SmLINC181407 positive_interaction Smp_241400.1
SmLNCA179369 positive_interaction Smp_241400.1
SmLINC181419 positive_interaction Smp_241400.1
SmLINC181421 positive_interaction Smp_241400.1
SmLINC179849 positive_interaction Smp_241400.1
SmLINC181426 positive_interaction Smp_241400.1
SmLINC179851 positive_interaction Smp_241400.1
SmLINC179621 positive_interaction Smp_241400.1
SmLINC179647 positive_interaction Smp_241400.1
SmLNCA179302 positive_interaction Smp_241400.1
SmLNCS179030 positive_interaction Smp_241400.1
SmLINC181339 positive_interaction Smp_241400.1
SmLINC179763 positive_interaction Smp_241400.1
SmLNCA179347 positive_interaction Smp_241400.1
SmLINC179801 positive_interaction Smp_241400.1
SmLINC181443 positive_interaction Smp_241400.1
SmLINC181538 positive_interaction Smp_241400.1
SmLINC181454 positive_interaction Smp_241400.1
SmLNCS179075 positive_interaction Smp_241400.1
SmLINC181525 positive_interaction Smp_241400.1
SmLINC181597 positive_interaction Smp_241400.1
SmLINC180117 positive_interaction Smp_241400.1
SmLINC181675 positive_interaction Smp_241400.1
SmLNCA179642 positive_interaction Smp_241400.1
SmLINC180225 positive_interaction Smp_241400.1
SmLINC181724 positive_interaction Smp_241400.1
SmLNCA179651 positive_interaction Smp_241400.1
SmLINC180239 positive_interaction Smp_241400.1
SmLINC181731 positive_interaction Smp_241400.1
SmLNCA179653 positive_interaction Smp_241400.1
SmLINC180246 positive_interaction Smp_241400.1
SmLINC180249 positive_interaction Smp_241400.1
SmLNCS179174 positive_interaction Smp_241400.1
SmLNCA179660 positive_interaction Smp_241400.1
SmLINC181744 positive_interaction Smp_241400.1
SmLNCS179176 positive_interaction Smp_241400.1
SmLNCS179177 positive_interaction Smp_241400.1
SmLNCA179664 positive_interaction Smp_241400.1
SmLNCS179184 positive_interaction Smp_241400.1
SmLNCS179185 positive_interaction Smp_241400.1
SmLNCA179685 positive_interaction Smp_241400.1
SmLNCA179678 positive_interaction Smp_241400.1
SmLNCS179186 positive_interaction Smp_241400.1
SmLNCS179188 positive_interaction Smp_241400.1
SmLINC181762 positive_interaction Smp_241400.1
SmLINC181766 positive_interaction Smp_241400.1
SmLINC180285 positive_interaction Smp_241400.1
SmLINC180286 positive_interaction Smp_241400.1
SmLNCS179189 positive_interaction Smp_241400.1
SmLINC181773 positive_interaction Smp_241400.1
SmLNCA179706 positive_interaction Smp_241400.1
SmLNCS179193 positive_interaction Smp_241400.1
SmLINC180312 positive_interaction Smp_241400.1
SmLINC181777 positive_interaction Smp_241400.1
SmLNCA179717 positive_interaction Smp_241400.1
SmLNCA179718 positive_interaction Smp_241400.1
SmLINC180333 positive_interaction Smp_241400.1
SmLINC181797 positive_interaction Smp_241400.1
SmLINC181799 positive_interaction Smp_241400.1
SmLNCA179735 positive_interaction Smp_241400.1
SmLINC181814 positive_interaction Smp_241400.1
SmLINC180350 positive_interaction Smp_241400.1
SmLNCA179743 positive_interaction Smp_241400.1
SmLNCA179745 positive_interaction Smp_241400.1
SmLINC180356 positive_interaction Smp_241400.1
SmLNCA179748 positive_interaction Smp_241400.1
SmLNCA179754 positive_interaction Smp_241400.1
SmLINC180364 positive_interaction Smp_241400.1
SmLNCA179757 positive_interaction Smp_241400.1
SmLINC181832 positive_interaction Smp_241400.1
SmLINC181837 positive_interaction Smp_241400.1
SmLNCA179763 positive_interaction Smp_241400.1
SmLINC180387 positive_interaction Smp_241400.1
SmLNCA179762 positive_interaction Smp_241400.1
SmLINC181849 positive_interaction Smp_241400.1
SmLINC181854 positive_interaction Smp_241400.1
SmLINC181857 positive_interaction Smp_241400.1
SmLINC180395 positive_interaction Smp_241400.1
SmLNCA179778 positive_interaction Smp_241400.1
SmLINC181894 positive_interaction Smp_241400.1
SmLINC181883 positive_interaction Smp_241400.1
SmLINC181898 positive_interaction Smp_241400.1
SmLINC180433 positive_interaction Smp_241400.1
SmLINC180436 positive_interaction Smp_241400.1
SmLINC180444 positive_interaction Smp_241400.1
SmLINC181913 positive_interaction Smp_241400.1
SmLNCA179790 positive_interaction Smp_241400.1
SmLNCA179791 positive_interaction Smp_241400.1
SmLINC180455 positive_interaction Smp_241400.1
SmLNCA179794 positive_interaction Smp_241400.1
SmLNCS178913 positive_interaction Smp_241400.1
SmLINC180465 positive_interaction Smp_241400.1
SmLINC180466 positive_interaction Smp_241400.1
SmLINC181931 positive_interaction Smp_241400.1
SmLINC181933 positive_interaction Smp_241400.1
SmLINC181938 positive_interaction Smp_241400.1
SmLINC181942 positive_interaction Smp_241400.1
SmLNCA179807 positive_interaction Smp_241400.1
SmLNCA179810 positive_interaction Smp_241400.1
SmLINC181947 positive_interaction Smp_241400.1
SmLINC180500 positive_interaction Smp_241400.1
SmLINC181949 positive_interaction Smp_241400.1
SmLNCA179815 positive_interaction Smp_241400.1
SmLINC181956 positive_interaction Smp_241400.1
SmLNCA179830 positive_interaction Smp_241400.1
SmLINC180527 positive_interaction Smp_241400.1
SmLNCS178815 positive_interaction Smp_241400.1
SmLNCA178758 positive_interaction Smp_241400.1
SmLINC180542 positive_interaction Smp_241400.1
SmLINC180543 positive_interaction Smp_241400.1
SmLINC180550 positive_interaction Smp_241400.1
SmLNCA178762 positive_interaction Smp_241400.1
SmLINC180553 positive_interaction Smp_241400.1
SmLNCA178805 positive_interaction Smp_241400.1
SmLNCA178781 positive_interaction Smp_241400.1
SmLNCA178786 positive_interaction Smp_241400.1
SmLINC180572 positive_interaction Smp_241400.1
SmLNCA178822 positive_interaction Smp_241400.1
SmLNCA178823 positive_interaction Smp_241400.1
SmLINC180585 positive_interaction Smp_241400.1
SmLINC180640 positive_interaction Smp_241400.1
SmLINC180641 positive_interaction Smp_241400.1
SmLINC178887 positive_interaction Smp_241400.1
SmLNCA178825 positive_interaction Smp_241400.1
SmLNCS178827 positive_interaction Smp_241400.1
SmLINC180599 positive_interaction Smp_241400.1
SmLINC180597 positive_interaction Smp_241400.1
SmLNCA178827 positive_interaction Smp_241400.1
SmLINC178875 positive_interaction Smp_241400.1
SmLINC180619 positive_interaction Smp_241400.1
SmLNCS178829 positive_interaction Smp_241400.1
SmLNCA178833 positive_interaction Smp_241400.1
SmLINC178934 positive_interaction Smp_241400.1
SmLNCA178838 positive_interaction Smp_241400.1
SmLINC178903 positive_interaction Smp_241400.1
SmLNCA178840 positive_interaction Smp_241400.1
SmLINC180630 positive_interaction Smp_241400.1
SmLINC178924 positive_interaction Smp_241400.1
SmLINC178923 positive_interaction Smp_241400.1
SmLINC180646 positive_interaction Smp_241400.1
SmLINC181970 positive_interaction Smp_241400.1
SmLNCA178862 positive_interaction Smp_241400.1
SmLINC178931 positive_interaction Smp_241400.1
SmLINC181974 positive_interaction Smp_241400.1
SmLINC178949 positive_interaction Smp_241400.1
SmLINC178950 positive_interaction Smp_241400.1
SmLNCA178865 positive_interaction Smp_241400.1
SmLINC178965 positive_interaction Smp_241400.1
SmLINC178951 positive_interaction Smp_241400.1
SmLNCS178860 positive_interaction Smp_241400.1
SmLINC180681 positive_interaction Smp_241400.1
SmLNCA178874 positive_interaction Smp_241400.1
SmLNCA178875 positive_interaction Smp_241400.1
SmLNCS178861 positive_interaction Smp_241400.1
SmLNCS178865 positive_interaction Smp_241400.1
SmLNCA178882 positive_interaction Smp_241400.1
SmLNCA178891 positive_interaction Smp_241400.1
SmLNCA178886 positive_interaction Smp_241400.1
SmLNCA178888 positive_interaction Smp_241400.1
SmLINC181980 positive_interaction Smp_241400.1
SmLINC178975 positive_interaction Smp_241400.1
SmLINC180694 positive_interaction Smp_241400.1
SmLINC181981 positive_interaction Smp_241400.1
SmLINC181989 positive_interaction Smp_241400.1
SmLINC181999 positive_interaction Smp_241400.1
SmLINC179004 positive_interaction Smp_241400.1
SmLINC178983 positive_interaction Smp_241400.1
SmLINC180703 positive_interaction Smp_241400.1
SmLNCA178897 positive_interaction Smp_241400.1
SmLINC180712 positive_interaction Smp_241400.1
SmLINC178993 positive_interaction Smp_241400.1
SmLNCA178912 positive_interaction Smp_241400.1
SmLINC180741 positive_interaction Smp_241400.1
SmLINC180729 positive_interaction Smp_241400.1
SmLINC179019 positive_interaction Smp_241400.1
SmLNCA178922 positive_interaction Smp_241400.1
SmLNCA178933 positive_interaction Smp_241400.1
SmLNCA178927 positive_interaction Smp_241400.1
SmLINC179017 positive_interaction Smp_241400.1
SmLNCA178936 positive_interaction Smp_241400.1
SmLINC179038 positive_interaction Smp_241400.1
SmLNCS178892 positive_interaction Smp_241400.1
SmLINC179056 positive_interaction Smp_241400.1
SmLINC179051 positive_interaction Smp_241400.1
SmLINC179064 positive_interaction Smp_241400.1
SmLNCA178949 positive_interaction Smp_241400.1
SmLINC180761 positive_interaction Smp_241400.1
SmLINC179069 positive_interaction Smp_241400.1
SmLINC179071 positive_interaction Smp_241400.1
SmLNCA178957 positive_interaction Smp_241400.1
SmLNCA178970 positive_interaction Smp_241400.1
SmLNCA178975 positive_interaction Smp_241400.1
SmLINC179110 positive_interaction Smp_241400.1
SmLINC179114 positive_interaction Smp_241400.1
SmLINC180802 positive_interaction Smp_241400.1
SmLINC179117 positive_interaction Smp_241400.1
SmLINC180803 positive_interaction Smp_241400.1
SmLINC180807 positive_interaction Smp_241400.1
SmLINC180815 positive_interaction Smp_241400.1
SmLNCS178910 positive_interaction Smp_241400.1
SmLNCA179000 positive_interaction Smp_241400.1
SmLINC180826 positive_interaction Smp_241400.1
SmLNCA179003 positive_interaction Smp_241400.1
SmLINC180828 positive_interaction Smp_241400.1
SmLINC179161 positive_interaction Smp_241400.1
SmLINC179155 positive_interaction Smp_241400.1
SmLINC179179 positive_interaction Smp_241400.1
SmLINC182011 positive_interaction Smp_241400.1
SmLINC179168 positive_interaction Smp_241400.1
SmLINC179183 positive_interaction Smp_241400.1
SmLINC182015 positive_interaction Smp_241400.1
SmLINC179174 positive_interaction Smp_241400.1
SmLNCA179016 positive_interaction Smp_241400.1
SmLINC179187 positive_interaction Smp_241400.1
SmLNCS178920 positive_interaction Smp_241400.1
SmLINC179200 positive_interaction Smp_241400.1
SmLNCA179026 positive_interaction Smp_241400.1
SmLINC180873 positive_interaction Smp_241400.1
SmLNCA179040 positive_interaction Smp_241400.1
SmLNCA179042 positive_interaction Smp_241400.1
SmLINC180879 positive_interaction Smp_241400.1
SmLINC179216 positive_interaction Smp_241400.1
SmLINC179222 positive_interaction Smp_241400.1
SmLINC179220 positive_interaction Smp_241400.1
SmLNCA179051 positive_interaction Smp_241400.1
SmLNCS178935 positive_interaction Smp_241400.1
SmLNCA179060 positive_interaction Smp_241400.1
SmLNCS178941 positive_interaction Smp_241400.1
SmLINC179247 positive_interaction Smp_241400.1
SmLINC179245 positive_interaction Smp_241400.1
SmLNCA179078 positive_interaction Smp_241400.1
SmLNCA179079 positive_interaction Smp_241400.1
SmLNCA179077 positive_interaction Smp_241400.1
SmLINC179254 positive_interaction Smp_241400.1
SmLNCS178942 positive_interaction Smp_241400.1
SmLINC180904 positive_interaction Smp_241400.1
SmLINC180913 positive_interaction Smp_241400.1
SmLINC179270 positive_interaction Smp_241400.1
SmLNCA179088 positive_interaction Smp_241400.1
SmLINC179266 positive_interaction Smp_241400.1
SmLINC180919 positive_interaction Smp_241400.1
SmLINC180920 positive_interaction Smp_241400.1
SmLINC180923 positive_interaction Smp_241400.1
SmLINC180924 positive_interaction Smp_241400.1
SmLINC179286 positive_interaction Smp_241400.1
SmLINC179293 positive_interaction Smp_241400.1
SmLINC179290 positive_interaction Smp_241400.1
SmLNCA179100 positive_interaction Smp_241400.1
SmLINC180945 positive_interaction Smp_241400.1
SmLINC180942 positive_interaction Smp_241400.1
SmLINC179298 positive_interaction Smp_241400.1
SmLINC179321 positive_interaction Smp_241400.1
SmLINC180968 positive_interaction Smp_241400.1
SmLINC180967 positive_interaction Smp_241400.1
SmLINC180970 positive_interaction Smp_241400.1
SmLNCA179116 positive_interaction Smp_241400.1
SmLNCA179114 positive_interaction Smp_241400.1
SmLINC180973 positive_interaction Smp_241400.1
SmLNCA179121 positive_interaction Smp_241400.1
SmLINC182029 positive_interaction Smp_241400.1
SmLINC180976 positive_interaction Smp_241400.1
SmLINC179343 positive_interaction Smp_241400.1
SmLINC179337 positive_interaction Smp_241400.1
SmLINC182077 positive_interaction Smp_241400.1
SmLINC181013 positive_interaction Smp_241400.1
SmLINC181033 positive_interaction Smp_241400.1
SmLINC179378 positive_interaction Smp_241400.1
SmLNCA179148 positive_interaction Smp_241400.1
SmLNCA179146 positive_interaction Smp_241400.1
SmLNCA179150 positive_interaction Smp_241400.1
SmLNCS178972 positive_interaction Smp_241400.1
SmLNCA179159 positive_interaction Smp_241400.1
SmLINC179411 positive_interaction Smp_241400.1
SmLINC179448 positive_interaction Smp_241400.1
SmLINC181093 positive_interaction Smp_241400.1
SmLINC179416 positive_interaction Smp_241400.1
SmLINC179434 positive_interaction Smp_241400.1
SmLINC181085 positive_interaction Smp_241400.1
SmLINC181086 positive_interaction Smp_241400.1
SmLINC181091 positive_interaction Smp_241400.1
SmLINC179429 positive_interaction Smp_241400.1
SmLNCS178977 positive_interaction Smp_241400.1
SmLNCA179168 positive_interaction Smp_241400.1
SmLINC181077 positive_interaction Smp_241400.1
SmLINC179440 positive_interaction Smp_241400.1
SmLNCA179173 positive_interaction Smp_241400.1
SmLNCA179176 positive_interaction Smp_241400.1
SmLNCA179183 positive_interaction Smp_241400.1
SmLINC181107 positive_interaction Smp_241400.1
SmLNCA179196 positive_interaction Smp_241400.1
SmLNCA179188 positive_interaction Smp_241400.1
SmLNCA179186 positive_interaction Smp_241400.1
SmLINC179477 positive_interaction Smp_241400.1
SmLNCA179198 positive_interaction Smp_241400.1
SmLINC179487 positive_interaction Smp_241400.1
SmLINC182085 positive_interaction Smp_241400.1
SmLNCS178992 positive_interaction Smp_241400.1
SmLINC181150 positive_interaction Smp_241400.1
SmLNCS178995 positive_interaction Smp_241400.1
SmLINC181154 positive_interaction Smp_241400.1
SmLNCA179219 positive_interaction Smp_241400.1
SmLINC179549 positive_interaction Smp_241400.1
SmLINC181164 positive_interaction Smp_241400.1
SmLNCA179217 positive_interaction Smp_241400.1
SmLNCS179003 positive_interaction Smp_241400.1
SmLINC181204 positive_interaction Smp_241400.1
SmLINC181208 positive_interaction Smp_241400.1
SmLINC181206 positive_interaction Smp_241400.1
SmLINC181207 positive_interaction Smp_241400.1
SmLINC181214 positive_interaction Smp_241400.1
SmLNCA179237 positive_interaction Smp_241400.1
SmLINC179577 positive_interaction Smp_241400.1
SmLNCA179251 positive_interaction Smp_241400.1
SmLNCA179255 positive_interaction Smp_241400.1
SmLNCA179262 positive_interaction Smp_241400.1
SmLINC179588 positive_interaction Smp_241400.1
SmLINC179592 positive_interaction Smp_241400.1
SmLINC181240 positive_interaction Smp_241400.1
SmLNCA179273 positive_interaction Smp_241400.1
SmLNCA179277 positive_interaction Smp_241400.1
SmLNCA179279 positive_interaction Smp_241400.1
SmLINC179614 positive_interaction Smp_241400.1
SmLINC179617 positive_interaction Smp_241400.1
SmLINC179619 positive_interaction Smp_241400.1
SmLINC179623 positive_interaction Smp_241400.1
SmLINC181261 positive_interaction Smp_241400.1
SmLINC179631 positive_interaction Smp_241400.1
SmLINC181282 positive_interaction Smp_241400.1
SmLNCA179295 positive_interaction Smp_241400.1
SmLINC179636 positive_interaction Smp_241400.1
SmLINC179635 positive_interaction Smp_241400.1
SmLINC181281 positive_interaction Smp_241400.1
SmLINC181285 positive_interaction Smp_241400.1
SmLNCA179301 positive_interaction Smp_241400.1
SmLNCS179026 positive_interaction Smp_241400.1
SmLINC181287 positive_interaction Smp_241400.1
SmLINC179661 positive_interaction Smp_241400.1
SmLINC179671 positive_interaction Smp_241400.1
SmLNCA179305 positive_interaction Smp_241400.1
SmLNCS179027 positive_interaction Smp_241400.1
SmLINC181297 positive_interaction Smp_241400.1
SmLNCA179310 positive_interaction Smp_241400.1
SmLNCA179308 positive_interaction Smp_241400.1
SmLNCS179028 positive_interaction Smp_241400.1
SmLNCA179327 positive_interaction Smp_241400.1
SmLNCA179326 positive_interaction Smp_241400.1
SmLNCA179316 positive_interaction Smp_241400.1
SmLNCA179325 positive_interaction Smp_241400.1
SmLINC179691 positive_interaction Smp_241400.1
SmLINC179692 positive_interaction Smp_241400.1
SmLNCA179329 positive_interaction Smp_241400.1
SmLINC179694 positive_interaction Smp_241400.1
SmLINC182101 positive_interaction Smp_241400.1
SmLINC182121 positive_interaction Smp_241400.1
SmLINC179712 positive_interaction Smp_241400.1
SmLINC182130 positive_interaction Smp_241400.1
SmLINC179716 positive_interaction Smp_241400.1
SmLINC179729 positive_interaction Smp_241400.1
SmLINC179730 positive_interaction Smp_241400.1
SmLINC181350 positive_interaction Smp_241400.1
SmLINC179759 positive_interaction Smp_241400.1
SmLINC179765 positive_interaction Smp_241400.1
SmLINC181366 positive_interaction Smp_241400.1
SmLNCS179055 positive_interaction Smp_241400.1
SmLINC179783 positive_interaction Smp_241400.1
SmLNCA179352 positive_interaction Smp_241400.1
SmLINC182159 positive_interaction Smp_241400.1
SmLNCS179058 positive_interaction Smp_241400.1
SmLNCA179355 positive_interaction Smp_241400.1
SmLINC179806 positive_interaction Smp_241400.1
SmLNCA179356 positive_interaction Smp_241400.1
SmLINC179829 positive_interaction Smp_241400.1
SmLINC179832 positive_interaction Smp_241400.1
SmLINC181402 positive_interaction Smp_241400.1
SmLINC179826 positive_interaction Smp_241400.1
SmLINC179839 positive_interaction Smp_241400.1
SmLNCS179066 positive_interaction Smp_241400.1
SmLNCA179373 positive_interaction Smp_241400.1
SmLINC179853 positive_interaction Smp_241400.1
SmLNCA179376 positive_interaction Smp_241400.1
SmLINC181427 positive_interaction Smp_241400.1
SmLINC179856 positive_interaction Smp_241400.1
SmLNCS179068 positive_interaction Smp_241400.1
SmLINC179875 positive_interaction Smp_241400.1
SmLNCS179069 positive_interaction Smp_241400.1
SmLINC179871 positive_interaction Smp_241400.1
SmLINC179902 positive_interaction Smp_241400.1
SmLINC181431 positive_interaction Smp_241400.1
SmLNCS179073 positive_interaction Smp_241400.1
SmLINC181451 positive_interaction Smp_241400.1
SmLINC181449 positive_interaction Smp_241400.1
SmLINC179901 positive_interaction Smp_241400.1
SmLNCA179399 positive_interaction Smp_241400.1
SmLINC179893 positive_interaction Smp_241400.1
SmLNCA179411 positive_interaction Smp_241400.1
SmLINC179923 positive_interaction Smp_241400.1
SmLINC179920 positive_interaction Smp_241400.1
SmLINC179931 positive_interaction Smp_241400.1
SmLNCA179434 positive_interaction Smp_241400.1
SmLINC181482 positive_interaction Smp_241400.1
SmLNCS179077 positive_interaction Smp_241400.1
SmLINC179939 positive_interaction Smp_241400.1
SmLINC179960 positive_interaction Smp_241400.1
SmLNCA179436 positive_interaction Smp_241400.1
SmLINC181495 positive_interaction Smp_241400.1
SmLNCA179439 positive_interaction Smp_241400.1
SmLINC179958 positive_interaction Smp_241400.1
SmLINC181499 positive_interaction Smp_241400.1
SmLINC179973 positive_interaction Smp_241400.1
SmLNCS179081 positive_interaction Smp_241400.1
SmLINC181512 positive_interaction Smp_241400.1
SmLNCA179451 positive_interaction Smp_241400.1
SmLINC181519 positive_interaction Smp_241400.1
SmLINC180006 positive_interaction Smp_241400.1
SmLINC181531 positive_interaction Smp_241400.1
SmLNCS179089 positive_interaction Smp_241400.1
SmLNCA179459 positive_interaction Smp_241400.1
SmLINC181547 positive_interaction Smp_241400.1
SmLINC180038 positive_interaction Smp_241400.1
SmLNCA179486 positive_interaction Smp_241400.1
SmLINC180045 positive_interaction Smp_241400.1
SmLNCA179490 positive_interaction Smp_241400.1
SmLNCA179494 positive_interaction Smp_241400.1
SmLINC181557 positive_interaction Smp_241400.1
SmLINC180050 positive_interaction Smp_241400.1
SmLNCS179099 positive_interaction Smp_241400.1
SmLINC181565 positive_interaction Smp_241400.1
SmLINC180061 positive_interaction Smp_241400.1
SmLNCA179515 positive_interaction Smp_241400.1
SmLNCS179103 positive_interaction Smp_241400.1
SmLNCS179104 positive_interaction Smp_241400.1
SmLINC180074 positive_interaction Smp_241400.1
SmLINC181579 positive_interaction Smp_241400.1
SmLINC181581 positive_interaction Smp_241400.1
SmLINC181585 positive_interaction Smp_241400.1
SmLINC180082 positive_interaction Smp_241400.1
SmLINC180083 positive_interaction Smp_241400.1
SmLNCA179532 positive_interaction Smp_241400.1
SmLNCA179536 positive_interaction Smp_241400.1
SmLNCA179535 positive_interaction Smp_241400.1
SmLNCA179537 positive_interaction Smp_241400.1
SmLNCA179545 positive_interaction Smp_241400.1
SmLNCA179548 positive_interaction Smp_241400.1
SmLNCA179550 positive_interaction Smp_241400.1
SmLINC180100 positive_interaction Smp_241400.1
SmLINC180098 positive_interaction Smp_241400.1
SmLNCA179557 positive_interaction Smp_241400.1
SmLNCS179125 positive_interaction Smp_241400.1
SmLNCA179562 positive_interaction Smp_241400.1
SmLINC181610 positive_interaction Smp_241400.1
SmLINC181611 positive_interaction Smp_241400.1
SmLINC180115 positive_interaction Smp_241400.1
SmLNCA179568 positive_interaction Smp_241400.1
SmLINC180111 positive_interaction Smp_241400.1
SmLNCS179129 positive_interaction Smp_241400.1
SmLNCS179130 positive_interaction Smp_241400.1
SmLINC181627 positive_interaction Smp_241400.1
SmLINC181635 positive_interaction Smp_241400.1
SmLINC181638 positive_interaction Smp_241400.1
SmLINC181642 positive_interaction Smp_241400.1
SmLNCA179583 positive_interaction Smp_241400.1
SmLINC181653 positive_interaction Smp_241400.1
SmLINC181694 positive_interaction Smp_241400.1
SmLINC182181 positive_interaction Smp_241400.1
SmLINC181692 positive_interaction Smp_241400.1
SmLINC182174 positive_interaction Smp_241400.1
SmLINC182176 positive_interaction Smp_241400.1
SmLNCS179163 positive_interaction Smp_241400.1
SmLINC181706 positive_interaction Smp_241400.1
SmLINC180203 positive_interaction Smp_241400.1
SmLNCS179161 positive_interaction Smp_241400.1
SmLNCA179372 positive_interaction Smp_123640.1
SmLINC180834 positive_interaction Smp_123640.1
SmLINC180932 positive_interaction Smp_123640.1
SmLINC179312 positive_interaction Smp_123640.1
SmLNCS179065 positive_interaction Smp_123640.1
SmLNCA179367 positive_interaction Smp_123640.1
SmLNCS179052 positive_interaction Smp_123640.1
SmLNCS179062 positive_interaction Smp_123640.1
SmLINC179919 positive_interaction Smp_123640.1
SmLINC181689 positive_interaction Smp_123640.1
SmLINC181695 positive_interaction Smp_123640.1
SmLNCS179181 positive_interaction Smp_123640.1
SmLNCA179684 positive_interaction Smp_123640.1
SmLINC180282 positive_interaction Smp_123640.1
SmLINC180292 positive_interaction Smp_123640.1
SmLNCS179198 positive_interaction Smp_123640.1
SmLNCS179201 positive_interaction Smp_123640.1
SmLNCS179206 positive_interaction Smp_123640.1
SmLINC180363 positive_interaction Smp_123640.1
SmLNCA179765 positive_interaction Smp_123640.1
SmLNCS179211 positive_interaction Smp_123640.1
SmLINC182197 positive_interaction Smp_123640.1
SmLINC181870 positive_interaction Smp_123640.1
SmLINC180456 positive_interaction Smp_123640.1
SmLINC181922 positive_interaction Smp_123640.1
SmLNCA179805 positive_interaction Smp_123640.1
SmLINC180479 positive_interaction Smp_123640.1
SmLINC181950 positive_interaction Smp_123640.1
SmLINC180504 positive_interaction Smp_123640.1
SmLINC180509 positive_interaction Smp_123640.1
SmLINC180497 positive_interaction Smp_123640.1
SmLINC180503 positive_interaction Smp_123640.1
SmLINC180514 positive_interaction Smp_123640.1
SmLINC180506 positive_interaction Smp_123640.1
SmLINC180508 positive_interaction Smp_123640.1
SmLINC180505 positive_interaction Smp_123640.1
SmLINC180558 positive_interaction Smp_123640.1
SmLNCA178779 positive_interaction Smp_123640.1
SmLINC178852 positive_interaction Smp_123640.1
SmLINC178910 positive_interaction Smp_123640.1
SmLINC178886 positive_interaction Smp_123640.1
SmLINC178930 positive_interaction Smp_123640.1
SmLNCA178864 positive_interaction Smp_123640.1
SmLINC180678 positive_interaction Smp_123640.1
SmLINC180691 positive_interaction Smp_123640.1
SmLINC181979 positive_interaction Smp_123640.1
SmLINC178982 positive_interaction Smp_123640.1
SmLINC179032 positive_interaction Smp_123640.1
SmLNCA178937 positive_interaction Smp_123640.1
SmLINC180787 positive_interaction Smp_123640.1
SmLNCA179002 positive_interaction Smp_123640.1
SmLINC180852 positive_interaction Smp_123640.1
SmLINC180855 positive_interaction Smp_123640.1
SmLINC180856 positive_interaction Smp_123640.1
SmLINC180878 positive_interaction Smp_123640.1
SmLNCS178931 positive_interaction Smp_123640.1
SmLINC180885 positive_interaction Smp_123640.1
SmLNCA179054 positive_interaction Smp_123640.1
SmLINC179236 positive_interaction Smp_123640.1
SmLINC179255 positive_interaction Smp_123640.1
SmLINC180905 positive_interaction Smp_123640.1
SmLINC179265 positive_interaction Smp_123640.1
SmLINC180917 positive_interaction Smp_123640.1
SmLINC179300 positive_interaction Smp_123640.1
SmLINC180950 positive_interaction Smp_123640.1
SmLINC182028 positive_interaction Smp_123640.1
SmLINC179403 positive_interaction Smp_123640.1
SmLNCS178981 positive_interaction Smp_123640.1
SmLNCS179001 positive_interaction Smp_123640.1
SmLINC179560 positive_interaction Smp_123640.1
SmLNCA179263 positive_interaction Smp_123640.1
SmLINC179595 positive_interaction Smp_123640.1
SmLNCA179286 positive_interaction Smp_123640.1
SmLINC181259 positive_interaction Smp_123640.1
SmLINC179689 positive_interaction Smp_123640.1
SmLINC179693 positive_interaction Smp_123640.1
SmLINC179709 positive_interaction Smp_123640.1
SmLNCS179048 positive_interaction Smp_123640.1
SmLINC179782 positive_interaction Smp_123640.1
SmLNCS179053 positive_interaction Smp_123640.1
SmLINC179811 positive_interaction Smp_123640.1
SmLINC181401 positive_interaction Smp_123640.1
SmLINC179863 positive_interaction Smp_123640.1
SmLINC181416 positive_interaction Smp_123640.1
SmLNCS179071 positive_interaction Smp_123640.1
SmLINC181436 positive_interaction Smp_123640.1
SmLINC181500 positive_interaction Smp_123640.1
SmLINC181504 positive_interaction Smp_123640.1
SmLNCS179092 positive_interaction Smp_123640.1
SmLINC180054 positive_interaction Smp_123640.1
SmLNCA179508 positive_interaction Smp_123640.1
SmLINC181569 positive_interaction Smp_123640.1
SmLINC180096 positive_interaction Smp_123640.1
SmLINC180102 positive_interaction Smp_123640.1
SmLINC180103 positive_interaction Smp_123640.1
SmLINC180124 positive_interaction Smp_123640.1
SmLINC181625 positive_interaction Smp_123640.1
SmLINC180159 positive_interaction Smp_123640.1
SmLINC182186 positive_interaction Smp_123640.1
SmLINC179672 positive_interaction Smp_079760.1
SmLINC180018 positive_interaction Smp_079760.1
SmLNCA179372 positive_interaction Smp_000720.1
SmLINC180434 positive_interaction Smp_000720.1
SmLINC180834 positive_interaction Smp_000720.1
SmLINC180932 positive_interaction Smp_000720.1
SmLINC179312 positive_interaction Smp_000720.1
SmLNCS179065 positive_interaction Smp_000720.1
SmLNCA179367 positive_interaction Smp_000720.1
SmLINC181423 positive_interaction Smp_000720.1
SmLNCS179052 positive_interaction Smp_000720.1
SmLINC179919 positive_interaction Smp_000720.1
SmLINC181689 positive_interaction Smp_000720.1
SmLINC181695 positive_interaction Smp_000720.1
SmLINC181743 positive_interaction Smp_000720.1
SmLNCS179181 positive_interaction Smp_000720.1
SmLNCA179684 positive_interaction Smp_000720.1
SmLINC180282 positive_interaction Smp_000720.1
SmLINC180292 positive_interaction Smp_000720.1
SmLNCS179198 positive_interaction Smp_000720.1
SmLNCS179201 positive_interaction Smp_000720.1
SmLNCS179206 positive_interaction Smp_000720.1
SmLINC180363 positive_interaction Smp_000720.1
SmLNCA179765 positive_interaction Smp_000720.1
SmLNCS179211 positive_interaction Smp_000720.1
SmLNCS179212 positive_interaction Smp_000720.1
SmLINC182197 positive_interaction Smp_000720.1
SmLINC182207 positive_interaction Smp_000720.1
SmLINC181870 positive_interaction Smp_000720.1
SmLINC180456 positive_interaction Smp_000720.1
SmLINC181922 positive_interaction Smp_000720.1
SmLINC180463 positive_interaction Smp_000720.1
SmLNCA179805 positive_interaction Smp_000720.1
SmLINC180479 positive_interaction Smp_000720.1
SmLINC181950 positive_interaction Smp_000720.1
SmLINC180504 positive_interaction Smp_000720.1
SmLINC180509 positive_interaction Smp_000720.1
SmLINC180497 positive_interaction Smp_000720.1
SmLINC180503 positive_interaction Smp_000720.1
SmLINC180514 positive_interaction Smp_000720.1
SmLINC180506 positive_interaction Smp_000720.1
SmLINC180508 positive_interaction Smp_000720.1
SmLINC180505 positive_interaction Smp_000720.1
SmLINC180558 positive_interaction Smp_000720.1
SmLNCA178779 positive_interaction Smp_000720.1
SmLINC178852 positive_interaction Smp_000720.1
SmLINC178910 positive_interaction Smp_000720.1
SmLINC178886 positive_interaction Smp_000720.1
SmLINC178930 positive_interaction Smp_000720.1
SmLNCA178864 positive_interaction Smp_000720.1
SmLINC180678 positive_interaction Smp_000720.1
SmLINC180691 positive_interaction Smp_000720.1
SmLINC181979 positive_interaction Smp_000720.1
SmLINC178982 positive_interaction Smp_000720.1
SmLINC179032 positive_interaction Smp_000720.1
SmLNCA178937 positive_interaction Smp_000720.1
SmLINC180787 positive_interaction Smp_000720.1
SmLNCA179002 positive_interaction Smp_000720.1
SmLINC180852 positive_interaction Smp_000720.1
SmLINC180855 positive_interaction Smp_000720.1
SmLINC180856 positive_interaction Smp_000720.1
SmLINC180878 positive_interaction Smp_000720.1
SmLNCS178931 positive_interaction Smp_000720.1
SmLINC180885 positive_interaction Smp_000720.1
SmLNCA179054 positive_interaction Smp_000720.1
SmLINC179236 positive_interaction Smp_000720.1
SmLINC179255 positive_interaction Smp_000720.1
SmLINC180905 positive_interaction Smp_000720.1
SmLINC179265 positive_interaction Smp_000720.1
SmLINC180917 positive_interaction Smp_000720.1
SmLINC180918 positive_interaction Smp_000720.1
SmLINC180936 positive_interaction Smp_000720.1
SmLINC179300 positive_interaction Smp_000720.1
SmLINC179303 positive_interaction Smp_000720.1
SmLINC180950 positive_interaction Smp_000720.1
SmLINC182028 positive_interaction Smp_000720.1
SmLINC179403 positive_interaction Smp_000720.1
SmLINC179425 positive_interaction Smp_000720.1
SmLINC179446 positive_interaction Smp_000720.1
SmLNCA179179 positive_interaction Smp_000720.1
SmLINC181108 positive_interaction Smp_000720.1
SmLNCS178981 positive_interaction Smp_000720.1
SmLNCS179001 positive_interaction Smp_000720.1
SmLINC179550 positive_interaction Smp_000720.1
SmLINC179563 positive_interaction Smp_000720.1
SmLNCA179235 positive_interaction Smp_000720.1
SmLINC179560 positive_interaction Smp_000720.1
SmLNCA179263 positive_interaction Smp_000720.1
SmLINC179595 positive_interaction Smp_000720.1
SmLINC179605 positive_interaction Smp_000720.1
SmLNCA179286 positive_interaction Smp_000720.1
SmLINC181259 positive_interaction Smp_000720.1
SmLINC181324 positive_interaction Smp_000720.1
SmLINC179689 positive_interaction Smp_000720.1
SmLINC181327 positive_interaction Smp_000720.1
SmLINC179693 positive_interaction Smp_000720.1
SmLINC179709 positive_interaction Smp_000720.1
SmLNCS179048 positive_interaction Smp_000720.1
SmLINC179782 positive_interaction Smp_000720.1
SmLNCS179053 positive_interaction Smp_000720.1
SmLINC179811 positive_interaction Smp_000720.1
SmLINC181401 positive_interaction Smp_000720.1
SmLINC179863 positive_interaction Smp_000720.1
SmLINC181416 positive_interaction Smp_000720.1
SmLINC179848 positive_interaction Smp_000720.1
SmLNCS179071 positive_interaction Smp_000720.1
SmLINC181436 positive_interaction Smp_000720.1
SmLINC181457 positive_interaction Smp_000720.1
SmLNCA179423 positive_interaction Smp_000720.1
SmLINC181500 positive_interaction Smp_000720.1
SmLINC181504 positive_interaction Smp_000720.1
SmLINC180017 positive_interaction Smp_000720.1
SmLNCS179092 positive_interaction Smp_000720.1
SmLINC180054 positive_interaction Smp_000720.1
SmLNCA179508 positive_interaction Smp_000720.1
SmLINC181569 positive_interaction Smp_000720.1
SmLNCS179110 positive_interaction Smp_000720.1
SmLINC180096 positive_interaction Smp_000720.1
SmLINC181600 positive_interaction Smp_000720.1
SmLINC180103 positive_interaction Smp_000720.1
SmLINC180124 positive_interaction Smp_000720.1
SmLINC181625 positive_interaction Smp_000720.1
SmLNCA179601 positive_interaction Smp_000720.1
SmLINC180159 positive_interaction Smp_000720.1
SmLINC182186 positive_interaction Smp_000720.1
SmLINC179522 positive_interaction Smp_144390.1
SmLINC180711 positive_interaction Smp_144390.1
SmLINC180244 positive_interaction Smp_144390.1
SmLINC181553 positive_interaction Smp_144390.1
SmLNCA179178 positive_interaction Smp_144390.1
SmLNCA179759 positive_interaction Smp_144390.1
SmLNCA179814 positive_interaction Smp_144390.1
SmLNCA179695 positive_interaction Smp_144390.1
SmLNCA178828 positive_interaction Smp_144390.1
SmLNCA179749 positive_interaction Smp_144390.1
SmLINC180480 positive_interaction Smp_144390.1
SmLINC180457 positive_interaction Smp_144390.1
SmLNCA178889 positive_interaction Smp_144390.1
SmLINC180792 positive_interaction Smp_144390.1
SmLNCS178880 positive_interaction Smp_144390.1
SmLINC180833 positive_interaction Smp_144390.1
SmLINC180876 positive_interaction Smp_144390.1
SmLNCA179074 positive_interaction Smp_144390.1
SmLNCA179090 positive_interaction Smp_144390.1
SmLINC179354 positive_interaction Smp_144390.1
SmLINC180985 positive_interaction Smp_144390.1
SmLINC179377 positive_interaction Smp_144390.1
SmLNCA179169 positive_interaction Smp_144390.1
SmLINC181097 positive_interaction Smp_144390.1
SmLINC181102 positive_interaction Smp_144390.1
SmLINC179523 positive_interaction Smp_144390.1
SmLINC181219 positive_interaction Smp_144390.1
SmLNCA179282 positive_interaction Smp_144390.1
SmLNCA179369 positive_interaction Smp_144390.1
SmLINC181419 positive_interaction Smp_144390.1
SmLINC181421 positive_interaction Smp_144390.1
SmLINC179849 positive_interaction Smp_144390.1
SmLINC181426 positive_interaction Smp_144390.1
SmLINC179851 positive_interaction Smp_144390.1
SmLINC179621 positive_interaction Smp_144390.1
SmLINC179647 positive_interaction Smp_144390.1
SmLNCA179302 positive_interaction Smp_144390.1
SmLNCS179030 positive_interaction Smp_144390.1
SmLINC181339 positive_interaction Smp_144390.1
SmLINC179801 positive_interaction Smp_144390.1
SmLINC181538 positive_interaction Smp_144390.1
SmLINC181597 positive_interaction Smp_144390.1
SmLINC180117 positive_interaction Smp_144390.1
SmLINC181675 positive_interaction Smp_144390.1
SmLNCA179642 positive_interaction Smp_144390.1
SmLINC180225 positive_interaction Smp_144390.1
SmLINC180226 positive_interaction Smp_144390.1
SmLNCA179651 positive_interaction Smp_144390.1
SmLINC180239 positive_interaction Smp_144390.1
SmLINC181731 positive_interaction Smp_144390.1
SmLINC180246 positive_interaction Smp_144390.1
SmLINC180249 positive_interaction Smp_144390.1
SmLNCS179174 positive_interaction Smp_144390.1
SmLNCA179660 positive_interaction Smp_144390.1
SmLINC181744 positive_interaction Smp_144390.1
SmLNCA179664 positive_interaction Smp_144390.1
SmLNCA179666 positive_interaction Smp_144390.1
SmLNCS179184 positive_interaction Smp_144390.1
SmLNCS179185 positive_interaction Smp_144390.1
SmLNCA179671 positive_interaction Smp_144390.1
SmLNCA179676 positive_interaction Smp_144390.1
SmLNCA179685 positive_interaction Smp_144390.1
SmLNCS179188 positive_interaction Smp_144390.1
SmLINC181762 positive_interaction Smp_144390.1
SmLINC181766 positive_interaction Smp_144390.1
SmLINC180285 positive_interaction Smp_144390.1
SmLINC180286 positive_interaction Smp_144390.1
SmLNCS179189 positive_interaction Smp_144390.1
SmLNCA179703 positive_interaction Smp_144390.1
SmLINC181773 positive_interaction Smp_144390.1
SmLNCA179707 positive_interaction Smp_144390.1
SmLNCS179193 positive_interaction Smp_144390.1
SmLINC180308 positive_interaction Smp_144390.1
SmLINC180312 positive_interaction Smp_144390.1
SmLINC181777 positive_interaction Smp_144390.1
SmLINC181788 positive_interaction Smp_144390.1
SmLNCA179717 positive_interaction Smp_144390.1
SmLINC180333 positive_interaction Smp_144390.1
SmLINC181799 positive_interaction Smp_144390.1
SmLINC181814 positive_interaction Smp_144390.1
SmLINC180350 positive_interaction Smp_144390.1
SmLNCA179743 positive_interaction Smp_144390.1
SmLNCA179745 positive_interaction Smp_144390.1
SmLINC180356 positive_interaction Smp_144390.1
SmLNCA179748 positive_interaction Smp_144390.1
SmLNCA179754 positive_interaction Smp_144390.1
SmLINC180364 positive_interaction Smp_144390.1
SmLNCA179757 positive_interaction Smp_144390.1
SmLINC181837 positive_interaction Smp_144390.1
SmLNCA179761 positive_interaction Smp_144390.1
SmLNCA179763 positive_interaction Smp_144390.1
SmLINC180387 positive_interaction Smp_144390.1
SmLNCA179762 positive_interaction Smp_144390.1
SmLINC181849 positive_interaction Smp_144390.1
SmLINC181854 positive_interaction Smp_144390.1
SmLINC180395 positive_interaction Smp_144390.1
SmLNCA179778 positive_interaction Smp_144390.1
SmLINC181883 positive_interaction Smp_144390.1
SmLINC181898 positive_interaction Smp_144390.1
SmLINC180433 positive_interaction Smp_144390.1
SmLINC180436 positive_interaction Smp_144390.1
SmLINC180444 positive_interaction Smp_144390.1
SmLINC181913 positive_interaction Smp_144390.1
SmLNCA179791 positive_interaction Smp_144390.1
SmLINC180455 positive_interaction Smp_144390.1
SmLNCA179794 positive_interaction Smp_144390.1
SmLNCS178913 positive_interaction Smp_144390.1
SmLINC180465 positive_interaction Smp_144390.1
SmLINC181931 positive_interaction Smp_144390.1
SmLINC181933 positive_interaction Smp_144390.1
SmLINC181938 positive_interaction Smp_144390.1
SmLINC180479 positive_interaction Smp_144390.1
SmLINC181942 positive_interaction Smp_144390.1
SmLNCA179807 positive_interaction Smp_144390.1
SmLNCA179810 positive_interaction Smp_144390.1
SmLINC181947 positive_interaction Smp_144390.1
SmLINC180500 positive_interaction Smp_144390.1
SmLINC181949 positive_interaction Smp_144390.1
SmLNCA179815 positive_interaction Smp_144390.1
SmLNCS178810 positive_interaction Smp_144390.1
SmLNCS178815 positive_interaction Smp_144390.1
SmLINC180542 positive_interaction Smp_144390.1
SmLINC180543 positive_interaction Smp_144390.1
SmLINC180553 positive_interaction Smp_144390.1
SmLNCA178778 positive_interaction Smp_144390.1
SmLNCA178781 positive_interaction Smp_144390.1
SmLNCA178786 positive_interaction Smp_144390.1
SmLINC178833 positive_interaction Smp_144390.1
SmLINC180572 positive_interaction Smp_144390.1
SmLNCA178823 positive_interaction Smp_144390.1
SmLINC180585 positive_interaction Smp_144390.1
SmLINC180640 positive_interaction Smp_144390.1
SmLINC180641 positive_interaction Smp_144390.1
SmLINC178887 positive_interaction Smp_144390.1
SmLNCA178825 positive_interaction Smp_144390.1
SmLINC178881 positive_interaction Smp_144390.1
SmLNCS178827 positive_interaction Smp_144390.1
SmLINC180597 positive_interaction Smp_144390.1
SmLNCA178827 positive_interaction Smp_144390.1
SmLINC178875 positive_interaction Smp_144390.1
SmLNCS178829 positive_interaction Smp_144390.1
SmLNCA178833 positive_interaction Smp_144390.1
SmLINC178934 positive_interaction Smp_144390.1
SmLINC178903 positive_interaction Smp_144390.1
SmLNCA178840 positive_interaction Smp_144390.1
SmLINC180630 positive_interaction Smp_144390.1
SmLINC178908 positive_interaction Smp_144390.1
SmLINC178924 positive_interaction Smp_144390.1
SmLINC178923 positive_interaction Smp_144390.1
SmLINC180646 positive_interaction Smp_144390.1
SmLINC181970 positive_interaction Smp_144390.1
SmLNCA178862 positive_interaction Smp_144390.1
SmLINC178931 positive_interaction Smp_144390.1
SmLINC181974 positive_interaction Smp_144390.1
SmLINC178949 positive_interaction Smp_144390.1
SmLINC178950 positive_interaction Smp_144390.1
SmLNCA178865 positive_interaction Smp_144390.1
SmLINC178965 positive_interaction Smp_144390.1
SmLINC178951 positive_interaction Smp_144390.1
SmLNCS178860 positive_interaction Smp_144390.1
SmLINC180681 positive_interaction Smp_144390.1
SmLNCA178874 positive_interaction Smp_144390.1
SmLNCA178875 positive_interaction Smp_144390.1
SmLNCS178861 positive_interaction Smp_144390.1
SmLNCS178865 positive_interaction Smp_144390.1
SmLNCA178882 positive_interaction Smp_144390.1
SmLNCA178891 positive_interaction Smp_144390.1
SmLNCA178888 positive_interaction Smp_144390.1
SmLINC181980 positive_interaction Smp_144390.1
SmLINC180694 positive_interaction Smp_144390.1
SmLINC181993 positive_interaction Smp_144390.1
SmLINC181999 positive_interaction Smp_144390.1
SmLINC179004 positive_interaction Smp_144390.1
SmLINC178980 positive_interaction Smp_144390.1
SmLINC178983 positive_interaction Smp_144390.1
SmLINC180703 positive_interaction Smp_144390.1
SmLNCA178896 positive_interaction Smp_144390.1
SmLNCA178897 positive_interaction Smp_144390.1
SmLINC178993 positive_interaction Smp_144390.1
SmLNCA178912 positive_interaction Smp_144390.1
SmLINC180741 positive_interaction Smp_144390.1
SmLINC179019 positive_interaction Smp_144390.1
SmLNCA178922 positive_interaction Smp_144390.1
SmLNCA178933 positive_interaction Smp_144390.1
SmLINC179017 positive_interaction Smp_144390.1
SmLNCA178936 positive_interaction Smp_144390.1
SmLINC180749 positive_interaction Smp_144390.1
SmLINC179038 positive_interaction Smp_144390.1
SmLNCS178892 positive_interaction Smp_144390.1
SmLINC179056 positive_interaction Smp_144390.1
SmLINC179051 positive_interaction Smp_144390.1
SmLINC179064 positive_interaction Smp_144390.1
SmLNCA178949 positive_interaction Smp_144390.1
SmLINC179071 positive_interaction Smp_144390.1
SmLNCA178957 positive_interaction Smp_144390.1
SmLNCA178962 positive_interaction Smp_144390.1
SmLNCA178970 positive_interaction Smp_144390.1
SmLNCA178975 positive_interaction Smp_144390.1
SmLINC179114 positive_interaction Smp_144390.1
SmLINC179117 positive_interaction Smp_144390.1
SmLINC180803 positive_interaction Smp_144390.1
SmLINC180807 positive_interaction Smp_144390.1
SmLNCA178999 positive_interaction Smp_144390.1
SmLNCS178910 positive_interaction Smp_144390.1
SmLNCA179000 positive_interaction Smp_144390.1
SmLINC179137 positive_interaction Smp_144390.1
SmLINC180826 positive_interaction Smp_144390.1
SmLNCA179003 positive_interaction Smp_144390.1
SmLINC179161 positive_interaction Smp_144390.1
SmLINC179155 positive_interaction Smp_144390.1
SmLNCA179005 positive_interaction Smp_144390.1
SmLINC179179 positive_interaction Smp_144390.1
SmLINC182011 positive_interaction Smp_144390.1
SmLINC179168 positive_interaction Smp_144390.1
SmLINC179183 positive_interaction Smp_144390.1
SmLINC179174 positive_interaction Smp_144390.1
SmLNCA179016 positive_interaction Smp_144390.1
SmLINC179187 positive_interaction Smp_144390.1
SmLNCS178920 positive_interaction Smp_144390.1
SmLINC179200 positive_interaction Smp_144390.1
SmLNCA179026 positive_interaction Smp_144390.1
SmLNCA179027 positive_interaction Smp_144390.1
SmLINC180873 positive_interaction Smp_144390.1
SmLNCA179040 positive_interaction Smp_144390.1
SmLNCA179042 positive_interaction Smp_144390.1
SmLINC180879 positive_interaction Smp_144390.1
SmLINC179221 positive_interaction Smp_144390.1
SmLINC179222 positive_interaction Smp_144390.1
SmLNCA179047 positive_interaction Smp_144390.1
SmLNCA179051 positive_interaction Smp_144390.1
SmLNCS178935 positive_interaction Smp_144390.1
SmLNCA179060 positive_interaction Smp_144390.1
SmLNCS178941 positive_interaction Smp_144390.1
SmLINC179247 positive_interaction Smp_144390.1
SmLINC179245 positive_interaction Smp_144390.1
SmLNCA179078 positive_interaction Smp_144390.1
SmLNCA179079 positive_interaction Smp_144390.1
SmLNCA179077 positive_interaction Smp_144390.1
SmLNCS178942 positive_interaction Smp_144390.1
SmLINC180904 positive_interaction Smp_144390.1
SmLINC180913 positive_interaction Smp_144390.1
SmLINC179266 positive_interaction Smp_144390.1
SmLINC180919 positive_interaction Smp_144390.1
SmLINC180920 positive_interaction Smp_144390.1
SmLINC180923 positive_interaction Smp_144390.1
SmLINC180924 positive_interaction Smp_144390.1
SmLINC179286 positive_interaction Smp_144390.1
SmLINC179290 positive_interaction Smp_144390.1
SmLINC180945 positive_interaction Smp_144390.1
SmLINC180942 positive_interaction Smp_144390.1
SmLINC179298 positive_interaction Smp_144390.1
SmLINC180947 positive_interaction Smp_144390.1
SmLINC179321 positive_interaction Smp_144390.1
SmLINC180968 positive_interaction Smp_144390.1
SmLINC180967 positive_interaction Smp_144390.1
SmLNCA179116 positive_interaction Smp_144390.1
SmLNCA179114 positive_interaction Smp_144390.1
SmLNCA179121 positive_interaction Smp_144390.1
SmLINC182029 positive_interaction Smp_144390.1
SmLINC180976 positive_interaction Smp_144390.1
SmLINC182038 positive_interaction Smp_144390.1
SmLINC179343 positive_interaction Smp_144390.1
SmLINC179337 positive_interaction Smp_144390.1
SmLINC182077 positive_interaction Smp_144390.1
SmLINC181033 positive_interaction Smp_144390.1
SmLNCA179148 positive_interaction Smp_144390.1
SmLNCA179146 positive_interaction Smp_144390.1
SmLNCA179159 positive_interaction Smp_144390.1
SmLINC179411 positive_interaction Smp_144390.1
SmLINC181093 positive_interaction Smp_144390.1
SmLINC179434 positive_interaction Smp_144390.1
SmLINC181085 positive_interaction Smp_144390.1
SmLINC181086 positive_interaction Smp_144390.1
SmLNCS178977 positive_interaction Smp_144390.1
SmLNCA179168 positive_interaction Smp_144390.1
SmLINC179440 positive_interaction Smp_144390.1
SmLNCA179173 positive_interaction Smp_144390.1
SmLNCA179176 positive_interaction Smp_144390.1
SmLNCA179183 positive_interaction Smp_144390.1
SmLNCA179196 positive_interaction Smp_144390.1
SmLNCA179188 positive_interaction Smp_144390.1
SmLNCA179186 positive_interaction Smp_144390.1
SmLINC179477 positive_interaction Smp_144390.1
SmLNCA179198 positive_interaction Smp_144390.1
SmLINC182085 positive_interaction Smp_144390.1
SmLINC181155 positive_interaction Smp_144390.1
SmLNCS178992 positive_interaction Smp_144390.1
SmLINC181150 positive_interaction Smp_144390.1
SmLNCS178995 positive_interaction Smp_144390.1
SmLINC181154 positive_interaction Smp_144390.1
SmLNCA179219 positive_interaction Smp_144390.1
SmLINC181164 positive_interaction Smp_144390.1
SmLNCA179217 positive_interaction Smp_144390.1
SmLINC181198 positive_interaction Smp_144390.1
SmLNCS179003 positive_interaction Smp_144390.1
SmLINC179558 positive_interaction Smp_144390.1
SmLINC181204 positive_interaction Smp_144390.1
SmLINC181208 positive_interaction Smp_144390.1
SmLINC181206 positive_interaction Smp_144390.1
SmLINC181207 positive_interaction Smp_144390.1
SmLINC181214 positive_interaction Smp_144390.1
SmLNCA179237 positive_interaction Smp_144390.1
SmLINC179577 positive_interaction Smp_144390.1
SmLNCA179251 positive_interaction Smp_144390.1
SmLNCA179255 positive_interaction Smp_144390.1
SmLNCA179262 positive_interaction Smp_144390.1
SmLINC179587 positive_interaction Smp_144390.1
SmLINC179588 positive_interaction Smp_144390.1
SmLINC179592 positive_interaction Smp_144390.1
SmLINC181240 positive_interaction Smp_144390.1
SmLNCA179273 positive_interaction Smp_144390.1
SmLNCA179277 positive_interaction Smp_144390.1
SmLNCA179279 positive_interaction Smp_144390.1
SmLINC179614 positive_interaction Smp_144390.1
SmLINC179617 positive_interaction Smp_144390.1
SmLINC179619 positive_interaction Smp_144390.1
SmLINC179623 positive_interaction Smp_144390.1
SmLINC181261 positive_interaction Smp_144390.1
SmLINC179631 positive_interaction Smp_144390.1
SmLINC181282 positive_interaction Smp_144390.1
SmLNCA179295 positive_interaction Smp_144390.1
SmLINC179636 positive_interaction Smp_144390.1
SmLINC179635 positive_interaction Smp_144390.1
SmLINC181285 positive_interaction Smp_144390.1
SmLNCA179301 positive_interaction Smp_144390.1
SmLINC181287 positive_interaction Smp_144390.1
SmLINC179661 positive_interaction Smp_144390.1
SmLNCA179305 positive_interaction Smp_144390.1
SmLNCS179027 positive_interaction Smp_144390.1
SmLINC181297 positive_interaction Smp_144390.1
SmLNCA179310 positive_interaction Smp_144390.1
SmLNCA179308 positive_interaction Smp_144390.1
SmLNCS179028 positive_interaction Smp_144390.1
SmLINC181308 positive_interaction Smp_144390.1
SmLNCA179327 positive_interaction Smp_144390.1
SmLNCA179316 positive_interaction Smp_144390.1
SmLNCA179325 positive_interaction Smp_144390.1
SmLINC179691 positive_interaction Smp_144390.1
SmLINC179692 positive_interaction Smp_144390.1
SmLNCA179329 positive_interaction Smp_144390.1
SmLNCA179332 positive_interaction Smp_144390.1
SmLINC179694 positive_interaction Smp_144390.1
SmLINC182101 positive_interaction Smp_144390.1
SmLINC182130 positive_interaction Smp_144390.1
SmLINC179729 positive_interaction Smp_144390.1
SmLINC179730 positive_interaction Smp_144390.1
SmLINC181350 positive_interaction Smp_144390.1
SmLINC179759 positive_interaction Smp_144390.1
SmLINC179769 positive_interaction Smp_144390.1
SmLNCS179043 positive_interaction Smp_144390.1
SmLINC181363 positive_interaction Smp_144390.1
SmLINC179765 positive_interaction Smp_144390.1
SmLINC181366 positive_interaction Smp_144390.1
SmLNCS179055 positive_interaction Smp_144390.1
SmLINC179783 positive_interaction Smp_144390.1
SmLNCA179352 positive_interaction Smp_144390.1
SmLINC182159 positive_interaction Smp_144390.1
SmLNCA179355 positive_interaction Smp_144390.1
SmLINC179806 positive_interaction Smp_144390.1
SmLNCA179356 positive_interaction Smp_144390.1
SmLINC179829 positive_interaction Smp_144390.1
SmLINC179832 positive_interaction Smp_144390.1
SmLINC181402 positive_interaction Smp_144390.1
SmLINC179826 positive_interaction Smp_144390.1
SmLINC179839 positive_interaction Smp_144390.1
SmLNCS179066 positive_interaction Smp_144390.1
SmLNCA179373 positive_interaction Smp_144390.1
SmLINC179845 positive_interaction Smp_144390.1
SmLNCA179376 positive_interaction Smp_144390.1
SmLINC181427 positive_interaction Smp_144390.1
SmLINC179856 positive_interaction Smp_144390.1
SmLNCS179068 positive_interaction Smp_144390.1
SmLINC179875 positive_interaction Smp_144390.1
SmLNCS179069 positive_interaction Smp_144390.1
SmLINC179871 positive_interaction Smp_144390.1
SmLINC179902 positive_interaction Smp_144390.1
[truncated: 582,895 more chars]
