# Supplementary material for: LncRNAs in molluscan and mammalian stages of parasitic schistosomes are developmentally-regulated and coordinately expressed with protein-coding genes
Source: RNA Biol. 2020 Mar 4;17(6):805–15. doi: 10.1080/15476286.2020.1729594 (PMC7549628; doi:10.1080/15476286.2020.1729594)
Supplement: Supplemental Material [file KRNB_A_1729594_SM1844.zip › SupData7_lncRNA_lncRNA_novel_interaction.txt]

Interaction between novel lncRNA transcripts
lncRNA_id interaction lncRNA_id_2
SmLINC182184 positive_interaction SmLINC181559
SmLINC181536 negative_interaction SmLINC179811
SmLINC181536 negative_interaction SmLINC181296
SmLINC181536 negative_interaction SmLINC182097
SmLINC181536 negative_interaction SmLINC179236
SmLINC181536 negative_interaction SmLNCS178931
SmLINC181536 negative_interaction SmLNCA179805
SmLINC180160 positive_interaction SmLINC179940
SmLINC179929 positive_interaction SmLINC181533
SmLINC181523 positive_interaction SmLNCS179063
SmLNCA179625 positive_interaction SmLINC181303
SmLINC181545 positive_interaction SmLINC179659
SmLINC179668 positive_interaction SmLINC179650
SmLINC181265 negative_interaction SmLINC180206
SmLINC181265 negative_interaction SmLINC180103
SmLINC181265 negative_interaction SmLINC180102
SmLINC181265 negative_interaction SmLNCS179110
SmLINC181265 negative_interaction SmLNCA179508
SmLINC181265 negative_interaction SmLNCS179092
SmLINC181265 negative_interaction SmLINC180017
SmLINC181265 negative_interaction SmLINC179998
SmLINC181265 negative_interaction SmLNCA179442
SmLINC181265 negative_interaction SmLINC181504
SmLINC181265 negative_interaction SmLINC181500
SmLINC181265 negative_interaction SmLNCA179423
SmLINC181265 negative_interaction SmLINC181457
SmLINC181265 negative_interaction SmLNCS179071
SmLINC181265 negative_interaction SmLINC179855
SmLINC181265 negative_interaction SmLINC179848
SmLINC181265 negative_interaction SmLINC181416
SmLINC181265 negative_interaction SmLINC179863
SmLINC181265 negative_interaction SmLINC181401
SmLINC181265 negative_interaction SmLNCS179053
SmLINC181265 negative_interaction SmLNCS179048
SmLINC181265 negative_interaction SmLNCA179349
SmLINC181265 negative_interaction SmLINC179752
SmLINC181265 negative_interaction SmLINC179750
SmLINC181265 negative_interaction SmLNCA179339
SmLINC181265 negative_interaction SmLINC179732
SmLINC181265 negative_interaction SmLINC179709
SmLINC181265 negative_interaction SmLINC181327
SmLINC181265 negative_interaction SmLINC181329
SmLINC181265 negative_interaction SmLINC179689
SmLINC181265 negative_interaction SmLINC181324
SmLINC181265 negative_interaction SmLNCA179286
SmLINC181265 negative_interaction SmLINC179605
SmLINC181265 negative_interaction SmLINC179595
SmLINC181265 negative_interaction SmLNCA179263
SmLINC181265 negative_interaction SmLINC181230
SmLINC181265 negative_interaction SmLINC179560
SmLINC181265 negative_interaction SmLINC179550
SmLINC181265 negative_interaction SmLNCS179001
SmLINC181265 negative_interaction SmLNCS178981
SmLINC181265 negative_interaction SmLINC179425
SmLINC181265 negative_interaction SmLINC179403
SmLINC181265 negative_interaction SmLNCA179150
SmLINC181265 negative_interaction SmLINC181050
SmLINC181265 negative_interaction SmLINC179370
SmLINC181265 negative_interaction SmLINC179300
SmLINC181265 negative_interaction SmLNCA179105
SmLINC181265 negative_interaction SmLINC180918
SmLINC181265 negative_interaction SmLINC179265
SmLINC181265 negative_interaction SmLINC180905
SmLINC181265 negative_interaction SmLINC179242
SmLINC181265 negative_interaction SmLNCA179054
SmLINC181265 negative_interaction SmLINC180856
SmLINC181265 negative_interaction SmLNCS178894
SmLINC181265 negative_interaction SmLNCA178937
SmLINC181265 negative_interaction SmLINC179032
SmLINC181265 negative_interaction SmLINC178982
SmLINC181265 negative_interaction SmLINC178981
SmLINC181265 negative_interaction SmLINC180685
SmLINC181265 negative_interaction SmLINC180691
SmLINC181265 negative_interaction SmLINC180648
SmLINC181265 negative_interaction SmLINC178911
SmLINC181265 negative_interaction SmLINC178910
SmLINC181265 negative_interaction SmLINC180537
SmLINC181265 negative_interaction SmLINC180515
SmLINC181265 negative_interaction SmLINC180512
SmLINC181265 negative_interaction SmLINC180505
SmLINC181265 negative_interaction SmLINC180508
SmLINC181265 negative_interaction SmLINC180506
SmLINC181265 negative_interaction SmLINC180514
SmLINC181265 negative_interaction SmLINC180503
SmLINC181265 negative_interaction SmLINC180497
SmLINC181265 negative_interaction SmLINC180509
SmLINC181265 negative_interaction SmLINC180504
SmLINC181265 negative_interaction SmLINC181950
SmLINC181265 negative_interaction SmLNCA179805
SmLINC181265 negative_interaction SmLINC181922
SmLINC181265 negative_interaction SmLINC180456
SmLINC181265 negative_interaction SmLINC180440
SmLINC181265 negative_interaction SmLINC180412
SmLINC181265 negative_interaction SmLINC182207
SmLINC181265 negative_interaction SmLINC182197
SmLINC181265 negative_interaction SmLNCS179212
SmLINC181265 negative_interaction SmLNCA179765
SmLINC181265 negative_interaction SmLINC180365
SmLINC181265 negative_interaction SmLNCS179206
SmLINC181265 negative_interaction SmLINC181807
SmLINC181265 negative_interaction SmLNCS179201
SmLINC181265 negative_interaction SmLNCS179198
SmLINC181265 negative_interaction SmLINC181779
SmLINC181265 negative_interaction SmLINC180292
SmLINC181265 negative_interaction SmLINC180282
SmLINC181265 negative_interaction SmLNCA179684
SmLINC181265 negative_interaction SmLNCS179181
SmLINC181265 negative_interaction SmLINC181695
SmLINC181265 negative_interaction SmLINC180101
SmLINC181265 negative_interaction SmLINC181558
SmLINC181265 negative_interaction SmLNCS179062
SmLINC181265 negative_interaction SmLNCS179052
SmLINC181265 negative_interaction SmLINC181423
SmLINC181265 negative_interaction SmLNCA179367
SmLINC181265 negative_interaction SmLINC179312
SmLINC181265 negative_interaction SmLINC180932
SmLINC181265 negative_interaction SmLINC180898
SmLINC181265 negative_interaction SmLINC180834
SmLINC181265 negative_interaction SmLINC180434
SmLINC181265 negative_interaction SmLINC180257
SmLINC181265 negative_interaction SmLNCA179372
SmLINC181200 positive_interaction SmLINC181708
SmLINC181331 positive_interaction SmLNCS179137
SmLINC181331 positive_interaction SmLNCS179122
SmLINC181331 positive_interaction SmLNCA179516
SmLINC181331 positive_interaction SmLINC181330
SmLINC181331 positive_interaction SmLINC182084
SmLINC181330 positive_interaction SmLNCS179137
SmLINC181330 positive_interaction SmLNCS179122
SmLINC181330 positive_interaction SmLNCA179516
SmLINC181330 positive_interaction SmLINC182084
SmLINC182108 positive_interaction SmLINC181138
SmLINC181182 positive_interaction SmLNCA179203
SmLINC181564 positive_interaction SmLNCS178986
SmLINC179449 positive_interaction SmLNCA179238
SmLNCS179122 positive_interaction SmLINC179566
SmLNCS179122 positive_interaction SmLNCA179162
SmLNCA179564 positive_interaction SmLINC180210
SmLNCA179564 positive_interaction SmLINC182175
SmLNCA179564 positive_interaction SmLINC181461
SmLNCA179564 positive_interaction SmLNCA179364
SmLNCA179564 positive_interaction SmLINC181044
SmLINC179744 positive_interaction SmLINC179761
SmLINC179744 positive_interaction SmLINC182074
SmLINC182074 positive_interaction SmLINC179761
SmLNCA179123 positive_interaction SmLINC179867
SmLINC179865 positive_interaction SmLNCS178961
SmLNCS178961 positive_interaction SmLINC181598
SmLNCS178961 positive_interaction SmLINC179695
SmLINC179297 positive_interaction SmLINC179911
SmLINC179297 positive_interaction SmLINC179805
SmLNCA179195 positive_interaction SmLINC179272
SmLINC179402 positive_interaction SmLINC179241
SmLINC181253 positive_interaction SmLINC180972
SmLINC181253 positive_interaction SmLINC179235
SmLINC179235 positive_interaction SmLINC180972
SmLINC179573 positive_interaction SmLNCS179006
SmLINC179573 positive_interaction SmLNCA179067
SmLNCA179538 positive_interaction SmLNCS178936
SmLNCS178936 positive_interaction SmLNCA179596
SmLINC179215 positive_interaction SmLINC181533
SmLINC182064 positive_interaction SmLNCA179029
SmLINC181305 positive_interaction SmLNCA179019
SmLNCA179019 positive_interaction SmLNCA179516
SmLNCA179019 positive_interaction SmLINC182084
SmLNCA179019 positive_interaction SmLNCA179162
SmLINC180854 positive_interaction SmLINC181294
SmLINC182189 negative_interaction SmLINC181921
SmLINC182189 positive_interaction SmLINC179176
SmLNCA179421 positive_interaction SmLINC179136
SmLINC181669 positive_interaction SmLINC179132
SmLNCA179162 positive_interaction SmLINC181648
SmLNCA179162 positive_interaction SmLNCA179516
SmLNCA179162 positive_interaction SmLINC182084
SmLNCA179162 positive_interaction SmLNCA178942
SmLNCA179162 positive_interaction SmLNCA178940
SmLNCA179162 positive_interaction SmLNCA178939
SmLNCA179162 positive_interaction SmLNCA178938
SmLNCA178942 positive_interaction SmLNCA179596
SmLNCA178942 positive_interaction SmLNCA178940
SmLNCA178942 positive_interaction SmLNCA178939
SmLNCA178942 positive_interaction SmLNCA178938
SmLNCA178940 positive_interaction SmLNCA179596
SmLNCA178940 positive_interaction SmLNCA178939
SmLNCA178940 positive_interaction SmLNCA178938
SmLNCA178939 positive_interaction SmLNCA179596
SmLNCA178939 positive_interaction SmLNCA178938
SmLNCA178938 positive_interaction SmLNCA179596
SmLNCA179379 positive_interaction SmLNCA178917
SmLINC181691 positive_interaction SmLINC180726
SmLINC180710 negative_interaction SmLINC180462
SmLINC180892 positive_interaction SmLNCS178873
SmLINC182145 positive_interaction SmLINC181628
SmLINC182145 positive_interaction SmLINC179934
SmLINC182145 positive_interaction SmLINC179695
SmLINC182145 positive_interaction SmLINC179459
SmLINC182145 positive_interaction SmLINC179509
SmLINC182145 positive_interaction SmLINC180706
SmLINC178984 positive_interaction SmLINC179198
SmLINC178984 positive_interaction SmLINC178992
SmLINC179566 positive_interaction SmLNCS178870
SmLNCS178858 positive_interaction SmLINC179062
SmLINC180682 positive_interaction SmLNCA179596
SmLINC179761 positive_interaction SmLINC180656
SmLINC180656 positive_interaction SmLINC181296
SmLINC179441 positive_interaction SmLNCA178870
SmLNCS178854 positive_interaction SmLNCS178851
SmLNCA179172 positive_interaction SmLINC178927
SmLINC180092 positive_interaction SmLINC180628
SmLINC182034 positive_interaction SmLINC181259
SmLINC182034 positive_interaction SmLINC181193
SmLINC182034 positive_interaction SmLINC180618
SmLINC179564 positive_interaction SmLINC179913
SmLINC179564 positive_interaction SmLINC179870
SmLINC179564 positive_interaction SmLINC180844
SmLINC179564 positive_interaction SmLINC179009
SmLINC179564 positive_interaction SmLINC179006
SmLINC179564 positive_interaction SmLINC178885
SmLINC181294 positive_interaction SmLINC180614
SmLINC181018 positive_interaction SmLINC180614
SmLINC182177 positive_interaction SmLINC180610
SmLINC180602 positive_interaction SmLNCA179315
SmLINC180859 positive_interaction SmLINC178869
SmLINC180614 positive_interaction SmLINC178869
SmLNCA179315 positive_interaction SmLNCA178847
SmLINC178916 positive_interaction SmLINC178921
SmLINC178843 positive_interaction SmLINC181296
SmLINC178843 positive_interaction SmLINC179242
SmLINC180571 positive_interaction SmLINC181479
SmLINC179198 positive_interaction SmLNCA179288
SmLINC179198 positive_interaction SmLINC179399
SmLINC179198 positive_interaction SmLINC178992
SmLINC179198 positive_interaction SmLINC178839
SmLINC179844 positive_interaction SmLINC178821
SmLNCA178893 positive_interaction SmLNCA178755
SmLINC181648 positive_interaction SmLINC178805
SmLINC179895 positive_interaction SmLNCA179522
SmLINC179895 positive_interaction SmLINC180003
SmLINC179895 positive_interaction SmLINC181501
SmLINC179895 positive_interaction SmLINC181417
SmLINC179895 positive_interaction SmLNCS179006
SmLINC179895 positive_interaction SmLINC178803
SmLINC181417 positive_interaction SmLINC180003
SmLINC181417 positive_interaction SmLINC181460
SmLINC181417 positive_interaction SmLNCS179006
SmLINC181417 positive_interaction SmLINC178803
SmLINC180520 positive_interaction SmLINC180844
SmLINC180520 positive_interaction SmLINC180831
SmLNCA179028 positive_interaction SmLINC179574
SmLNCA179028 positive_interaction SmLINC179509
SmLNCA179028 positive_interaction SmLINC180706
SmLNCA179028 positive_interaction SmLINC181988
SmLNCA179028 positive_interaction SmLINC181954
SmLINC179680 positive_interaction SmLNCA179821
SmLINC181951 positive_interaction SmLINC181332
SmLINC180844 positive_interaction SmLINC179913
SmLINC180844 positive_interaction SmLINC179870
SmLINC180844 positive_interaction SmLINC179006
SmLINC180844 positive_interaction SmLINC178885
SmLINC180844 positive_interaction SmLNCA178794
SmLINC180844 positive_interaction SmLINC181943
SmLINC180471 positive_interaction SmLNCA179586
SmLINC180471 positive_interaction SmLINC181460
SmLINC180471 positive_interaction SmLNCA179256
SmLINC180471 positive_interaction SmLINC181196
SmLINC179934 positive_interaction SmLINC180161
SmLINC179934 positive_interaction SmLINC181628
SmLINC179934 positive_interaction SmLINC181626
SmLINC179934 positive_interaction SmLINC179781
SmLINC179934 positive_interaction SmLINC179574
SmLINC179934 positive_interaction SmLINC179552
SmLINC179934 positive_interaction SmLINC179459
SmLINC179934 positive_interaction SmLINC179509
SmLINC179934 positive_interaction SmLINC182026
SmLINC179934 positive_interaction SmLNCS178905
SmLINC179934 positive_interaction SmLINC180706
SmLINC179934 positive_interaction SmLINC181988
SmLINC179934 positive_interaction SmLNCA178755
SmLINC179934 positive_interaction SmLINC181954
SmLINC179934 positive_interaction SmLNCA179797
SmLNCA179072 positive_interaction SmLINC182222
SmLNCA179072 positive_interaction SmLINC182219
SmLNCA179586 positive_interaction SmLINC182175
SmLNCA179586 positive_interaction SmLNCA179472
SmLNCA179586 positive_interaction SmLINC182095
SmLNCA179586 positive_interaction SmLINC181196
SmLNCA179586 positive_interaction SmLINC179062
SmLNCA179586 positive_interaction SmLINC180415
SmLNCA179586 positive_interaction SmLNCA179776
SmLINC179062 positive_interaction SmLNCA179472
SmLINC179062 positive_interaction SmLNCA179776
SmLINC181533 positive_interaction SmLINC180404
SmLINC181296 positive_interaction SmLINC182146
SmLINC181296 positive_interaction SmLINC182097
SmLINC181296 positive_interaction SmLINC179399
SmLINC181296 positive_interaction SmLINC180399
SmLINC182097 positive_interaction SmLINC179811
SmLINC182097 positive_interaction SmLINC182146
SmLINC182097 positive_interaction SmLINC182107
SmLINC182097 positive_interaction SmLNCA179288
SmLINC182097 positive_interaction SmLINC179255
SmLINC182097 positive_interaction SmLINC179236
SmLINC182097 positive_interaction SmLINC180787
SmLINC182097 positive_interaction SmLNCA178782
SmLINC182097 positive_interaction SmLINC180399
SmLINC181559 positive_interaction SmLINC179255
SmLINC181559 positive_interaction SmLNCA179766
SmLNCA179766 positive_interaction SmLINC179255
SmLINC180972 positive_interaction SmLNCS179214
SmLINC178885 positive_interaction SmLINC180213
SmLINC178885 positive_interaction SmLINC179913
SmLINC178885 positive_interaction SmLINC179870
SmLINC178885 positive_interaction SmLINC179009
SmLINC178885 positive_interaction SmLINC179006
SmLINC178885 positive_interaction SmLNCA178794
SmLINC178885 positive_interaction SmLINC180362
SmLNCA178872 positive_interaction SmLINC180210
SmLNCA178872 positive_interaction SmLNCA179472
SmLNCA178872 positive_interaction SmLINC181044
SmLNCA178872 positive_interaction SmLNCA179776
SmLNCA178872 positive_interaction SmLINC180357
SmLINC181708 positive_interaction SmLINC181821
SmLNCA179380 positive_interaction SmLNCA179500
SmLNCA179380 positive_interaction SmLINC179702
SmLNCA179380 positive_interaction SmLINC179695
SmLNCA179380 positive_interaction SmLINC179676
SmLNCA179380 positive_interaction SmLINC179253
SmLNCA179380 positive_interaction SmLINC181821
SmLINC179695 positive_interaction SmLINC181628
SmLINC179695 positive_interaction SmLINC181598
SmLINC179695 positive_interaction SmLINC179509
SmLINC179695 positive_interaction SmLINC179253
SmLINC179695 positive_interaction SmLINC181988
SmLINC179695 positive_interaction SmLINC181821
SmLINC181919 positive_interaction SmLINC179253
SmLINC181919 positive_interaction SmLINC181821
SmLNCS179123 positive_interaction SmLINC181374
SmLNCS179123 positive_interaction SmLINC179236
SmLNCS179123 positive_interaction SmLNCA178852
SmLNCS179123 positive_interaction SmLINC180347
SmLINC182166 positive_interaction SmLNCA179732
SmLINC178797 positive_interaction SmLNCA179732
SmLNCA179095 positive_interaction SmLINC180170
SmLNCA179095 positive_interaction SmLINC179361
SmLNCA179095 positive_interaction SmLNCS178870
SmLNCA179095 positive_interaction SmLINC180652
SmLNCA179095 positive_interaction SmLNCS178824
SmLNCA179095 positive_interaction SmLNCA179723
SmLNCS178824 positive_interaction SmLINC181819
SmLNCS178824 positive_interaction SmLNCA179723
SmLINC179540 positive_interaction SmLINC180116
SmLINC179540 positive_interaction SmLINC181569
SmLINC179540 positive_interaction SmLINC179949
SmLINC179540 positive_interaction SmLINC179731
SmLINC179540 positive_interaction SmLINC179700
SmLINC179540 positive_interaction SmLINC182103
SmLINC179540 positive_interaction SmLINC179655
SmLINC179540 positive_interaction SmLINC179546
SmLINC179540 positive_interaction SmLINC179403
SmLINC179540 positive_interaction SmLNCA179053
SmLINC179540 positive_interaction SmLNCA178855
SmLINC179540 positive_interaction SmLINC180563
SmLINC179540 positive_interaction SmLINC182207
SmLINC179540 positive_interaction SmLINC181830
SmLINC179540 positive_interaction SmLINC180316
SmLINC179324 positive_interaction SmLINC180017
SmLINC179324 positive_interaction SmLINC181501
SmLINC179324 positive_interaction SmLINC182103
SmLINC179324 positive_interaction SmLINC181138
SmLINC179324 positive_interaction SmLINC181046
SmLINC179324 positive_interaction SmLNCA179053
SmLINC179324 positive_interaction SmLINC179207
SmLINC179324 positive_interaction SmLNCA178956
SmLINC179324 positive_interaction SmLNCA178892
SmLINC179324 positive_interaction SmLNCA178855
SmLINC179324 positive_interaction SmLNCS178838
SmLINC179324 positive_interaction SmLINC181793
SmLINC179324 positive_interaction SmLINC180316
SmLNCA179053 positive_interaction SmLINC181501
SmLNCA179053 positive_interaction SmLINC182103
SmLNCA179053 positive_interaction SmLNCS179006
SmLNCA179053 positive_interaction SmLINC179447
SmLNCA179053 positive_interaction SmLNCA178855
SmLNCA179053 positive_interaction SmLNCS178838
SmLNCA179053 positive_interaction SmLINC180607
SmLNCA179053 positive_interaction SmLINC181830
SmLNCA179053 positive_interaction SmLINC181793
SmLNCA179053 positive_interaction SmLINC180316
SmLINC181830 positive_interaction SmLINC180116
SmLINC181830 positive_interaction SmLINC181501
SmLINC181830 positive_interaction SmLINC179949
SmLINC181830 positive_interaction SmLINC179945
SmLINC181830 positive_interaction SmLNCA179339
SmLINC181830 positive_interaction SmLINC179731
SmLINC181830 positive_interaction SmLINC179557
SmLINC181830 positive_interaction SmLINC179574
SmLINC181830 positive_interaction SmLINC179546
SmLINC181830 positive_interaction SmLINC179447
SmLINC181830 positive_interaction SmLINC179407
SmLINC181830 positive_interaction SmLNCS178905
SmLINC181830 positive_interaction SmLINC180706
SmLINC181830 positive_interaction SmLINC181988
SmLINC181830 positive_interaction SmLINC180607
SmLINC181830 positive_interaction SmLINC180563
SmLINC181830 positive_interaction SmLNCS178908
SmLINC181830 positive_interaction SmLINC180316
SmLINC180888 positive_interaction SmLINC181784
SmLINC179513 positive_interaction SmLINC179896
SmLINC179513 positive_interaction SmLNCA179391
SmLINC179513 positive_interaction SmLINC180311
SmLINC181197 positive_interaction SmLINC180048
SmLINC181197 positive_interaction SmLINC179192
SmLINC181197 positive_interaction SmLINC182008
SmLINC181197 positive_interaction SmLNCA178973
SmLINC181197 positive_interaction SmLINC179007
SmLINC181197 positive_interaction SmLNCA179801
SmLINC181197 positive_interaction SmLINC181831
SmLINC181197 positive_interaction SmLNCA179696
SmLNCA179696 positive_interaction SmLINC180048
SmLNCA179696 positive_interaction SmLINC179921
SmLNCA179696 positive_interaction SmLNCS179074
SmLNCA179696 positive_interaction SmLINC179869
SmLNCA179696 positive_interaction SmLINC182072
SmLNCA179696 positive_interaction SmLINC180944
SmLNCA179696 positive_interaction SmLINC179192
SmLNCA179696 positive_interaction SmLINC182008
SmLNCA179696 positive_interaction SmLNCA178973
SmLNCA179696 positive_interaction SmLINC179007
SmLNCA179696 positive_interaction SmLINC178861
SmLNCA179696 positive_interaction SmLNCA178772
SmLNCA179696 positive_interaction SmLNCA179801
SmLNCA179696 positive_interaction SmLINC181831
SmLNCA179732 positive_interaction SmLNCS178908
SmLNCA179732 positive_interaction SmLINC181768
SmLINC181768 positive_interaction SmLNCS179083
SmLINC181768 positive_interaction SmLNCS178908
SmLNCA179203 positive_interaction SmLNCA179701
SmLNCA179203 positive_interaction SmLNCA179700
SmLNCA179701 positive_interaction SmLNCA179700
SmLNCA179033 positive_interaction SmLNCA179031
SmLNCA179033 positive_interaction SmLNCA179688
SmLNCA179031 positive_interaction SmLNCA179545
SmLNCA179031 positive_interaction SmLNCA179332
SmLNCA179031 positive_interaction SmLINC179179
SmLNCA179031 positive_interaction SmLINC180545
SmLNCA179031 positive_interaction SmLNCA179688
SmLINC179518 positive_interaction SmLINC178992
SmLINC179518 positive_interaction SmLINC181759
SmLINC181759 positive_interaction SmLINC179399
SmLINC181759 positive_interaction SmLINC178992
SmLINC181759 positive_interaction SmLINC178839
SmLINC181759 positive_interaction SmLINC181758
SmLINC181758 positive_interaction SmLNCS179137
SmLINC181758 positive_interaction SmLINC178992
SmLINC179268 positive_interaction SmLNCA179500
SmLINC179268 positive_interaction SmLINC181754
SmLINC181570 positive_interaction SmLINC181332
SmLINC181570 positive_interaction SmLINC179700
SmLINC181570 positive_interaction SmLINC181749
SmLINC181749 positive_interaction SmLINC181332
SmLINC181749 positive_interaction SmLINC179702
SmLINC181749 positive_interaction SmLINC179700
SmLNCA179596 positive_interaction SmLNCS179179
SmLNCS179179 positive_interaction SmLINC181819
SmLINC178803 positive_interaction SmLNCA179522
SmLINC178803 positive_interaction SmLINC180003
SmLINC178803 positive_interaction SmLINC181501
SmLINC178803 positive_interaction SmLINC181460
SmLINC178803 positive_interaction SmLINC179872
SmLINC178803 positive_interaction SmLINC182095
SmLINC178803 positive_interaction SmLINC178840
SmLINC178803 positive_interaction SmLINC180270
SmLINC182107 positive_interaction SmLNCS179137
SmLINC182107 positive_interaction SmLINC181641
SmLINC182107 positive_interaction SmLINC181374
SmLINC182107 positive_interaction SmLINC179731
SmLINC182107 positive_interaction SmLINC179655
SmLINC182107 positive_interaction SmLNCA179288
SmLINC182107 positive_interaction SmLNCA179283
SmLINC182107 positive_interaction SmLNCS178962
SmLINC182107 positive_interaction SmLINC180917
SmLINC182107 positive_interaction SmLINC179255
SmLINC182107 positive_interaction SmLINC179236
SmLINC182107 positive_interaction SmLINC180787
SmLINC182107 positive_interaction SmLNCA178860
SmLINC182107 positive_interaction SmLNCA178782
SmLINC182107 positive_interaction SmLINC180505
SmLINC182107 positive_interaction SmLINC180508
SmLINC182107 positive_interaction SmLINC180506
SmLINC182107 positive_interaction SmLINC180514
SmLINC182107 positive_interaction SmLINC180503
SmLINC182107 positive_interaction SmLINC180497
SmLINC182107 positive_interaction SmLINC180509
SmLINC182107 positive_interaction SmLINC180504
SmLINC182107 positive_interaction SmLINC180463
SmLINC182107 positive_interaction SmLINC182206
SmLINC182107 positive_interaction SmLINC180347
SmLINC182107 positive_interaction SmLNCA179658
SmLNCA179283 positive_interaction SmLINC181641
SmLNCA179283 positive_interaction SmLNCS178962
SmLNCA179283 positive_interaction SmLNCA178860
SmLNCA179283 positive_interaction SmLINC180463
SmLNCA179283 positive_interaction SmLNCS179207
SmLNCA179283 positive_interaction SmLNCA179658
SmLNCS178962 positive_interaction SmLNCA179658
SmLNCA179658 positive_interaction SmLINC181641
SmLNCA179658 positive_interaction SmLNCA178860
SmLNCA179658 positive_interaction SmLINC180463
SmLINC179407 positive_interaction SmLNCS179083
SmLINC179407 positive_interaction SmLNCA179403
SmLINC179407 positive_interaction SmLNCS178908
SmLINC179407 positive_interaction SmLNCA179646
SmLNCS178870 positive_interaction SmLINC179361
SmLNCS178870 positive_interaction SmLINC180652
SmLNCS178870 positive_interaction SmLINC181819
SmLNCS178870 positive_interaction SmLNCA179723
SmLNCS178870 positive_interaction SmLNCA179646
SmLNCA179646 positive_interaction SmLINC180116
SmLNCA179646 positive_interaction SmLNCA179403
SmLNCA179646 positive_interaction SmLINC179813
SmLNCA179646 positive_interaction SmLNCA179339
SmLNCA179646 positive_interaction SmLINC181332
SmLNCA179646 positive_interaction SmLINC179557
SmLNCA179646 positive_interaction SmLNCA178860
SmLNCA179646 positive_interaction SmLINC180607
SmLNCA179646 positive_interaction SmLINC180563
SmLNCA179646 positive_interaction SmLINC181819
SmLINC179946 positive_interaction SmLNCS179168
SmLNCA179522 positive_interaction SmLINC180003
SmLNCA179522 positive_interaction SmLINC181460
SmLNCA179522 positive_interaction SmLINC180944
SmLNCA179522 positive_interaction SmLINC180533
SmLNCA179522 positive_interaction SmLINC181662
SmLINC179602 positive_interaction SmLINC181662
SmLINC180944 positive_interaction SmLINC180213
SmLINC180944 positive_interaction SmLINC180048
SmLINC180944 positive_interaction SmLNCA179475
SmLINC180944 positive_interaction SmLINC181460
SmLINC180944 positive_interaction SmLNCS179074
SmLINC180944 positive_interaction SmLNCA179331
SmLINC180944 positive_interaction SmLINC181222
SmLINC180944 positive_interaction SmLINC181138
SmLINC180944 positive_interaction SmLINC182072
SmLINC180944 positive_interaction SmLNCA178988
SmLINC180944 positive_interaction SmLNCA178973
SmLINC180944 positive_interaction SmLINC180742
SmLINC180944 positive_interaction SmLNCA178892
SmLINC180944 positive_interaction SmLINC178861
SmLINC180944 positive_interaction SmLNCA178821
SmLINC180944 positive_interaction SmLNCA178772
SmLINC180944 positive_interaction SmLINC180533
SmLINC180944 positive_interaction SmLINC181831
SmLINC180944 positive_interaction SmLINC181793
SmLINC180944 positive_interaction SmLINC180270
SmLINC180944 positive_interaction SmLNCA179656
SmLINC180944 positive_interaction SmLINC181662
SmLINC181662 positive_interaction SmLINC180533
SmLINC181662 positive_interaction SmLINC181831
SmLINC179253 positive_interaction SmLINC181628
SmLINC179253 positive_interaction SmLINC179509
SmLINC179253 positive_interaction SmLINC181821
SmLINC179253 positive_interaction SmLINC180171
SmLINC181821 positive_interaction SmLINC181628
SmLINC181821 positive_interaction SmLNCA179391
SmLINC181821 positive_interaction SmLINC181367
SmLINC181821 positive_interaction SmLINC179479
SmLINC181821 positive_interaction SmLINC179509
SmLINC181821 positive_interaction SmLNCS178894
SmLINC181821 positive_interaction SmLINC181863
SmLINC181821 positive_interaction SmLINC181740
SmLINC181821 positive_interaction SmLINC180171
SmLINC179151 positive_interaction SmLINC181259
SmLINC179151 positive_interaction SmLINC180878
SmLINC179151 positive_interaction SmLINC179136
SmLINC179151 positive_interaction SmLINC181673
SmLINC180161 positive_interaction SmLINC180003
SmLINC180161 positive_interaction SmLINC182044
SmLINC180161 positive_interaction SmLINC180811
SmLINC180161 positive_interaction SmLNCS178906
SmLINC180161 positive_interaction SmLINC178840
SmLINC180161 positive_interaction SmLINC180276
SmLINC180161 positive_interaction SmLINC180273
SmLINC180161 positive_interaction SmLINC180269
SmLINC180161 positive_interaction SmLINC180065
SmLINC179459 positive_interaction SmLINC181628
SmLINC179459 positive_interaction SmLINC181626
SmLINC179459 positive_interaction SmLINC180116
SmLINC179459 positive_interaction SmLINC179781
SmLINC179459 positive_interaction SmLINC179574
SmLINC179459 positive_interaction SmLINC179552
SmLINC179459 positive_interaction SmLINC179479
SmLINC179459 positive_interaction SmLINC179509
SmLINC179459 positive_interaction SmLINC182026
SmLINC179459 positive_interaction SmLNCS178905
SmLINC179459 positive_interaction SmLINC180706
SmLINC179459 positive_interaction SmLINC181988
SmLINC179459 positive_interaction SmLNCA178755
SmLINC179459 positive_interaction SmLINC181954
SmLINC179459 positive_interaction SmLNCA179797
SmLINC179459 positive_interaction SmLINC180269
SmLINC179459 positive_interaction SmLINC180065
SmLINC181461 positive_interaction SmLNCS179161
SmLINC181461 positive_interaction SmLINC182175
SmLINC181461 positive_interaction SmLNCA179491
SmLINC181461 positive_interaction SmLINC181496
SmLINC181461 positive_interaction SmLNCA179364
SmLINC181461 positive_interaction SmLINC179686
SmLINC181461 positive_interaction SmLNCA179096
SmLINC181461 positive_interaction SmLNCA178994
SmLINC181461 positive_interaction SmLNCA179789
SmLINC181461 positive_interaction SmLINC182219
SmLINC181461 positive_interaction SmLINC181894
SmLINC181461 positive_interaction SmLNCA179560
SmLINC179599 positive_interaction SmLINC181667
SmLINC179599 positive_interaction SmLNCA179789
SmLINC179599 positive_interaction SmLINC182222
SmLINC179599 positive_interaction SmLINC182219
SmLINC179599 positive_interaction SmLNCA179560
SmLNCA179096 positive_interaction SmLNCA179491
SmLNCA179096 positive_interaction SmLNCA179326
SmLNCA179096 positive_interaction SmLINC179664
SmLNCA179096 positive_interaction SmLINC179240
SmLNCA179096 positive_interaction SmLNCA178994
SmLNCA179096 positive_interaction SmLNCA179789
SmLNCA179096 positive_interaction SmLINC182219
SmLNCA179096 positive_interaction SmLNCA179560
SmLINC180132 positive_interaction SmLNCA179491
SmLINC180132 positive_interaction SmLINC179664
SmLINC180132 positive_interaction SmLNCA179560
SmLINC182219 positive_interaction SmLNCS179161
SmLINC182219 positive_interaction SmLINC181667
SmLINC182219 positive_interaction SmLINC179992
SmLINC182219 positive_interaction SmLNCA179434
SmLINC182219 positive_interaction SmLNCA179326
SmLINC182219 positive_interaction SmLINC179635
SmLINC182219 positive_interaction SmLINC179429
SmLINC182219 positive_interaction SmLINC179019
SmLINC182219 positive_interaction SmLNCA178897
SmLINC182219 positive_interaction SmLNCA179830
SmLINC182219 positive_interaction SmLNCA179789
SmLINC182219 positive_interaction SmLINC182222
SmLINC182219 positive_interaction SmLINC181894
SmLINC182219 positive_interaction SmLINC182204
SmLINC182219 positive_interaction SmLNCS179177
SmLINC182219 positive_interaction SmLNCA179560
SmLINC182219 positive_interaction SmLNCS179075
SmLINC179992 positive_interaction SmLNCS179161
SmLINC179992 positive_interaction SmLINC181706
SmLINC179992 positive_interaction SmLINC181692
SmLINC179992 positive_interaction SmLINC182168
SmLINC179992 positive_interaction SmLINC180083
SmLINC179992 positive_interaction SmLINC181573
SmLINC179992 positive_interaction SmLNCA179491
SmLINC179992 positive_interaction SmLNCA179326
SmLINC179992 positive_interaction SmLINC181281
SmLINC179992 positive_interaction SmLINC179635
SmLINC179992 positive_interaction SmLINC179487
SmLINC179992 positive_interaction SmLINC179429
SmLINC179992 positive_interaction SmLINC179254
SmLINC179992 positive_interaction SmLINC179240
SmLINC179992 positive_interaction SmLNCA178994
SmLINC179992 positive_interaction SmLINC179019
SmLINC179992 positive_interaction SmLINC180725
SmLINC179992 positive_interaction SmLNCA178886
SmLINC179992 positive_interaction SmLNCA178838
SmLINC179992 positive_interaction SmLNCA179830
SmLINC179992 positive_interaction SmLNCA179789
SmLINC179992 positive_interaction SmLINC181894
SmLINC179992 positive_interaction SmLINC180313
SmLINC179992 positive_interaction SmLNCS179177
SmLINC179992 positive_interaction SmLINC181597
SmLINC179992 positive_interaction SmLNCA179560
SmLINC179992 positive_interaction SmLNCS179075
SmLINC179992 positive_interaction SmLNCA179347
SmLINC179664 positive_interaction SmLINC182168
SmLINC179664 positive_interaction SmLNCA179589
SmLINC179664 positive_interaction SmLNCA179491
SmLINC179664 positive_interaction SmLNCA179478
SmLINC179664 positive_interaction SmLNCS179056
SmLINC179664 positive_interaction SmLNCA179326
SmLINC179664 positive_interaction SmLINC179429
SmLINC179664 positive_interaction SmLINC179240
SmLINC179664 positive_interaction SmLNCA178994
SmLINC179664 positive_interaction SmLINC180725
SmLINC179664 positive_interaction SmLNCA178873
SmLINC179664 positive_interaction SmLNCA178838
SmLINC179664 positive_interaction SmLNCA179830
SmLINC179664 positive_interaction SmLINC180474
SmLINC179664 positive_interaction SmLNCA179789
SmLINC179664 positive_interaction SmLINC181868
SmLINC179664 positive_interaction SmLINC182204
SmLINC179664 positive_interaction SmLINC180313
SmLINC179664 positive_interaction SmLINC181769
SmLINC179664 positive_interaction SmLNCA179560
SmLINC179664 positive_interaction SmLNCS179075
SmLINC179664 positive_interaction SmLNCA179347
SmLNCA179560 positive_interaction SmLNCS179161
SmLNCA179560 positive_interaction SmLINC181706
SmLNCA179560 positive_interaction SmLINC181692
SmLNCA179560 positive_interaction SmLINC182168
SmLNCA179560 positive_interaction SmLNCA179557
SmLNCA179560 positive_interaction SmLINC180083
SmLNCA179560 positive_interaction SmLINC180082
SmLNCA179560 positive_interaction SmLINC181573
SmLNCA179560 positive_interaction SmLNCA179491
SmLNCA179560 positive_interaction SmLNCA179434
SmLNCA179560 positive_interaction SmLNCA179376
SmLNCA179560 positive_interaction SmLNCA179326
SmLNCA179560 positive_interaction SmLNCA179327
SmLNCA179560 positive_interaction SmLNCA179310
SmLNCA179560 positive_interaction SmLINC181281
SmLNCA179560 positive_interaction SmLINC179635
SmLNCA179560 positive_interaction SmLINC179429
SmLNCA179560 positive_interaction SmLINC179240
SmLNCA179560 positive_interaction SmLNCA178994
SmLNCA179560 positive_interaction SmLINC179019
SmLNCA179560 positive_interaction SmLINC178965
SmLNCA179560 positive_interaction SmLNCA178838
SmLNCA179560 positive_interaction SmLNCA179830
SmLNCA179560 positive_interaction SmLNCA179789
SmLNCA179560 positive_interaction SmLINC181913
SmLNCA179560 positive_interaction SmLINC182222
SmLNCA179560 positive_interaction SmLINC181894
SmLNCA179560 positive_interaction SmLINC182204
SmLNCA179560 positive_interaction SmLINC180313
SmLNCA179560 positive_interaction SmLNCS179177
SmLNCA179560 positive_interaction SmLINC181597
SmLNCA179560 positive_interaction SmLNCS179075
SmLNCA179560 positive_interaction SmLNCA179347
SmLNCA178755 positive_interaction SmLINC180206
SmLNCA178755 positive_interaction SmLINC181628
SmLNCA178755 positive_interaction SmLINC181626
SmLNCA178755 positive_interaction SmLNCA179431
SmLNCA178755 positive_interaction SmLINC179881
SmLNCA178755 positive_interaction SmLINC181410
SmLNCA178755 positive_interaction SmLINC179781
SmLNCA178755 positive_interaction SmLINC181328
SmLNCA178755 positive_interaction SmLINC181286
SmLNCA178755 positive_interaction SmLINC179552
SmLNCA178755 positive_interaction SmLINC179500
SmLNCA178755 positive_interaction SmLINC179479
SmLNCA178755 positive_interaction SmLINC179509
SmLNCA178755 positive_interaction SmLINC179431
SmLNCA178755 positive_interaction SmLINC181050
SmLNCA178755 positive_interaction SmLINC179320
SmLNCA178755 positive_interaction SmLINC180949
SmLNCA178755 positive_interaction SmLINC182005
SmLNCA178755 positive_interaction SmLNCA178997
SmLNCA178755 positive_interaction SmLINC179105
SmLNCA178755 positive_interaction SmLNCS178894
SmLNCA178755 positive_interaction SmLINC181985
SmLNCA178755 positive_interaction SmLINC180679
SmLNCA178755 positive_interaction SmLNCA179826
SmLNCA178755 positive_interaction SmLNCA179797
SmLNCA178755 positive_interaction SmLINC180440
SmLNCA178755 positive_interaction SmLINC181863
SmLNCA178755 positive_interaction SmLINC180345
SmLNCA178755 positive_interaction SmLINC180338
SmLNCA178755 positive_interaction SmLINC180281
SmLNCA178755 positive_interaction SmLINC180269
SmLNCA178755 positive_interaction SmLINC181359
SmLINC181234 positive_interaction SmLINC181007
SmLINC181234 positive_interaction SmLNCA179337
SmLINC179052 positive_interaction SmLNCA179337
SmLINC179672 positive_interaction SmLNCA179212
SmLINC179672 positive_interaction SmLINC181001
SmLINC179672 positive_interaction SmLINC180018
SmLINC180129 positive_interaction SmLINC180632
SmLINC180129 positive_interaction SmLINC181302
SmLNCA179212 positive_interaction SmLINC180632
SmLNCA179212 positive_interaction SmLINC180018
SmLNCA179212 positive_interaction SmLINC181302
SmLINC180632 positive_interaction SmLINC181302
SmLINC180003 positive_interaction SmLNCA179475
SmLINC180003 positive_interaction SmLINC181501
SmLINC180003 positive_interaction SmLINC181463
SmLINC180003 positive_interaction SmLINC181460
SmLINC180003 positive_interaction SmLINC181440
SmLINC180003 positive_interaction SmLINC179872
SmLINC180003 positive_interaction SmLNCA179331
SmLINC180003 positive_interaction SmLINC182095
SmLINC180003 positive_interaction SmLINC181215
SmLINC180003 positive_interaction SmLINC179574
SmLINC180003 positive_interaction SmLINC179447
SmLINC180003 positive_interaction SmLINC179395
SmLINC180003 positive_interaction SmLINC182026
SmLINC180003 positive_interaction SmLNCA179093
SmLINC180003 positive_interaction SmLNCA179067
SmLINC180003 positive_interaction SmLINC180811
SmLINC180003 positive_interaction SmLNCS178905
SmLINC180003 positive_interaction SmLINC179076
SmLINC180003 positive_interaction SmLINC180706
SmLINC180003 positive_interaction SmLINC178840
SmLINC180003 positive_interaction SmLINC178834
SmLINC180003 positive_interaction SmLINC181954
SmLINC180003 positive_interaction SmLINC180515
SmLINC180003 positive_interaction SmLNCA179776
SmLINC180003 positive_interaction SmLNCA179768
SmLINC180003 positive_interaction SmLINC181815
SmLINC180003 positive_interaction SmLINC180276
SmLINC180003 positive_interaction SmLINC180269
SmLINC180003 positive_interaction SmLINC180270
SmLINC180003 positive_interaction SmLINC181722
SmLINC180003 positive_interaction SmLINC179645
SmLNCS179006 positive_interaction SmLINC181222
SmLNCS179006 positive_interaction SmLINC179447
SmLNCS179006 positive_interaction SmLNCS178929
SmLNCS179006 positive_interaction SmLINC181793
SmLNCS179006 positive_interaction SmLINC179645
SmLNCS178862 positive_interaction SmLNCA179617
SmLNCS178862 positive_interaction SmLINC181529
SmLNCS178862 positive_interaction SmLINC180004
SmLNCS178862 positive_interaction SmLINC181463
SmLNCS178862 positive_interaction SmLNCA179331
SmLNCS178862 positive_interaction SmLINC180936
SmLNCS178862 positive_interaction SmLNCA179067
SmLNCS178862 positive_interaction SmLINC179226
SmLNCS178862 positive_interaction SmLINC179207
SmLNCS178862 positive_interaction SmLINC181973
SmLNCS178862 positive_interaction SmLINC178840
SmLNCS178862 positive_interaction SmLINC178834
SmLNCS178862 positive_interaction SmLNCA179768
SmLNCS178862 positive_interaction SmLINC180065
SmLNCS178862 positive_interaction SmLINC181381
SmLNCS178862 positive_interaction SmLINC179645
SmLINC181667 positive_interaction SmLNCA179557
SmLINC181667 positive_interaction SmLNCA179439
SmLINC181667 positive_interaction SmLNCA179434
SmLINC181667 positive_interaction SmLINC179694
SmLINC181667 positive_interaction SmLNCA179079
SmLINC181667 positive_interaction SmLINC180729
SmLINC181667 positive_interaction SmLNCA178897
SmLINC181667 positive_interaction SmLINC178965
SmLINC181667 positive_interaction SmLINC180465
SmLINC181667 positive_interaction SmLINC180444
SmLINC181667 positive_interaction SmLINC182222
SmLINC181667 positive_interaction SmLINC181894
SmLINC181667 positive_interaction SmLNCA179651
SmLINC181667 positive_interaction SmLINC179647
SmLINC181667 positive_interaction SmLINC179849
SmLINC182222 positive_interaction SmLNCS179161
SmLINC182222 positive_interaction SmLINC181638
SmLINC182222 positive_interaction SmLNCA179557
SmLINC182222 positive_interaction SmLINC180061
SmLINC182222 positive_interaction SmLNCA179439
SmLINC182222 positive_interaction SmLNCA179434
SmLINC182222 positive_interaction SmLINC179694
SmLINC182222 positive_interaction SmLINC179686
SmLINC182222 positive_interaction SmLINC179663
SmLINC182222 positive_interaction SmLNCA179186
SmLINC182222 positive_interaction SmLINC179411
SmLINC182222 positive_interaction SmLNCA179148
SmLINC182222 positive_interaction SmLNCA179079
SmLINC182222 positive_interaction SmLINC179155
SmLINC182222 positive_interaction SmLINC180729
SmLINC182222 positive_interaction SmLNCA178897
SmLINC182222 positive_interaction SmLNCS178861
SmLINC182222 positive_interaction SmLINC178965
SmLINC182222 positive_interaction SmLNCA178762
SmLINC182222 positive_interaction SmLINC180465
SmLINC182222 positive_interaction SmLNCA179789
SmLINC182222 positive_interaction SmLINC181913
SmLINC182222 positive_interaction SmLINC180444
SmLINC182222 positive_interaction SmLINC180436
SmLINC182222 positive_interaction SmLINC181894
SmLINC182222 positive_interaction SmLINC180346
SmLINC182222 positive_interaction SmLNCA179685
SmLINC182222 positive_interaction SmLNCA179651
SmLINC182222 positive_interaction SmLINC179647
SmLINC182222 positive_interaction SmLINC179849
SmLINC182204 positive_interaction SmLINC181706
SmLINC182204 positive_interaction SmLINC181692
SmLINC182204 positive_interaction SmLINC181402
SmLINC182204 positive_interaction SmLNCA179326
SmLINC182204 positive_interaction SmLINC179429
SmLINC182204 positive_interaction SmLINC181090
SmLINC182204 positive_interaction SmLINC179254
SmLINC182204 positive_interaction SmLNCA178838
SmLINC182204 positive_interaction SmLNCA178758
SmLINC182204 positive_interaction SmLNCA179830
SmLINC182204 positive_interaction SmLINC180418
SmLINC182204 positive_interaction SmLNCS179177
SmLINC182204 positive_interaction SmLNCS179075
SmLINC182204 positive_interaction SmLINC181421
SmLINC179737 positive_interaction SmLINC179840
SmLINC181193 positive_interaction SmLINC180054
SmLINC181193 positive_interaction SmLINC179911
SmLINC181193 positive_interaction SmLINC179805
SmLINC181193 positive_interaction SmLINC179811
SmLINC181193 positive_interaction SmLINC179782
SmLINC181193 positive_interaction SmLINC181259
SmLINC181193 positive_interaction SmLINC179300
SmLINC181193 positive_interaction SmLINC180852
SmLINC181193 positive_interaction SmLINC181673
SmLINC181193 positive_interaction SmLINC179919
SmLINC181193 positive_interaction SmLINC179840
SmLINC181673 positive_interaction SmLINC182186
SmLINC181673 positive_interaction SmLINC181625
SmLINC181673 positive_interaction SmLINC180054
SmLINC181673 positive_interaction SmLINC179870
SmLINC181673 positive_interaction SmLINC181308
SmLINC181673 positive_interaction SmLINC181259
SmLINC181673 positive_interaction SmLNCS178942
SmLINC181673 positive_interaction SmLINC180852
SmLINC181673 positive_interaction SmLNCA178864
SmLINC181673 positive_interaction SmLINC178930
SmLINC181673 positive_interaction SmLINC180362
SmLINC181673 positive_interaction SmLINC179919
SmLINC181673 positive_interaction SmLINC179840
SmLINC180878 positive_interaction SmLINC182186
SmLINC180878 positive_interaction SmLINC180159
SmLINC180878 positive_interaction SmLINC181625
SmLINC180878 positive_interaction SmLINC180096
SmLINC180878 positive_interaction SmLINC181569
SmLINC180878 positive_interaction SmLINC180054
SmLINC180878 positive_interaction SmLINC179811
SmLINC180878 positive_interaction SmLNCS179048
SmLINC180878 positive_interaction SmLINC181259
SmLINC180878 positive_interaction SmLINC179300
SmLINC180878 positive_interaction SmLINC179255
SmLINC180878 positive_interaction SmLNCS178931
SmLINC180878 positive_interaction SmLINC180855
SmLINC180878 positive_interaction SmLINC180852
SmLINC180878 positive_interaction SmLINC178982
SmLINC180878 positive_interaction SmLINC178930
SmLINC180878 positive_interaction SmLINC178886
SmLINC180878 positive_interaction SmLINC179919
SmLINC180878 positive_interaction SmLNCS179065
SmLINC181001 positive_interaction SmLINC180018
SmLINC181001 positive_interaction SmLNCS179022
SmLINC181235 positive_interaction SmLINC181641
SmLINC181235 positive_interaction SmLINC180096
SmLINC181235 positive_interaction SmLINC179913
SmLINC181235 positive_interaction SmLINC181046
SmLINC181235 positive_interaction SmLINC180950
SmLINC181235 positive_interaction SmLINC179207
SmLINC181235 positive_interaction SmLINC179009
SmLINC181235 positive_interaction SmLNCA178892
SmLINC181235 positive_interaction SmLINC179006
SmLINC181235 positive_interaction SmLINC180678
SmLINC181235 positive_interaction SmLNCA178794
SmLINC181235 positive_interaction SmLINC180363
SmLINC181235 positive_interaction SmLNCS179065
SmLINC180418 positive_interaction SmLINC181692
SmLINC180418 positive_interaction SmLINC181635
SmLINC180418 positive_interaction SmLNCA179545
SmLINC180418 positive_interaction SmLINC181562
SmLINC180418 positive_interaction SmLINC181402
SmLINC180418 positive_interaction SmLINC181285
SmLINC180418 positive_interaction SmLINC181261
SmLINC180418 positive_interaction SmLINC182085
SmLINC180418 positive_interaction SmLNCA179198
SmLINC180418 positive_interaction SmLNCA179188
SmLINC180418 positive_interaction SmLINC181091
SmLINC180418 positive_interaction SmLINC181090
SmLINC180418 positive_interaction SmLINC179448
SmLINC180418 positive_interaction SmLINC182077
SmLINC180418 positive_interaction SmLINC179254
SmLINC180418 positive_interaction SmLINC179222
SmLINC180418 positive_interaction SmLINC182015
SmLINC180418 positive_interaction SmLINC179179
SmLINC180418 positive_interaction SmLINC180803
SmLINC180418 positive_interaction SmLNCA178970
SmLINC180418 positive_interaction SmLINC179054
SmLINC180418 positive_interaction SmLNCA178927
SmLINC180418 positive_interaction SmLINC179004
SmLINC180418 positive_interaction SmLINC178950
SmLINC180418 positive_interaction SmLINC180619
SmLINC180418 positive_interaction SmLNCA178758
SmLINC180418 positive_interaction SmLINC181938
SmLINC180418 positive_interaction SmLINC180364
SmLINC180418 positive_interaction SmLNCA179706
SmLINC180418 positive_interaction SmLNCS179185
SmLINC180418 positive_interaction SmLNCS179075
SmLINC180418 positive_interaction SmLINC181454
SmLINC180418 positive_interaction SmLINC181443
SmLINC180418 positive_interaction SmLINC179763
SmLINC180418 positive_interaction SmLINC181421
SmLINC180418 positive_interaction SmLINC181097
SmLINC181598 positive_interaction SmLINC179702
SmLINC181598 positive_interaction SmLINC179700
SmLINC181598 positive_interaction SmLINC180563
SmLINC181598 positive_interaction SmLINC179514
SmLNCA179500 positive_interaction SmLINC179702
SmLNCA179500 positive_interaction SmLINC179676
SmLNCA179500 positive_interaction SmLINC178839
SmLNCA179500 positive_interaction SmLINC179514
SmLINC182146 positive_interaction SmLINC179399
SmLINC182146 positive_interaction SmLNCA178782
SmLINC182146 positive_interaction SmLINC180399
SmLINC182146 positive_interaction SmLINC179514
SmLINC179676 positive_interaction SmLINC178839
SmLINC179676 positive_interaction SmLINC179514
SmLINC179399 positive_interaction SmLINC181374
SmLINC179399 positive_interaction SmLNCA179288
SmLINC179399 positive_interaction SmLINC178839
SmLINC179399 positive_interaction SmLNCA178782
SmLINC179399 positive_interaction SmLINC179514
SmLINC180170 positive_interaction SmLNCS179137
SmLINC180170 positive_interaction SmLNCA179403
SmLINC180170 positive_interaction SmLINC179557
SmLINC180170 positive_interaction SmLINC181819
SmLINC180170 positive_interaction SmLNCA179723
SmLINC180170 positive_interaction SmLINC179505
SmLNCS179137 positive_interaction SmLINC179949
SmLNCS179137 positive_interaction SmLINC181374
SmLNCS179137 positive_interaction SmLINC179655
SmLNCS179137 positive_interaction SmLNCA179288
SmLNCS179137 positive_interaction SmLINC179557
SmLNCS179137 positive_interaction SmLNCA178995
SmLNCS179137 positive_interaction SmLNCA178860
SmLNCS179137 positive_interaction SmLNCA178782
SmLNCS179137 positive_interaction SmLINC181819
SmLNCS179137 positive_interaction SmLINC180347
SmLNCS179137 positive_interaction SmLNCA179723
SmLNCS179137 positive_interaction SmLINC179505
SmLINC179949 positive_interaction SmLINC180116
SmLINC179949 positive_interaction SmLNCA179552
SmLINC179949 positive_interaction SmLNCS179071
SmLINC179949 positive_interaction SmLINC179855
SmLINC179949 positive_interaction SmLINC181374
SmLINC179949 positive_interaction SmLNCA179339
SmLINC179949 positive_interaction SmLINC179731
SmLINC179949 positive_interaction SmLINC181332
SmLINC179949 positive_interaction SmLINC179702
SmLINC179949 positive_interaction SmLINC179700
SmLINC179949 positive_interaction SmLINC181324
SmLINC179949 positive_interaction SmLINC179655
SmLINC179949 positive_interaction SmLNCA179288
SmLINC179949 positive_interaction SmLINC179557
SmLINC179949 positive_interaction SmLINC179546
SmLINC179949 positive_interaction SmLINC180917
SmLINC179949 positive_interaction SmLINC179236
SmLINC179949 positive_interaction SmLINC181988
SmLINC179949 positive_interaction SmLNCA178852
SmLINC179949 positive_interaction SmLNCA178860
SmLINC179949 positive_interaction SmLINC180654
SmLINC179949 positive_interaction SmLINC180563
SmLINC179949 positive_interaction SmLNCA178782
SmLINC179949 positive_interaction SmLINC180505
SmLINC179949 positive_interaction SmLINC180508
SmLINC179949 positive_interaction SmLINC180506
SmLINC179949 positive_interaction SmLINC180514
SmLINC179949 positive_interaction SmLINC180503
SmLINC179949 positive_interaction SmLINC180497
SmLINC179949 positive_interaction SmLINC180509
SmLINC179949 positive_interaction SmLINC180504
SmLINC179949 positive_interaction SmLNCA179805
SmLINC179949 positive_interaction SmLINC180463
SmLINC179949 positive_interaction SmLINC181922
SmLINC179949 positive_interaction SmLINC182207
SmLINC179949 positive_interaction SmLINC182206
SmLINC179949 positive_interaction SmLINC182197
SmLINC179949 positive_interaction SmLNCA179765
SmLINC179949 positive_interaction SmLINC180347
SmLINC179949 positive_interaction SmLINC179514
SmLINC179949 positive_interaction SmLINC179505
SmLNCA179403 positive_interaction SmLINC180116
SmLNCA179403 positive_interaction SmLNCA179339
SmLNCA179403 positive_interaction SmLINC181332
SmLNCA179403 positive_interaction SmLINC179557
SmLNCA179403 positive_interaction SmLINC179241
SmLNCA179403 positive_interaction SmLNCA178852
SmLNCA179403 positive_interaction SmLINC179505
SmLINC181374 positive_interaction SmLINC180116
SmLINC181374 positive_interaction SmLNCA179552
SmLINC181374 positive_interaction SmLNCA179442
SmLINC181374 positive_interaction SmLNCS179071
SmLINC181374 positive_interaction SmLINC179855
SmLINC181374 positive_interaction SmLNCA179339
SmLINC181374 positive_interaction SmLINC179731
SmLINC181374 positive_interaction SmLINC181332
SmLINC181374 positive_interaction SmLINC179702
SmLINC181374 positive_interaction SmLINC179700
SmLINC181374 positive_interaction SmLINC181324
SmLINC181374 positive_interaction SmLINC179655
SmLINC181374 positive_interaction SmLNCA179288
SmLINC181374 positive_interaction SmLINC179557
SmLINC181374 positive_interaction SmLINC179546
SmLINC181374 positive_interaction SmLNCA179105
SmLINC181374 positive_interaction SmLINC180917
SmLINC181374 positive_interaction SmLINC179236
SmLINC181374 positive_interaction SmLNCA178852
SmLINC181374 positive_interaction SmLNCA178860
SmLINC181374 positive_interaction SmLINC180654
SmLINC181374 positive_interaction SmLINC178839
SmLINC181374 positive_interaction SmLINC180563
SmLINC181374 positive_interaction SmLNCA178782
SmLINC181374 positive_interaction SmLINC180505
SmLINC181374 positive_interaction SmLINC180508
SmLINC181374 positive_interaction SmLINC180506
SmLINC181374 positive_interaction SmLINC180514
SmLINC181374 positive_interaction SmLINC180503
SmLINC181374 positive_interaction SmLINC180497
SmLINC181374 positive_interaction SmLINC180509
SmLINC181374 positive_interaction SmLINC180504
SmLINC181374 positive_interaction SmLINC181950
SmLINC181374 positive_interaction SmLNCA179805
SmLINC181374 positive_interaction SmLINC180463
SmLINC181374 positive_interaction SmLINC181922
SmLINC181374 positive_interaction SmLINC182207
SmLINC181374 positive_interaction SmLINC182206
SmLINC181374 positive_interaction SmLINC182197
SmLINC181374 positive_interaction SmLNCA179765
SmLINC181374 positive_interaction SmLINC180347
SmLINC181374 positive_interaction SmLNCS179181
SmLINC181374 positive_interaction SmLINC179514
SmLINC181374 positive_interaction SmLINC179505
SmLINC181332 positive_interaction SmLINC180116
SmLINC181332 positive_interaction SmLINC179855
SmLINC181332 positive_interaction SmLNCA179339
SmLINC181332 positive_interaction SmLINC179731
SmLINC181332 positive_interaction SmLINC179702
SmLINC181332 positive_interaction SmLINC179700
SmLINC181332 positive_interaction SmLINC181324
SmLINC181332 positive_interaction SmLINC179655
SmLINC181332 positive_interaction SmLINC179557
SmLINC181332 positive_interaction SmLINC179241
SmLINC181332 positive_interaction SmLNCA178852
SmLINC181332 positive_interaction SmLINC180563
SmLINC181332 positive_interaction SmLINC182206
SmLINC181332 positive_interaction SmLINC181819
SmLINC181332 positive_interaction SmLINC180347
SmLINC181332 positive_interaction SmLINC179505
SmLINC179702 positive_interaction SmLINC180116
SmLINC179702 positive_interaction SmLINC179945
SmLINC179702 positive_interaction SmLINC179855
SmLINC179702 positive_interaction SmLNCA179339
SmLINC179702 positive_interaction SmLINC179731
SmLINC179702 positive_interaction SmLINC179700
SmLINC179702 positive_interaction SmLINC181324
SmLINC179702 positive_interaction SmLINC179655
SmLINC179702 positive_interaction SmLNCA179288
SmLINC179702 positive_interaction SmLINC179557
SmLINC179702 positive_interaction SmLINC179546
SmLINC179702 positive_interaction SmLINC179236
SmLINC179702 positive_interaction SmLINC181988
SmLINC179702 positive_interaction SmLNCA178852
SmLINC179702 positive_interaction SmLINC178839
SmLINC179702 positive_interaction SmLINC180563
SmLINC179702 positive_interaction SmLNCA178782
SmLINC179702 positive_interaction SmLNCA179805
SmLINC179702 positive_interaction SmLINC182207
SmLINC179702 positive_interaction SmLINC182206
SmLINC179702 positive_interaction SmLINC182197
SmLINC179702 positive_interaction SmLINC180347
SmLINC179702 positive_interaction SmLINC179514
SmLINC179702 positive_interaction SmLINC179505
SmLINC179655 positive_interaction SmLINC181641
SmLINC179655 positive_interaction SmLINC180116
SmLINC179655 positive_interaction SmLNCS179071
SmLINC179655 positive_interaction SmLINC179813
SmLINC179655 positive_interaction SmLNCA179339
SmLINC179655 positive_interaction SmLINC179731
SmLINC179655 positive_interaction SmLINC179700
SmLINC179655 positive_interaction SmLINC181324
SmLINC179655 positive_interaction SmLNCA179288
SmLINC179655 positive_interaction SmLINC179557
SmLINC179655 positive_interaction SmLINC179546
SmLINC179655 positive_interaction SmLINC180917
SmLINC179655 positive_interaction SmLINC179236
SmLINC179655 positive_interaction SmLNCA178852
SmLINC179655 positive_interaction SmLNCA178860
SmLINC179655 positive_interaction SmLINC178839
SmLINC179655 positive_interaction SmLINC180563
SmLINC179655 positive_interaction SmLNCA178782
SmLINC179655 positive_interaction SmLINC180505
SmLINC179655 positive_interaction SmLINC180508
SmLINC179655 positive_interaction SmLINC180506
SmLINC179655 positive_interaction SmLINC180514
SmLINC179655 positive_interaction SmLINC180503
SmLINC179655 positive_interaction SmLINC180497
SmLINC179655 positive_interaction SmLINC180509
SmLINC179655 positive_interaction SmLINC180504
SmLINC179655 positive_interaction SmLINC181950
SmLINC179655 positive_interaction SmLNCA179805
SmLINC179655 positive_interaction SmLINC180463
SmLINC179655 positive_interaction SmLINC181922
SmLINC179655 positive_interaction SmLINC182207
SmLINC179655 positive_interaction SmLINC182206
SmLINC179655 positive_interaction SmLINC182197
SmLINC179655 positive_interaction SmLINC181819
SmLINC179655 positive_interaction SmLINC180347
SmLINC179655 positive_interaction SmLINC179505
SmLNCA179288 positive_interaction SmLINC179731
SmLNCA179288 positive_interaction SmLINC179700
SmLNCA179288 positive_interaction SmLINC180917
SmLNCA179288 positive_interaction SmLINC179255
SmLNCA179288 positive_interaction SmLINC179236
SmLNCA179288 positive_interaction SmLINC180787
SmLNCA179288 positive_interaction SmLNCA178852
SmLNCA179288 positive_interaction SmLNCA178860
SmLNCA179288 positive_interaction SmLINC178839
SmLNCA179288 positive_interaction SmLINC180563
SmLNCA179288 positive_interaction SmLNCA178782
SmLNCA179288 positive_interaction SmLINC180505
SmLNCA179288 positive_interaction SmLINC180508
SmLNCA179288 positive_interaction SmLINC180506
SmLNCA179288 positive_interaction SmLINC180514
SmLNCA179288 positive_interaction SmLINC180503
SmLNCA179288 positive_interaction SmLINC180497
SmLNCA179288 positive_interaction SmLINC180509
SmLNCA179288 positive_interaction SmLINC180504
SmLNCA179288 positive_interaction SmLNCA179805
SmLNCA179288 positive_interaction SmLINC180463
SmLNCA179288 positive_interaction SmLINC182206
SmLNCA179288 positive_interaction SmLINC180347
SmLNCA179288 positive_interaction SmLINC179514
SmLNCA179288 positive_interaction SmLINC179505
SmLINC179557 positive_interaction SmLINC180116
SmLINC179557 positive_interaction SmLNCA179552
SmLINC179557 positive_interaction SmLINC179945
SmLINC179557 positive_interaction SmLNCS179071
SmLINC179557 positive_interaction SmLINC179855
SmLINC179557 positive_interaction SmLINC179813
SmLINC179557 positive_interaction SmLNCA179339
SmLINC179557 positive_interaction SmLINC179731
SmLINC179557 positive_interaction SmLINC179700
SmLINC179557 positive_interaction SmLINC179546
SmLINC179557 positive_interaction SmLNCA178995
SmLINC179557 positive_interaction SmLINC181988
SmLINC179557 positive_interaction SmLNCA178852
SmLINC179557 positive_interaction SmLNCA178860
SmLINC179557 positive_interaction SmLINC180607
SmLINC179557 positive_interaction SmLINC180563
SmLINC179557 positive_interaction SmLINC182207
SmLINC179557 positive_interaction SmLINC180347
SmLINC179557 positive_interaction SmLINC179505
SmLINC179241 positive_interaction SmLNCA178852
SmLINC179241 positive_interaction SmLINC179505
SmLNCA178995 positive_interaction SmLINC181819
SmLNCA178995 positive_interaction SmLINC179505
SmLNCA178852 positive_interaction SmLINC180116
SmLNCA178852 positive_interaction SmLNCA179552
SmLNCA178852 positive_interaction SmLNCA179442
SmLNCA178852 positive_interaction SmLINC179855
SmLNCA178852 positive_interaction SmLNCA179339
SmLNCA178852 positive_interaction SmLINC179731
SmLNCA178852 positive_interaction SmLINC179700
SmLNCA178852 positive_interaction SmLINC181324
SmLNCA178852 positive_interaction SmLINC179546
SmLNCA178852 positive_interaction SmLNCA179105
SmLNCA178852 positive_interaction SmLINC179236
SmLNCA178852 positive_interaction SmLINC181988
SmLNCA178852 positive_interaction SmLINC178839
SmLNCA178852 positive_interaction SmLINC180563
SmLNCA178852 positive_interaction SmLNCA178782
SmLNCA178852 positive_interaction SmLNCA179805
SmLNCA178852 positive_interaction SmLINC180412
SmLNCA178852 positive_interaction SmLINC182207
SmLNCA178852 positive_interaction SmLINC182206
SmLNCA178852 positive_interaction SmLINC182197
SmLNCA178852 positive_interaction SmLNCA179765
SmLNCA178852 positive_interaction SmLINC180347
SmLNCA178852 positive_interaction SmLINC180292
SmLNCA178852 positive_interaction SmLINC179514
SmLNCA178852 positive_interaction SmLINC179505
SmLNCA178860 positive_interaction SmLINC181641
SmLNCA178860 positive_interaction SmLINC181504
SmLNCA178860 positive_interaction SmLNCS179071
SmLNCA178860 positive_interaction SmLINC179813
SmLNCA178860 positive_interaction SmLNCA179339
SmLNCA178860 positive_interaction SmLINC179731
SmLNCA178860 positive_interaction SmLNCA179235
SmLNCA178860 positive_interaction SmLINC179546
SmLNCA178860 positive_interaction SmLINC180917
SmLNCA178860 positive_interaction SmLINC179236
SmLNCA178860 positive_interaction SmLINC180607
SmLNCA178860 positive_interaction SmLINC180563
SmLNCA178860 positive_interaction SmLNCA178782
SmLNCA178860 positive_interaction SmLNCA178779
SmLNCA178860 positive_interaction SmLINC180505
SmLNCA178860 positive_interaction SmLINC180508
SmLNCA178860 positive_interaction SmLINC180506
SmLNCA178860 positive_interaction SmLINC180514
SmLNCA178860 positive_interaction SmLINC180503
SmLNCA178860 positive_interaction SmLINC180497
SmLNCA178860 positive_interaction SmLINC180509
SmLNCA178860 positive_interaction SmLINC180504
SmLNCA178860 positive_interaction SmLINC181950
SmLNCA178860 positive_interaction SmLINC180463
SmLNCA178860 positive_interaction SmLINC181922
SmLNCA178860 positive_interaction SmLINC182207
SmLNCA178860 positive_interaction SmLINC182206
SmLNCA178860 positive_interaction SmLINC180347
SmLNCA178860 positive_interaction SmLINC179505
SmLINC178839 positive_interaction SmLNCA178782
SmLINC178839 positive_interaction SmLINC182206
SmLINC178839 positive_interaction SmLINC179514
SmLINC178839 positive_interaction SmLINC179505
SmLINC180563 positive_interaction SmLINC181641
SmLINC180563 positive_interaction SmLINC180116
SmLINC180563 positive_interaction SmLINC181504
SmLINC180563 positive_interaction SmLNCS179071
SmLINC180563 positive_interaction SmLINC179855
SmLINC180563 positive_interaction SmLINC179848
SmLINC180563 positive_interaction SmLINC179813
SmLINC180563 positive_interaction SmLNCA179339
SmLINC180563 positive_interaction SmLINC179731
SmLINC180563 positive_interaction SmLINC179700
SmLINC180563 positive_interaction SmLINC182103
SmLINC180563 positive_interaction SmLINC181324
SmLINC180563 positive_interaction SmLINC179546
SmLINC180563 positive_interaction SmLINC179403
SmLINC180563 positive_interaction SmLNCA178855
SmLINC180563 positive_interaction SmLNCA178782
SmLINC180563 positive_interaction SmLINC181950
SmLINC180563 positive_interaction SmLINC181922
SmLINC180563 positive_interaction SmLINC182207
SmLINC180563 positive_interaction SmLINC182206
SmLINC180563 positive_interaction SmLINC182197
SmLINC180563 positive_interaction SmLNCA179765
SmLINC180563 positive_interaction SmLINC180347
SmLINC180563 positive_interaction SmLINC180316
SmLINC180563 positive_interaction SmLINC179505
SmLNCA178782 positive_interaction SmLINC181641
SmLNCA178782 positive_interaction SmLNCA179442
SmLNCA178782 positive_interaction SmLINC179731
SmLNCA178782 positive_interaction SmLINC179700
SmLNCA178782 positive_interaction SmLINC181324
SmLNCA178782 positive_interaction SmLNCA179105
SmLNCA178782 positive_interaction SmLINC180917
SmLNCA178782 positive_interaction SmLINC179255
SmLNCA178782 positive_interaction SmLINC179236
SmLNCA178782 positive_interaction SmLINC180505
SmLNCA178782 positive_interaction SmLINC180508
SmLNCA178782 positive_interaction SmLINC180506
SmLNCA178782 positive_interaction SmLINC180514
SmLNCA178782 positive_interaction SmLINC180503
SmLNCA178782 positive_interaction SmLINC180497
SmLNCA178782 positive_interaction SmLINC180509
SmLNCA178782 positive_interaction SmLINC180504
SmLNCA178782 positive_interaction SmLNCA179805
SmLNCA178782 positive_interaction SmLINC180463
SmLNCA178782 positive_interaction SmLINC182206
SmLNCA178782 positive_interaction SmLINC182197
SmLNCA178782 positive_interaction SmLINC180347
SmLNCA178782 positive_interaction SmLINC179514
SmLNCA178782 positive_interaction SmLINC179505
SmLINC181819 positive_interaction SmLINC179361
SmLINC181819 positive_interaction SmLINC180652
SmLINC181819 positive_interaction SmLNCA179723
SmLINC181819 positive_interaction SmLINC179505
SmLINC179514 positive_interaction SmLINC179700
SmLINC179514 positive_interaction SmLINC182206
SmLINC179514 positive_interaction SmLINC179505
SmLINC179505 positive_interaction SmLINC180116
SmLINC179505 positive_interaction SmLNCA179552
SmLINC179505 positive_interaction SmLNCS179071
SmLINC179505 positive_interaction SmLINC179855
SmLINC179505 positive_interaction SmLNCA179339
SmLINC179505 positive_interaction SmLINC179731
SmLINC179505 positive_interaction SmLINC179700
SmLINC179505 positive_interaction SmLINC181324
SmLINC179505 positive_interaction SmLINC179546
SmLINC179505 positive_interaction SmLINC180917
SmLINC179505 positive_interaction SmLINC179236
SmLINC179505 positive_interaction SmLINC181988
SmLINC179505 positive_interaction SmLINC180505
SmLINC179505 positive_interaction SmLINC180508
SmLINC179505 positive_interaction SmLINC180506
SmLINC179505 positive_interaction SmLINC180514
SmLINC179505 positive_interaction SmLINC180503
SmLINC179505 positive_interaction SmLINC180497
SmLINC179505 positive_interaction SmLINC180509
SmLINC179505 positive_interaction SmLINC180504
SmLINC179505 positive_interaction SmLNCA179805
SmLINC179505 positive_interaction SmLINC182207
SmLINC179505 positive_interaction SmLINC182206
SmLINC179505 positive_interaction SmLINC182197
SmLINC179505 positive_interaction SmLNCA179765
SmLINC179505 positive_interaction SmLINC180347
SmLINC178927 positive_interaction SmLINC179896
SmLINC178927 positive_interaction SmLINC179242
SmLINC178927 positive_interaction SmLINC179210
SmLINC178927 positive_interaction SmLNCS178894
SmLINC178927 positive_interaction SmLINC181740
SmLINC178927 positive_interaction SmLNCS178970
SmLINC180116 positive_interaction SmLINC180206
SmLINC180116 positive_interaction SmLINC181626
SmLINC180116 positive_interaction SmLNCA179552
SmLINC180116 positive_interaction SmLINC180017
SmLINC180116 positive_interaction SmLINC181504
SmLINC180116 positive_interaction SmLINC179945
SmLINC180116 positive_interaction SmLNCS179071
SmLINC180116 positive_interaction SmLINC179855
SmLINC180116 positive_interaction SmLINC179848
SmLINC180116 positive_interaction SmLINC179813
SmLINC180116 positive_interaction SmLNCA179339
SmLINC180116 positive_interaction SmLINC179731
SmLINC180116 positive_interaction SmLINC179700
SmLINC180116 positive_interaction SmLINC182103
SmLINC180116 positive_interaction SmLINC181327
SmLINC180116 positive_interaction SmLINC179689
SmLINC180116 positive_interaction SmLINC181324
SmLINC180116 positive_interaction SmLINC179605
SmLINC180116 positive_interaction SmLNCA179235
SmLINC180116 positive_interaction SmLINC179574
SmLINC180116 positive_interaction SmLINC179546
SmLINC180116 positive_interaction SmLINC179447
SmLINC180116 positive_interaction SmLINC179403
SmLINC180116 positive_interaction SmLINC182026
SmLINC180116 positive_interaction SmLNCS178905
SmLINC180116 positive_interaction SmLINC178988
SmLINC180116 positive_interaction SmLINC180706
SmLINC180116 positive_interaction SmLINC181988
SmLINC180116 positive_interaction SmLNCA178855
SmLINC180116 positive_interaction SmLNCS178838
SmLINC180116 positive_interaction SmLINC181950
SmLINC180116 positive_interaction SmLNCA179797
SmLINC180116 positive_interaction SmLINC181922
SmLINC180116 positive_interaction SmLINC180412
SmLINC180116 positive_interaction SmLINC182207
SmLINC180116 positive_interaction SmLINC182206
SmLINC180116 positive_interaction SmLINC182197
SmLINC180116 positive_interaction SmLNCA179765
SmLINC180116 positive_interaction SmLINC180347
SmLINC180116 positive_interaction SmLINC180316
SmLINC180116 positive_interaction SmLINC180311
SmLINC180116 positive_interaction SmLINC180292
SmLINC180116 positive_interaction SmLNCA179684
SmLINC180116 positive_interaction SmLINC180065
SmLINC180116 positive_interaction SmLINC179312
SmLINC179945 positive_interaction SmLINC179998
SmLINC179945 positive_interaction SmLINC181504
SmLINC179945 positive_interaction SmLINC181500
SmLINC179945 positive_interaction SmLNCS179071
SmLINC179945 positive_interaction SmLINC179855
SmLINC179945 positive_interaction SmLINC179848
SmLINC179945 positive_interaction SmLINC179813
SmLINC179945 positive_interaction SmLNCA179339
SmLINC179945 positive_interaction SmLINC179731
SmLINC179945 positive_interaction SmLINC179700
SmLINC179945 positive_interaction SmLINC182103
SmLINC179945 positive_interaction SmLINC181327
SmLINC179945 positive_interaction SmLINC179689
SmLINC179945 positive_interaction SmLINC181324
SmLINC179945 positive_interaction SmLINC179605
SmLINC179945 positive_interaction SmLNCA179235
SmLINC179945 positive_interaction SmLINC179550
SmLINC179945 positive_interaction SmLINC179546
SmLINC179945 positive_interaction SmLINC182026
SmLINC179945 positive_interaction SmLNCA179067
SmLINC179945 positive_interaction SmLNCS178929
SmLINC179945 positive_interaction SmLNCS178905
SmLINC179945 positive_interaction SmLINC180691
SmLINC179945 positive_interaction SmLNCS178838
SmLINC179945 positive_interaction SmLNCA178779
SmLINC179945 positive_interaction SmLINC181950
SmLINC179945 positive_interaction SmLINC181922
SmLINC179945 positive_interaction SmLINC182207
SmLINC179945 positive_interaction SmLINC182197
SmLINC179945 positive_interaction SmLNCS179212
SmLINC179945 positive_interaction SmLNCA179765
SmLINC179945 positive_interaction SmLINC180368
SmLINC179945 positive_interaction SmLINC180316
SmLINC179945 positive_interaction SmLINC180311
SmLINC179945 positive_interaction SmLINC180292
SmLINC179945 positive_interaction SmLNCA179684
SmLINC179945 positive_interaction SmLINC180270
SmLINC179945 positive_interaction SmLINC180065
SmLINC179945 positive_interaction SmLINC181381
SmLINC179945 positive_interaction SmLINC179312
SmLNCA178855 positive_interaction SmLINC181641
SmLNCA178855 positive_interaction SmLINC181569
SmLNCA178855 positive_interaction SmLINC180017
SmLNCA178855 positive_interaction SmLINC181504
SmLNCA178855 positive_interaction SmLNCS179071
SmLNCA178855 positive_interaction SmLINC179848
SmLNCA178855 positive_interaction SmLINC179813
SmLNCA178855 positive_interaction SmLINC179731
SmLNCA178855 positive_interaction SmLINC182103
SmLNCA178855 positive_interaction SmLINC179689
SmLNCA178855 positive_interaction SmLINC179447
SmLNCA178855 positive_interaction SmLINC181046
SmLNCA178855 positive_interaction SmLINC179403
SmLNCA178855 positive_interaction SmLNCS178929
SmLNCA178855 positive_interaction SmLINC179207
SmLNCA178855 positive_interaction SmLNCA178892
SmLNCA178855 positive_interaction SmLNCS178838
SmLNCA178855 positive_interaction SmLINC181950
SmLNCA178855 positive_interaction SmLINC181922
SmLNCA178855 positive_interaction SmLINC182207
SmLNCA178855 positive_interaction SmLINC182197
SmLNCA178855 positive_interaction SmLNCA179765
SmLNCA178855 positive_interaction SmLINC180316
SmLNCA178855 positive_interaction SmLINC180292
SmLNCA178855 positive_interaction SmLINC180065
SmLNCA178855 positive_interaction SmLINC179645
SmLNCA178855 positive_interaction SmLINC179312
SmLNCA178855 positive_interaction SmLINC180932
SmLINC181988 positive_interaction SmLINC181626
SmLINC181988 positive_interaction SmLNCA179552
SmLINC181988 positive_interaction SmLNCS179071
SmLINC181988 positive_interaction SmLINC179855
SmLINC181988 positive_interaction SmLINC179848
SmLINC181988 positive_interaction SmLINC179781
SmLINC181988 positive_interaction SmLNCA179339
SmLINC181988 positive_interaction SmLINC179731
SmLINC181988 positive_interaction SmLINC179700
SmLINC181988 positive_interaction SmLINC181327
SmLINC181988 positive_interaction SmLINC181324
SmLINC181988 positive_interaction SmLINC179550
SmLINC181988 positive_interaction SmLINC179574
SmLINC181988 positive_interaction SmLINC179552
SmLINC181988 positive_interaction SmLINC179546
SmLINC181988 positive_interaction SmLINC179479
SmLINC181988 positive_interaction SmLINC179509
SmLINC181988 positive_interaction SmLINC179447
SmLINC181988 positive_interaction SmLINC182026
SmLINC181988 positive_interaction SmLNCS178905
SmLINC181988 positive_interaction SmLINC178988
SmLINC181988 positive_interaction SmLINC180706
SmLINC181988 positive_interaction SmLINC180654
SmLINC181988 positive_interaction SmLNCA179797
SmLINC181988 positive_interaction SmLINC180440
SmLINC181988 positive_interaction SmLINC180412
SmLINC181988 positive_interaction SmLINC182207
SmLINC181988 positive_interaction SmLNCA179765
SmLINC181988 positive_interaction SmLINC180368
SmLINC181988 positive_interaction SmLINC180347
SmLINC181988 positive_interaction SmLINC180292
SmLINC181988 positive_interaction SmLNCA179684
SmLINC181988 positive_interaction SmLINC180065
SmLINC181988 positive_interaction SmLINC180898
SmLINC180545 positive_interaction SmLNCA179545
SmLINC180545 positive_interaction SmLINC181562
SmLINC180545 positive_interaction SmLINC180050
SmLINC180545 positive_interaction SmLINC179911
SmLINC180545 positive_interaction SmLINC179871
SmLINC180545 positive_interaction SmLINC181366
SmLINC180545 positive_interaction SmLNCA179332
SmLINC180545 positive_interaction SmLINC181308
SmLINC180545 positive_interaction SmLINC181285
SmLINC180545 positive_interaction SmLNCA179277
SmLINC180545 positive_interaction SmLNCA179219
SmLINC180545 positive_interaction SmLINC181154
SmLINC180545 positive_interaction SmLINC182085
SmLINC180545 positive_interaction SmLNCA179188
SmLINC180545 positive_interaction SmLINC179247
SmLINC180545 positive_interaction SmLINC179222
SmLINC180545 positive_interaction SmLINC179179
SmLINC180545 positive_interaction SmLINC179110
SmLINC180545 positive_interaction SmLINC179004
SmLINC180545 positive_interaction SmLNCA178875
SmLINC180545 positive_interaction SmLINC178950
SmLINC180545 positive_interaction SmLINC180455
SmLINC180545 positive_interaction SmLINC180387
SmLINC180545 positive_interaction SmLNCS179208
SmLINC180545 positive_interaction SmLINC180333
SmLINC180545 positive_interaction SmLINC179763
SmLINC180545 positive_interaction SmLINC179840
SmLINC180545 positive_interaction SmLINC181097
SmLINC180545 positive_interaction SmLINC180911
SmLINC180911 positive_interaction SmLINC179871
SmLINC180911 positive_interaction SmLNCA179332
SmLINC180911 positive_interaction SmLNCA179277
SmLINC180911 positive_interaction SmLNCA179188
SmLINC180911 positive_interaction SmLINC179247
SmLINC180911 positive_interaction SmLINC179222
SmLINC180911 positive_interaction SmLINC179179
SmLINC180911 positive_interaction SmLNCS179208
SmLINC180911 positive_interaction SmLINC180333
SmLNCS179177 positive_interaction SmLINC180203
SmLNCS179177 positive_interaction SmLINC181706
SmLNCS179177 positive_interaction SmLINC181692
SmLNCS179177 positive_interaction SmLNCA179548
SmLNCS179177 positive_interaction SmLNCA179545
SmLNCS179177 positive_interaction SmLINC180083
SmLNCS179177 positive_interaction SmLINC180082
SmLNCS179177 positive_interaction SmLINC180050
SmLNCS179177 positive_interaction SmLINC179973
SmLNCS179177 positive_interaction SmLNCA179439
SmLNCS179177 positive_interaction SmLINC179960
SmLNCS179177 positive_interaction SmLINC179875
SmLNCS179177 positive_interaction SmLNCA179376
SmLNCS179177 positive_interaction SmLINC179826
SmLNCS179177 positive_interaction SmLINC181402
SmLNCS179177 positive_interaction SmLINC179783
SmLNCS179177 positive_interaction SmLNCA179326
SmLNCS179177 positive_interaction SmLNCA179327
SmLNCS179177 positive_interaction SmLNCA179310
SmLNCS179177 positive_interaction SmLINC181285
SmLNCS179177 positive_interaction SmLINC181281
SmLNCS179177 positive_interaction SmLINC179635
SmLNCS179177 positive_interaction SmLINC179623
SmLNCS179177 positive_interaction SmLINC181214
SmLNCS179177 positive_interaction SmLINC182085
SmLNCS179177 positive_interaction SmLINC179487
SmLNCS179177 positive_interaction SmLNCA179198
SmLNCS179177 positive_interaction SmLNCA179188
SmLNCS179177 positive_interaction SmLINC179440
SmLNCS179177 positive_interaction SmLINC179429
SmLNCS179177 positive_interaction SmLINC179254
SmLNCS179177 positive_interaction SmLINC179247
SmLNCS179177 positive_interaction SmLINC179161
SmLNCS179177 positive_interaction SmLINC180803
SmLNCS179177 positive_interaction SmLNCA178975
SmLNCS179177 positive_interaction SmLNCA178970
SmLNCS179177 positive_interaction SmLNCA178949
SmLNCS179177 positive_interaction SmLINC179051
SmLNCS179177 positive_interaction SmLINC179019
SmLNCS179177 positive_interaction SmLNCA178875
SmLNCS179177 positive_interaction SmLINC178965
SmLNCS179177 positive_interaction SmLINC178950
SmLNCS179177 positive_interaction SmLNCA178758
SmLNCS179177 positive_interaction SmLNCA179830
SmLNCS179177 positive_interaction SmLINC180500
SmLNCS179177 positive_interaction SmLINC181938
SmLNCS179177 positive_interaction SmLINC181933
SmLNCS179177 positive_interaction SmLINC180444
SmLNCS179177 positive_interaction SmLINC181898
SmLNCS179177 positive_interaction SmLINC181894
SmLNCS179177 positive_interaction SmLNCA179778
SmLNCS179177 positive_interaction SmLINC180387
SmLNCS179177 positive_interaction SmLNCA179763
SmLNCS179177 positive_interaction SmLINC180364
SmLNCS179177 positive_interaction SmLINC180350
SmLNCS179177 positive_interaction SmLINC180285
SmLNCS179177 positive_interaction SmLNCS179185
SmLNCS179177 positive_interaction SmLNCS179184
SmLNCS179177 positive_interaction SmLNCA179660
SmLNCS179177 positive_interaction SmLNCA179642
SmLNCS179177 positive_interaction SmLINC181675
SmLNCS179177 positive_interaction SmLINC181597
SmLNCS179177 positive_interaction SmLNCS179075
SmLNCS179177 positive_interaction SmLINC181538
SmLNCS179177 positive_interaction SmLINC179621
SmLNCS179177 positive_interaction SmLINC181421
SmLNCS179177 positive_interaction SmLINC181097
SmLNCS179177 positive_interaction SmLNCA179074
SmLINC181502 positive_interaction SmLINC180018
SmLINC181502 positive_interaction SmLNCA179048
SmLNCA179238 positive_interaction SmLINC178869
SmLNCA179238 positive_interaction SmLNCA179048
SmLINC178869 positive_interaction SmLNCA179048
SmLINC180018 positive_interaction SmLNCS179022
SmLINC180018 positive_interaction SmLNCA179048
SmLNCS179022 positive_interaction SmLNCA179048
SmLNCS179168 positive_interaction SmLNCS179208
SmLNCS179168 positive_interaction SmLINC179840
SmLNCS179168 positive_interaction SmLNCA179039
SmLINC179840 positive_interaction SmLNCA179332
SmLINC179840 positive_interaction SmLINC181308
SmLINC179840 positive_interaction SmLNCS179208
SmLINC179840 positive_interaction SmLNCA179039
SmLINC181591 positive_interaction SmLINC179199
SmLINC181537 positive_interaction SmLINC180203
SmLINC181537 positive_interaction SmLINC181661
SmLINC181537 positive_interaction SmLNCA179568
SmLINC181537 positive_interaction SmLINC181547
SmLINC181537 positive_interaction SmLNCA179433
SmLINC181537 positive_interaction SmLNCA179431
SmLINC181537 positive_interaction SmLINC179894
SmLINC181537 positive_interaction SmLNCS179058
SmLINC181537 positive_interaction SmLNCA179329
SmLINC181537 positive_interaction SmLNCA179320
SmLINC181537 positive_interaction SmLINC179549
SmLINC181537 positive_interaction SmLINC181107
SmLINC181537 positive_interaction SmLINC179416
SmLINC181537 positive_interaction SmLINC181036
SmLINC181537 positive_interaction SmLINC179378
SmLINC181537 positive_interaction SmLINC180973
SmLINC181537 positive_interaction SmLINC179293
SmLINC181537 positive_interaction SmLINC179271
SmLINC181537 positive_interaction SmLINC179270
SmLINC181537 positive_interaction SmLINC179238
SmLINC181537 positive_interaction SmLNCS178921
SmLINC181537 positive_interaction SmLINC180828
SmLINC181537 positive_interaction SmLINC182005
SmLINC181537 positive_interaction SmLINC180815
SmLINC181537 positive_interaction SmLINC180802
SmLINC181537 positive_interaction SmLNCA178971
SmLINC181537 positive_interaction SmLINC179069
SmLINC181537 positive_interaction SmLINC180761
SmLINC181537 positive_interaction SmLINC179056
SmLINC181537 positive_interaction SmLINC180712
SmLINC181537 positive_interaction SmLINC181985
SmLINC181537 positive_interaction SmLINC178975
SmLINC181537 positive_interaction SmLNCA178888
SmLINC181537 positive_interaction SmLNCA178840
SmLINC181537 positive_interaction SmLINC180599
SmLINC181537 positive_interaction SmLNCS178827
SmLINC181537 positive_interaction SmLINC180568
SmLINC181537 positive_interaction SmLNCA179817
SmLINC181537 positive_interaction SmLINC180485
SmLINC181537 positive_interaction SmLINC180466
SmLINC181537 positive_interaction SmLINC180341
SmLINC181537 positive_interaction SmLNCA179718
SmLINC181537 positive_interaction SmLNCA179678
SmLINC181537 positive_interaction SmLNCS179176
SmLINC181537 positive_interaction SmLINC181722
SmLINC181537 positive_interaction SmLNCS178967
SmLINC181537 positive_interaction SmLINC179143
SmLINC178992 positive_interaction SmLINC180835
SmLINC181641 positive_interaction SmLINC180017
SmLINC181641 positive_interaction SmLINC181504
SmLINC181641 positive_interaction SmLNCS179071
SmLINC181641 positive_interaction SmLINC179813
SmLINC181641 positive_interaction SmLINC179731
SmLINC181641 positive_interaction SmLINC182103
SmLINC181641 positive_interaction SmLINC179689
SmLINC181641 positive_interaction SmLNCA179235
SmLINC181641 positive_interaction SmLINC181046
SmLINC181641 positive_interaction SmLINC179403
SmLINC181641 positive_interaction SmLINC180950
SmLINC181641 positive_interaction SmLINC179255
SmLINC181641 positive_interaction SmLINC179207
SmLINC181641 positive_interaction SmLNCA178892
SmLINC181641 positive_interaction SmLNCA178779
SmLINC181641 positive_interaction SmLINC180505
SmLINC181641 positive_interaction SmLINC180508
SmLINC181641 positive_interaction SmLINC180506
SmLINC181641 positive_interaction SmLINC180514
SmLINC181641 positive_interaction SmLINC180503
SmLINC181641 positive_interaction SmLINC180497
SmLINC181641 positive_interaction SmLINC180509
SmLINC181641 positive_interaction SmLINC180504
SmLINC181641 positive_interaction SmLINC181950
SmLINC181641 positive_interaction SmLINC180463
SmLINC181641 positive_interaction SmLINC181922
SmLINC181641 positive_interaction SmLINC182207
SmLINC181641 positive_interaction SmLINC182206
SmLINC181641 positive_interaction SmLINC180363
SmLINC181641 positive_interaction SmLNCS179065
SmLINC181641 positive_interaction SmLINC179312
SmLINC181641 positive_interaction SmLINC180834
SmLINC179255 positive_interaction SmLINC181625
SmLINC179255 positive_interaction SmLNCA179508
SmLINC179255 positive_interaction SmLINC180054
SmLINC179255 positive_interaction SmLNCA179442
SmLINC179255 positive_interaction SmLINC181504
SmLINC179255 positive_interaction SmLNCS179071
SmLINC179255 positive_interaction SmLINC181416
SmLINC179255 positive_interaction SmLINC179863
SmLINC179255 positive_interaction SmLINC179811
SmLINC179255 positive_interaction SmLNCS179053
SmLINC179255 positive_interaction SmLNCS179048
SmLINC179255 positive_interaction SmLINC179689
SmLINC179255 positive_interaction SmLINC181324
SmLINC179255 positive_interaction SmLINC181259
SmLINC179255 positive_interaction SmLINC179595
SmLINC179255 positive_interaction SmLINC179403
SmLINC179255 positive_interaction SmLINC179300
SmLINC179255 positive_interaction SmLNCA179105
SmLINC179255 positive_interaction SmLINC179236
SmLINC179255 positive_interaction SmLNCS178931
SmLINC179255 positive_interaction SmLINC180856
SmLINC179255 positive_interaction SmLINC180852
SmLINC179255 positive_interaction SmLINC180787
SmLINC179255 positive_interaction SmLINC178982
SmLINC179255 positive_interaction SmLINC180691
SmLINC179255 positive_interaction SmLINC178930
SmLINC179255 positive_interaction SmLNCA178779
SmLINC179255 positive_interaction SmLINC180505
SmLINC179255 positive_interaction SmLINC180508
SmLINC179255 positive_interaction SmLINC180506
SmLINC179255 positive_interaction SmLINC180514
SmLINC179255 positive_interaction SmLINC180503
SmLINC179255 positive_interaction SmLINC180497
SmLINC179255 positive_interaction SmLINC180509
SmLINC179255 positive_interaction SmLINC180504
SmLINC179255 positive_interaction SmLINC181950
SmLINC179255 positive_interaction SmLNCA179805
SmLINC179255 positive_interaction SmLINC180463
SmLINC179255 positive_interaction SmLINC181922
SmLINC179255 positive_interaction SmLINC182207
SmLINC179255 positive_interaction SmLINC182206
SmLINC179255 positive_interaction SmLINC182197
SmLINC179255 positive_interaction SmLNCA179765
SmLINC179255 positive_interaction SmLINC180363
SmLINC179255 positive_interaction SmLINC180292
SmLINC179255 positive_interaction SmLINC180282
SmLINC179255 positive_interaction SmLNCS179181
SmLINC179255 positive_interaction SmLINC181695
SmLINC179255 positive_interaction SmLINC179919
SmLINC179255 positive_interaction SmLNCS179065
SmLINC179255 positive_interaction SmLINC179312
SmLINC179255 positive_interaction SmLINC180834
SmLINC180678 positive_interaction SmLINC180213
SmLINC180678 positive_interaction SmLINC182186
SmLINC180678 positive_interaction SmLINC180159
SmLINC180678 positive_interaction SmLNCA179601
SmLINC180678 positive_interaction SmLINC181625
SmLINC180678 positive_interaction SmLINC180096
SmLINC180678 positive_interaction SmLINC181569
SmLINC180678 positive_interaction SmLNCA179508
SmLINC180678 positive_interaction SmLINC180054
SmLINC180678 positive_interaction SmLNCA179475
SmLINC180678 positive_interaction SmLINC180017
SmLINC180678 positive_interaction SmLINC179975
SmLINC180678 positive_interaction SmLINC181504
SmLINC180678 positive_interaction SmLINC181500
SmLINC180678 positive_interaction SmLNCA179423
SmLINC180678 positive_interaction SmLINC179913
SmLINC180678 positive_interaction SmLINC181436
SmLINC180678 positive_interaction SmLNCS179071
SmLINC180678 positive_interaction SmLINC179870
SmLINC180678 positive_interaction SmLINC181416
SmLINC180678 positive_interaction SmLINC179813
SmLINC180678 positive_interaction SmLNCS179048
SmLINC180678 positive_interaction SmLINC179693
SmLINC180678 positive_interaction SmLINC179689
SmLINC180678 positive_interaction SmLINC181259
SmLINC180678 positive_interaction SmLINC179595
SmLINC180678 positive_interaction SmLINC181222
SmLINC180678 positive_interaction SmLNCA179235
SmLINC180678 positive_interaction SmLNCS178981
SmLINC180678 positive_interaction SmLINC181046
SmLINC180678 positive_interaction SmLINC179403
SmLINC180678 positive_interaction SmLINC180950
SmLINC180678 positive_interaction SmLINC179303
SmLINC180678 positive_interaction SmLINC179300
SmLINC180678 positive_interaction SmLINC180905
SmLINC180678 positive_interaction SmLINC180885
SmLINC180678 positive_interaction SmLINC180856
SmLINC180678 positive_interaction SmLINC180855
SmLINC180678 positive_interaction SmLINC180852
SmLINC180678 positive_interaction SmLINC180831
SmLINC180678 positive_interaction SmLINC180749
SmLINC180678 positive_interaction SmLINC179009
SmLINC180678 positive_interaction SmLNCA178892
SmLINC180678 positive_interaction SmLINC179006
SmLINC180678 positive_interaction SmLNCA178864
SmLINC180678 positive_interaction SmLINC178930
SmLINC180678 positive_interaction SmLNCS178838
SmLINC180678 positive_interaction SmLINC178860
SmLINC180678 positive_interaction SmLINC178886
SmLINC180678 positive_interaction SmLNCA178794
SmLINC180678 positive_interaction SmLNCA178779
SmLINC180678 positive_interaction SmLINC180558
SmLINC180678 positive_interaction SmLINC181950
SmLINC180678 positive_interaction SmLINC180479
SmLINC180678 positive_interaction SmLINC181870
SmLINC180678 positive_interaction SmLNCS179211
SmLINC180678 positive_interaction SmLINC180363
SmLINC180678 positive_interaction SmLINC180362
SmLINC180678 positive_interaction SmLNCS179206
SmLINC180678 positive_interaction SmLINC181743
SmLINC180678 positive_interaction SmLNCA179656
SmLINC180678 positive_interaction SmLINC181689
SmLINC180678 positive_interaction SmLINC179919
SmLINC180678 positive_interaction SmLNCS179065
SmLINC180678 positive_interaction SmLINC179312
SmLINC180678 positive_interaction SmLINC180932
SmLINC180678 positive_interaction SmLINC180834
SmLINC180463 positive_interaction SmLNCA179442
SmLINC180463 positive_interaction SmLINC181504
SmLINC180463 positive_interaction SmLINC181500
SmLINC180463 positive_interaction SmLNCS179071
SmLINC180463 positive_interaction SmLINC179848
SmLINC180463 positive_interaction SmLINC181416
SmLINC180463 positive_interaction SmLINC179813
SmLINC180463 positive_interaction SmLINC179811
SmLINC180463 positive_interaction SmLNCS179048
SmLINC180463 positive_interaction SmLINC179731
SmLINC180463 positive_interaction SmLINC179689
SmLINC180463 positive_interaction SmLINC181324
SmLINC180463 positive_interaction SmLINC179595
SmLINC180463 positive_interaction SmLNCA179235
SmLINC180463 positive_interaction SmLINC179546
SmLINC180463 positive_interaction SmLINC179425
SmLINC180463 positive_interaction SmLINC179403
SmLINC180463 positive_interaction SmLNCA179105
SmLINC180463 positive_interaction SmLINC180917
SmLINC180463 positive_interaction SmLINC179236
SmLINC180463 positive_interaction SmLNCS178931
SmLINC180463 positive_interaction SmLINC180787
SmLINC180463 positive_interaction SmLNCA178779
SmLINC180463 positive_interaction SmLINC180505
SmLINC180463 positive_interaction SmLINC180508
SmLINC180463 positive_interaction SmLINC180506
SmLINC180463 positive_interaction SmLINC180514
SmLINC180463 positive_interaction SmLINC180503
SmLINC180463 positive_interaction SmLINC180497
SmLINC180463 positive_interaction SmLINC180509
SmLINC180463 positive_interaction SmLINC180504
SmLINC180463 positive_interaction SmLINC181950
SmLINC180463 positive_interaction SmLNCA179805
SmLINC180463 positive_interaction SmLINC181922
SmLINC180463 positive_interaction SmLINC182207
SmLINC180463 positive_interaction SmLINC182206
SmLINC180463 positive_interaction SmLINC182197
SmLINC180463 positive_interaction SmLNCA179765
SmLINC180463 positive_interaction SmLINC180363
SmLINC180463 positive_interaction SmLINC180347
SmLINC180463 positive_interaction SmLINC180292
SmLINC180463 positive_interaction SmLNCS179181
SmLINC180463 positive_interaction SmLNCS179065
SmLINC180463 positive_interaction SmLINC179312
SmLINC180463 positive_interaction SmLINC180834
SmLNCS179207 positive_interaction SmLINC181500
SmLNCS179207 positive_interaction SmLNCS179071
SmLNCS179207 positive_interaction SmLINC179813
SmLNCS179207 positive_interaction SmLINC179595
SmLNCS179207 positive_interaction SmLNCA179235
SmLNCS179207 positive_interaction SmLINC179425
SmLNCS179207 positive_interaction SmLNCA178779
SmLNCS179207 positive_interaction SmLINC180363
SmLNCS179207 positive_interaction SmLINC181689
SmLNCS179207 positive_interaction SmLINC180834
SmLINC180387 positive_interaction SmLNCA179545
SmLINC180387 positive_interaction SmLINC180061
SmLINC180387 positive_interaction SmLNCS179099
SmLINC180387 positive_interaction SmLINC180050
SmLINC180387 positive_interaction SmLINC181531
SmLINC180387 positive_interaction SmLNCA179439
SmLINC180387 positive_interaction SmLINC179960
SmLINC180387 positive_interaction SmLINC179931
SmLINC180387 positive_interaction SmLINC179871
SmLINC180387 positive_interaction SmLINC181427
SmLINC180387 positive_interaction SmLNCS179066
SmLINC180387 positive_interaction SmLINC181366
SmLINC180387 positive_interaction SmLNCA179332
SmLINC180387 positive_interaction SmLINC181308
SmLINC180387 positive_interaction SmLINC181285
SmLINC180387 positive_interaction SmLNCA179277
SmLINC180387 positive_interaction SmLNCA179219
SmLINC180387 positive_interaction SmLINC181154
SmLINC180387 positive_interaction SmLINC182085
SmLINC180387 positive_interaction SmLNCA179198
SmLINC180387 positive_interaction SmLNCA179188
SmLINC180387 positive_interaction SmLINC179440
SmLINC180387 positive_interaction SmLNCA179121
SmLINC180387 positive_interaction SmLINC179247
SmLINC180387 positive_interaction SmLINC179222
SmLINC180387 positive_interaction SmLNCA179042
SmLINC180387 positive_interaction SmLINC182011
SmLINC180387 positive_interaction SmLINC179179
SmLINC180387 positive_interaction SmLINC179161
SmLINC180387 positive_interaction SmLINC180803
SmLINC180387 positive_interaction SmLNCA178970
SmLINC180387 positive_interaction SmLNCA178949
SmLINC180387 positive_interaction SmLINC179004
SmLINC180387 positive_interaction SmLNCA178875
SmLINC180387 positive_interaction SmLINC178950
SmLINC180387 positive_interaction SmLINC180500
SmLINC180387 positive_interaction SmLINC181947
SmLINC180387 positive_interaction SmLINC181938
SmLINC180387 positive_interaction SmLINC180455
SmLINC180387 positive_interaction SmLINC181898
SmLINC180387 positive_interaction SmLNCA179763
SmLINC180387 positive_interaction SmLINC180364
SmLINC180387 positive_interaction SmLNCS179208
SmLINC180387 positive_interaction SmLINC180333
SmLINC180387 positive_interaction SmLNCS179185
SmLINC180387 positive_interaction SmLINC180249
SmLINC180387 positive_interaction SmLNCA179642
SmLINC180387 positive_interaction SmLINC181675
SmLINC180387 positive_interaction SmLINC179763
SmLINC180387 positive_interaction SmLNCA179302
SmLINC180387 positive_interaction SmLINC179621
SmLINC180387 positive_interaction SmLINC179849
SmLINC180387 positive_interaction SmLINC181097
SmLINC180387 positive_interaction SmLNCA179074
SmLINC180387 positive_interaction SmLINC180833
SmLNCA179676 positive_interaction SmLNCA179582
SmLNCA179676 positive_interaction SmLINC181611
SmLNCA179676 positive_interaction SmLNCA179562
SmLNCA179676 positive_interaction SmLINC180100
SmLNCA179676 positive_interaction SmLNCA179550
SmLNCA179676 positive_interaction SmLINC181581
SmLNCA179676 positive_interaction SmLINC180074
SmLNCA179676 positive_interaction SmLNCS179104
SmLNCA179676 positive_interaction SmLNCA179515
SmLNCA179676 positive_interaction SmLINC181565
SmLNCA179676 positive_interaction SmLNCS179099
SmLNCA179676 positive_interaction SmLINC180050
SmLNCA179676 positive_interaction SmLINC181557
SmLNCA179676 positive_interaction SmLNCA179486
SmLNCA179676 positive_interaction SmLNCA179459
SmLNCA179676 positive_interaction SmLNCS179089
SmLNCA179676 positive_interaction SmLINC181482
SmLNCA179676 positive_interaction SmLINC179931
SmLNCA179676 positive_interaction SmLNCA179412
SmLNCA179676 positive_interaction SmLNCS179073
SmLNCA179676 positive_interaction SmLNCS179069
SmLNCA179676 positive_interaction SmLNCS179068
SmLNCA179676 positive_interaction SmLINC181427
SmLNCA179676 positive_interaction SmLNCS179066
SmLNCA179676 positive_interaction SmLINC179839
SmLNCA179676 positive_interaction SmLNCA179356
SmLNCA179676 positive_interaction SmLNCA179355
SmLNCA179676 positive_interaction SmLINC181366
SmLNCA179676 positive_interaction SmLINC181363
SmLNCA179676 positive_interaction SmLINC179769
SmLNCA179676 positive_interaction SmLINC181308
SmLNCA179676 positive_interaction SmLINC181297
SmLNCA179676 positive_interaction SmLINC181287
SmLNCA179676 positive_interaction SmLNCA179301
SmLNCA179676 positive_interaction SmLNCA179295
SmLNCA179676 positive_interaction SmLINC179614
SmLNCA179676 positive_interaction SmLNCA179277
SmLNCA179676 positive_interaction SmLINC181240
SmLNCA179676 positive_interaction SmLINC179588
SmLNCA179676 positive_interaction SmLNCA179262
SmLNCA179676 positive_interaction SmLINC181206
SmLNCA179676 positive_interaction SmLNCA179217
SmLNCA179676 positive_interaction SmLINC181164
SmLNCA179676 positive_interaction SmLINC181154
SmLNCA179676 positive_interaction SmLINC181150
SmLNCA179676 positive_interaction SmLINC179477
SmLNCA179676 positive_interaction SmLNCA179196
SmLNCA179676 positive_interaction SmLNCA179173
SmLNCA179676 positive_interaction SmLNCA179168
SmLNCA179676 positive_interaction SmLINC181093
SmLNCA179676 positive_interaction SmLINC182029
SmLNCA179676 positive_interaction SmLINC182028
SmLNCA179676 positive_interaction SmLNCA179121
SmLNCA179676 positive_interaction SmLINC179286
SmLNCA179676 positive_interaction SmLNCS178942
SmLNCA179676 positive_interaction SmLNCA179077
SmLNCA179676 positive_interaction SmLINC179245
SmLNCA179676 positive_interaction SmLNCA179042
SmLNCA179676 positive_interaction SmLINC180873
SmLNCA179676 positive_interaction SmLNCA179027
SmLNCA179676 positive_interaction SmLNCA179026
SmLNCA179676 positive_interaction SmLINC179187
SmLNCA179676 positive_interaction SmLINC179174
SmLNCA179676 positive_interaction SmLINC182011
SmLNCA179676 positive_interaction SmLINC180826
SmLNCA179676 positive_interaction SmLNCA179000
SmLNCA179676 positive_interaction SmLNCS178910
SmLNCA179676 positive_interaction SmLNCA178999
SmLNCA179676 positive_interaction SmLINC179110
SmLNCA179676 positive_interaction SmLNCA178957
SmLNCA179676 positive_interaction SmLINC179071
SmLNCA179676 positive_interaction SmLINC180749
SmLNCA179676 positive_interaction SmLNCA178936
SmLNCA179676 positive_interaction SmLINC179017
SmLNCA179676 positive_interaction SmLINC178993
SmLNCA179676 positive_interaction SmLINC180703
SmLNCA179676 positive_interaction SmLINC181980
SmLNCA179676 positive_interaction SmLNCS178865
SmLNCA179676 positive_interaction SmLNCA178864
SmLNCA179676 positive_interaction SmLINC181974
SmLNCA179676 positive_interaction SmLINC178934
SmLNCA179676 positive_interaction SmLNCA178833
SmLNCA179676 positive_interaction SmLINC180597
SmLNCA179676 positive_interaction SmLINC178886
SmLNCA179676 positive_interaction SmLNCA178778
SmLNCA179676 positive_interaction SmLINC180543
SmLNCA179676 positive_interaction SmLINC180542
SmLNCA179676 positive_interaction SmLINC181947
SmLNCA179676 positive_interaction SmLNCA179794
SmLNCA179676 positive_interaction SmLINC180455
SmLNCA179676 positive_interaction SmLINC181883
SmLNCA179676 positive_interaction SmLNCA179762
SmLNCA179676 positive_interaction SmLNCA179761
SmLNCA179676 positive_interaction SmLNCA179757
SmLNCA179676 positive_interaction SmLNCA179754
SmLNCA179676 positive_interaction SmLNCA179745
SmLNCA179676 positive_interaction SmLINC181788
SmLNCA179676 positive_interaction SmLINC180312
SmLNCA179676 positive_interaction SmLNCA179671
SmLNCA179676 positive_interaction SmLINC181744
SmLNCA179676 positive_interaction SmLINC180249
SmLNCA179676 positive_interaction SmLINC180246
SmLNCA179676 positive_interaction SmLINC180225
SmLNCA179676 positive_interaction SmLINC181675
SmLNCA179676 positive_interaction SmLNCS179030
SmLNCA179676 positive_interaction SmLNCA179302
SmLNCA179676 positive_interaction SmLINC181102
SmLNCA179676 positive_interaction SmLNCA179090
SmLNCA179676 positive_interaction SmLINC180833
SmLNCA179491 positive_interaction SmLINC182168
SmLNCA179491 positive_interaction SmLINC181573
SmLNCA179491 positive_interaction SmLNCS179056
SmLNCA179491 positive_interaction SmLINC179778
SmLNCA179491 positive_interaction SmLINC179754
SmLNCA179491 positive_interaction SmLNCA179326
SmLNCA179491 positive_interaction SmLINC179240
SmLNCA179491 positive_interaction SmLNCA178994
SmLNCA179491 positive_interaction SmLINC180725
SmLNCA179491 positive_interaction SmLNCA178838
SmLNCA179491 positive_interaction SmLNCS178822
SmLNCA179491 positive_interaction SmLNCA179789
SmLNCA179491 positive_interaction SmLINC181868
SmLNCA179491 positive_interaction SmLINC180338
SmLNCA179491 positive_interaction SmLINC180313
SmLNCA179491 positive_interaction SmLNCA179347
SmLNCA179491 positive_interaction SmLINC179278
SmLNCA179491 positive_interaction SmLINC180760
SmLINC181475 positive_interaction SmLINC179778
SmLINC181475 positive_interaction SmLINC180716
SmLINC181475 positive_interaction SmLNCS178822
SmLINC181475 positive_interaction SmLINC181868
SmLINC181475 positive_interaction SmLINC180760
SmLINC180716 positive_interaction SmLINC180210
SmLINC180716 positive_interaction SmLINC182168
SmLINC180716 positive_interaction SmLNCA179478
SmLINC180716 positive_interaction SmLINC179914
SmLINC180716 positive_interaction SmLNCS179056
SmLINC180716 positive_interaction SmLINC179778
SmLINC180716 positive_interaction SmLINC181044
SmLINC180716 positive_interaction SmLNCA178994
SmLINC180716 positive_interaction SmLINC179105
SmLINC180716 positive_interaction SmLNCS178822
SmLINC180716 positive_interaction SmLINC181868
SmLINC180716 positive_interaction SmLINC180357
SmLINC180716 positive_interaction SmLINC180338
SmLINC180716 positive_interaction SmLINC179278
SmLINC180716 positive_interaction SmLINC180760
SmLINC180357 positive_interaction SmLINC180210
SmLINC180357 positive_interaction SmLINC179914
SmLINC180357 positive_interaction SmLINC181438
SmLINC180357 positive_interaction SmLNCS179056
SmLINC180357 positive_interaction SmLINC179778
SmLINC180357 positive_interaction SmLINC181044
SmLINC180357 positive_interaction SmLINC179134
SmLINC180357 positive_interaction SmLNCA178994
SmLINC180357 positive_interaction SmLINC179105
SmLINC180357 positive_interaction SmLNCS178822
SmLINC180357 positive_interaction SmLINC180381
SmLINC180357 positive_interaction SmLINC180345
SmLINC180357 positive_interaction SmLINC180338
SmLINC180357 positive_interaction SmLINC179278
SmLINC180357 positive_interaction SmLINC180760
SmLINC182175 positive_interaction SmLINC180210
SmLINC182175 positive_interaction SmLNCA179472
SmLINC182175 positive_interaction SmLNCA179364
SmLINC182175 positive_interaction SmLINC179686
SmLINC182175 positive_interaction SmLINC181044
SmLINC182175 positive_interaction SmLNCA178760
SmLINC182175 positive_interaction SmLINC180467
SmLINC182175 positive_interaction SmLINC181890
SmLINC182175 positive_interaction SmLNCA178946
SmLNCA178946 positive_interaction SmLNCA179364
SmLINC179913 positive_interaction SmLINC180213
SmLINC179913 positive_interaction SmLINC180159
SmLINC179913 positive_interaction SmLNCA179601
SmLINC179913 positive_interaction SmLINC181625
SmLINC179913 positive_interaction SmLINC181607
SmLINC179913 positive_interaction SmLINC180096
SmLINC179913 positive_interaction SmLINC180048
SmLINC179913 positive_interaction SmLNCS179074
SmLINC179913 positive_interaction SmLNCA179405
SmLINC179913 positive_interaction SmLINC181436
SmLINC179913 positive_interaction SmLINC179870
SmLINC179913 positive_interaction SmLINC179693
SmLINC179913 positive_interaction SmLINC181138
SmLINC179913 positive_interaction SmLINC181046
SmLINC179913 positive_interaction SmLINC180950
SmLINC179913 positive_interaction SmLNCA179057
SmLINC179913 positive_interaction SmLINC180885
SmLINC179913 positive_interaction SmLINC179192
SmLINC179913 positive_interaction SmLINC179009
SmLINC179913 positive_interaction SmLNCA178892
SmLINC179913 positive_interaction SmLINC179006
SmLINC179913 positive_interaction SmLNCA178864
SmLINC179913 positive_interaction SmLINC178860
SmLINC179913 positive_interaction SmLINC178861
SmLINC179913 positive_interaction SmLNCA178794
SmLINC179913 positive_interaction SmLNCS178810
SmLINC179913 positive_interaction SmLNCA179801
SmLINC179913 positive_interaction SmLINC181870
SmLINC179913 positive_interaction SmLINC180363
SmLINC179913 positive_interaction SmLINC180362
SmLINC179913 positive_interaction SmLINC181743
SmLINC179913 positive_interaction SmLNCA179656
SmLINC179913 positive_interaction SmLINC181689
SmLINC179913 positive_interaction SmLNCS179065
SmLINC179913 positive_interaction SmLINC179013
SmLINC179870 positive_interaction SmLINC181625
SmLINC179870 positive_interaction SmLINC180096
SmLINC179870 positive_interaction SmLINC181259
SmLINC179870 positive_interaction SmLINC180950
SmLINC179870 positive_interaction SmLINC179136
SmLINC179870 positive_interaction SmLINC179009
SmLINC179870 positive_interaction SmLINC179006
SmLINC179870 positive_interaction SmLNCA178794
SmLINC179870 positive_interaction SmLINC180362
SmLINC179870 positive_interaction SmLINC179013
SmLINC179742 positive_interaction SmLINC181696
SmLINC179742 positive_interaction SmLNCA179619
SmLINC179742 positive_interaction SmLNCS179104
SmLINC179742 positive_interaction SmLINC179921
SmLINC179742 positive_interaction SmLNCS179073
SmLINC179742 positive_interaction SmLINC179769
SmLINC179742 positive_interaction SmLINC181308
SmLINC179742 positive_interaction SmLNCA179295
SmLINC179742 positive_interaction SmLINC181206
SmLINC179742 positive_interaction SmLINC181198
SmLINC179742 positive_interaction SmLINC181093
SmLINC179742 positive_interaction SmLNCA179121
SmLINC179742 positive_interaction SmLNCA179027
SmLINC179742 positive_interaction SmLNCA178999
SmLINC179742 positive_interaction SmLNCA178778
SmLINC179742 positive_interaction SmLINC180455
SmLINC179742 positive_interaction SmLINC181883
SmLINC179742 positive_interaction SmLNCA179671
SmLINC179742 positive_interaction SmLNCA179666
SmLINC179742 positive_interaction SmLNCA179039
SmLINC179742 positive_interaction SmLINC180833
SmLINC179742 positive_interaction SmLINC179013
SmLINC181259 positive_interaction SmLINC182186
SmLINC181259 positive_interaction SmLINC181625
SmLINC181259 positive_interaction SmLINC180054
SmLINC181259 positive_interaction SmLINC179811
SmLINC181259 positive_interaction SmLINC180950
SmLINC181259 positive_interaction SmLINC179300
SmLINC181259 positive_interaction SmLINC180852
SmLINC181259 positive_interaction SmLINC179136
SmLINC181259 positive_interaction SmLNCA178864
SmLINC181259 positive_interaction SmLINC178930
SmLINC181259 positive_interaction SmLINC180618
SmLINC181259 positive_interaction SmLINC179919
SmLINC181259 positive_interaction SmLINC179013
SmLINC180950 positive_interaction SmLINC182186
SmLINC180950 positive_interaction SmLINC180159
SmLINC180950 positive_interaction SmLNCA179601
SmLINC180950 positive_interaction SmLINC181625
SmLINC180950 positive_interaction SmLINC180096
SmLINC180950 positive_interaction SmLINC181569
SmLINC180950 positive_interaction SmLNCA179508
SmLINC180950 positive_interaction SmLINC180054
SmLINC180950 positive_interaction SmLINC179975
SmLINC180950 positive_interaction SmLINC181504
SmLINC180950 positive_interaction SmLINC181500
SmLINC180950 positive_interaction SmLINC181436
SmLINC180950 positive_interaction SmLNCS179071
SmLINC180950 positive_interaction SmLINC181416
SmLINC180950 positive_interaction SmLINC179813
SmLINC180950 positive_interaction SmLNCS179048
SmLINC180950 positive_interaction SmLINC179693
SmLINC180950 positive_interaction SmLINC179689
SmLINC180950 positive_interaction SmLINC179595
SmLINC180950 positive_interaction SmLNCA179235
SmLINC180950 positive_interaction SmLNCS178981
SmLINC180950 positive_interaction SmLINC181046
SmLINC180950 positive_interaction SmLINC179403
SmLINC180950 positive_interaction SmLINC182028
SmLINC180950 positive_interaction SmLINC179300
SmLINC180950 positive_interaction SmLINC180905
SmLINC180950 positive_interaction SmLINC180885
SmLINC180950 positive_interaction SmLINC180856
SmLINC180950 positive_interaction SmLINC180855
SmLINC180950 positive_interaction SmLINC180852
SmLINC180950 positive_interaction SmLINC179009
SmLINC180950 positive_interaction SmLNCA178892
SmLINC180950 positive_interaction SmLINC179006
SmLINC180950 positive_interaction SmLNCA178864
SmLINC180950 positive_interaction SmLINC178930
SmLINC180950 positive_interaction SmLINC180618
SmLINC180950 positive_interaction SmLINC178860
SmLINC180950 positive_interaction SmLINC178886
SmLINC180950 positive_interaction SmLNCA178794
SmLINC180950 positive_interaction SmLNCA178779
SmLINC180950 positive_interaction SmLINC180558
SmLINC180950 positive_interaction SmLINC181950
SmLINC180950 positive_interaction SmLINC180479
SmLINC180950 positive_interaction SmLINC181870
SmLINC180950 positive_interaction SmLNCS179211
SmLINC180950 positive_interaction SmLINC180363
SmLINC180950 positive_interaction SmLINC180362
SmLINC180950 positive_interaction SmLINC181743
SmLINC180950 positive_interaction SmLNCA179656
SmLINC180950 positive_interaction SmLINC181689
SmLINC180950 positive_interaction SmLINC179919
SmLINC180950 positive_interaction SmLNCS179065
SmLINC180950 positive_interaction SmLINC179312
SmLINC180950 positive_interaction SmLINC180932
SmLINC180950 positive_interaction SmLINC180834
SmLINC180950 positive_interaction SmLINC179013
SmLINC179136 positive_interaction SmLNCA178794
SmLINC179136 positive_interaction SmLINC179013
SmLINC179009 positive_interaction SmLINC180213
SmLINC179009 positive_interaction SmLINC182186
SmLINC179009 positive_interaction SmLINC180159
SmLINC179009 positive_interaction SmLNCA179601
SmLINC179009 positive_interaction SmLINC181625
SmLINC179009 positive_interaction SmLINC180096
SmLINC179009 positive_interaction SmLINC181569
SmLINC179009 positive_interaction SmLINC181436
SmLINC179009 positive_interaction SmLINC179693
SmLINC179009 positive_interaction SmLINC181046
SmLINC179009 positive_interaction SmLNCA179057
SmLINC179009 positive_interaction SmLINC180885
SmLINC179009 positive_interaction SmLINC179207
SmLINC179009 positive_interaction SmLINC180855
SmLINC179009 positive_interaction SmLNCA178892
SmLINC179009 positive_interaction SmLINC179006
SmLINC179009 positive_interaction SmLNCA178864
SmLINC179009 positive_interaction SmLINC178930
SmLINC179009 positive_interaction SmLNCA178794
SmLINC179009 positive_interaction SmLNCA178779
SmLINC179009 positive_interaction SmLINC181870
SmLINC179009 positive_interaction SmLINC180363
SmLINC179009 positive_interaction SmLINC180362
SmLINC179009 positive_interaction SmLINC181743
SmLINC179009 positive_interaction SmLNCA179656
SmLINC179009 positive_interaction SmLINC181689
SmLINC179009 positive_interaction SmLNCS179065
SmLINC179009 positive_interaction SmLINC179013
SmLINC179006 positive_interaction SmLINC181625
SmLINC179006 positive_interaction SmLINC180096
SmLINC179006 positive_interaction SmLNCA179057
SmLINC179006 positive_interaction SmLNCA178864
SmLINC179006 positive_interaction SmLNCA178794
SmLINC179006 positive_interaction SmLNCA179801
SmLINC179006 positive_interaction SmLINC180363
SmLINC179006 positive_interaction SmLINC180362
SmLINC179006 positive_interaction SmLINC181689
SmLINC179006 positive_interaction SmLNCS179065
SmLINC179006 positive_interaction SmLINC179013
SmLINC180618 positive_interaction SmLINC182186
SmLINC180618 positive_interaction SmLINC182182
SmLINC180618 positive_interaction SmLINC181694
SmLINC180618 positive_interaction SmLINC181625
SmLINC180618 positive_interaction SmLNCA179508
SmLINC180618 positive_interaction SmLINC180054
SmLINC180618 positive_interaction SmLINC179975
SmLINC180618 positive_interaction SmLINC181436
SmLINC180618 positive_interaction SmLINC181416
SmLINC180618 positive_interaction SmLINC179863
SmLINC180618 positive_interaction SmLINC181401
SmLINC180618 positive_interaction SmLINC179811
SmLINC180618 positive_interaction SmLNCS179048
SmLINC180618 positive_interaction SmLINC179693
SmLINC180618 positive_interaction SmLINC179595
SmLINC180618 positive_interaction SmLNCA179263
SmLINC180618 positive_interaction SmLNCA179233
SmLINC180618 positive_interaction SmLINC179563
SmLINC180618 positive_interaction SmLNCS178981
SmLINC180618 positive_interaction SmLINC182028
SmLINC180618 positive_interaction SmLINC179300
SmLINC180618 positive_interaction SmLINC179265
SmLINC180618 positive_interaction SmLNCS178942
SmLINC180618 positive_interaction SmLINC180885
SmLINC180618 positive_interaction SmLINC180856
SmLINC180618 positive_interaction SmLINC180855
SmLINC180618 positive_interaction SmLINC180852
SmLINC180618 positive_interaction SmLINC180787
SmLINC180618 positive_interaction SmLNCA178957
SmLINC180618 positive_interaction SmLNCA178936
SmLINC180618 positive_interaction SmLNCA178864
SmLINC180618 positive_interaction SmLINC178930
SmLINC180618 positive_interaction SmLINC178886
SmLINC180618 positive_interaction SmLINC180558
SmLINC180618 positive_interaction SmLINC180512
SmLINC180618 positive_interaction SmLINC180479
SmLINC180618 positive_interaction SmLINC180363
SmLINC180618 positive_interaction SmLINC180282
SmLINC180618 positive_interaction SmLINC179919
SmLINC180618 positive_interaction SmLNCS179065
SmLINC180618 positive_interaction SmLINC179013
SmLNCA178794 positive_interaction SmLINC180363
SmLNCA178794 positive_interaction SmLINC179013
SmLNCA179039 positive_interaction SmLNCS179208
SmLNCA179039 positive_interaction SmLINC179013
SmLINC179013 positive_interaction SmLNCA179619
SmLINC179013 positive_interaction SmLINC181625
SmLINC179013 positive_interaction SmLINC180096
SmLINC179013 positive_interaction SmLNCA178864
SmLINC179013 positive_interaction SmLINC178930
SmLINC179013 positive_interaction SmLINC180362
SmLINC181501 positive_interaction SmLNCS179083
SmLINC181501 positive_interaction SmLINC179574
SmLINC181501 positive_interaction SmLINC179447
SmLINC181501 positive_interaction SmLNCS178908
SmLINC181501 positive_interaction SmLINC180316
SmLINC181501 positive_interaction SmLNCA178881
SmLINC179813 positive_interaction SmLINC180159
SmLINC179813 positive_interaction SmLINC181569
SmLINC179813 positive_interaction SmLNCA179508
SmLINC179813 positive_interaction SmLNCA179475
SmLINC179813 positive_interaction SmLINC180017
SmLINC179813 positive_interaction SmLINC181504
SmLINC179813 positive_interaction SmLINC181500
SmLINC179813 positive_interaction SmLNCS179071
SmLINC179813 positive_interaction SmLINC179855
SmLINC179813 positive_interaction SmLINC179848
SmLINC179813 positive_interaction SmLINC181416
SmLINC179813 positive_interaction SmLNCA179339
SmLINC179813 positive_interaction SmLINC179731
SmLINC179813 positive_interaction SmLINC182103
SmLINC179813 positive_interaction SmLINC181327
SmLINC179813 positive_interaction SmLINC179689
SmLINC179813 positive_interaction SmLINC181324
SmLINC179813 positive_interaction SmLINC179605
SmLINC179813 positive_interaction SmLINC179595
SmLINC179813 positive_interaction SmLNCA179235
SmLINC179813 positive_interaction SmLINC179546
SmLINC179813 positive_interaction SmLINC179425
SmLINC179813 positive_interaction SmLINC181046
SmLINC179813 positive_interaction SmLINC179403
SmLINC179813 positive_interaction SmLINC180917
SmLINC179813 positive_interaction SmLINC179236
SmLINC179813 positive_interaction SmLNCS178929
SmLINC179813 positive_interaction SmLINC179207
SmLINC179813 positive_interaction SmLNCS178905
SmLINC179813 positive_interaction SmLNCA178956
SmLINC179813 positive_interaction SmLNCA178892
SmLINC179813 positive_interaction SmLINC180691
SmLINC179813 positive_interaction SmLNCS178838
SmLINC179813 positive_interaction SmLINC180607
SmLINC179813 positive_interaction SmLNCA178779
SmLINC179813 positive_interaction SmLINC180505
SmLINC179813 positive_interaction SmLINC180508
SmLINC179813 positive_interaction SmLINC180506
SmLINC179813 positive_interaction SmLINC180514
SmLINC179813 positive_interaction SmLINC180503
SmLINC179813 positive_interaction SmLINC180497
SmLINC179813 positive_interaction SmLINC180509
SmLINC179813 positive_interaction SmLINC180504
SmLINC179813 positive_interaction SmLINC181950
SmLINC179813 positive_interaction SmLINC181922
SmLINC179813 positive_interaction SmLINC181870
SmLINC179813 positive_interaction SmLINC182207
SmLINC179813 positive_interaction SmLINC182206
SmLINC179813 positive_interaction SmLINC182197
SmLINC179813 positive_interaction SmLNCA179765
SmLINC179813 positive_interaction SmLINC180363
SmLINC179813 positive_interaction SmLINC180347
SmLINC179813 positive_interaction SmLINC180316
SmLINC179813 positive_interaction SmLINC180292
SmLINC179813 positive_interaction SmLNCA179684
SmLINC179813 positive_interaction SmLNCS179181
SmLINC179813 positive_interaction SmLNCA179656
SmLINC179813 positive_interaction SmLINC181689
SmLINC179813 positive_interaction SmLNCS179065
SmLINC179813 positive_interaction SmLINC179312
SmLINC179813 positive_interaction SmLINC180932
SmLINC179813 positive_interaction SmLINC180834
SmLINC179813 positive_interaction SmLNCA178881
SmLINC181138 positive_interaction SmLINC180213
SmLINC181138 positive_interaction SmLNCA179475
SmLINC181138 positive_interaction SmLINC182103
SmLINC181138 positive_interaction SmLINC181222
SmLINC181138 positive_interaction SmLINC181046
SmLINC181138 positive_interaction SmLNCA178892
SmLINC181138 positive_interaction SmLNCS178838
SmLINC181138 positive_interaction SmLINC181793
SmLINC181138 positive_interaction SmLINC180270
SmLINC181138 positive_interaction SmLNCA179656
SmLINC181138 positive_interaction SmLNCA178881
SmLINC181046 positive_interaction SmLINC180159
SmLINC181046 positive_interaction SmLINC181569
SmLINC181046 positive_interaction SmLNCA179475
SmLINC181046 positive_interaction SmLINC180017
SmLINC181046 positive_interaction SmLINC182103
SmLINC181046 positive_interaction SmLINC181222
SmLINC181046 positive_interaction SmLNCA179235
SmLINC181046 positive_interaction SmLINC179403
SmLINC181046 positive_interaction SmLINC179207
SmLINC181046 positive_interaction SmLNCA178956
SmLINC181046 positive_interaction SmLNCA178892
SmLINC181046 positive_interaction SmLNCS178838
SmLINC181046 positive_interaction SmLNCA178779
SmLINC181046 positive_interaction SmLINC181950
SmLINC181046 positive_interaction SmLINC181922
SmLINC181046 positive_interaction SmLINC181870
SmLINC181046 positive_interaction SmLINC180363
SmLINC181046 positive_interaction SmLINC181793
SmLINC181046 positive_interaction SmLINC180316
SmLINC181046 positive_interaction SmLNCA179656
SmLINC181046 positive_interaction SmLINC181689
SmLINC181046 positive_interaction SmLINC179645
SmLINC181046 positive_interaction SmLNCS179065
SmLINC181046 positive_interaction SmLINC180932
SmLINC181046 positive_interaction SmLNCA178881
SmLINC180831 positive_interaction SmLNCA179601
SmLINC180831 positive_interaction SmLINC179446
SmLINC180831 positive_interaction SmLINC179303
SmLINC180831 positive_interaction SmLNCA178779
SmLINC180831 positive_interaction SmLINC181689
SmLINC180831 positive_interaction SmLINC180834
SmLINC180831 positive_interaction SmLNCA178881
SmLINC180607 positive_interaction SmLINC182103
SmLINC180607 positive_interaction SmLINC181793
SmLINC180607 positive_interaction SmLINC180316
SmLINC180607 positive_interaction SmLNCA178881
SmLINC181793 positive_interaction SmLINC181569
SmLINC181793 positive_interaction SmLNCA179475
SmLINC181793 positive_interaction SmLINC182103
SmLINC181793 positive_interaction SmLINC181222
SmLINC181793 positive_interaction SmLINC179303
SmLINC181793 positive_interaction SmLNCS178929
SmLINC181793 positive_interaction SmLINC179207
SmLINC181793 positive_interaction SmLNCA178892
SmLINC181793 positive_interaction SmLNCS178838
SmLINC181793 positive_interaction SmLINC180316
SmLINC181793 positive_interaction SmLINC180270
SmLINC181793 positive_interaction SmLINC179645
SmLINC181793 positive_interaction SmLNCA178881
SmLNCA178881 positive_interaction SmLNCA179601
SmLNCA178881 positive_interaction SmLNCA179475
SmLNCA178881 positive_interaction SmLINC180017
SmLNCA178881 positive_interaction SmLNCA179423
SmLNCA178881 positive_interaction SmLNCS179071
SmLNCA178881 positive_interaction SmLINC179848
SmLNCA178881 positive_interaction SmLNCA179339
SmLNCA178881 positive_interaction SmLINC182103
SmLNCA178881 positive_interaction SmLINC181222
SmLNCA178881 positive_interaction SmLNCA179235
SmLNCA178881 positive_interaction SmLINC179447
SmLNCA178881 positive_interaction SmLINC179303
SmLNCA178881 positive_interaction SmLNCS178929
SmLNCA178881 positive_interaction SmLNCS178905
SmLNCA178881 positive_interaction SmLNCA178892
SmLNCA178881 positive_interaction SmLNCS178838
SmLNCA178881 positive_interaction SmLNCA178779
SmLNCA178881 positive_interaction SmLINC181870
SmLNCA178881 positive_interaction SmLINC180316
SmLNCA178881 positive_interaction SmLINC180270
SmLNCA178881 positive_interaction SmLINC181689
SmLNCA178881 positive_interaction SmLINC179645
SmLNCA178881 positive_interaction SmLINC180932
SmLNCA178881 positive_interaction SmLINC180834
SmLINC179501 positive_interaction SmLINC178954
SmLNCA179589 positive_interaction SmLINC181090
SmLNCA179589 positive_interaction SmLINC179054
SmLNCA179589 positive_interaction SmLINC180725
SmLNCA179589 positive_interaction SmLNCA178873
SmLNCA179589 positive_interaction SmLNCA178838
SmLNCA179589 positive_interaction SmLINC180474
SmLNCA179589 positive_interaction SmLINC181868
SmLNCA179589 positive_interaction SmLINC181769
SmLNCA179589 positive_interaction SmLINC178933
SmLINC181090 positive_interaction SmLINC181562
SmLINC181090 positive_interaction SmLINC179054
SmLINC181090 positive_interaction SmLNCA178927
SmLINC181090 positive_interaction SmLINC180725
SmLINC181090 positive_interaction SmLNCA178838
SmLINC181090 positive_interaction SmLINC180619
SmLINC181090 positive_interaction SmLNCA178758
SmLINC181090 positive_interaction SmLINC180474
SmLINC181090 positive_interaction SmLINC181769
SmLINC181090 positive_interaction SmLINC181454
SmLINC181090 positive_interaction SmLINC178933
SmLINC179054 positive_interaction SmLINC180203
SmLINC179054 positive_interaction SmLINC181706
SmLINC179054 positive_interaction SmLINC181692
SmLINC179054 positive_interaction SmLINC182168
SmLINC179054 positive_interaction SmLINC181635
SmLINC179054 positive_interaction SmLNCA179548
SmLINC179054 positive_interaction SmLINC181562
SmLINC179054 positive_interaction SmLINC179826
SmLINC179054 positive_interaction SmLINC181402
SmLINC179054 positive_interaction SmLINC181410
SmLINC179054 positive_interaction SmLNCS179056
SmLINC179054 positive_interaction SmLINC179716
SmLINC179054 positive_interaction SmLNCA179326
SmLINC179054 positive_interaction SmLNCS179026
SmLINC179054 positive_interaction SmLINC181261
SmLINC179054 positive_interaction SmLNCA179209
SmLINC179054 positive_interaction SmLINC179487
SmLINC179054 positive_interaction SmLINC181077
SmLINC179054 positive_interaction SmLINC179429
SmLINC179054 positive_interaction SmLINC181091
SmLINC179054 positive_interaction SmLINC179448
SmLINC179054 positive_interaction SmLINC181013
SmLINC179054 positive_interaction SmLINC179254
SmLINC179054 positive_interaction SmLINC179216
SmLINC179054 positive_interaction SmLINC179210
SmLINC179054 positive_interaction SmLINC182015
SmLINC179054 positive_interaction SmLINC179178
SmLINC179054 positive_interaction SmLNCA178997
SmLINC179054 positive_interaction SmLNCA178975
SmLINC179054 positive_interaction SmLNCA178927
SmLINC179054 positive_interaction SmLINC180725
SmLINC179054 positive_interaction SmLNCA178886
SmLINC179054 positive_interaction SmLNCA178873
SmLINC179054 positive_interaction SmLINC181977
SmLINC179054 positive_interaction SmLNCA178838
SmLINC179054 positive_interaction SmLINC180619
SmLINC179054 positive_interaction SmLINC180580
SmLINC179054 positive_interaction SmLNCA178822
SmLINC179054 positive_interaction SmLNCA178758
SmLINC179054 positive_interaction SmLINC180527
SmLINC179054 positive_interaction SmLNCA179830
SmLINC179054 positive_interaction SmLINC180474
SmLINC179054 positive_interaction SmLINC181868
SmLINC179054 positive_interaction SmLNCA179706
SmLINC179054 positive_interaction SmLINC181769
SmLINC179054 positive_interaction SmLINC181597
SmLINC179054 positive_interaction SmLINC181525
SmLINC179054 positive_interaction SmLNCS179075
SmLINC179054 positive_interaction SmLINC181454
SmLINC179054 positive_interaction SmLINC181443
SmLINC179054 positive_interaction SmLNCA179347
SmLINC179054 positive_interaction SmLINC181421
SmLINC179054 positive_interaction SmLINC181407
SmLINC179054 positive_interaction SmLINC181015
SmLINC179054 positive_interaction SmLINC179143
SmLINC179054 positive_interaction SmLINC180809
SmLINC179054 positive_interaction SmLINC178933
SmLNCS178822 positive_interaction SmLINC182168
SmLNCS178822 positive_interaction SmLNCA179478
SmLNCS178822 positive_interaction SmLINC179914
SmLNCS178822 positive_interaction SmLINC181410
SmLNCS178822 positive_interaction SmLNCS179056
SmLNCS178822 positive_interaction SmLINC179778
SmLNCS178822 positive_interaction SmLNCA178994
SmLNCS178822 positive_interaction SmLINC180725
SmLNCS178822 positive_interaction SmLNCA178873
SmLNCS178822 positive_interaction SmLINC181868
SmLNCS178822 positive_interaction SmLINC180338
SmLNCS178822 positive_interaction SmLINC181769
SmLNCS178822 positive_interaction SmLINC179278
SmLNCS178822 positive_interaction SmLINC180760
SmLNCS178822 positive_interaction SmLINC178933
SmLINC181868 positive_interaction SmLINC182168
SmLINC181868 positive_interaction SmLNCA179478
SmLINC181868 positive_interaction SmLINC179914
SmLINC181868 positive_interaction SmLINC181410
SmLINC181868 positive_interaction SmLNCS179056
SmLINC181868 positive_interaction SmLINC179778
SmLINC181868 positive_interaction SmLNCA178994
SmLINC181868 positive_interaction SmLINC180725
SmLINC181868 positive_interaction SmLNCA178873
SmLINC181868 positive_interaction SmLINC180474
SmLINC181868 positive_interaction SmLINC180338
SmLINC181868 positive_interaction SmLINC181769
SmLINC181868 positive_interaction SmLINC181015
SmLINC181868 positive_interaction SmLINC179278
SmLINC181868 positive_interaction SmLINC180760
SmLINC181868 positive_interaction SmLINC178933
SmLINC178933 positive_interaction SmLINC181706
SmLINC178933 positive_interaction SmLINC182168
SmLINC178933 positive_interaction SmLINC181635
SmLINC178933 positive_interaction SmLINC181573
SmLINC178933 positive_interaction SmLNCA179478
SmLINC178933 positive_interaction SmLINC181410
SmLINC178933 positive_interaction SmLNCS179056
SmLINC178933 positive_interaction SmLNCA179326
SmLINC178933 positive_interaction SmLNCS179026
SmLINC178933 positive_interaction SmLNCA179209
SmLINC178933 positive_interaction SmLINC179487
SmLINC178933 positive_interaction SmLINC181077
SmLINC178933 positive_interaction SmLINC179429
SmLINC178933 positive_interaction SmLINC181091
SmLINC178933 positive_interaction SmLINC179448
SmLINC178933 positive_interaction SmLINC179320
SmLINC178933 positive_interaction SmLINC179254
SmLINC178933 positive_interaction SmLINC179240
SmLINC178933 positive_interaction SmLINC179216
SmLINC178933 positive_interaction SmLINC179210
SmLINC178933 positive_interaction SmLINC182015
SmLINC178933 positive_interaction SmLINC179178
SmLINC178933 positive_interaction SmLNCA178997
SmLINC178933 positive_interaction SmLNCA178927
SmLINC178933 positive_interaction SmLINC180725
SmLINC178933 positive_interaction SmLNCA178913
SmLINC178933 positive_interaction SmLNCA178886
SmLINC178933 positive_interaction SmLNCA178873
SmLINC178933 positive_interaction SmLINC181977
SmLINC178933 positive_interaction SmLNCA178838
SmLINC178933 positive_interaction SmLINC180619
SmLINC178933 positive_interaction SmLINC180580
SmLINC178933 positive_interaction SmLNCA178822
SmLINC178933 positive_interaction SmLNCA178758
SmLINC178933 positive_interaction SmLINC180527
SmLINC178933 positive_interaction SmLINC180474
SmLINC178933 positive_interaction SmLINC180313
SmLINC178933 positive_interaction SmLINC181769
SmLINC178933 positive_interaction SmLINC181525
SmLINC178933 positive_interaction SmLNCS179075
SmLINC178933 positive_interaction SmLINC181454
SmLINC178933 positive_interaction SmLINC181443
SmLINC178933 positive_interaction SmLNCA179347
SmLINC178933 positive_interaction SmLINC181407
SmLINC178933 positive_interaction SmLINC181015
SmLINC178933 positive_interaction SmLINC179278
SmLINC178933 positive_interaction SmLINC180760
SmLINC182103 positive_interaction SmLNCA179617
SmLINC182103 positive_interaction SmLINC180159
SmLINC182103 positive_interaction SmLNCA179601
SmLINC182103 positive_interaction SmLINC181569
SmLINC182103 positive_interaction SmLNCA179475
SmLINC182103 positive_interaction SmLINC180017
SmLINC182103 positive_interaction SmLINC179998
SmLINC182103 positive_interaction SmLINC181504
SmLINC182103 positive_interaction SmLINC181500
SmLINC182103 positive_interaction SmLNCA179423
SmLINC182103 positive_interaction SmLNCS179071
SmLINC182103 positive_interaction SmLINC179848
SmLINC182103 positive_interaction SmLINC181416
SmLINC182103 positive_interaction SmLNCA179339
SmLINC182103 positive_interaction SmLINC179731
SmLINC182103 positive_interaction SmLINC181327
SmLINC182103 positive_interaction SmLINC179689
SmLINC182103 positive_interaction SmLINC179605
SmLINC182103 positive_interaction SmLINC181222
SmLINC182103 positive_interaction SmLNCA179235
SmLINC182103 positive_interaction SmLINC179447
SmLINC182103 positive_interaction SmLINC179403
SmLINC182103 positive_interaction SmLINC179303
SmLINC182103 positive_interaction SmLINC180936
SmLINC182103 positive_interaction SmLNCA179093
SmLINC182103 positive_interaction SmLNCS178929
SmLINC182103 positive_interaction SmLINC179207
SmLINC182103 positive_interaction SmLINC180855
SmLINC182103 positive_interaction SmLINC180811
SmLINC182103 positive_interaction SmLNCS178905
SmLINC182103 positive_interaction SmLNCA178956
SmLINC182103 positive_interaction SmLNCA178892
SmLINC182103 positive_interaction SmLINC180691
SmLINC182103 positive_interaction SmLNCS178838
SmLINC182103 positive_interaction SmLNCA178779
SmLINC182103 positive_interaction SmLINC180515
SmLINC182103 positive_interaction SmLINC181950
SmLINC182103 positive_interaction SmLINC181922
SmLINC182103 positive_interaction SmLINC181870
SmLINC182103 positive_interaction SmLINC182207
SmLINC182103 positive_interaction SmLNCS179212
SmLINC182103 positive_interaction SmLNCA179765
SmLINC182103 positive_interaction SmLINC180363
SmLINC182103 positive_interaction SmLNCS179206
SmLINC182103 positive_interaction SmLINC180316
SmLINC182103 positive_interaction SmLINC180292
SmLINC182103 positive_interaction SmLINC181743
SmLINC182103 positive_interaction SmLINC180270
SmLINC182103 positive_interaction SmLNCA179656
SmLINC182103 positive_interaction SmLINC181689
SmLINC182103 positive_interaction SmLINC180065
SmLINC182103 positive_interaction SmLINC181381
SmLINC182103 positive_interaction SmLINC179645
SmLINC182103 positive_interaction SmLINC181423
SmLINC182103 positive_interaction SmLNCS179065
SmLINC182103 positive_interaction SmLINC179312
SmLINC182103 positive_interaction SmLINC180932
SmLINC182103 positive_interaction SmLINC180834
SmLINC182103 positive_interaction SmLNCA178839
SmLINC181222 positive_interaction SmLINC180213
SmLINC181222 positive_interaction SmLNCA179617
SmLINC181222 positive_interaction SmLINC180159
SmLINC181222 positive_interaction SmLNCA179601
SmLINC181222 positive_interaction SmLINC180141
SmLINC181222 positive_interaction SmLINC180096
SmLINC181222 positive_interaction SmLINC181569
SmLINC181222 positive_interaction SmLINC181568
SmLINC181222 positive_interaction SmLNCA179475
SmLINC181222 positive_interaction SmLINC180017
SmLINC181222 positive_interaction SmLINC181529
SmLINC181222 positive_interaction SmLINC180004
SmLINC181222 positive_interaction SmLNCA179447
SmLINC181222 positive_interaction SmLNCA179423
SmLINC181222 positive_interaction SmLNCS179074
SmLINC181222 positive_interaction SmLINC179814
SmLINC181222 positive_interaction SmLNCA179331
SmLINC181222 positive_interaction SmLNCA179260
SmLINC181222 positive_interaction SmLINC179447
SmLINC181222 positive_interaction SmLINC179446
SmLINC181222 positive_interaction SmLINC179339
SmLINC181222 positive_interaction SmLINC179303
SmLINC181222 positive_interaction SmLINC180936
SmLINC181222 positive_interaction SmLNCA179093
SmLINC181222 positive_interaction SmLNCA179057
SmLINC181222 positive_interaction SmLINC180885
SmLINC181222 positive_interaction SmLNCS178929
SmLINC181222 positive_interaction SmLINC179207
SmLINC181222 positive_interaction SmLINC180855
SmLINC181222 positive_interaction SmLINC180811
SmLINC181222 positive_interaction SmLNCA178988
SmLINC181222 positive_interaction SmLINC180742
SmLINC181222 positive_interaction SmLNCA178892
SmLINC181222 positive_interaction SmLNCS178838
SmLINC181222 positive_interaction SmLINC178860
SmLINC181222 positive_interaction SmLINC178910
SmLINC181222 positive_interaction SmLINC178861
SmLINC181222 positive_interaction SmLNCA178779
SmLINC181222 positive_interaction SmLNCA178772
SmLINC181222 positive_interaction SmLINC180515
SmLINC181222 positive_interaction SmLINC181870
SmLINC181222 positive_interaction SmLNCS179211
SmLINC181222 positive_interaction SmLNCS179206
SmLINC181222 positive_interaction SmLINC180316
SmLINC181222 positive_interaction SmLINC181770
SmLINC181222 positive_interaction SmLINC181743
SmLINC181222 positive_interaction SmLINC180270
SmLINC181222 positive_interaction SmLNCA179656
SmLINC181222 positive_interaction SmLINC181689
SmLINC181222 positive_interaction SmLINC179645
SmLINC181222 positive_interaction SmLNCS179065
SmLINC181222 positive_interaction SmLINC180932
SmLINC181222 positive_interaction SmLNCA178839
SmLINC179207 positive_interaction SmLINC180213
SmLINC179207 positive_interaction SmLNCS179138
SmLINC179207 positive_interaction SmLNCA179617
SmLINC179207 positive_interaction SmLINC180159
SmLINC179207 positive_interaction SmLNCA179601
SmLINC179207 positive_interaction SmLINC180103
SmLINC179207 positive_interaction SmLINC181595
SmLINC179207 positive_interaction SmLNCS179110
SmLINC179207 positive_interaction SmLINC181569
SmLINC179207 positive_interaction SmLNCA179508
SmLINC179207 positive_interaction SmLNCA179475
SmLINC179207 positive_interaction SmLNCS179092
SmLINC179207 positive_interaction SmLINC180017
SmLINC179207 positive_interaction SmLINC180004
SmLINC179207 positive_interaction SmLINC179998
SmLINC179207 positive_interaction SmLINC181504
SmLINC179207 positive_interaction SmLINC181500
SmLINC179207 positive_interaction SmLNCA179423
SmLINC179207 positive_interaction SmLNCS179071
SmLINC179207 positive_interaction SmLINC179848
SmLINC179207 positive_interaction SmLINC181416
SmLINC179207 positive_interaction SmLINC179814
SmLINC179207 positive_interaction SmLNCS179048
SmLINC179207 positive_interaction SmLNCA179349
SmLINC179207 positive_interaction SmLINC179732
SmLINC179207 positive_interaction SmLINC179693
SmLINC179207 positive_interaction SmLNCA179331
SmLINC179207 positive_interaction SmLINC181327
SmLINC179207 positive_interaction SmLINC179689
SmLINC179207 positive_interaction SmLINC179605
SmLINC179207 positive_interaction SmLNCA179235
SmLINC179207 positive_interaction SmLNCS178981
SmLINC179207 positive_interaction SmLINC181108
SmLINC179207 positive_interaction SmLINC179447
SmLINC179207 positive_interaction SmLNCA179163
SmLINC179207 positive_interaction SmLINC179403
SmLINC179207 positive_interaction SmLINC179349
SmLINC179207 positive_interaction SmLINC179339
SmLINC179207 positive_interaction SmLINC179303
SmLINC179207 positive_interaction SmLINC180936
SmLINC179207 positive_interaction SmLNCA179093
SmLINC179207 positive_interaction SmLINC180905
SmLINC179207 positive_interaction SmLINC180885
SmLINC179207 positive_interaction SmLNCS178929
SmLINC179207 positive_interaction SmLINC180855
SmLINC179207 positive_interaction SmLINC180868
SmLINC179207 positive_interaction SmLINC180811
SmLINC179207 positive_interaction SmLNCA178956
SmLINC179207 positive_interaction SmLNCA178947
SmLINC179207 positive_interaction SmLINC179032
SmLINC179207 positive_interaction SmLNCA178892
SmLINC179207 positive_interaction SmLINC181979
SmLINC179207 positive_interaction SmLINC180691
SmLINC179207 positive_interaction SmLNCS178838
SmLINC179207 positive_interaction SmLINC178910
SmLINC179207 positive_interaction SmLNCA178779
SmLINC179207 positive_interaction SmLINC180537
SmLINC179207 positive_interaction SmLINC180515
SmLINC179207 positive_interaction SmLINC181950
SmLINC179207 positive_interaction SmLINC181922
SmLINC179207 positive_interaction SmLINC181870
SmLINC179207 positive_interaction SmLINC182207
SmLINC179207 positive_interaction SmLINC182197
SmLINC179207 positive_interaction SmLNCS179212
SmLINC179207 positive_interaction SmLNCS179211
SmLINC179207 positive_interaction SmLNCA179765
SmLINC179207 positive_interaction SmLINC180363
SmLINC179207 positive_interaction SmLNCS179206
SmLINC179207 positive_interaction SmLNCS179198
SmLINC179207 positive_interaction SmLINC180316
SmLINC179207 positive_interaction SmLINC181770
SmLINC179207 positive_interaction SmLINC180292
SmLINC179207 positive_interaction SmLINC181743
SmLINC179207 positive_interaction SmLINC180273
SmLINC179207 positive_interaction SmLINC180270
SmLINC179207 positive_interaction SmLNCA179656
SmLINC179207 positive_interaction SmLINC181689
SmLINC179207 positive_interaction SmLINC180065
SmLINC179207 positive_interaction SmLINC181381
SmLINC179207 positive_interaction SmLINC179645
SmLINC179207 positive_interaction SmLINC181423
SmLINC179207 positive_interaction SmLNCS179065
SmLINC179207 positive_interaction SmLINC179312
SmLINC179207 positive_interaction SmLINC180932
SmLINC179207 positive_interaction SmLINC180834
SmLINC179207 positive_interaction SmLNCA178839
SmLNCS178905 positive_interaction SmLINC180206
SmLNCS178905 positive_interaction SmLINC181626
SmLNCS178905 positive_interaction SmLNCS179110
SmLNCS178905 positive_interaction SmLNCA179475
SmLNCS178905 positive_interaction SmLINC180017
SmLNCS178905 positive_interaction SmLINC179998
SmLNCS178905 positive_interaction SmLINC181504
SmLNCS178905 positive_interaction SmLINC181500
SmLNCS178905 positive_interaction SmLNCA179423
SmLNCS178905 positive_interaction SmLNCS179071
SmLNCS178905 positive_interaction SmLINC179855
SmLNCS178905 positive_interaction SmLINC179848
SmLNCS178905 positive_interaction SmLINC179781
SmLNCS178905 positive_interaction SmLNCA179339
SmLNCS178905 positive_interaction SmLINC179732
SmLNCS178905 positive_interaction SmLINC179731
SmLNCS178905 positive_interaction SmLINC181327
SmLNCS178905 positive_interaction SmLINC179689
SmLNCS178905 positive_interaction SmLINC181324
SmLNCS178905 positive_interaction SmLINC179605
SmLNCS178905 positive_interaction SmLNCA179235
SmLNCS178905 positive_interaction SmLINC179550
SmLNCS178905 positive_interaction SmLINC179574
SmLNCS178905 positive_interaction SmLINC179552
SmLNCS178905 positive_interaction SmLINC179546
SmLNCS178905 positive_interaction SmLINC179447
SmLNCS178905 positive_interaction SmLINC182026
SmLNCS178905 positive_interaction SmLINC179303
SmLNCS178905 positive_interaction SmLNCA179093
SmLNCS178905 positive_interaction SmLNCA179067
SmLNCS178905 positive_interaction SmLINC180811
SmLNCS178905 positive_interaction SmLINC178988
SmLNCS178905 positive_interaction SmLINC180706
SmLNCS178905 positive_interaction SmLNCS178838
SmLNCS178905 positive_interaction SmLINC180537
SmLNCS178905 positive_interaction SmLINC180515
SmLNCS178905 positive_interaction SmLINC181950
SmLNCS178905 positive_interaction SmLNCA179797
SmLNCS178905 positive_interaction SmLINC181922
SmLNCS178905 positive_interaction SmLINC180412
SmLNCS178905 positive_interaction SmLINC182207
SmLNCS178905 positive_interaction SmLNCS179212
SmLNCS178905 positive_interaction SmLNCA179765
SmLNCS178905 positive_interaction SmLINC180316
SmLNCS178905 positive_interaction SmLINC180311
SmLNCS178905 positive_interaction SmLINC180292
SmLNCS178905 positive_interaction SmLNCA179684
SmLNCS178905 positive_interaction SmLINC180269
SmLNCS178905 positive_interaction SmLINC180270
SmLNCS178905 positive_interaction SmLNCA179656
SmLNCS178905 positive_interaction SmLINC181722
SmLNCS178905 positive_interaction SmLINC180065
SmLNCS178905 positive_interaction SmLINC179645
SmLNCS178905 positive_interaction SmLINC179312
SmLNCS178905 positive_interaction SmLINC180932
SmLNCS178905 positive_interaction SmLNCA178839
SmLNCA178956 positive_interaction SmLINC180017
SmLNCA178956 positive_interaction SmLINC179689
SmLNCA178956 positive_interaction SmLNCA179235
SmLNCA178956 positive_interaction SmLNCA178892
SmLNCA178956 positive_interaction SmLNCS178838
SmLNCA178956 positive_interaction SmLINC181950
SmLNCA178956 positive_interaction SmLINC181922
SmLNCA178956 positive_interaction SmLINC182207
SmLNCA178956 positive_interaction SmLINC180363
SmLNCA178956 positive_interaction SmLINC180273
SmLNCA178956 positive_interaction SmLNCA179656
SmLNCA178956 positive_interaction SmLINC180932
SmLNCA178956 positive_interaction SmLNCA178839
SmLNCA178892 positive_interaction SmLINC180213
SmLNCA178892 positive_interaction SmLINC180159
SmLNCA178892 positive_interaction SmLNCA179601
SmLNCA178892 positive_interaction SmLINC181569
SmLNCA178892 positive_interaction SmLNCA179508
SmLNCA178892 positive_interaction SmLNCA179475
SmLNCA178892 positive_interaction SmLINC180017
SmLNCA178892 positive_interaction SmLINC181504
SmLNCA178892 positive_interaction SmLINC181500
SmLNCA178892 positive_interaction SmLNCA179423
SmLNCA178892 positive_interaction SmLINC181436
SmLNCA178892 positive_interaction SmLNCS179071
SmLNCA178892 positive_interaction SmLINC179848
SmLNCA178892 positive_interaction SmLINC181416
SmLNCA178892 positive_interaction SmLINC179689
SmLNCA178892 positive_interaction SmLNCA179235
SmLNCA178892 positive_interaction SmLINC179447
SmLNCA178892 positive_interaction SmLINC179403
SmLNCA178892 positive_interaction SmLINC179303
SmLNCA178892 positive_interaction SmLINC180936
SmLNCA178892 positive_interaction SmLNCA179093
SmLNCA178892 positive_interaction SmLINC180905
SmLNCA178892 positive_interaction SmLINC180885
SmLNCA178892 positive_interaction SmLNCS178929
SmLNCA178892 positive_interaction SmLINC180855
SmLNCA178892 positive_interaction SmLINC180811
SmLNCA178892 positive_interaction SmLNCS178838
SmLNCA178892 positive_interaction SmLNCA178779
SmLNCA178892 positive_interaction SmLINC180515
SmLNCA178892 positive_interaction SmLINC181950
SmLNCA178892 positive_interaction SmLINC181922
SmLNCA178892 positive_interaction SmLINC181870
SmLNCA178892 positive_interaction SmLINC182207
SmLNCA178892 positive_interaction SmLNCS179211
SmLNCA178892 positive_interaction SmLINC180363
SmLNCA178892 positive_interaction SmLNCS179206
SmLNCA178892 positive_interaction SmLINC180316
SmLNCA178892 positive_interaction SmLINC181743
SmLNCA178892 positive_interaction SmLINC180270
SmLNCA178892 positive_interaction SmLNCA179656
SmLNCA178892 positive_interaction SmLINC181689
SmLNCA178892 positive_interaction SmLINC179645
SmLNCA178892 positive_interaction SmLNCS179065
SmLNCA178892 positive_interaction SmLINC179312
SmLNCA178892 positive_interaction SmLINC180932
SmLNCA178892 positive_interaction SmLINC180834
SmLNCA178892 positive_interaction SmLNCA178839
SmLINC180316 positive_interaction SmLNCS179138
SmLINC180316 positive_interaction SmLNCA179617
SmLINC180316 positive_interaction SmLINC180159
SmLINC180316 positive_interaction SmLNCA179601
SmLINC180316 positive_interaction SmLINC180103
SmLINC180316 positive_interaction SmLNCS179110
SmLINC180316 positive_interaction SmLINC181569
SmLINC180316 positive_interaction SmLNCA179508
SmLINC180316 positive_interaction SmLNCA179475
SmLINC180316 positive_interaction SmLINC180017
SmLINC180316 positive_interaction SmLINC180004
SmLINC180316 positive_interaction SmLINC179998
SmLINC180316 positive_interaction SmLINC181504
SmLINC180316 positive_interaction SmLINC181500
SmLINC180316 positive_interaction SmLNCA179423
SmLINC180316 positive_interaction SmLNCS179071
SmLINC180316 positive_interaction SmLINC179855
SmLINC180316 positive_interaction SmLINC179848
SmLINC180316 positive_interaction SmLINC181416
SmLINC180316 positive_interaction SmLNCA179339
SmLINC180316 positive_interaction SmLINC179732
SmLINC180316 positive_interaction SmLINC179731
SmLINC180316 positive_interaction SmLINC181327
SmLINC180316 positive_interaction SmLINC179689
SmLINC180316 positive_interaction SmLINC181324
SmLINC180316 positive_interaction SmLINC179605
SmLINC180316 positive_interaction SmLNCA179235
SmLINC180316 positive_interaction SmLINC179550
SmLINC180316 positive_interaction SmLINC179574
SmLINC180316 positive_interaction SmLINC179546
SmLINC180316 positive_interaction SmLINC179447
SmLINC180316 positive_interaction SmLNCA179163
SmLINC180316 positive_interaction SmLINC179403
SmLINC180316 positive_interaction SmLINC182026
SmLINC180316 positive_interaction SmLINC179303
SmLINC180316 positive_interaction SmLINC180936
SmLINC180316 positive_interaction SmLNCA179093
SmLINC180316 positive_interaction SmLINC180905
SmLINC180316 positive_interaction SmLNCA179067
SmLINC180316 positive_interaction SmLNCS178929
SmLINC180316 positive_interaction SmLINC180855
SmLINC180316 positive_interaction SmLINC180811
SmLINC180316 positive_interaction SmLINC179032
SmLINC180316 positive_interaction SmLINC178988
SmLINC180316 positive_interaction SmLINC180706
SmLINC180316 positive_interaction SmLINC180691
SmLINC180316 positive_interaction SmLNCS178838
SmLINC180316 positive_interaction SmLNCA178779
SmLINC180316 positive_interaction SmLINC180537
SmLINC180316 positive_interaction SmLINC180515
SmLINC180316 positive_interaction SmLINC180505
SmLINC180316 positive_interaction SmLINC180508
SmLINC180316 positive_interaction SmLINC180506
SmLINC180316 positive_interaction SmLINC180514
SmLINC180316 positive_interaction SmLINC180503
SmLINC180316 positive_interaction SmLINC180497
SmLINC180316 positive_interaction SmLINC180509
SmLINC180316 positive_interaction SmLINC180504
SmLINC180316 positive_interaction SmLINC181950
SmLINC180316 positive_interaction SmLINC181922
SmLINC180316 positive_interaction SmLINC181870
SmLINC180316 positive_interaction SmLINC182207
SmLINC180316 positive_interaction SmLINC182197
SmLINC180316 positive_interaction SmLNCS179212
SmLINC180316 positive_interaction SmLNCS179211
SmLINC180316 positive_interaction SmLNCA179765
SmLINC180316 positive_interaction SmLINC180363
SmLINC180316 positive_interaction SmLNCS179206
SmLINC180316 positive_interaction SmLNCS179198
SmLINC180316 positive_interaction SmLINC180311
SmLINC180316 positive_interaction SmLINC181770
SmLINC180316 positive_interaction SmLINC180292
SmLINC180316 positive_interaction SmLNCA179684
SmLINC180316 positive_interaction SmLINC181743
SmLINC180316 positive_interaction SmLINC180269
SmLINC180316 positive_interaction SmLINC180270
SmLINC180316 positive_interaction SmLNCA179656
SmLINC180316 positive_interaction SmLINC181689
SmLINC180316 positive_interaction SmLINC180065
SmLINC180316 positive_interaction SmLINC181381
SmLINC180316 positive_interaction SmLINC179645
SmLINC180316 positive_interaction SmLINC181423
SmLINC180316 positive_interaction SmLNCA179367
SmLINC180316 positive_interaction SmLNCS179065
SmLINC180316 positive_interaction SmLINC179312
SmLINC180316 positive_interaction SmLINC180932
SmLINC180316 positive_interaction SmLINC180834
SmLINC180316 positive_interaction SmLNCA178839
SmLINC180270 positive_interaction SmLINC180213
SmLINC180270 positive_interaction SmLNCA179617
SmLINC180270 positive_interaction SmLINC180159
SmLINC180270 positive_interaction SmLNCA179601
SmLINC180270 positive_interaction SmLINC181595
SmLINC180270 positive_interaction SmLNCS179110
SmLINC180270 positive_interaction SmLNCA179475
SmLINC180270 positive_interaction SmLINC180017
SmLINC180270 positive_interaction SmLINC179998
SmLINC180270 positive_interaction SmLINC181500
SmLINC180270 positive_interaction SmLINC181463
SmLINC180270 positive_interaction SmLNCA179423
SmLINC180270 positive_interaction SmLINC179848
SmLINC180270 positive_interaction SmLINC179814
SmLINC180270 positive_interaction SmLNCA179331
SmLINC180270 positive_interaction SmLINC181327
SmLINC180270 positive_interaction SmLINC179605
SmLINC180270 positive_interaction SmLNCA179235
SmLINC180270 positive_interaction SmLINC179447
SmLINC180270 positive_interaction SmLINC179339
SmLINC180270 positive_interaction SmLINC179303
SmLINC180270 positive_interaction SmLINC180936
SmLINC180270 positive_interaction SmLNCA179093
SmLINC180270 positive_interaction SmLNCA179067
SmLINC180270 positive_interaction SmLNCS178929
SmLINC180270 positive_interaction SmLINC180811
SmLINC180270 positive_interaction SmLNCA178947
SmLINC180270 positive_interaction SmLNCS178838
SmLINC180270 positive_interaction SmLINC178840
SmLINC180270 positive_interaction SmLINC180537
SmLINC180270 positive_interaction SmLINC180515
SmLINC180270 positive_interaction SmLINC181870
SmLINC180270 positive_interaction SmLINC182207
SmLINC180270 positive_interaction SmLNCA179768
SmLINC180270 positive_interaction SmLNCS179212
SmLINC180270 positive_interaction SmLINC181770
SmLINC180270 positive_interaction SmLINC181743
SmLINC180270 positive_interaction SmLINC180273
SmLINC180270 positive_interaction SmLINC180269
SmLINC180270 positive_interaction SmLNCA179656
SmLINC180270 positive_interaction SmLINC181722
SmLINC180270 positive_interaction SmLINC181689
SmLINC180270 positive_interaction SmLINC180065
SmLINC180270 positive_interaction SmLINC181381
SmLINC180270 positive_interaction SmLINC179645
SmLINC180270 positive_interaction SmLINC180932
SmLINC180270 positive_interaction SmLNCA178839
SmLINC181628 positive_interaction SmLNCA179391
SmLINC181628 positive_interaction SmLINC181286
SmLINC181628 positive_interaction SmLINC179479
SmLINC181628 positive_interaction SmLINC179509
SmLINC181628 positive_interaction SmLNCS178894
SmLINC181628 positive_interaction SmLNCA179826
SmLINC181628 positive_interaction SmLINC181863
SmLINC181628 positive_interaction SmLINC180171
SmLINC181628 positive_interaction SmLNCA178789
SmLNCA179391 positive_interaction SmLINC180206
SmLNCA179391 positive_interaction SmLINC181626
SmLNCA179391 positive_interaction SmLINC180103
SmLNCA179391 positive_interaction SmLINC179998
SmLNCA179391 positive_interaction SmLINC179897
SmLNCA179391 positive_interaction SmLINC179896
SmLNCA179391 positive_interaction SmLINC179855
SmLNCA179391 positive_interaction SmLINC179781
SmLNCA179391 positive_interaction SmLNCS179053
SmLNCA179391 positive_interaction SmLINC179752
SmLNCA179391 positive_interaction SmLINC179732
SmLNCA179391 positive_interaction SmLINC179709
SmLNCA179391 positive_interaction SmLINC179700
SmLNCA179391 positive_interaction SmLINC181328
SmLNCA179391 positive_interaction SmLINC181327
SmLNCA179391 positive_interaction SmLINC181329
SmLNCA179391 positive_interaction SmLINC181324
SmLNCA179391 positive_interaction SmLINC181286
SmLNCA179391 positive_interaction SmLINC179550
SmLNCA179391 positive_interaction SmLINC179552
SmLNCA179391 positive_interaction SmLNCS179001
SmLNCA179391 positive_interaction SmLNCA179209
SmLNCA179391 positive_interaction SmLINC179479
SmLNCA179391 positive_interaction SmLINC179509
SmLNCA179391 positive_interaction SmLINC181050
SmLNCA179391 positive_interaction SmLINC179349
SmLNCA179391 positive_interaction SmLINC182026
SmLNCA179391 positive_interaction SmLNCA179120
SmLNCA179391 positive_interaction SmLNCA179105
SmLNCA179391 positive_interaction SmLINC180918
SmLNCA179391 positive_interaction SmLNCA179054
SmLNCA179391 positive_interaction SmLINC179210
SmLNCA179391 positive_interaction SmLNCS178894
SmLNCA179391 positive_interaction SmLNCA178937
SmLNCA179391 positive_interaction SmLINC179032
SmLNCA179391 positive_interaction SmLNCA178913
SmLNCA179391 positive_interaction SmLINC178988
SmLNCA179391 positive_interaction SmLINC180691
SmLNCA179391 positive_interaction SmLINC180654
SmLNCA179391 positive_interaction SmLINC180580
SmLNCA179391 positive_interaction SmLINC180537
SmLNCA179391 positive_interaction SmLNCA179797
SmLNCA179391 positive_interaction SmLINC180440
SmLNCA179391 positive_interaction SmLINC181863
SmLNCA179391 positive_interaction SmLINC182197
SmLNCA179391 positive_interaction SmLNCS179212
SmLNCA179391 positive_interaction SmLNCA179765
SmLNCA179391 positive_interaction SmLINC180368
SmLNCA179391 positive_interaction SmLINC181807
SmLNCA179391 positive_interaction SmLINC180311
SmLNCA179391 positive_interaction SmLINC180292
SmLNCA179391 positive_interaction SmLINC180287
SmLNCA179391 positive_interaction SmLNCA179684
SmLNCA179391 positive_interaction SmLINC180269
SmLNCA179391 positive_interaction SmLINC181740
SmLNCA179391 positive_interaction SmLINC181695
SmLNCA179391 positive_interaction SmLINC180101
SmLNCA179391 positive_interaction SmLINC180065
SmLNCA179391 positive_interaction SmLINC181558
SmLNCA179391 positive_interaction SmLINC181359
SmLNCA179391 positive_interaction SmLNCA179367
SmLNCA179391 positive_interaction SmLNCS178970
SmLNCA179391 positive_interaction SmLINC180898
SmLNCA179391 positive_interaction SmLNCA178789
SmLINC179574 positive_interaction SmLINC181647
SmLINC179574 positive_interaction SmLINC181626
SmLINC179574 positive_interaction SmLNCA179475
SmLINC179574 positive_interaction SmLINC179998
SmLINC179574 positive_interaction SmLNCA179423
SmLINC179574 positive_interaction SmLINC181440
SmLINC179574 positive_interaction SmLINC179848
SmLINC179574 positive_interaction SmLINC179781
SmLINC179574 positive_interaction SmLINC179732
SmLINC179574 positive_interaction SmLINC181327
SmLINC179574 positive_interaction SmLINC179605
SmLINC179574 positive_interaction SmLINC179552
SmLINC179574 positive_interaction SmLINC179509
SmLINC179574 positive_interaction SmLINC179447
SmLINC179574 positive_interaction SmLINC182026
SmLINC179574 positive_interaction SmLINC179303
SmLINC179574 positive_interaction SmLNCA179067
SmLINC179574 positive_interaction SmLINC180811
SmLINC179574 positive_interaction SmLINC178988
SmLINC179574 positive_interaction SmLINC180706
SmLINC179574 positive_interaction SmLINC180654
SmLINC179574 positive_interaction SmLINC178840
SmLINC179574 positive_interaction SmLINC181954
SmLINC179574 positive_interaction SmLINC180515
SmLINC179574 positive_interaction SmLNCA179797
SmLINC179574 positive_interaction SmLNCS179212
SmLINC179574 positive_interaction SmLINC180269
SmLINC179574 positive_interaction SmLINC181722
SmLINC179574 positive_interaction SmLINC180101
SmLINC179574 positive_interaction SmLINC180065
SmLINC179574 positive_interaction SmLINC181359
SmLINC179574 positive_interaction SmLINC179645
SmLINC179574 positive_interaction SmLNCA178789
SmLINC179509 positive_interaction SmLINC181626
SmLINC179509 positive_interaction SmLINC179781
SmLINC179509 positive_interaction SmLINC181286
SmLINC179509 positive_interaction SmLINC179552
SmLINC179509 positive_interaction SmLINC179479
SmLINC179509 positive_interaction SmLINC182026
SmLINC179509 positive_interaction SmLINC178988
SmLINC179509 positive_interaction SmLINC180706
SmLINC179509 positive_interaction SmLINC181954
SmLINC179509 positive_interaction SmLNCA179797
SmLINC179509 positive_interaction SmLINC180171
SmLINC179509 positive_interaction SmLINC180065
SmLINC179509 positive_interaction SmLINC181359
SmLINC179509 positive_interaction SmLNCA178789
SmLINC182026 positive_interaction SmLINC180206
SmLINC182026 positive_interaction SmLINC181626
SmLINC182026 positive_interaction SmLINC180103
SmLINC182026 positive_interaction SmLNCA179552
SmLINC182026 positive_interaction SmLNCS179110
SmLINC182026 positive_interaction SmLNCA179475
SmLINC182026 positive_interaction SmLINC179998
SmLINC182026 positive_interaction SmLINC181500
SmLINC182026 positive_interaction SmLNCA179431
SmLINC182026 positive_interaction SmLNCA179423
SmLINC182026 positive_interaction SmLINC179897
SmLINC182026 positive_interaction SmLNCS179071
SmLINC182026 positive_interaction SmLINC179855
SmLINC182026 positive_interaction SmLINC179848
SmLINC182026 positive_interaction SmLINC179781
SmLINC182026 positive_interaction SmLNCA179349
SmLINC182026 positive_interaction SmLNCA179339
SmLINC182026 positive_interaction SmLINC179732
SmLINC182026 positive_interaction SmLINC179709
SmLINC182026 positive_interaction SmLINC181327
SmLINC182026 positive_interaction SmLINC181324
SmLINC182026 positive_interaction SmLINC181286
SmLINC182026 positive_interaction SmLNCA179286
SmLINC182026 positive_interaction SmLINC179605
SmLINC182026 positive_interaction SmLINC181230
SmLINC182026 positive_interaction SmLINC179550
SmLINC182026 positive_interaction SmLINC179552
SmLINC182026 positive_interaction SmLINC179546
SmLINC182026 positive_interaction SmLINC179479
SmLINC182026 positive_interaction SmLINC179447
SmLINC182026 positive_interaction SmLNCA179163
SmLINC182026 positive_interaction SmLINC181036
SmLINC182026 positive_interaction SmLNCA179120
SmLINC182026 positive_interaction SmLINC180918
SmLINC182026 positive_interaction SmLNCA179067
SmLINC182026 positive_interaction SmLNCA179054
SmLINC182026 positive_interaction SmLNCS178894
SmLINC182026 positive_interaction SmLNCA178937
SmLINC182026 positive_interaction SmLINC179032
SmLINC182026 positive_interaction SmLINC178988
SmLINC182026 positive_interaction SmLINC180706
SmLINC182026 positive_interaction SmLINC181985
SmLINC182026 positive_interaction SmLINC180691
SmLINC182026 positive_interaction SmLINC180654
SmLINC182026 positive_interaction SmLINC180537
SmLINC182026 positive_interaction SmLINC181954
SmLINC182026 positive_interaction SmLINC180515
SmLINC182026 positive_interaction SmLNCA179817
SmLINC182026 positive_interaction SmLNCA179797
SmLINC182026 positive_interaction SmLINC180440
SmLINC182026 positive_interaction SmLINC180412
SmLINC182026 positive_interaction SmLINC182207
SmLINC182026 positive_interaction SmLINC181863
SmLINC182026 positive_interaction SmLNCS179212
SmLINC182026 positive_interaction SmLNCA179765
SmLINC182026 positive_interaction SmLINC180368
SmLINC182026 positive_interaction SmLNCS179198
SmLINC182026 positive_interaction SmLINC180311
SmLINC182026 positive_interaction SmLINC180292
SmLINC182026 positive_interaction SmLNCA179684
SmLINC182026 positive_interaction SmLINC180269
SmLINC182026 positive_interaction SmLINC181722
SmLINC182026 positive_interaction SmLINC180101
SmLINC182026 positive_interaction SmLINC180065
SmLINC182026 positive_interaction SmLINC181359
SmLINC182026 positive_interaction SmLINC181423
SmLINC182026 positive_interaction SmLNCA179367
SmLINC182026 positive_interaction SmLINC180898
SmLINC182026 positive_interaction SmLINC179108
SmLINC182026 positive_interaction SmLNCA178789
SmLINC180706 positive_interaction SmLINC180206
SmLINC180706 positive_interaction SmLINC181626
SmLINC180706 positive_interaction SmLINC179998
SmLINC180706 positive_interaction SmLINC179855
SmLINC180706 positive_interaction SmLINC179848
SmLINC180706 positive_interaction SmLINC179781
SmLINC180706 positive_interaction SmLINC181327
SmLINC180706 positive_interaction SmLINC179552
SmLINC180706 positive_interaction SmLINC179546
SmLINC180706 positive_interaction SmLINC179479
SmLINC180706 positive_interaction SmLINC179447
SmLINC180706 positive_interaction SmLNCA179067
SmLINC180706 positive_interaction SmLINC178988
SmLINC180706 positive_interaction SmLINC180654
SmLINC180706 positive_interaction SmLINC178840
SmLINC180706 positive_interaction SmLINC181954
SmLINC180706 positive_interaction SmLINC180515
SmLINC180706 positive_interaction SmLNCA179797
SmLINC180706 positive_interaction SmLNCS179212
SmLINC180706 positive_interaction SmLINC180311
SmLINC180706 positive_interaction SmLINC180269
SmLINC180706 positive_interaction SmLINC181722
SmLINC180706 positive_interaction SmLINC180101
SmLINC180706 positive_interaction SmLINC180065
SmLINC180706 positive_interaction SmLINC181359
SmLINC180706 positive_interaction SmLNCA178789
SmLINC181954 positive_interaction SmLINC181647
SmLINC181954 positive_interaction SmLINC181438
SmLINC181954 positive_interaction SmLINC181440
SmLINC181954 positive_interaction SmLINC179881
SmLINC181954 positive_interaction SmLINC179872
SmLINC181954 positive_interaction SmLINC179781
SmLINC181954 positive_interaction SmLINC182095
SmLINC181954 positive_interaction SmLINC181215
SmLINC181954 positive_interaction SmLINC179552
SmLINC181954 positive_interaction SmLINC179447
SmLINC181954 positive_interaction SmLINC179395
SmLINC181954 positive_interaction SmLINC179134
SmLINC181954 positive_interaction SmLINC179105
SmLINC181954 positive_interaction SmLINC178988
SmLINC181954 positive_interaction SmLINC181985
SmLINC181954 positive_interaction SmLINC180679
SmLINC181954 positive_interaction SmLINC178840
SmLINC181954 positive_interaction SmLNCA179826
SmLINC181954 positive_interaction SmLINC181890
SmLINC181954 positive_interaction SmLINC180415
SmLINC181954 positive_interaction SmLNCA179776
SmLINC181954 positive_interaction SmLINC180381
SmLINC181954 positive_interaction SmLINC180345
SmLINC181954 positive_interaction SmLINC180269
SmLINC181954 positive_interaction SmLINC180065
SmLINC181954 positive_interaction SmLINC181359
SmLINC181954 positive_interaction SmLNCA178789
SmLINC181863 positive_interaction SmLINC180206
SmLINC181863 positive_interaction SmLINC181626
SmLINC181863 positive_interaction SmLINC179896
SmLINC181863 positive_interaction SmLINC179781
SmLINC181863 positive_interaction SmLINC179752
SmLINC181863 positive_interaction SmLINC181328
SmLINC181863 positive_interaction SmLINC181286
SmLINC181863 positive_interaction SmLINC179552
SmLINC181863 positive_interaction SmLINC179479
SmLINC181863 positive_interaction SmLINC181050
SmLINC181863 positive_interaction SmLNCA179120
SmLINC181863 positive_interaction SmLINC179210
SmLINC181863 positive_interaction SmLINC179178
SmLINC181863 positive_interaction SmLNCA178997
SmLINC181863 positive_interaction SmLNCS178894
SmLINC181863 positive_interaction SmLNCA178913
SmLINC181863 positive_interaction SmLINC181977
SmLINC181863 positive_interaction SmLINC180580
SmLINC181863 positive_interaction SmLNCA179826
SmLINC181863 positive_interaction SmLINC180440
SmLINC181863 positive_interaction SmLINC180287
SmLINC181863 positive_interaction SmLINC181740
SmLINC181863 positive_interaction SmLINC180171
SmLINC181863 positive_interaction SmLINC181359
SmLINC181863 positive_interaction SmLNCS178970
SmLINC181863 positive_interaction SmLINC180898
SmLINC181863 positive_interaction SmLNCA178789
SmLINC180311 positive_interaction SmLINC180206
SmLINC180311 positive_interaction SmLINC180103
SmLINC180311 positive_interaction SmLNCS179110
SmLINC180311 positive_interaction SmLNCS179092
SmLINC180311 positive_interaction SmLINC180004
SmLINC180311 positive_interaction SmLINC179998
SmLINC180311 positive_interaction SmLINC181504
SmLINC180311 positive_interaction SmLINC181500
SmLINC180311 positive_interaction SmLNCA179423
SmLINC180311 positive_interaction SmLINC179897
SmLINC180311 positive_interaction SmLNCS179071
SmLINC180311 positive_interaction SmLINC179855
SmLINC180311 positive_interaction SmLINC179848
SmLINC180311 positive_interaction SmLINC181416
SmLINC180311 positive_interaction SmLNCS179053
SmLINC180311 positive_interaction SmLNCS179048
SmLINC180311 positive_interaction SmLNCA179349
SmLINC180311 positive_interaction SmLINC179732
SmLINC180311 positive_interaction SmLINC179731
SmLINC180311 positive_interaction SmLINC179709
SmLINC180311 positive_interaction SmLINC179700
SmLINC180311 positive_interaction SmLINC181327
SmLINC180311 positive_interaction SmLINC181329
SmLINC180311 positive_interaction SmLINC179689
SmLINC180311 positive_interaction SmLINC181324
SmLINC180311 positive_interaction SmLINC181286
SmLINC180311 positive_interaction SmLNCA179286
SmLINC180311 positive_interaction SmLINC179605
SmLINC180311 positive_interaction SmLINC179560
SmLINC180311 positive_interaction SmLINC179550
SmLINC180311 positive_interaction SmLINC179546
SmLINC180311 positive_interaction SmLNCS179001
SmLINC180311 positive_interaction SmLINC181108
SmLINC180311 positive_interaction SmLINC179425
SmLINC180311 positive_interaction SmLNCA179163
SmLINC180311 positive_interaction SmLINC179403
SmLINC180311 positive_interaction SmLINC181036
SmLINC180311 positive_interaction SmLINC179349
SmLINC180311 positive_interaction SmLINC180936
SmLINC180311 positive_interaction SmLINC180918
SmLINC180311 positive_interaction SmLNCA179067
SmLINC180311 positive_interaction SmLNCA179054
SmLINC180311 positive_interaction SmLNCS178929
SmLINC180311 positive_interaction SmLNCA178947
SmLINC180311 positive_interaction SmLNCA178937
SmLINC180311 positive_interaction SmLINC179032
SmLINC180311 positive_interaction SmLINC178988
SmLINC180311 positive_interaction SmLINC178982
SmLINC180311 positive_interaction SmLINC180691
SmLINC180311 positive_interaction SmLINC180648
SmLINC180311 positive_interaction SmLINC180537
SmLINC180311 positive_interaction SmLINC180515
SmLINC180311 positive_interaction SmLINC180505
SmLINC180311 positive_interaction SmLINC180508
SmLINC180311 positive_interaction SmLINC180506
SmLINC180311 positive_interaction SmLINC180514
SmLINC180311 positive_interaction SmLINC180503
SmLINC180311 positive_interaction SmLINC180497
SmLINC180311 positive_interaction SmLINC180509
SmLINC180311 positive_interaction SmLINC180504
SmLINC180311 positive_interaction SmLNCA179817
SmLINC180311 positive_interaction SmLINC181950
SmLINC180311 positive_interaction SmLINC181922
SmLINC180311 positive_interaction SmLINC180440
SmLINC180311 positive_interaction SmLINC181870
SmLINC180311 positive_interaction SmLINC182207
SmLINC180311 positive_interaction SmLINC182197
SmLINC180311 positive_interaction SmLNCS179212
SmLINC180311 positive_interaction SmLNCA179765
SmLINC180311 positive_interaction SmLINC180368
SmLINC180311 positive_interaction SmLNCS179198
SmLINC180311 positive_interaction SmLINC180292
SmLINC180311 positive_interaction SmLINC180282
SmLINC180311 positive_interaction SmLNCA179684
SmLINC180311 positive_interaction SmLINC180269
SmLINC180311 positive_interaction SmLINC181695
SmLINC180311 positive_interaction SmLINC180101
SmLINC180311 positive_interaction SmLINC180065
SmLINC180311 positive_interaction SmLINC181381
SmLINC180311 positive_interaction SmLNCS179052
SmLINC180311 positive_interaction SmLINC181359
SmLINC180311 positive_interaction SmLINC181423
SmLINC180311 positive_interaction SmLNCA179367
SmLINC180311 positive_interaction SmLINC179312
SmLINC180311 positive_interaction SmLINC180898
SmLINC180311 positive_interaction SmLINC179108
SmLINC180311 positive_interaction SmLNCA178839
SmLINC180311 positive_interaction SmLNCA178789
SmLINC180171 positive_interaction SmLNCA178789
SmLNCA178789 positive_interaction SmLINC180206
SmLNCA178789 positive_interaction SmLINC181479
SmLNCA178789 positive_interaction SmLINC179897
SmLNCA178789 positive_interaction SmLINC179881
SmLNCA178789 positive_interaction SmLINC179781
SmLNCA178789 positive_interaction SmLINC179752
SmLNCA178789 positive_interaction SmLINC181328
SmLNCA178789 positive_interaction SmLINC181286
SmLNCA178789 positive_interaction SmLINC179550
SmLNCA178789 positive_interaction SmLINC179552
SmLNCA178789 positive_interaction SmLINC179479
SmLNCA178789 positive_interaction SmLNCA179120
SmLNCA178789 positive_interaction SmLNCA179067
SmLNCA178789 positive_interaction SmLNCS178894
SmLNCA178789 positive_interaction SmLNCA178913
SmLNCA178789 positive_interaction SmLINC178988
SmLNCA178789 positive_interaction SmLNCA179826
SmLNCA178789 positive_interaction SmLNCA179797
SmLNCA178789 positive_interaction SmLINC180440
SmLNCA178789 positive_interaction SmLINC180368
SmLNCA178789 positive_interaction SmLINC180287
SmLNCA178789 positive_interaction SmLINC180269
SmLNCA178789 positive_interaction SmLINC180101
SmLNCA178789 positive_interaction SmLINC180065
SmLNCA178789 positive_interaction SmLINC181359
SmLNCA178789 positive_interaction SmLNCS178970
SmLNCA178789 positive_interaction SmLINC180898
SmLINC181460 positive_interaction SmLINC181665
SmLINC181460 positive_interaction SmLNCA179617
SmLINC181460 positive_interaction SmLNCA179611
SmLINC181460 positive_interaction SmLINC181645
SmLINC181460 positive_interaction SmLINC181568
SmLINC181460 positive_interaction SmLINC181551
SmLINC181460 positive_interaction SmLNCA179472
SmLINC181460 positive_interaction SmLNCA179453
SmLINC181460 positive_interaction SmLINC181518
SmLINC181460 positive_interaction SmLINC179952
SmLINC181460 positive_interaction SmLINC181463
SmLINC181460 positive_interaction SmLINC179872
SmLINC181460 positive_interaction SmLINC179814
SmLINC181460 positive_interaction SmLINC179803
SmLINC181460 positive_interaction SmLINC181362
SmLINC181460 positive_interaction SmLINC179764
SmLINC181460 positive_interaction SmLNCA179331
SmLINC181460 positive_interaction SmLINC179663
SmLINC181460 positive_interaction SmLINC179618
SmLINC181460 positive_interaction SmLINC182095
SmLINC181460 positive_interaction SmLNCA179276
SmLINC181460 positive_interaction SmLINC179596
SmLINC181460 positive_interaction SmLNCA179256
SmLINC181460 positive_interaction SmLINC181215
SmLINC181460 positive_interaction SmLINC179570
SmLINC181460 positive_interaction SmLINC181196
SmLINC181460 positive_interaction SmLINC181100
SmLINC181460 positive_interaction SmLINC179417
SmLINC181460 positive_interaction SmLINC179395
SmLINC181460 positive_interaction SmLINC182072
SmLINC181460 positive_interaction SmLNCA179141
SmLINC181460 positive_interaction SmLNCA179130
SmLINC181460 positive_interaction SmLINC179314
SmLINC181460 positive_interaction SmLINC179271
SmLINC181460 positive_interaction SmLINC179226
SmLINC181460 positive_interaction SmLNCS178925
SmLINC181460 positive_interaction SmLINC182013
SmLINC181460 positive_interaction SmLINC179169
SmLINC181460 positive_interaction SmLINC180811
SmLINC181460 positive_interaction SmLNCS178906
SmLINC181460 positive_interaction SmLNCA178973
SmLINC181460 positive_interaction SmLINC179076
SmLINC181460 positive_interaction SmLNCA178935
SmLINC181460 positive_interaction SmLINC180742
SmLINC181460 positive_interaction SmLINC178977
SmLINC181460 positive_interaction SmLINC180688
SmLINC181460 positive_interaction SmLINC181973
SmLINC181460 positive_interaction SmLNCA178851
SmLINC181460 positive_interaction SmLNCA178821
SmLINC181460 positive_interaction SmLINC178840
SmLINC181460 positive_interaction SmLINC178834
SmLINC181460 positive_interaction SmLINC180533
SmLINC181460 positive_interaction SmLINC180483
SmLINC181460 positive_interaction SmLNCA179806
SmLINC181460 positive_interaction SmLINC181935
SmLINC181460 positive_interaction SmLINC180467
SmLINC181460 positive_interaction SmLINC180415
SmLINC181460 positive_interaction SmLNCA179776
SmLINC181460 positive_interaction SmLINC181862
SmLINC181460 positive_interaction SmLINC182200
SmLINC181460 positive_interaction SmLNCA179768
SmLINC181460 positive_interaction SmLINC181831
SmLINC181460 positive_interaction SmLNCA179744
SmLINC181460 positive_interaction SmLINC181815
SmLINC181460 positive_interaction SmLINC180340
SmLINC181460 positive_interaction SmLNCA179722
SmLINC181460 positive_interaction SmLNCA179694
SmLINC181460 positive_interaction SmLINC180276
SmLINC181460 positive_interaction SmLNCS179167
SmLINC181460 positive_interaction SmLINC181101
SmLINC181460 positive_interaction SmLNCA179813
SmLNCA179516 positive_interaction SmLINC182084
SmLNCA179516 positive_interaction SmLINC180419
SmLINC182084 positive_interaction SmLINC180419
SmLINC179361 positive_interaction SmLINC180652
SmLINC179361 positive_interaction SmLNCA179723
SmLINC179361 positive_interaction SmLINC180419
SmLINC180652 positive_interaction SmLNCA179723
SmLINC180652 positive_interaction SmLINC180419
SmLNCA179723 positive_interaction SmLINC180419
SmLINC181625 positive_interaction SmLINC182186
SmLINC181625 positive_interaction SmLINC180159
SmLINC181625 positive_interaction SmLNCA179601
SmLINC181625 positive_interaction SmLINC180124
SmLINC181625 positive_interaction SmLINC180096
SmLINC181625 positive_interaction SmLNCS179104
SmLINC181625 positive_interaction SmLNCA179508
SmLINC181625 positive_interaction SmLINC180054
SmLINC181625 positive_interaction SmLNCS179092
SmLINC181625 positive_interaction SmLINC179975
SmLINC181625 positive_interaction SmLNCA179412
SmLINC181625 positive_interaction SmLINC181436
SmLINC181625 positive_interaction SmLINC179884
SmLINC181625 positive_interaction SmLNCS179069
SmLINC181625 positive_interaction SmLINC181416
SmLINC181625 positive_interaction SmLINC179839
SmLINC181625 positive_interaction SmLINC179863
SmLINC181625 positive_interaction SmLNCA179356
SmLINC181625 positive_interaction SmLINC181401
SmLINC181625 positive_interaction SmLINC179811
SmLINC181625 positive_interaction SmLNCS179048
SmLINC181625 positive_interaction SmLINC181363
SmLINC181625 positive_interaction SmLINC179769
SmLINC181625 positive_interaction SmLINC182101
SmLINC181625 positive_interaction SmLINC179693
SmLINC181625 positive_interaction SmLNCA179295
SmLINC181625 positive_interaction SmLINC179631
SmLINC181625 positive_interaction SmLINC181240
SmLINC181625 positive_interaction SmLINC179595
SmLINC181625 positive_interaction SmLNCA179263
SmLINC181625 positive_interaction SmLINC179560
SmLINC181625 positive_interaction SmLINC181154
SmLINC181625 positive_interaction SmLNCS178981
SmLINC181625 positive_interaction SmLNCA179196
SmLINC181625 positive_interaction SmLINC181108
SmLINC181625 positive_interaction SmLNCA179173
SmLINC181625 positive_interaction SmLNCA179168
SmLINC181625 positive_interaction SmLINC182028
SmLINC181625 positive_interaction SmLINC179300
SmLINC181625 positive_interaction SmLINC179265
SmLINC181625 positive_interaction SmLINC180905
SmLINC181625 positive_interaction SmLNCS178942
SmLINC181625 positive_interaction SmLNCA179057
SmLINC181625 positive_interaction SmLINC180885
SmLINC181625 positive_interaction SmLNCS178931
SmLINC181625 positive_interaction SmLNCA179027
SmLINC181625 positive_interaction SmLINC180856
SmLINC181625 positive_interaction SmLINC180855
SmLINC181625 positive_interaction SmLNCA179026
SmLINC181625 positive_interaction SmLINC180852
SmLINC181625 positive_interaction SmLNCA179002
SmLINC181625 positive_interaction SmLINC180826
SmLINC181625 positive_interaction SmLNCS178910
SmLINC181625 positive_interaction SmLINC180807
SmLINC181625 positive_interaction SmLNCA178957
SmLINC181625 positive_interaction SmLINC180749
SmLINC181625 positive_interaction SmLNCA178936
SmLINC181625 positive_interaction SmLNCA178922
SmLINC181625 positive_interaction SmLINC178982
SmLINC181625 positive_interaction SmLINC181992
SmLINC181625 positive_interaction SmLINC180694
SmLINC181625 positive_interaction SmLINC181979
SmLINC181625 positive_interaction SmLNCS178865
SmLINC181625 positive_interaction SmLNCA178864
SmLINC181625 positive_interaction SmLINC178930
SmLINC181625 positive_interaction SmLINC178934
SmLINC181625 positive_interaction SmLINC178881
SmLINC181625 positive_interaction SmLINC178860
SmLINC181625 positive_interaction SmLINC178886
SmLINC181625 positive_interaction SmLINC178910
SmLINC181625 positive_interaction SmLINC178852
SmLINC181625 positive_interaction SmLNCA178779
SmLINC181625 positive_interaction SmLINC180558
SmLINC181625 positive_interaction SmLINC180542
SmLINC181625 positive_interaction SmLINC180479
SmLINC181625 positive_interaction SmLINC180456
SmLINC181625 positive_interaction SmLINC181883
SmLINC181625 positive_interaction SmLINC181870
SmLINC181625 positive_interaction SmLNCS179211
SmLINC181625 positive_interaction SmLNCA179762
SmLINC181625 positive_interaction SmLNCA179761
SmLINC181625 positive_interaction SmLINC180363
SmLINC181625 positive_interaction SmLINC180362
SmLINC181625 positive_interaction SmLNCS179206
SmLINC181625 positive_interaction SmLNCA179745
SmLINC181625 positive_interaction SmLNCS179201
SmLINC181625 positive_interaction SmLNCS179198
SmLINC181625 positive_interaction SmLINC181788
SmLINC181625 positive_interaction SmLINC180312
SmLINC181625 positive_interaction SmLINC180308
SmLINC181625 positive_interaction SmLINC180282
SmLINC181625 positive_interaction SmLNCA179671
SmLINC181625 positive_interaction SmLINC181743
SmLINC181625 positive_interaction SmLINC181744
SmLINC181625 positive_interaction SmLINC180246
SmLINC181625 positive_interaction SmLINC181689
SmLINC181625 positive_interaction SmLINC179919
SmLINC181625 positive_interaction SmLNCS179052
SmLINC181625 positive_interaction SmLNCS179065
SmLINC181625 positive_interaction SmLINC179312
SmLINC181625 positive_interaction SmLNCA179090
SmLINC181625 positive_interaction SmLINC180834
SmLINC181625 positive_interaction SmLINC180434
SmLNCS178929 positive_interaction SmLNCS179138
SmLNCS178929 positive_interaction SmLNCA179617
SmLNCS178929 positive_interaction SmLINC180159
SmLNCS178929 positive_interaction SmLNCA179601
SmLNCS178929 positive_interaction SmLINC180141
SmLNCS178929 positive_interaction SmLINC180103
SmLNCS178929 positive_interaction SmLNCS179110
SmLNCS178929 positive_interaction SmLINC181569
SmLNCS178929 positive_interaction SmLNCA179508
SmLNCS178929 positive_interaction SmLNCA179475
SmLNCS178929 positive_interaction SmLNCS179092
SmLNCS178929 positive_interaction SmLINC180017
SmLNCS178929 positive_interaction SmLINC180004
SmLNCS178929 positive_interaction SmLINC179998
SmLNCS178929 positive_interaction SmLINC181504
SmLNCS178929 positive_interaction SmLINC181500
SmLNCS178929 positive_interaction SmLNCA179423
SmLNCS178929 positive_interaction SmLNCS179071
SmLNCS178929 positive_interaction SmLINC179848
SmLNCS178929 positive_interaction SmLINC181416
SmLNCS178929 positive_interaction SmLINC179814
SmLNCS178929 positive_interaction SmLNCS179048
SmLNCS178929 positive_interaction SmLNCA179349
SmLNCS178929 positive_interaction SmLINC179709
SmLNCS178929 positive_interaction SmLINC181327
SmLNCS178929 positive_interaction SmLINC179689
SmLNCS178929 positive_interaction SmLINC179605
SmLNCS178929 positive_interaction SmLNCA179235
SmLNCS178929 positive_interaction SmLINC181108
SmLNCS178929 positive_interaction SmLINC179447
SmLNCS178929 positive_interaction SmLINC179446
SmLNCS178929 positive_interaction SmLNCA179163
SmLNCS178929 positive_interaction SmLINC179403
SmLNCS178929 positive_interaction SmLINC179339
SmLNCS178929 positive_interaction SmLINC179303
SmLNCS178929 positive_interaction SmLINC180936
SmLNCS178929 positive_interaction SmLNCA179093
SmLNCS178929 positive_interaction SmLINC180885
SmLNCS178929 positive_interaction SmLINC180855
SmLNCS178929 positive_interaction SmLINC181979
SmLNCS178929 positive_interaction SmLINC180691
SmLNCS178929 positive_interaction SmLNCS178838
SmLNCS178929 positive_interaction SmLINC178910
SmLNCS178929 positive_interaction SmLNCA178779
SmLNCS178929 positive_interaction SmLINC180537
SmLNCS178929 positive_interaction SmLINC180515
SmLNCS178929 positive_interaction SmLNCA179817
SmLNCS178929 positive_interaction SmLINC181950
SmLNCS178929 positive_interaction SmLINC181922
SmLNCS178929 positive_interaction SmLINC181870
SmLNCS178929 positive_interaction SmLINC182207
SmLNCS178929 positive_interaction SmLNCA179773
SmLNCS178929 positive_interaction SmLNCS179212
SmLNCS178929 positive_interaction SmLNCS179211
SmLNCS178929 positive_interaction SmLNCA179765
SmLNCS178929 positive_interaction SmLNCS179206
SmLNCS178929 positive_interaction SmLNCS179198
SmLNCS178929 positive_interaction SmLINC181770
SmLNCS178929 positive_interaction SmLINC181743
SmLNCS178929 positive_interaction SmLINC180269
SmLNCS178929 positive_interaction SmLNCA179656
SmLNCS178929 positive_interaction SmLINC181722
SmLNCS178929 positive_interaction SmLINC181689
SmLNCS178929 positive_interaction SmLINC180065
SmLNCS178929 positive_interaction SmLINC181381
SmLNCS178929 positive_interaction SmLINC179645
SmLNCS178929 positive_interaction SmLINC181423
SmLNCS178929 positive_interaction SmLNCS179065
SmLNCS178929 positive_interaction SmLINC179312
SmLNCS178929 positive_interaction SmLINC180932
SmLNCS178929 positive_interaction SmLNCA178839
SmLNCS178929 positive_interaction SmLINC180434
SmLNCS178838 positive_interaction SmLINC180213
SmLNCS178838 positive_interaction SmLNCS179138
SmLNCS178838 positive_interaction SmLNCA179617
SmLNCS178838 positive_interaction SmLINC180159
SmLNCS178838 positive_interaction SmLNCA179601
SmLNCS178838 positive_interaction SmLINC180103
SmLNCS178838 positive_interaction SmLINC181595
SmLNCS178838 positive_interaction SmLNCS179110
SmLNCS178838 positive_interaction SmLINC181569
SmLNCS178838 positive_interaction SmLNCA179508
SmLNCS178838 positive_interaction SmLNCA179475
SmLNCS178838 positive_interaction SmLNCS179092
SmLNCS178838 positive_interaction SmLINC180017
SmLNCS178838 positive_interaction SmLINC180004
SmLNCS178838 positive_interaction SmLINC179998
SmLNCS178838 positive_interaction SmLINC181504
SmLNCS178838 positive_interaction SmLINC181500
SmLNCS178838 positive_interaction SmLNCA179423
SmLNCS178838 positive_interaction SmLINC181436
SmLNCS178838 positive_interaction SmLNCS179071
SmLNCS178838 positive_interaction SmLINC179848
SmLNCS178838 positive_interaction SmLINC181416
SmLNCS178838 positive_interaction SmLINC179814
SmLNCS178838 positive_interaction SmLNCS179048
SmLNCS178838 positive_interaction SmLNCA179349
SmLNCS178838 positive_interaction SmLNCA179339
SmLNCS178838 positive_interaction SmLINC179732
SmLNCS178838 positive_interaction SmLINC179731
SmLNCS178838 positive_interaction SmLNCA179331
SmLNCS178838 positive_interaction SmLINC181327
SmLNCS178838 positive_interaction SmLINC179689
SmLNCS178838 positive_interaction SmLINC181324
SmLNCS178838 positive_interaction SmLINC179605
SmLNCS178838 positive_interaction SmLNCA179235
SmLNCS178838 positive_interaction SmLINC179546
SmLNCS178838 positive_interaction SmLINC179447
SmLNCS178838 positive_interaction SmLNCA179163
SmLNCS178838 positive_interaction SmLINC179403
SmLNCS178838 positive_interaction SmLINC179339
SmLNCS178838 positive_interaction SmLINC179303
SmLNCS178838 positive_interaction SmLINC180936
SmLNCS178838 positive_interaction SmLNCA179093
SmLNCS178838 positive_interaction SmLINC180905
SmLNCS178838 positive_interaction SmLINC180885
SmLNCS178838 positive_interaction SmLINC180855
SmLNCS178838 positive_interaction SmLINC180811
SmLNCS178838 positive_interaction SmLINC179032
SmLNCS178838 positive_interaction SmLINC181979
SmLNCS178838 positive_interaction SmLINC180691
SmLNCS178838 positive_interaction SmLINC180648
SmLNCS178838 positive_interaction SmLINC178910
SmLNCS178838 positive_interaction SmLNCA178779
SmLNCS178838 positive_interaction SmLINC180537
SmLNCS178838 positive_interaction SmLINC180515
SmLNCS178838 positive_interaction SmLINC180505
SmLNCS178838 positive_interaction SmLINC180508
SmLNCS178838 positive_interaction SmLINC180506
SmLNCS178838 positive_interaction SmLINC180514
SmLNCS178838 positive_interaction SmLINC180503
SmLNCS178838 positive_interaction SmLINC180497
SmLNCS178838 positive_interaction SmLINC180509
SmLNCS178838 positive_interaction SmLINC180504
SmLNCS178838 positive_interaction SmLINC181950
SmLNCS178838 positive_interaction SmLNCA179797
SmLNCS178838 positive_interaction SmLINC181922
SmLNCS178838 positive_interaction SmLINC181870
SmLNCS178838 positive_interaction SmLINC182207
SmLNCS178838 positive_interaction SmLINC182197
SmLNCS178838 positive_interaction SmLNCS179212
SmLNCS178838 positive_interaction SmLNCS179211
SmLNCS178838 positive_interaction SmLNCA179765
SmLNCS178838 positive_interaction SmLINC180363
SmLNCS178838 positive_interaction SmLNCS179206
SmLNCS178838 positive_interaction SmLNCS179198
SmLNCS178838 positive_interaction SmLINC181770
SmLNCS178838 positive_interaction SmLINC180292
SmLNCS178838 positive_interaction SmLNCA179684
SmLNCS178838 positive_interaction SmLINC181743
SmLNCS178838 positive_interaction SmLINC180269
SmLNCS178838 positive_interaction SmLNCA179656
SmLNCS178838 positive_interaction SmLINC181722
SmLNCS178838 positive_interaction SmLINC181689
SmLNCS178838 positive_interaction SmLINC180065
SmLNCS178838 positive_interaction SmLINC181381
SmLNCS178838 positive_interaction SmLINC179645
SmLNCS178838 positive_interaction SmLINC181423
SmLNCS178838 positive_interaction SmLNCA179367
SmLNCS178838 positive_interaction SmLNCS179065
SmLNCS178838 positive_interaction SmLINC179312
SmLNCS178838 positive_interaction SmLINC180932
SmLNCS178838 positive_interaction SmLINC180834
SmLNCS178838 positive_interaction SmLNCA178839
SmLNCS178838 positive_interaction SmLINC180434
SmLINC180363 positive_interaction SmLINC180213
SmLINC180363 positive_interaction SmLINC182186
SmLINC180363 positive_interaction SmLINC180159
SmLINC180363 positive_interaction SmLNCA179601
SmLINC180363 positive_interaction SmLINC180124
SmLINC180363 positive_interaction SmLINC181595
SmLINC180363 positive_interaction SmLNCS179110
SmLINC180363 positive_interaction SmLINC181569
SmLINC180363 positive_interaction SmLNCA179508
SmLINC180363 positive_interaction SmLINC180054
SmLINC180363 positive_interaction SmLNCA179475
SmLINC180363 positive_interaction SmLNCS179092
SmLINC180363 positive_interaction SmLINC180017
SmLINC180363 positive_interaction SmLINC179998
SmLINC180363 positive_interaction SmLINC179975
SmLINC180363 positive_interaction SmLINC181504
SmLINC180363 positive_interaction SmLINC181500
SmLINC180363 positive_interaction SmLNCA179423
SmLINC180363 positive_interaction SmLINC181436
SmLINC180363 positive_interaction SmLNCS179071
SmLINC180363 positive_interaction SmLINC179848
SmLINC180363 positive_interaction SmLINC181416
SmLINC180363 positive_interaction SmLINC179863
SmLINC180363 positive_interaction SmLNCS179048
SmLINC180363 positive_interaction SmLINC179693
SmLINC180363 positive_interaction SmLINC181327
SmLINC180363 positive_interaction SmLINC179689
SmLINC180363 positive_interaction SmLINC179605
SmLINC180363 positive_interaction SmLINC179595
SmLINC180363 positive_interaction SmLNCA179235
SmLINC180363 positive_interaction SmLNCS178981
SmLINC180363 positive_interaction SmLINC181108
SmLINC180363 positive_interaction SmLINC179425
SmLINC180363 positive_interaction SmLINC179403
SmLINC180363 positive_interaction SmLINC179339
SmLINC180363 positive_interaction SmLINC182028
SmLINC180363 positive_interaction SmLINC179300
SmLINC180363 positive_interaction SmLNCA179093
SmLINC180363 positive_interaction SmLINC180905
SmLINC180363 positive_interaction SmLINC180885
SmLINC180363 positive_interaction SmLINC180856
SmLINC180363 positive_interaction SmLINC180855
SmLINC180363 positive_interaction SmLINC180852
SmLINC180363 positive_interaction SmLINC179032
SmLINC180363 positive_interaction SmLINC178982
SmLINC180363 positive_interaction SmLINC181979
SmLINC180363 positive_interaction SmLINC180691
SmLINC180363 positive_interaction SmLNCA178864
SmLINC180363 positive_interaction SmLINC178930
SmLINC180363 positive_interaction SmLINC178886
SmLINC180363 positive_interaction SmLINC178910
SmLINC180363 positive_interaction SmLNCA178779
SmLINC180363 positive_interaction SmLINC180558
SmLINC180363 positive_interaction SmLINC180512
SmLINC180363 positive_interaction SmLINC180505
SmLINC180363 positive_interaction SmLINC180508
SmLINC180363 positive_interaction SmLINC180506
SmLINC180363 positive_interaction SmLINC180514
SmLINC180363 positive_interaction SmLINC180503
SmLINC180363 positive_interaction SmLINC180497
SmLINC180363 positive_interaction SmLINC180509
SmLINC180363 positive_interaction SmLINC180504
SmLINC180363 positive_interaction SmLINC181950
SmLINC180363 positive_interaction SmLINC180479
SmLINC180363 positive_interaction SmLINC181922
SmLINC180363 positive_interaction SmLINC181870
SmLINC180363 positive_interaction SmLINC182207
SmLINC180363 positive_interaction SmLINC182197
SmLINC180363 positive_interaction SmLNCS179212
SmLINC180363 positive_interaction SmLNCS179211
SmLINC180363 positive_interaction SmLNCA179765
SmLINC180363 positive_interaction SmLINC180362
SmLINC180363 positive_interaction SmLNCS179206
SmLINC180363 positive_interaction SmLNCS179198
SmLINC180363 positive_interaction SmLINC180292
SmLINC180363 positive_interaction SmLINC180282
SmLINC180363 positive_interaction SmLNCA179684
SmLINC180363 positive_interaction SmLINC181743
SmLINC180363 positive_interaction SmLNCA179656
SmLINC180363 positive_interaction SmLINC181695
SmLINC180363 positive_interaction SmLINC181689
SmLINC180363 positive_interaction SmLINC179919
SmLINC180363 positive_interaction SmLINC179645
SmLINC180363 positive_interaction SmLINC181423
SmLINC180363 positive_interaction SmLNCS179065
SmLINC180363 positive_interaction SmLINC179312
SmLINC180363 positive_interaction SmLINC180932
SmLINC180363 positive_interaction SmLINC180834
SmLINC180363 positive_interaction SmLNCA178839
SmLINC180363 positive_interaction SmLINC180434
SmLINC180273 positive_interaction SmLINC180206
SmLINC180273 positive_interaction SmLINC180213
SmLINC180273 positive_interaction SmLNCS179135
SmLINC180273 positive_interaction SmLNCA179617
SmLINC180273 positive_interaction SmLINC180124
SmLINC180273 positive_interaction SmLINC180103
SmLINC180273 positive_interaction SmLINC181595
SmLINC180273 positive_interaction SmLNCA179537
SmLINC180273 positive_interaction SmLNCA179512
SmLINC180273 positive_interaction SmLINC180017
SmLINC180273 positive_interaction SmLINC180004
SmLINC180273 positive_interaction SmLINC179998
SmLINC180273 positive_interaction SmLINC181519
SmLINC180273 positive_interaction SmLINC181500
SmLINC180273 positive_interaction SmLINC179938
SmLINC180273 positive_interaction SmLINC181436
SmLINC180273 positive_interaction SmLINC179814
SmLINC180273 positive_interaction SmLINC181401
SmLINC180273 positive_interaction SmLNCA179349
SmLINC180273 positive_interaction SmLINC179732
SmLINC180273 positive_interaction SmLINC179698
SmLINC180273 positive_interaction SmLINC179689
SmLINC180273 positive_interaction SmLINC179605
SmLINC180273 positive_interaction SmLNCA179272
SmLINC180273 positive_interaction SmLINC179596
SmLINC180273 positive_interaction SmLINC181230
SmLINC180273 positive_interaction SmLNCA179233
SmLINC180273 positive_interaction SmLNCS178981
SmLINC180273 positive_interaction SmLNCA179163
SmLINC180273 positive_interaction SmLINC181061
SmLINC180273 positive_interaction SmLINC179370
SmLINC180273 positive_interaction SmLINC179349
SmLINC180273 positive_interaction SmLINC179339
SmLINC180273 positive_interaction SmLNCA179093
SmLINC180273 positive_interaction SmLINC180905
SmLINC180273 positive_interaction SmLINC180868
SmLINC180273 positive_interaction SmLINC180811
SmLINC180273 positive_interaction SmLNCA178947
SmLINC180273 positive_interaction SmLINC179032
SmLINC180273 positive_interaction SmLINC181979
SmLINC180273 positive_interaction SmLINC181973
SmLINC180273 positive_interaction SmLINC180648
SmLINC180273 positive_interaction SmLINC180537
SmLINC180273 positive_interaction SmLINC180540
SmLINC180273 positive_interaction SmLINC180515
SmLINC180273 positive_interaction SmLINC180512
SmLINC180273 positive_interaction SmLNCA179817
SmLINC180273 positive_interaction SmLINC181922
SmLINC180273 positive_interaction SmLINC181870
SmLINC180273 positive_interaction SmLINC182200
SmLINC180273 positive_interaction SmLINC181857
SmLINC180273 positive_interaction SmLNCA179768
SmLINC180273 positive_interaction SmLNCS179212
SmLINC180273 positive_interaction SmLNCS179206
SmLINC180273 positive_interaction SmLINC181807
SmLINC180273 positive_interaction SmLNCS179198
SmLINC180273 positive_interaction SmLINC181770
SmLINC180273 positive_interaction SmLINC180269
SmLINC180273 positive_interaction SmLNCA179656
SmLINC180273 positive_interaction SmLINC181722
SmLINC180273 positive_interaction SmLINC180065
SmLINC180273 positive_interaction SmLINC181381
SmLINC180273 positive_interaction SmLINC181423
SmLINC180273 positive_interaction SmLINC179108
SmLINC180273 positive_interaction SmLNCA178839
SmLINC180273 positive_interaction SmLINC180434
SmLINC181689 positive_interaction SmLINC180213
SmLINC181689 positive_interaction SmLINC182183
SmLINC181689 positive_interaction SmLINC182186
SmLINC181689 positive_interaction SmLINC182176
SmLINC181689 positive_interaction SmLNCS179138
SmLINC181689 positive_interaction SmLNCS179135
SmLINC181689 positive_interaction SmLNCA179617
SmLINC181689 positive_interaction SmLINC180159
SmLINC181689 positive_interaction SmLNCA179601
SmLINC181689 positive_interaction SmLINC180141
SmLINC181689 positive_interaction SmLINC180124
SmLINC181689 positive_interaction SmLINC181627
SmLINC181689 positive_interaction SmLINC181607
SmLINC181689 positive_interaction SmLINC180103
SmLINC181689 positive_interaction SmLINC181600
SmLINC181689 positive_interaction SmLINC181595
SmLINC181689 positive_interaction SmLINC180096
SmLINC181689 positive_interaction SmLNCA179537
SmLINC181689 positive_interaction SmLNCA179535
SmLINC181689 positive_interaction SmLINC181574
SmLINC181689 positive_interaction SmLNCS179110
SmLINC181689 positive_interaction SmLINC181569
SmLINC181689 positive_interaction SmLNCA179508
SmLINC181689 positive_interaction SmLINC180054
SmLINC181689 positive_interaction SmLNCA179475
SmLINC181689 positive_interaction SmLNCS179092
SmLINC181689 positive_interaction SmLINC180017
SmLINC181689 positive_interaction SmLINC181529
SmLINC181689 positive_interaction SmLINC180004
SmLINC181689 positive_interaction SmLINC179998
SmLINC181689 positive_interaction SmLNCA179447
SmLINC181689 positive_interaction SmLINC179975
SmLINC181689 positive_interaction SmLINC181504
SmLINC181689 positive_interaction SmLINC181500
SmLINC181689 positive_interaction SmLNCA179423
SmLINC181689 positive_interaction SmLNCS179074
SmLINC181689 positive_interaction SmLNCA179405
SmLINC181689 positive_interaction SmLINC181449
SmLINC181689 positive_interaction SmLINC181436
SmLINC181689 positive_interaction SmLINC179884
SmLINC181689 positive_interaction SmLNCS179071
SmLINC181689 positive_interaction SmLINC179848
SmLINC181689 positive_interaction SmLINC181416
SmLINC181689 positive_interaction SmLINC179839
SmLINC181689 positive_interaction SmLINC179863
SmLINC181689 positive_interaction SmLINC179814
SmLINC181689 positive_interaction SmLINC181401
SmLINC181689 positive_interaction SmLNCS179053
SmLINC181689 positive_interaction SmLNCS179048
SmLINC181689 positive_interaction SmLNCA179349
SmLINC181689 positive_interaction SmLINC179759
SmLINC181689 positive_interaction SmLINC179732
SmLINC181689 positive_interaction SmLINC179712
SmLINC181689 positive_interaction SmLINC179709
SmLINC181689 positive_interaction SmLINC182101
SmLINC181689 positive_interaction SmLINC179693
SmLINC181689 positive_interaction SmLINC181327
SmLINC181689 positive_interaction SmLINC179689
SmLINC181689 positive_interaction SmLINC179651
SmLINC181689 positive_interaction SmLINC179631
SmLINC181689 positive_interaction SmLNCA179286
SmLINC181689 positive_interaction SmLINC179605
SmLINC181689 positive_interaction SmLNCA179272
SmLINC181689 positive_interaction SmLINC179595
SmLINC181689 positive_interaction SmLINC181230
SmLINC181689 positive_interaction SmLINC179560
SmLINC181689 positive_interaction SmLNCA179235
SmLINC181689 positive_interaction SmLINC179550
SmLINC181689 positive_interaction SmLNCS178981
SmLINC181689 positive_interaction SmLNCA179196
SmLINC181689 positive_interaction SmLINC181108
SmLINC181689 positive_interaction SmLNCA179179
SmLINC181689 positive_interaction SmLINC179446
SmLINC181689 positive_interaction SmLNCS178977
SmLINC181689 positive_interaction SmLINC179425
SmLINC181689 positive_interaction SmLNCA179163
SmLINC181689 positive_interaction SmLINC179403
SmLINC181689 positive_interaction SmLINC181036
SmLINC181689 positive_interaction SmLINC179339
SmLINC181689 positive_interaction SmLINC182028
SmLINC181689 positive_interaction SmLINC179303
SmLINC181689 positive_interaction SmLINC179300
SmLINC181689 positive_interaction SmLINC180936
SmLINC181689 positive_interaction SmLNCA179093
SmLINC181689 positive_interaction SmLINC180918
SmLINC181689 positive_interaction SmLINC179265
SmLINC181689 positive_interaction SmLINC180905
SmLINC181689 positive_interaction SmLNCA179057
SmLINC181689 positive_interaction SmLNCA179054
SmLINC181689 positive_interaction SmLNCA179047
SmLINC181689 positive_interaction SmLINC180885
SmLINC181689 positive_interaction SmLINC180856
SmLINC181689 positive_interaction SmLINC180855
SmLINC181689 positive_interaction SmLINC180852
SmLINC181689 positive_interaction SmLNCA179005
SmLINC181689 positive_interaction SmLNCA179002
SmLINC181689 positive_interaction SmLINC180826
SmLINC181689 positive_interaction SmLINC180811
SmLINC181689 positive_interaction SmLINC180807
SmLINC181689 positive_interaction SmLNCA178957
SmLINC181689 positive_interaction SmLNCA178947
SmLINC181689 positive_interaction SmLINC180749
SmLINC181689 positive_interaction SmLNCA178937
SmLINC181689 positive_interaction SmLINC179032
SmLINC181689 positive_interaction SmLNCA178936
SmLINC181689 positive_interaction SmLINC178982
SmLINC181689 positive_interaction SmLINC178981
SmLINC181689 positive_interaction SmLINC181993
SmLINC181689 positive_interaction SmLINC181992
SmLINC181689 positive_interaction SmLINC180694
SmLINC181689 positive_interaction SmLINC181979
SmLINC181689 positive_interaction SmLINC180691
SmLINC181689 positive_interaction SmLNCS178865
SmLINC181689 positive_interaction SmLNCA178864
SmLINC181689 positive_interaction SmLINC178930
SmLINC181689 positive_interaction SmLINC180648
SmLINC181689 positive_interaction SmLINC178923
SmLINC181689 positive_interaction SmLINC178934
SmLINC181689 positive_interaction SmLNCA178827
SmLINC181689 positive_interaction SmLINC178881
SmLINC181689 positive_interaction SmLINC178860
SmLINC181689 positive_interaction SmLINC178891
SmLINC181689 positive_interaction SmLINC178886
SmLINC181689 positive_interaction SmLINC178910
SmLINC181689 positive_interaction SmLINC178852
SmLINC181689 positive_interaction SmLINC178861
SmLINC181689 positive_interaction SmLINC178833
SmLINC181689 positive_interaction SmLNCA178779
SmLINC181689 positive_interaction SmLINC180558
SmLINC181689 positive_interaction SmLINC180537
SmLINC181689 positive_interaction SmLNCS178810
SmLINC181689 positive_interaction SmLINC180515
SmLINC181689 positive_interaction SmLINC180505
SmLINC181689 positive_interaction SmLINC180508
SmLINC181689 positive_interaction SmLINC180506
SmLINC181689 positive_interaction SmLINC180514
SmLINC181689 positive_interaction SmLINC180503
SmLINC181689 positive_interaction SmLINC180497
SmLINC181689 positive_interaction SmLINC180509
SmLINC181689 positive_interaction SmLINC180504
SmLINC181689 positive_interaction SmLNCA179817
SmLINC181689 positive_interaction SmLINC181950
SmLINC181689 positive_interaction SmLINC180479
SmLINC181689 positive_interaction SmLINC181922
SmLINC181689 positive_interaction SmLINC180456
SmLINC181689 positive_interaction SmLINC181870
SmLINC181689 positive_interaction SmLINC182207
SmLINC181689 positive_interaction SmLINC182197
SmLINC181689 positive_interaction SmLNCS179212
SmLINC181689 positive_interaction SmLNCS179211
SmLINC181689 positive_interaction SmLNCA179762
SmLINC181689 positive_interaction SmLNCA179765
SmLINC181689 positive_interaction SmLNCA179761
SmLINC181689 positive_interaction SmLINC180362
SmLINC181689 positive_interaction SmLNCS179206
SmLINC181689 positive_interaction SmLNCS179201
SmLINC181689 positive_interaction SmLNCS179198
SmLINC181689 positive_interaction SmLINC180308
SmLINC181689 positive_interaction SmLNCA179707
SmLINC181689 positive_interaction SmLINC181770
SmLINC181689 positive_interaction SmLNCA179698
SmLINC181689 positive_interaction SmLINC180292
SmLINC181689 positive_interaction SmLINC180282
SmLINC181689 positive_interaction SmLINC181755
SmLINC181689 positive_interaction SmLNCA179684
SmLINC181689 positive_interaction SmLNCS179181
SmLINC181689 positive_interaction SmLINC181743
SmLINC181689 positive_interaction SmLINC181744
SmLINC181689 positive_interaction SmLNCA179656
SmLINC181689 positive_interaction SmLINC181722
SmLINC181689 positive_interaction SmLINC181695
SmLINC181689 positive_interaction SmLINC179919
SmLINC181689 positive_interaction SmLINC181381
SmLINC181689 positive_interaction SmLNCS179052
SmLINC181689 positive_interaction SmLINC179645
SmLINC181689 positive_interaction SmLINC181423
SmLINC181689 positive_interaction SmLNCA179367
SmLINC181689 positive_interaction SmLNCS179065
SmLINC181689 positive_interaction SmLINC179312
SmLINC181689 positive_interaction SmLINC180932
SmLINC181689 positive_interaction SmLINC180876
SmLINC181689 positive_interaction SmLINC180834
SmLINC181689 positive_interaction SmLNCA178839
SmLINC181689 positive_interaction SmLINC180434
SmLINC179919 positive_interaction SmLINC182186
SmLINC179919 positive_interaction SmLINC180159
SmLINC179919 positive_interaction SmLNCA179601
SmLINC179919 positive_interaction SmLINC180124
SmLINC179919 positive_interaction SmLINC181600
SmLINC179919 positive_interaction SmLNCA179508
SmLINC179919 positive_interaction SmLINC180054
SmLINC179919 positive_interaction SmLNCS179092
SmLINC179919 positive_interaction SmLINC179975
SmLINC179919 positive_interaction SmLINC181504
SmLINC179919 positive_interaction SmLINC181500
SmLINC179919 positive_interaction SmLINC181436
SmLINC179919 positive_interaction SmLINC181416
SmLINC179919 positive_interaction SmLINC179863
SmLINC179919 positive_interaction SmLINC181401
SmLINC179919 positive_interaction SmLINC179811
SmLINC179919 positive_interaction SmLINC179782
SmLINC179919 positive_interaction SmLNCS179048
SmLINC179919 positive_interaction SmLINC179693
SmLINC179919 positive_interaction SmLNCA179286
SmLINC179919 positive_interaction SmLINC179595
SmLINC179919 positive_interaction SmLNCA179263
SmLINC179919 positive_interaction SmLINC179560
SmLINC179919 positive_interaction SmLINC179563
SmLINC179919 positive_interaction SmLNCS178981
SmLINC179919 positive_interaction SmLNCA179196
SmLINC179919 positive_interaction SmLINC181108
SmLINC179919 positive_interaction SmLINC179446
SmLINC179919 positive_interaction SmLINC179425
SmLINC179919 positive_interaction SmLINC182028
SmLINC179919 positive_interaction SmLINC179300
SmLINC179919 positive_interaction SmLINC179265
SmLINC179919 positive_interaction SmLINC180905
SmLINC179919 positive_interaction SmLINC180885
SmLINC179919 positive_interaction SmLNCS178931
SmLINC179919 positive_interaction SmLINC180856
SmLINC179919 positive_interaction SmLINC180855
SmLINC179919 positive_interaction SmLINC180852
SmLINC179919 positive_interaction SmLNCA179002
SmLINC179919 positive_interaction SmLINC180787
SmLINC179919 positive_interaction SmLNCA178957
SmLINC179919 positive_interaction SmLNCA178937
SmLINC179919 positive_interaction SmLINC178982
SmLINC179919 positive_interaction SmLINC181979
SmLINC179919 positive_interaction SmLNCA178864
SmLINC179919 positive_interaction SmLINC178930
SmLINC179919 positive_interaction SmLINC178881
SmLINC179919 positive_interaction SmLINC178886
SmLINC179919 positive_interaction SmLINC178852
SmLINC179919 positive_interaction SmLNCA178779
SmLINC179919 positive_interaction SmLINC180558
SmLINC179919 positive_interaction SmLINC180505
SmLINC179919 positive_interaction SmLINC180508
SmLINC179919 positive_interaction SmLINC180506
SmLINC179919 positive_interaction SmLINC180514
SmLINC179919 positive_interaction SmLINC180503
SmLINC179919 positive_interaction SmLINC180497
SmLINC179919 positive_interaction SmLINC180509
SmLINC179919 positive_interaction SmLINC180504
SmLINC179919 positive_interaction SmLINC180479
SmLINC179919 positive_interaction SmLINC180456
SmLINC179919 positive_interaction SmLNCS179211
SmLINC179919 positive_interaction SmLINC180362
SmLINC179919 positive_interaction SmLNCS179201
SmLINC179919 positive_interaction SmLNCS179198
SmLINC179919 positive_interaction SmLINC180282
SmLINC179919 positive_interaction SmLNCS179181
SmLINC179919 positive_interaction SmLINC181695
SmLINC179919 positive_interaction SmLNCS179052
SmLINC179919 positive_interaction SmLNCS179065
SmLINC179919 positive_interaction SmLINC179312
SmLINC179919 positive_interaction SmLINC180834
SmLINC179919 positive_interaction SmLINC180434
SmLINC181381 positive_interaction SmLINC180213
SmLINC181381 positive_interaction SmLNCS179138
SmLINC181381 positive_interaction SmLNCS179135
SmLINC181381 positive_interaction SmLNCA179617
SmLINC181381 positive_interaction SmLINC180159
SmLINC181381 positive_interaction SmLNCA179601
SmLINC181381 positive_interaction SmLINC180124
SmLINC181381 positive_interaction SmLINC180103
SmLINC181381 positive_interaction SmLINC181595
SmLINC181381 positive_interaction SmLNCA179537
SmLINC181381 positive_interaction SmLNCS179110
SmLINC181381 positive_interaction SmLNCA179508
SmLINC181381 positive_interaction SmLNCA179475
SmLINC181381 positive_interaction SmLNCS179092
SmLINC181381 positive_interaction SmLINC181529
SmLINC181381 positive_interaction SmLINC180004
SmLINC181381 positive_interaction SmLINC179998
SmLINC181381 positive_interaction SmLINC181504
SmLINC181381 positive_interaction SmLINC181500
SmLINC181381 positive_interaction SmLINC179938
SmLINC181381 positive_interaction SmLINC181463
SmLINC181381 positive_interaction SmLNCA179423
SmLINC181381 positive_interaction SmLINC179897
SmLINC181381 positive_interaction SmLINC179884
SmLINC181381 positive_interaction SmLINC179848
SmLINC181381 positive_interaction SmLINC181416
SmLINC181381 positive_interaction SmLINC179814
SmLINC181381 positive_interaction SmLNCA179349
SmLINC181381 positive_interaction SmLINC179732
SmLINC181381 positive_interaction SmLINC179712
SmLINC181381 positive_interaction SmLINC179693
SmLINC181381 positive_interaction SmLINC181327
SmLINC181381 positive_interaction SmLINC179689
SmLINC181381 positive_interaction SmLNCA179286
SmLINC181381 positive_interaction SmLINC179605
SmLINC181381 positive_interaction SmLNCA179272
SmLINC181381 positive_interaction SmLINC179596
SmLINC181381 positive_interaction SmLINC179560
SmLINC181381 positive_interaction SmLINC179550
SmLINC181381 positive_interaction SmLNCS178981
SmLINC181381 positive_interaction SmLINC181108
SmLINC181381 positive_interaction SmLINC179416
SmLINC181381 positive_interaction SmLNCA179163
SmLINC181381 positive_interaction SmLINC181036
SmLINC181381 positive_interaction SmLINC179349
SmLINC181381 positive_interaction SmLINC179339
SmLINC181381 positive_interaction SmLINC179303
SmLINC181381 positive_interaction SmLINC180936
SmLINC181381 positive_interaction SmLNCA179093
SmLINC181381 positive_interaction SmLINC180905
SmLINC181381 positive_interaction SmLNCA179067
SmLINC181381 positive_interaction SmLNCA179054
SmLINC181381 positive_interaction SmLINC180855
SmLINC181381 positive_interaction SmLINC180868
SmLINC181381 positive_interaction SmLINC180811
SmLINC181381 positive_interaction SmLNCA178947
SmLINC181381 positive_interaction SmLINC179032
SmLINC181381 positive_interaction SmLINC181992
SmLINC181381 positive_interaction SmLINC181979
SmLINC181381 positive_interaction SmLINC180691
SmLINC181381 positive_interaction SmLINC181973
SmLINC181381 positive_interaction SmLINC180648
SmLINC181381 positive_interaction SmLINC178891
SmLINC181381 positive_interaction SmLINC180537
SmLINC181381 positive_interaction SmLINC180515
SmLINC181381 positive_interaction SmLNCA179817
SmLINC181381 positive_interaction SmLINC181950
SmLINC181381 positive_interaction SmLINC181922
SmLINC181381 positive_interaction SmLINC181870
SmLINC181381 positive_interaction SmLINC182207
SmLINC181381 positive_interaction SmLINC181857
SmLINC181381 positive_interaction SmLNCA179768
SmLINC181381 positive_interaction SmLNCS179212
SmLINC181381 positive_interaction SmLNCS179211
SmLINC181381 positive_interaction SmLNCS179198
SmLINC181381 positive_interaction SmLINC181770
SmLINC181381 positive_interaction SmLINC180292
SmLINC181381 positive_interaction SmLINC181755
SmLINC181381 positive_interaction SmLNCA179684
SmLINC181381 positive_interaction SmLINC181743
SmLINC181381 positive_interaction SmLINC180269
SmLINC181381 positive_interaction SmLNCA179656
SmLINC181381 positive_interaction SmLINC181722
SmLINC181381 positive_interaction SmLINC180065
SmLINC181381 positive_interaction SmLINC179645
SmLINC181381 positive_interaction SmLINC181423
SmLINC181381 positive_interaction SmLNCS179065
SmLINC181381 positive_interaction SmLINC179312
SmLINC181381 positive_interaction SmLINC179108
SmLINC181381 positive_interaction SmLNCA178839
SmLINC181381 positive_interaction SmLINC180434
SmLINC182168 positive_interaction SmLNCS179161
SmLINC182168 positive_interaction SmLINC180203
SmLINC182168 positive_interaction SmLINC181706
SmLINC182168 positive_interaction SmLNCA179568
SmLINC182168 positive_interaction SmLNCS179125
SmLINC182168 positive_interaction SmLINC180083
SmLINC182168 positive_interaction SmLINC181573
SmLINC182168 positive_interaction SmLNCA179478
SmLINC182168 positive_interaction SmLINC180000
SmLINC182168 positive_interaction SmLNCA179431
SmLINC182168 positive_interaction SmLINC179914
SmLINC182168 positive_interaction SmLINC181446
SmLINC182168 positive_interaction SmLINC179881
SmLINC182168 positive_interaction SmLINC181410
SmLINC182168 positive_interaction SmLNCS179056
SmLINC182168 positive_interaction SmLINC179778
SmLINC182168 positive_interaction SmLINC179754
SmLINC182168 positive_interaction SmLINC179716
SmLINC182168 positive_interaction SmLINC182121
SmLINC182168 positive_interaction SmLINC181328
SmLINC182168 positive_interaction SmLNCA179320
SmLINC182168 positive_interaction SmLNCA179326
SmLINC182168 positive_interaction SmLNCS179026
SmLINC182168 positive_interaction SmLINC181281
SmLINC182168 positive_interaction SmLINC181214
SmLINC182168 positive_interaction SmLINC179549
SmLINC182168 positive_interaction SmLINC179487
SmLINC182168 positive_interaction SmLINC179500
SmLINC182168 positive_interaction SmLINC181077
SmLINC182168 positive_interaction SmLINC179431
SmLINC182168 positive_interaction SmLINC179429
SmLINC182168 positive_interaction SmLINC181013
SmLINC182168 positive_interaction SmLINC180973
SmLINC182168 positive_interaction SmLINC179320
SmLINC182168 positive_interaction SmLNCA179100
SmLINC182168 positive_interaction SmLINC179240
SmLINC182168 positive_interaction SmLINC179216
SmLINC182168 positive_interaction SmLINC179210
SmLINC182168 positive_interaction SmLINC182015
SmLINC182168 positive_interaction SmLINC179178
SmLINC182168 positive_interaction SmLINC182005
SmLINC182168 positive_interaction SmLINC179134
SmLINC182168 positive_interaction SmLNCA178997
SmLINC182168 positive_interaction SmLNCA178994
SmLINC182168 positive_interaction SmLINC179105
SmLINC182168 positive_interaction SmLINC180725
SmLINC182168 positive_interaction SmLINC178975
SmLINC182168 positive_interaction SmLNCA178886
SmLINC182168 positive_interaction SmLNCA178873
SmLINC182168 positive_interaction SmLINC181977
SmLINC182168 positive_interaction SmLNCA178838
SmLINC182168 positive_interaction SmLINC180619
SmLINC182168 positive_interaction SmLNCA178822
SmLINC182168 positive_interaction SmLINC180527
SmLINC182168 positive_interaction SmLNCA179830
SmLINC182168 positive_interaction SmLINC181956
SmLINC182168 positive_interaction SmLINC180485
SmLINC182168 positive_interaction SmLINC180474
SmLINC182168 positive_interaction SmLNCA179789
SmLINC182168 positive_interaction SmLINC181894
SmLINC182168 positive_interaction SmLINC180381
SmLINC182168 positive_interaction SmLINC180345
SmLINC182168 positive_interaction SmLINC180338
SmLINC182168 positive_interaction SmLNCA179735
SmLINC182168 positive_interaction SmLINC180313
SmLINC182168 positive_interaction SmLINC181769
SmLINC182168 positive_interaction SmLINC180281
SmLINC182168 positive_interaction SmLINC181597
SmLINC182168 positive_interaction SmLINC181525
SmLINC182168 positive_interaction SmLNCS179075
SmLINC182168 positive_interaction SmLINC181443
SmLINC182168 positive_interaction SmLNCA179347
SmLINC182168 positive_interaction SmLINC181407
SmLINC182168 positive_interaction SmLINC181015
SmLINC182168 positive_interaction SmLINC179278
SmLINC182168 positive_interaction SmLINC179143
SmLINC182168 positive_interaction SmLINC180760
SmLINC182168 positive_interaction SmLINC180547
SmLNCA179478 positive_interaction SmLINC181573
SmLNCA179478 positive_interaction SmLINC179914
SmLNCA179478 positive_interaction SmLINC181438
SmLNCA179478 positive_interaction SmLNCS179056
SmLNCA179478 positive_interaction SmLINC179778
SmLNCA179478 positive_interaction SmLINC179240
SmLNCA179478 positive_interaction SmLINC179178
SmLNCA179478 positive_interaction SmLNCA178994
SmLNCA179478 positive_interaction SmLINC180725
SmLNCA179478 positive_interaction SmLNCA178873
SmLNCA179478 positive_interaction SmLNCA178838
SmLNCA179478 positive_interaction SmLNCA178822
SmLNCA179478 positive_interaction SmLINC180381
SmLNCA179478 positive_interaction SmLINC180338
SmLNCA179478 positive_interaction SmLINC180313
SmLNCA179478 positive_interaction SmLINC181769
SmLNCA179478 positive_interaction SmLNCA179347
SmLNCA179478 positive_interaction SmLINC181015
SmLNCA179478 positive_interaction SmLINC179278
SmLNCA179478 positive_interaction SmLINC180760
SmLNCA179478 positive_interaction SmLINC180547
SmLINC179914 positive_interaction SmLINC180210
SmLINC179914 positive_interaction SmLINC181573
SmLINC179914 positive_interaction SmLINC181438
SmLINC179914 positive_interaction SmLINC179881
SmLINC179914 positive_interaction SmLINC181410
SmLINC179914 positive_interaction SmLNCS179056
SmLINC179914 positive_interaction SmLINC179778
SmLINC179914 positive_interaction SmLINC179431
SmLINC179914 positive_interaction SmLINC181044
SmLINC179914 positive_interaction SmLINC179320
SmLINC179914 positive_interaction SmLINC179240
SmLINC179914 positive_interaction SmLINC182005
SmLINC179914 positive_interaction SmLINC179134
SmLINC179914 positive_interaction SmLNCA178994
SmLINC179914 positive_interaction SmLINC179105
SmLINC179914 positive_interaction SmLNCA178873
SmLINC179914 positive_interaction SmLNCA179826
SmLINC179914 positive_interaction SmLINC180381
SmLINC179914 positive_interaction SmLINC180345
SmLINC179914 positive_interaction SmLINC180338
SmLINC179914 positive_interaction SmLINC180313
SmLINC179914 positive_interaction SmLINC180281
SmLINC179914 positive_interaction SmLNCA179347
SmLINC179914 positive_interaction SmLINC181015
SmLINC179914 positive_interaction SmLINC179278
SmLINC179914 positive_interaction SmLINC180760
SmLINC179914 positive_interaction SmLINC180547
SmLINC181410 positive_interaction SmLNCS179161
SmLINC181410 positive_interaction SmLINC180203
SmLINC181410 positive_interaction SmLINC181706
SmLINC181410 positive_interaction SmLINC181692
SmLINC181410 positive_interaction SmLINC182181
SmLINC181410 positive_interaction SmLINC181661
SmLINC181410 positive_interaction SmLNCA179568
SmLINC181410 positive_interaction SmLNCS179125
SmLINC181410 positive_interaction SmLNCA179548
SmLINC181410 positive_interaction SmLINC180083
SmLINC181410 positive_interaction SmLINC181573
SmLINC181410 positive_interaction SmLNCA179512
SmLINC181410 positive_interaction SmLINC180000
SmLINC181410 positive_interaction SmLNCA179431
SmLINC181410 positive_interaction SmLINC181446
SmLINC181410 positive_interaction SmLINC179881
SmLINC181410 positive_interaction SmLNCA179376
SmLINC181410 positive_interaction SmLINC179826
SmLINC181410 positive_interaction SmLNCS179056
SmLINC181410 positive_interaction SmLINC179778
SmLINC181410 positive_interaction SmLINC179754
SmLINC181410 positive_interaction SmLINC179716
SmLINC181410 positive_interaction SmLINC182121
SmLINC181410 positive_interaction SmLINC181328
SmLINC181410 positive_interaction SmLNCA179326
SmLINC181410 positive_interaction SmLNCA179310
SmLINC181410 positive_interaction SmLINC179671
SmLINC181410 positive_interaction SmLNCS179026
SmLINC181410 positive_interaction SmLINC181281
SmLINC181410 positive_interaction SmLINC181214
SmLINC181410 positive_interaction SmLINC179549
SmLINC181410 positive_interaction SmLNCA179209
SmLINC181410 positive_interaction SmLINC179487
SmLINC181410 positive_interaction SmLINC179500
SmLINC181410 positive_interaction SmLINC181077
SmLINC181410 positive_interaction SmLINC179431
SmLINC181410 positive_interaction SmLINC179429
SmLINC181410 positive_interaction SmLINC181013
SmLINC181410 positive_interaction SmLINC180973
SmLINC181410 positive_interaction SmLINC179320
SmLINC181410 positive_interaction SmLINC180970
SmLINC181410 positive_interaction SmLINC180949
SmLINC181410 positive_interaction SmLNCA179100
SmLINC181410 positive_interaction SmLINC179293
SmLINC181410 positive_interaction SmLINC179238
SmLINC181410 positive_interaction SmLINC179240
SmLINC181410 positive_interaction SmLNCA179051
SmLINC181410 positive_interaction SmLINC179220
SmLINC181410 positive_interaction SmLINC179216
SmLINC181410 positive_interaction SmLINC179210
SmLINC181410 positive_interaction SmLINC182015
SmLINC181410 positive_interaction SmLINC179178
SmLINC181410 positive_interaction SmLINC182005
SmLINC181410 positive_interaction SmLNCA178997
SmLINC181410 positive_interaction SmLNCA178994
SmLINC181410 positive_interaction SmLNCA178975
SmLINC181410 positive_interaction SmLINC179105
SmLINC181410 positive_interaction SmLINC180725
SmLINC181410 positive_interaction SmLINC178975
SmLINC181410 positive_interaction SmLNCA178886
SmLINC181410 positive_interaction SmLINC180679
SmLINC181410 positive_interaction SmLNCA178873
SmLINC181410 positive_interaction SmLINC181977
SmLINC181410 positive_interaction SmLNCA178838
SmLINC181410 positive_interaction SmLINC180619
SmLINC181410 positive_interaction SmLINC180599
SmLINC181410 positive_interaction SmLNCS178827
SmLINC181410 positive_interaction SmLINC180580
SmLINC181410 positive_interaction SmLNCA178822
SmLINC181410 positive_interaction SmLNCA178758
SmLINC181410 positive_interaction SmLINC180527
SmLINC181410 positive_interaction SmLNCA179830
SmLINC181410 positive_interaction SmLINC181956
SmLINC181410 positive_interaction SmLINC180485
SmLINC181410 positive_interaction SmLINC180474
SmLINC181410 positive_interaction SmLINC181894
SmLINC181410 positive_interaction SmLINC180381
SmLINC181410 positive_interaction SmLINC180345
SmLINC181410 positive_interaction SmLINC181807
SmLINC181410 positive_interaction SmLINC180338
SmLINC181410 positive_interaction SmLNCA179735
SmLINC181410 positive_interaction SmLINC181797
SmLINC181410 positive_interaction SmLNCA179718
SmLINC181410 positive_interaction SmLINC180313
SmLINC181410 positive_interaction SmLNCA179706
SmLINC181410 positive_interaction SmLINC181769
SmLINC181410 positive_interaction SmLINC181761
SmLINC181410 positive_interaction SmLINC180281
SmLINC181410 positive_interaction SmLNCS179176
SmLINC181410 positive_interaction SmLNCA179653
SmLINC181410 positive_interaction SmLINC181597
SmLINC181410 positive_interaction SmLINC181525
SmLINC181410 positive_interaction SmLNCS179075
SmLINC181410 positive_interaction SmLINC181454
SmLINC181410 positive_interaction SmLINC181538
SmLINC181410 positive_interaction SmLINC181443
SmLINC181410 positive_interaction SmLNCA179347
SmLINC181410 positive_interaction SmLINC181407
SmLINC181410 positive_interaction SmLINC181015
SmLINC181410 positive_interaction SmLINC179278
SmLINC181410 positive_interaction SmLINC179143
SmLINC181410 positive_interaction SmLINC180809
SmLINC181410 positive_interaction SmLINC180760
SmLINC181410 positive_interaction SmLNCA178904
SmLINC181410 positive_interaction SmLINC180547
SmLNCS179056 positive_interaction SmLINC181706
SmLNCS179056 positive_interaction SmLNCA179568
SmLNCS179056 positive_interaction SmLINC181573
SmLNCS179056 positive_interaction SmLINC180000
SmLNCS179056 positive_interaction SmLNCA179431
SmLNCS179056 positive_interaction SmLINC181446
SmLNCS179056 positive_interaction SmLINC179881
SmLNCS179056 positive_interaction SmLINC179778
SmLNCS179056 positive_interaction SmLINC179754
SmLNCS179056 positive_interaction SmLINC179716
SmLNCS179056 positive_interaction SmLNCA179326
SmLNCS179056 positive_interaction SmLINC179487
SmLNCS179056 positive_interaction SmLINC179500
SmLNCS179056 positive_interaction SmLINC179431
SmLNCS179056 positive_interaction SmLINC179429
SmLNCS179056 positive_interaction SmLINC181013
SmLNCS179056 positive_interaction SmLINC179320
SmLNCS179056 positive_interaction SmLINC179240
SmLNCS179056 positive_interaction SmLINC182015
SmLNCS179056 positive_interaction SmLINC179178
SmLNCS179056 positive_interaction SmLINC182005
SmLNCS179056 positive_interaction SmLINC179134
SmLNCS179056 positive_interaction SmLNCA178997
SmLNCS179056 positive_interaction SmLNCA178994
SmLNCS179056 positive_interaction SmLINC179105
SmLNCS179056 positive_interaction SmLINC180725
SmLNCS179056 positive_interaction SmLNCA178886
SmLNCS179056 positive_interaction SmLNCA178873
SmLNCS179056 positive_interaction SmLINC181977
SmLNCS179056 positive_interaction SmLNCA178838
SmLNCS179056 positive_interaction SmLINC180619
SmLNCS179056 positive_interaction SmLNCA178822
SmLNCS179056 positive_interaction SmLINC180527
SmLNCS179056 positive_interaction SmLINC181956
SmLNCS179056 positive_interaction SmLNCA179826
SmLNCS179056 positive_interaction SmLINC180474
SmLNCS179056 positive_interaction SmLINC180381
SmLNCS179056 positive_interaction SmLINC180345
SmLNCS179056 positive_interaction SmLINC180338
SmLNCS179056 positive_interaction SmLINC180313
SmLNCS179056 positive_interaction SmLINC181769
SmLNCS179056 positive_interaction SmLINC180281
SmLNCS179056 positive_interaction SmLINC181525
SmLNCS179056 positive_interaction SmLNCA179347
SmLNCS179056 positive_interaction SmLINC181015
SmLNCS179056 positive_interaction SmLINC179278
SmLNCS179056 positive_interaction SmLINC180760
SmLNCS179056 positive_interaction SmLINC180547
SmLINC179778 positive_interaction SmLINC180210
SmLINC179778 positive_interaction SmLINC181573
SmLINC179778 positive_interaction SmLINC181446
SmLINC179778 positive_interaction SmLINC181438
SmLINC179778 positive_interaction SmLINC179881
SmLINC179778 positive_interaction SmLINC179431
SmLINC179778 positive_interaction SmLINC181044
SmLINC179778 positive_interaction SmLINC179240
SmLINC179778 positive_interaction SmLINC182005
SmLINC179778 positive_interaction SmLINC179134
SmLINC179778 positive_interaction SmLNCA178994
SmLINC179778 positive_interaction SmLINC179105
SmLINC179778 positive_interaction SmLINC180725
SmLINC179778 positive_interaction SmLNCA179826
SmLINC179778 positive_interaction SmLINC180381
SmLINC179778 positive_interaction SmLINC180345
SmLINC179778 positive_interaction SmLINC180338
SmLINC179778 positive_interaction SmLINC180313
SmLINC179778 positive_interaction SmLINC180281
SmLINC179778 positive_interaction SmLINC181015
SmLINC179778 positive_interaction SmLINC179278
SmLINC179778 positive_interaction SmLINC180760
SmLINC179778 positive_interaction SmLINC180547
SmLNCA178994 positive_interaction SmLNCS179161
SmLNCA178994 positive_interaction SmLINC180210
SmLNCA178994 positive_interaction SmLINC181706
SmLNCA178994 positive_interaction SmLINC181573
SmLNCA178994 positive_interaction SmLINC180000
SmLNCA178994 positive_interaction SmLNCA179364
SmLNCA178994 positive_interaction SmLINC179754
SmLNCA178994 positive_interaction SmLINC179716
SmLNCA178994 positive_interaction SmLNCA179326
SmLNCA178994 positive_interaction SmLINC181281
SmLNCA178994 positive_interaction SmLINC179487
SmLNCA178994 positive_interaction SmLINC179500
SmLNCA178994 positive_interaction SmLINC179431
SmLNCA178994 positive_interaction SmLINC179429
SmLNCA178994 positive_interaction SmLINC181044
SmLNCA178994 positive_interaction SmLINC179320
SmLNCA178994 positive_interaction SmLINC179240
SmLNCA178994 positive_interaction SmLINC179178
SmLNCA178994 positive_interaction SmLINC182005
SmLNCA178994 positive_interaction SmLINC179134
SmLNCA178994 positive_interaction SmLINC180725
SmLNCA178994 positive_interaction SmLNCA178886
SmLNCA178994 positive_interaction SmLNCA178873
SmLNCA178994 positive_interaction SmLNCA178838
SmLNCA178994 positive_interaction SmLNCA178822
SmLNCA178994 positive_interaction SmLINC180527
SmLNCA178994 positive_interaction SmLNCA179830
SmLNCA178994 positive_interaction SmLINC181956
SmLNCA178994 positive_interaction SmLINC180474
SmLNCA178994 positive_interaction SmLNCA179789
SmLNCA178994 positive_interaction SmLINC181894
SmLNCA178994 positive_interaction SmLINC180381
SmLNCA178994 positive_interaction SmLINC180338
SmLNCA178994 positive_interaction SmLINC180313
SmLNCA178994 positive_interaction SmLINC181769
SmLNCA178994 positive_interaction SmLINC180281
SmLNCA178994 positive_interaction SmLNCS179075
SmLNCA178994 positive_interaction SmLNCA179347
SmLNCA178994 positive_interaction SmLINC181015
SmLNCA178994 positive_interaction SmLINC179278
SmLNCA178994 positive_interaction SmLINC180760
SmLNCA178994 positive_interaction SmLINC180547
SmLINC180725 positive_interaction SmLNCS179161
SmLINC180725 positive_interaction SmLINC180203
SmLINC180725 positive_interaction SmLINC181706
SmLINC180725 positive_interaction SmLINC182174
SmLINC180725 positive_interaction SmLINC181692
SmLINC180725 positive_interaction SmLINC182181
SmLINC180725 positive_interaction SmLINC181635
SmLINC180725 positive_interaction SmLNCA179568
SmLINC180725 positive_interaction SmLNCS179125
SmLINC180725 positive_interaction SmLNCA179548
SmLINC180725 positive_interaction SmLINC180083
SmLINC180725 positive_interaction SmLINC180082
SmLINC180725 positive_interaction SmLINC181573
SmLINC180725 positive_interaction SmLINC180000
SmLINC180725 positive_interaction SmLINC179973
SmLINC180725 positive_interaction SmLNCA179431
SmLINC180725 positive_interaction SmLINC181446
SmLINC180725 positive_interaction SmLNCA179399
SmLINC180725 positive_interaction SmLINC179881
SmLINC180725 positive_interaction SmLINC179875
SmLINC180725 positive_interaction SmLNCA179376
SmLINC180725 positive_interaction SmLINC179826
SmLINC180725 positive_interaction SmLINC181402
SmLINC180725 positive_interaction SmLINC179754
SmLINC180725 positive_interaction SmLINC179716
SmLINC180725 positive_interaction SmLINC182121
SmLINC180725 positive_interaction SmLINC181328
SmLINC180725 positive_interaction SmLNCA179320
SmLINC180725 positive_interaction SmLNCA179326
SmLINC180725 positive_interaction SmLNCA179327
SmLINC180725 positive_interaction SmLNCA179310
SmLINC180725 positive_interaction SmLINC179671
SmLINC180725 positive_interaction SmLNCS179026
SmLINC180725 positive_interaction SmLINC181281
SmLINC180725 positive_interaction SmLINC179635
SmLINC180725 positive_interaction SmLINC181214
SmLINC180725 positive_interaction SmLINC179549
SmLINC180725 positive_interaction SmLNCA179209
SmLINC180725 positive_interaction SmLINC179487
SmLINC180725 positive_interaction SmLNCA179198
SmLINC180725 positive_interaction SmLINC179500
SmLINC180725 positive_interaction SmLINC181077
SmLINC180725 positive_interaction SmLINC179431
SmLINC180725 positive_interaction SmLINC179429
SmLINC180725 positive_interaction SmLINC181091
SmLINC180725 positive_interaction SmLINC179448
SmLINC180725 positive_interaction SmLINC181013
SmLINC180725 positive_interaction SmLINC180973
SmLINC180725 positive_interaction SmLINC179320
SmLINC180725 positive_interaction SmLINC180970
SmLINC180725 positive_interaction SmLINC180949
SmLINC180725 positive_interaction SmLINC179298
SmLINC180725 positive_interaction SmLNCA179100
SmLINC180725 positive_interaction SmLINC179293
SmLINC180725 positive_interaction SmLINC179254
SmLINC180725 positive_interaction SmLINC179238
SmLINC180725 positive_interaction SmLINC179240
SmLINC180725 positive_interaction SmLINC179216
SmLINC180725 positive_interaction SmLINC179210
SmLINC180725 positive_interaction SmLINC182015
SmLINC180725 positive_interaction SmLINC179178
SmLINC180725 positive_interaction SmLINC182005
SmLINC180725 positive_interaction SmLNCA178997
SmLINC180725 positive_interaction SmLINC180803
SmLINC180725 positive_interaction SmLNCA178975
SmLINC180725 positive_interaction SmLNCA178927
SmLINC180725 positive_interaction SmLINC179019
SmLINC180725 positive_interaction SmLNCA178913
SmLINC180725 positive_interaction SmLINC178975
SmLINC180725 positive_interaction SmLNCA178886
SmLINC180725 positive_interaction SmLNCA178891
SmLINC180725 positive_interaction SmLNCA178873
SmLINC180725 positive_interaction SmLINC181977
SmLINC180725 positive_interaction SmLNCA178840
SmLINC180725 positive_interaction SmLNCA178838
SmLINC180725 positive_interaction SmLINC180619
SmLINC180725 positive_interaction SmLNCS178827
SmLINC180725 positive_interaction SmLINC180580
SmLINC180725 positive_interaction SmLNCA178822
SmLINC180725 positive_interaction SmLNCA178758
SmLINC180725 positive_interaction SmLINC180527
SmLINC180725 positive_interaction SmLNCA179830
SmLINC180725 positive_interaction SmLINC181956
SmLINC180725 positive_interaction SmLINC180485
SmLINC180725 positive_interaction SmLINC181938
SmLINC180725 positive_interaction SmLINC180474
SmLINC180725 positive_interaction SmLINC181894
SmLINC180725 positive_interaction SmLNCA179763
SmLINC180725 positive_interaction SmLNCA179735
SmLINC180725 positive_interaction SmLINC181797
SmLINC180725 positive_interaction SmLNCA179718
SmLINC180725 positive_interaction SmLINC180313
SmLINC180725 positive_interaction SmLNCA179706
SmLINC180725 positive_interaction SmLINC181769
SmLINC180725 positive_interaction SmLINC180285
SmLINC180725 positive_interaction SmLINC180281
SmLINC180725 positive_interaction SmLNCS179186
SmLINC180725 positive_interaction SmLNCS179185
SmLINC180725 positive_interaction SmLNCS179176
SmLINC180725 positive_interaction SmLNCA179653
SmLINC180725 positive_interaction SmLINC181597
SmLINC180725 positive_interaction SmLINC181525
SmLINC180725 positive_interaction SmLNCS179075
SmLINC180725 positive_interaction SmLINC181454
SmLINC180725 positive_interaction SmLINC181538
SmLINC180725 positive_interaction SmLINC181443
SmLINC180725 positive_interaction SmLNCA179347
SmLINC180725 positive_interaction SmLINC181421
SmLINC180725 positive_interaction SmLINC181407
SmLINC180725 positive_interaction SmLINC181015
SmLINC180725 positive_interaction SmLINC179278
SmLINC180725 positive_interaction SmLINC179143
SmLINC180725 positive_interaction SmLINC180809
SmLINC180725 positive_interaction SmLINC180760
SmLINC180725 positive_interaction SmLNCA178904
SmLINC180725 positive_interaction SmLINC180547
SmLINC180689 positive_interaction SmLINC181665
SmLINC180689 positive_interaction SmLINC181496
SmLINC180689 positive_interaction SmLNCA179320
SmLINC180689 positive_interaction SmLINC182090
SmLINC180689 positive_interaction SmLINC179266
SmLINC180689 positive_interaction SmLNCA178762
SmLINC180689 positive_interaction SmLINC180467
SmLINC180689 positive_interaction SmLINC180175
SmLINC180689 positive_interaction SmLINC180547
SmLNCA178873 positive_interaction SmLNCS179161
SmLNCA178873 positive_interaction SmLINC180203
SmLNCA178873 positive_interaction SmLINC181706
SmLNCA178873 positive_interaction SmLINC182174
SmLNCA178873 positive_interaction SmLINC181692
SmLNCA178873 positive_interaction SmLINC182181
SmLNCA178873 positive_interaction SmLINC181661
SmLNCA178873 positive_interaction SmLINC181635
SmLNCA178873 positive_interaction SmLNCA179568
SmLNCA178873 positive_interaction SmLNCS179125
SmLNCA178873 positive_interaction SmLNCA179548
SmLNCA178873 positive_interaction SmLINC180083
SmLNCA178873 positive_interaction SmLINC180082
SmLNCA178873 positive_interaction SmLINC181573
SmLNCA178873 positive_interaction SmLNCS179103
SmLNCA178873 positive_interaction SmLINC180000
SmLNCA178873 positive_interaction SmLINC179973
SmLNCA178873 positive_interaction SmLINC181479
SmLNCA178873 positive_interaction SmLNCA179431
SmLNCA178873 positive_interaction SmLINC181446
SmLNCA178873 positive_interaction SmLINC179881
SmLNCA178873 positive_interaction SmLINC179875
SmLNCA178873 positive_interaction SmLNCA179376
SmLNCA178873 positive_interaction SmLINC179826
SmLNCA178873 positive_interaction SmLINC181402
SmLNCA178873 positive_interaction SmLINC179752
SmLNCA178873 positive_interaction SmLINC179754
SmLNCA178873 positive_interaction SmLINC179716
SmLNCA178873 positive_interaction SmLINC182121
SmLNCA178873 positive_interaction SmLINC181328
SmLNCA178873 positive_interaction SmLNCA179320
SmLNCA178873 positive_interaction SmLNCA179326
SmLNCA178873 positive_interaction SmLNCA179310
SmLNCA178873 positive_interaction SmLINC179671
SmLNCA178873 positive_interaction SmLNCS179026
SmLNCA178873 positive_interaction SmLINC181281
SmLNCA178873 positive_interaction SmLINC179635
SmLNCA178873 positive_interaction SmLINC181214
SmLNCA178873 positive_interaction SmLINC179549
SmLNCA178873 positive_interaction SmLNCA179209
SmLNCA178873 positive_interaction SmLINC179487
SmLNCA178873 positive_interaction SmLNCA179198
SmLNCA178873 positive_interaction SmLINC179500
SmLNCA178873 positive_interaction SmLINC181077
SmLNCA178873 positive_interaction SmLINC179431
SmLNCA178873 positive_interaction SmLINC179429
SmLNCA178873 positive_interaction SmLINC181091
SmLNCA178873 positive_interaction SmLINC179448
SmLNCA178873 positive_interaction SmLNCA179150
SmLNCA178873 positive_interaction SmLINC181013
SmLNCA178873 positive_interaction SmLINC180973
SmLNCA178873 positive_interaction SmLINC179320
SmLNCA178873 positive_interaction SmLINC180970
SmLNCA178873 positive_interaction SmLINC180949
SmLNCA178873 positive_interaction SmLINC179298
SmLNCA178873 positive_interaction SmLNCA179100
SmLNCA178873 positive_interaction SmLINC179293
SmLNCA178873 positive_interaction SmLINC179254
SmLNCA178873 positive_interaction SmLINC179238
SmLNCA178873 positive_interaction SmLINC179240
SmLNCA178873 positive_interaction SmLNCA179051
SmLNCA178873 positive_interaction SmLINC179220
SmLNCA178873 positive_interaction SmLINC179216
SmLNCA178873 positive_interaction SmLINC179210
SmLNCA178873 positive_interaction SmLINC182015
SmLNCA178873 positive_interaction SmLINC179178
SmLNCA178873 positive_interaction SmLINC182005
SmLNCA178873 positive_interaction SmLNCA178997
SmLNCA178873 positive_interaction SmLNCA178975
SmLNCA178873 positive_interaction SmLINC179069
SmLNCA178873 positive_interaction SmLNCA178927
SmLNCA178873 positive_interaction SmLINC179019
SmLNCA178873 positive_interaction SmLNCA178913
SmLNCA178873 positive_interaction SmLINC181985
SmLNCA178873 positive_interaction SmLINC178975
SmLNCA178873 positive_interaction SmLNCA178886
SmLNCA178873 positive_interaction SmLNCA178891
SmLNCA178873 positive_interaction SmLINC180679
SmLNCA178873 positive_interaction SmLINC181977
SmLNCA178873 positive_interaction SmLNCA178840
SmLNCA178873 positive_interaction SmLNCA178838
SmLNCA178873 positive_interaction SmLINC180619
SmLNCA178873 positive_interaction SmLINC180599
SmLNCA178873 positive_interaction SmLNCS178827
SmLNCA178873 positive_interaction SmLINC180580
SmLNCA178873 positive_interaction SmLNCA178822
SmLNCA178873 positive_interaction SmLNCA178758
SmLNCA178873 positive_interaction SmLINC180527
SmLNCA178873 positive_interaction SmLNCA179830
SmLNCA178873 positive_interaction SmLINC181956
SmLNCA178873 positive_interaction SmLINC180485
SmLNCA178873 positive_interaction SmLINC181938
SmLNCA178873 positive_interaction SmLINC180474
SmLNCA178873 positive_interaction SmLINC181894
SmLNCA178873 positive_interaction SmLINC180381
SmLNCA178873 positive_interaction SmLINC181837
SmLNCA178873 positive_interaction SmLINC180345
SmLNCA178873 positive_interaction SmLNCA179735
SmLNCA178873 positive_interaction SmLINC181797
SmLNCA178873 positive_interaction SmLNCA179718
SmLNCA178873 positive_interaction SmLINC180313
SmLNCA178873 positive_interaction SmLNCA179706
SmLNCA178873 positive_interaction SmLINC181769
SmLNCA178873 positive_interaction SmLINC180287
SmLNCA178873 positive_interaction SmLINC180285
SmLNCA178873 positive_interaction SmLINC181761
SmLNCA178873 positive_interaction SmLINC180281
SmLNCA178873 positive_interaction SmLNCS179186
SmLNCA178873 positive_interaction SmLNCA179678
SmLNCA178873 positive_interaction SmLNCS179185
SmLNCA178873 positive_interaction SmLNCS179176
SmLNCA178873 positive_interaction SmLNCA179653
SmLNCA178873 positive_interaction SmLINC181597
SmLNCA178873 positive_interaction SmLINC181525
SmLNCA178873 positive_interaction SmLNCS179075
SmLNCA178873 positive_interaction SmLINC181454
SmLNCA178873 positive_interaction SmLINC181538
SmLNCA178873 positive_interaction SmLINC181443
SmLNCA178873 positive_interaction SmLNCA179347
SmLNCA178873 positive_interaction SmLINC181421
SmLNCA178873 positive_interaction SmLINC181407
SmLNCA178873 positive_interaction SmLINC181015
SmLNCA178873 positive_interaction SmLNCS178967
SmLNCA178873 positive_interaction SmLINC179278
SmLNCA178873 positive_interaction SmLINC179143
SmLNCA178873 positive_interaction SmLINC180809
SmLNCA178873 positive_interaction SmLINC180760
SmLNCA178873 positive_interaction SmLNCA178904
SmLNCA178873 positive_interaction SmLINC180547
SmLNCA178838 positive_interaction SmLNCS179161
SmLNCA178838 positive_interaction SmLINC180203
SmLNCA178838 positive_interaction SmLINC181706
SmLNCA178838 positive_interaction SmLINC182174
SmLNCA178838 positive_interaction SmLINC181692
SmLNCA178838 positive_interaction SmLINC182181
SmLNCA178838 positive_interaction SmLINC181635
SmLNCA178838 positive_interaction SmLNCA179568
SmLNCA178838 positive_interaction SmLNCS179125
SmLNCA178838 positive_interaction SmLNCA179557
SmLNCA178838 positive_interaction SmLNCA179548
SmLNCA178838 positive_interaction SmLINC180083
SmLNCA178838 positive_interaction SmLINC180082
SmLNCA178838 positive_interaction SmLINC181573
SmLNCA178838 positive_interaction SmLINC180000
SmLNCA178838 positive_interaction SmLINC179973
SmLNCA178838 positive_interaction SmLINC181479
SmLNCA178838 positive_interaction SmLINC179920
SmLNCA178838 positive_interaction SmLINC181446
SmLNCA178838 positive_interaction SmLNCA179399
SmLNCA178838 positive_interaction SmLINC179881
SmLNCA178838 positive_interaction SmLINC179875
SmLNCA178838 positive_interaction SmLNCA179376
SmLNCA178838 positive_interaction SmLINC179826
SmLNCA178838 positive_interaction SmLINC181402
SmLNCA178838 positive_interaction SmLINC179783
SmLNCA178838 positive_interaction SmLINC179754
SmLNCA178838 positive_interaction SmLINC179716
SmLNCA178838 positive_interaction SmLINC182121
SmLNCA178838 positive_interaction SmLNCA179320
SmLNCA178838 positive_interaction SmLNCA179326
SmLNCA178838 positive_interaction SmLNCA179327
SmLNCA178838 positive_interaction SmLNCA179310
SmLNCA178838 positive_interaction SmLINC179671
SmLNCA178838 positive_interaction SmLNCS179026
SmLNCA178838 positive_interaction SmLINC181281
SmLNCA178838 positive_interaction SmLINC179635
SmLNCA178838 positive_interaction SmLINC181214
SmLNCA178838 positive_interaction SmLINC179549
SmLNCA178838 positive_interaction SmLNCA179209
SmLNCA178838 positive_interaction SmLINC182085
SmLNCA178838 positive_interaction SmLINC179487
SmLNCA178838 positive_interaction SmLNCA179198
SmLNCA178838 positive_interaction SmLINC179500
SmLNCA178838 positive_interaction SmLINC181077
SmLNCA178838 positive_interaction SmLINC179431
SmLNCA178838 positive_interaction SmLINC179429
SmLNCA178838 positive_interaction SmLINC181091
SmLNCA178838 positive_interaction SmLINC179448
SmLNCA178838 positive_interaction SmLINC181013
SmLNCA178838 positive_interaction SmLINC179337
SmLNCA178838 positive_interaction SmLINC180973
SmLNCA178838 positive_interaction SmLINC179320
SmLNCA178838 positive_interaction SmLINC180970
SmLNCA178838 positive_interaction SmLINC180949
SmLNCA178838 positive_interaction SmLINC179298
SmLNCA178838 positive_interaction SmLNCA179100
SmLNCA178838 positive_interaction SmLINC179254
SmLNCA178838 positive_interaction SmLINC179240
SmLNCA178838 positive_interaction SmLNCA179051
SmLNCA178838 positive_interaction SmLINC179216
SmLNCA178838 positive_interaction SmLINC179210
SmLNCA178838 positive_interaction SmLINC182015
SmLNCA178838 positive_interaction SmLINC179178
SmLNCA178838 positive_interaction SmLINC182005
SmLNCA178838 positive_interaction SmLNCA178997
SmLNCA178838 positive_interaction SmLINC180803
SmLNCA178838 positive_interaction SmLNCA178975
SmLNCA178838 positive_interaction SmLNCA178927
SmLNCA178838 positive_interaction SmLINC179019
SmLNCA178838 positive_interaction SmLINC178975
SmLNCA178838 positive_interaction SmLNCA178886
SmLNCA178838 positive_interaction SmLNCA178891
SmLNCA178838 positive_interaction SmLINC178965
SmLNCA178838 positive_interaction SmLINC181977
SmLNCA178838 positive_interaction SmLNCA178840
SmLNCA178838 positive_interaction SmLINC180619
SmLNCA178838 positive_interaction SmLINC180599
SmLNCA178838 positive_interaction SmLNCS178827
SmLNCA178838 positive_interaction SmLNCA178822
SmLNCA178838 positive_interaction SmLNCA178758
SmLNCA178838 positive_interaction SmLINC180527
SmLNCA178838 positive_interaction SmLNCA179830
SmLNCA178838 positive_interaction SmLINC181956
SmLNCA178838 positive_interaction SmLINC180485
SmLNCA178838 positive_interaction SmLINC181938
SmLNCA178838 positive_interaction SmLINC180474
SmLNCA178838 positive_interaction SmLNCA179789
SmLNCA178838 positive_interaction SmLINC181913
SmLNCA178838 positive_interaction SmLINC180444
SmLNCA178838 positive_interaction SmLINC181894
SmLNCA178838 positive_interaction SmLNCA179778
SmLNCA178838 positive_interaction SmLNCA179763
SmLNCA178838 positive_interaction SmLINC181837
SmLNCA178838 positive_interaction SmLNCA179735
SmLNCA178838 positive_interaction SmLINC181797
SmLNCA178838 positive_interaction SmLINC180313
SmLNCA178838 positive_interaction SmLNCA179706
SmLNCA178838 positive_interaction SmLINC181769
SmLNCA178838 positive_interaction SmLINC180285
SmLNCA178838 positive_interaction SmLINC180281
SmLNCA178838 positive_interaction SmLNCS179186
SmLNCA178838 positive_interaction SmLNCS179185
SmLNCA178838 positive_interaction SmLNCS179184
SmLNCA178838 positive_interaction SmLNCS179176
SmLNCA178838 positive_interaction SmLNCA179660
SmLNCA178838 positive_interaction SmLNCA179653
SmLNCA178838 positive_interaction SmLINC181597
SmLNCA178838 positive_interaction SmLINC181525
SmLNCA178838 positive_interaction SmLNCS179075
SmLNCA178838 positive_interaction SmLINC181454
SmLNCA178838 positive_interaction SmLINC181538
SmLNCA178838 positive_interaction SmLINC181443
SmLNCA178838 positive_interaction SmLNCA179347
SmLNCA178838 positive_interaction SmLINC181421
SmLNCA178838 positive_interaction SmLINC181407
SmLNCA178838 positive_interaction SmLINC181015
SmLNCA178838 positive_interaction SmLINC179278
SmLNCA178838 positive_interaction SmLINC179143
SmLNCA178838 positive_interaction SmLINC180809
SmLNCA178838 positive_interaction SmLINC180760
SmLNCA178838 positive_interaction SmLNCA178904
SmLNCA178838 positive_interaction SmLINC180547
SmLNCA179826 positive_interaction SmLNCA179431
SmLNCA179826 positive_interaction SmLINC181446
SmLNCA179826 positive_interaction SmLINC181438
SmLNCA179826 positive_interaction SmLINC181440
SmLNCA179826 positive_interaction SmLINC179881
SmLNCA179826 positive_interaction SmLINC179781
SmLNCA179826 positive_interaction SmLINC181328
SmLNCA179826 positive_interaction SmLINC179552
SmLNCA179826 positive_interaction SmLINC179479
SmLNCA179826 positive_interaction SmLINC179431
SmLNCA179826 positive_interaction SmLINC181044
SmLNCA179826 positive_interaction SmLINC182005
SmLNCA179826 positive_interaction SmLINC179134
SmLNCA179826 positive_interaction SmLNCA178997
SmLNCA179826 positive_interaction SmLINC179105
SmLNCA179826 positive_interaction SmLINC180679
SmLNCA179826 positive_interaction SmLINC180381
SmLNCA179826 positive_interaction SmLINC180345
SmLNCA179826 positive_interaction SmLINC180338
SmLNCA179826 positive_interaction SmLINC181015
SmLNCA179826 positive_interaction SmLINC179278
SmLNCA179826 positive_interaction SmLINC180760
SmLNCA179826 positive_interaction SmLINC180547
SmLINC180474 positive_interaction SmLINC180203
SmLINC180474 positive_interaction SmLINC181706
SmLINC180474 positive_interaction SmLINC182174
SmLINC180474 positive_interaction SmLINC181692
SmLINC180474 positive_interaction SmLINC181661
SmLINC180474 positive_interaction SmLINC181635
SmLINC180474 positive_interaction SmLNCA179568
SmLINC180474 positive_interaction SmLNCS179125
SmLINC180474 positive_interaction SmLNCA179548
SmLINC180474 positive_interaction SmLINC180083
SmLINC180474 positive_interaction SmLINC180082
SmLINC180474 positive_interaction SmLINC181573
SmLINC180474 positive_interaction SmLNCS179103
SmLINC180474 positive_interaction SmLINC181562
SmLINC180474 positive_interaction SmLINC180000
SmLINC180474 positive_interaction SmLINC179973
SmLINC180474 positive_interaction SmLNCA179431
SmLINC180474 positive_interaction SmLINC181446
SmLINC180474 positive_interaction SmLINC179881
SmLINC180474 positive_interaction SmLINC179875
SmLINC180474 positive_interaction SmLNCA179376
SmLINC180474 positive_interaction SmLINC179867
SmLINC180474 positive_interaction SmLINC179826
SmLINC180474 positive_interaction SmLINC181402
SmLINC180474 positive_interaction SmLINC179752
SmLINC180474 positive_interaction SmLINC179754
SmLINC180474 positive_interaction SmLINC179716
SmLINC180474 positive_interaction SmLINC182121
SmLINC180474 positive_interaction SmLINC181328
SmLINC180474 positive_interaction SmLINC181329
SmLINC180474 positive_interaction SmLNCA179326
SmLINC180474 positive_interaction SmLNCA179310
SmLINC180474 positive_interaction SmLINC179671
SmLINC180474 positive_interaction SmLNCS179026
SmLINC180474 positive_interaction SmLINC181281
SmLINC180474 positive_interaction SmLINC179635
SmLINC180474 positive_interaction SmLINC181261
SmLINC180474 positive_interaction SmLINC181214
SmLINC180474 positive_interaction SmLINC179549
SmLINC180474 positive_interaction SmLNCA179209
SmLINC180474 positive_interaction SmLINC182085
SmLINC180474 positive_interaction SmLINC179487
SmLINC180474 positive_interaction SmLNCA179198
SmLINC180474 positive_interaction SmLINC179500
SmLINC180474 positive_interaction SmLINC181077
SmLINC180474 positive_interaction SmLINC179431
SmLINC180474 positive_interaction SmLINC179429
SmLINC180474 positive_interaction SmLINC181091
SmLINC180474 positive_interaction SmLINC179448
SmLINC180474 positive_interaction SmLNCA179150
SmLINC180474 positive_interaction SmLINC181013
SmLINC180474 positive_interaction SmLINC182077
SmLINC180474 positive_interaction SmLINC180973
SmLINC180474 positive_interaction SmLINC179320
SmLINC180474 positive_interaction SmLINC180970
SmLINC180474 positive_interaction SmLINC180949
SmLINC180474 positive_interaction SmLINC179298
SmLINC180474 positive_interaction SmLNCA179100
SmLINC180474 positive_interaction SmLINC179293
SmLINC180474 positive_interaction SmLINC179254
SmLINC180474 positive_interaction SmLINC179238
SmLINC180474 positive_interaction SmLINC179240
SmLINC180474 positive_interaction SmLNCA179051
SmLINC180474 positive_interaction SmLINC179220
SmLINC180474 positive_interaction SmLINC179216
SmLINC180474 positive_interaction SmLINC179210
SmLINC180474 positive_interaction SmLINC182015
SmLINC180474 positive_interaction SmLINC179178
SmLINC180474 positive_interaction SmLINC182005
SmLINC180474 positive_interaction SmLNCA178997
SmLINC180474 positive_interaction SmLINC180803
SmLINC180474 positive_interaction SmLNCA178975
SmLINC180474 positive_interaction SmLNCA178970
SmLINC180474 positive_interaction SmLNCA178927
SmLINC180474 positive_interaction SmLINC179019
SmLINC180474 positive_interaction SmLNCA178913
SmLINC180474 positive_interaction SmLINC178975
SmLINC180474 positive_interaction SmLNCA178886
SmLINC180474 positive_interaction SmLNCA178891
SmLINC180474 positive_interaction SmLINC181977
SmLINC180474 positive_interaction SmLNCA178840
SmLINC180474 positive_interaction SmLINC180619
SmLINC180474 positive_interaction SmLNCS178827
SmLINC180474 positive_interaction SmLINC180580
SmLINC180474 positive_interaction SmLNCA178822
SmLINC180474 positive_interaction SmLNCA178758
SmLINC180474 positive_interaction SmLINC180527
SmLINC180474 positive_interaction SmLNCA179830
SmLINC180474 positive_interaction SmLINC181956
SmLINC180474 positive_interaction SmLINC180485
SmLINC180474 positive_interaction SmLINC181938
SmLINC180474 positive_interaction SmLNCA179763
SmLINC180474 positive_interaction SmLINC181807
SmLINC180474 positive_interaction SmLINC181797
SmLINC180474 positive_interaction SmLNCA179718
SmLINC180474 positive_interaction SmLINC180313
SmLINC180474 positive_interaction SmLNCA179706
SmLINC180474 positive_interaction SmLNCS179189
SmLINC180474 positive_interaction SmLINC181769
SmLINC180474 positive_interaction SmLINC180287
SmLINC180474 positive_interaction SmLINC180285
SmLINC180474 positive_interaction SmLINC181761
SmLINC180474 positive_interaction SmLINC180281
SmLINC180474 positive_interaction SmLNCS179186
SmLINC180474 positive_interaction SmLNCS179185
SmLINC180474 positive_interaction SmLNCS179176
SmLINC180474 positive_interaction SmLINC181597
SmLINC180474 positive_interaction SmLINC181525
SmLINC180474 positive_interaction SmLNCS179075
SmLINC180474 positive_interaction SmLINC181454
SmLINC180474 positive_interaction SmLINC181538
SmLINC180474 positive_interaction SmLINC181443
SmLINC180474 positive_interaction SmLNCA179347
SmLINC180474 positive_interaction SmLINC181421
SmLINC180474 positive_interaction SmLINC181407
SmLINC180474 positive_interaction SmLINC181015
SmLINC180474 positive_interaction SmLINC179278
SmLINC180474 positive_interaction SmLINC179143
SmLINC180474 positive_interaction SmLINC180809
SmLINC180474 positive_interaction SmLINC180760
SmLINC180474 positive_interaction SmLNCA178904
SmLINC180474 positive_interaction SmLINC180547
SmLNCA179789 positive_interaction SmLNCS179161
SmLNCA179789 positive_interaction SmLINC181706
SmLNCA179789 positive_interaction SmLNCA179557
SmLNCA179789 positive_interaction SmLINC180083
SmLNCA179789 positive_interaction SmLINC181573
SmLNCA179789 positive_interaction SmLINC180000
SmLNCA179789 positive_interaction SmLNCA179434
SmLNCA179789 positive_interaction SmLNCA179376
SmLNCA179789 positive_interaction SmLNCA179364
SmLNCA179789 positive_interaction SmLINC179754
SmLNCA179789 positive_interaction SmLINC179716
SmLNCA179789 positive_interaction SmLINC182121
SmLNCA179789 positive_interaction SmLNCA179326
SmLNCA179789 positive_interaction SmLNCA179327
SmLNCA179789 positive_interaction SmLNCA179310
SmLNCA179789 positive_interaction SmLINC181281
SmLNCA179789 positive_interaction SmLINC179635
SmLNCA179789 positive_interaction SmLINC181214
SmLNCA179789 positive_interaction SmLNCA179186
SmLNCA179789 positive_interaction SmLINC179429
SmLNCA179789 positive_interaction SmLINC181013
SmLNCA179789 positive_interaction SmLINC179240
SmLNCA179789 positive_interaction SmLINC179019
SmLNCA179789 positive_interaction SmLINC180729
SmLNCA179789 positive_interaction SmLNCA178897
SmLNCA179789 positive_interaction SmLINC178965
SmLNCA179789 positive_interaction SmLNCS178827
SmLNCA179789 positive_interaction SmLNCA178822
SmLNCA179789 positive_interaction SmLNCA179830
SmLNCA179789 positive_interaction SmLINC180466
SmLNCA179789 positive_interaction SmLINC181913
SmLNCA179789 positive_interaction SmLINC180444
SmLNCA179789 positive_interaction SmLINC181894
SmLNCA179789 positive_interaction SmLNCA179735
SmLNCA179789 positive_interaction SmLINC180313
SmLNCA179789 positive_interaction SmLINC181597
SmLNCA179789 positive_interaction SmLNCS179075
SmLNCA179789 positive_interaction SmLNCA179347
SmLNCA179789 positive_interaction SmLINC180547
SmLINC180338 positive_interaction SmLINC180210
SmLINC180338 positive_interaction SmLINC181647
SmLINC180338 positive_interaction SmLINC181573
SmLINC180338 positive_interaction SmLNCA179431
SmLINC180338 positive_interaction SmLINC181446
SmLINC180338 positive_interaction SmLINC181438
SmLINC180338 positive_interaction SmLINC181440
SmLINC180338 positive_interaction SmLINC179881
SmLINC180338 positive_interaction SmLINC179754
SmLINC180338 positive_interaction SmLINC181328
SmLINC180338 positive_interaction SmLNCA179320
SmLINC180338 positive_interaction SmLINC179500
SmLINC180338 positive_interaction SmLINC179431
SmLINC180338 positive_interaction SmLINC181044
SmLINC180338 positive_interaction SmLINC179395
SmLINC180338 positive_interaction SmLINC179320
SmLINC180338 positive_interaction SmLINC179240
SmLINC180338 positive_interaction SmLINC182005
SmLINC180338 positive_interaction SmLINC179134
SmLINC180338 positive_interaction SmLNCA178997
SmLINC180338 positive_interaction SmLINC179105
SmLINC180338 positive_interaction SmLINC180679
SmLINC180338 positive_interaction SmLINC181890
SmLINC180338 positive_interaction SmLINC180415
SmLINC180338 positive_interaction SmLINC180381
SmLINC180338 positive_interaction SmLINC180345
SmLINC180338 positive_interaction SmLINC180313
SmLINC180338 positive_interaction SmLINC180281
SmLINC180338 positive_interaction SmLINC181015
SmLINC180338 positive_interaction SmLINC179278
SmLINC180338 positive_interaction SmLINC180760
SmLINC180338 positive_interaction SmLINC180547
SmLINC181769 positive_interaction SmLINC181706
SmLINC181769 positive_interaction SmLINC181692
SmLINC181769 positive_interaction SmLINC181635
SmLINC181769 positive_interaction SmLINC181573
SmLINC181769 positive_interaction SmLINC181446
SmLINC181769 positive_interaction SmLINC179716
SmLINC181769 positive_interaction SmLINC182121
SmLINC181769 positive_interaction SmLNCA179326
SmLINC181769 positive_interaction SmLINC179671
SmLINC181769 positive_interaction SmLNCS179026
SmLINC181769 positive_interaction SmLNCA179209
SmLINC181769 positive_interaction SmLINC179487
SmLINC181769 positive_interaction SmLINC181077
SmLINC181769 positive_interaction SmLINC179431
SmLINC181769 positive_interaction SmLINC179429
SmLINC181769 positive_interaction SmLINC179448
SmLINC181769 positive_interaction SmLINC181013
SmLINC181769 positive_interaction SmLINC179320
SmLINC181769 positive_interaction SmLNCA179100
SmLINC181769 positive_interaction SmLINC179254
SmLINC181769 positive_interaction SmLINC179240
SmLINC181769 positive_interaction SmLINC179216
SmLINC181769 positive_interaction SmLINC179210
SmLINC181769 positive_interaction SmLINC182015
SmLINC181769 positive_interaction SmLINC179178
SmLINC181769 positive_interaction SmLNCA178997
SmLINC181769 positive_interaction SmLNCA178913
SmLINC181769 positive_interaction SmLNCA178886
SmLINC181769 positive_interaction SmLINC181977
SmLINC181769 positive_interaction SmLINC180619
SmLINC181769 positive_interaction SmLINC180580
SmLINC181769 positive_interaction SmLNCA178822
SmLINC181769 positive_interaction SmLNCA178758
SmLINC181769 positive_interaction SmLINC180527
SmLINC181769 positive_interaction SmLNCA179830
SmLINC181769 positive_interaction SmLINC181956
SmLINC181769 positive_interaction SmLINC180313
SmLINC181769 positive_interaction SmLINC181597
SmLINC181769 positive_interaction SmLINC181525
SmLINC181769 positive_interaction SmLNCS179075
SmLINC181769 positive_interaction SmLINC181454
SmLINC181769 positive_interaction SmLINC181443
SmLINC181769 positive_interaction SmLNCA179347
SmLINC181769 positive_interaction SmLINC181407
SmLINC181769 positive_interaction SmLINC181015
SmLINC181769 positive_interaction SmLINC179278
SmLINC181769 positive_interaction SmLINC180760
SmLINC181769 positive_interaction SmLINC180547
SmLINC179278 positive_interaction SmLINC180210
SmLINC179278 positive_interaction SmLNCA179568
SmLINC179278 positive_interaction SmLINC181573
SmLINC179278 positive_interaction SmLINC180000
SmLINC179278 positive_interaction SmLNCA179431
SmLINC179278 positive_interaction SmLINC181446
SmLINC179278 positive_interaction SmLINC181438
SmLINC179278 positive_interaction SmLINC179881
SmLINC179278 positive_interaction SmLINC179754
SmLINC179278 positive_interaction SmLINC181328
SmLINC179278 positive_interaction SmLNCA179320
SmLINC179278 positive_interaction SmLINC179500
SmLINC179278 positive_interaction SmLINC179431
SmLINC179278 positive_interaction SmLINC181044
SmLINC179278 positive_interaction SmLINC179320
SmLINC179278 positive_interaction SmLINC180949
SmLINC179278 positive_interaction SmLINC179240
SmLINC179278 positive_interaction SmLINC179178
SmLINC179278 positive_interaction SmLINC182005
SmLINC179278 positive_interaction SmLINC179134
SmLINC179278 positive_interaction SmLNCA178997
SmLINC179278 positive_interaction SmLINC179105
SmLINC179278 positive_interaction SmLINC180679
SmLINC179278 positive_interaction SmLINC181977
SmLINC179278 positive_interaction SmLNCA178822
SmLINC179278 positive_interaction SmLINC180527
SmLINC179278 positive_interaction SmLINC181956
SmLINC179278 positive_interaction SmLINC180485
SmLINC179278 positive_interaction SmLINC181890
SmLINC179278 positive_interaction SmLINC180381
SmLINC179278 positive_interaction SmLINC180345
SmLINC179278 positive_interaction SmLINC180313
SmLINC179278 positive_interaction SmLINC180281
SmLINC179278 positive_interaction SmLINC181525
SmLINC179278 positive_interaction SmLNCA179347
SmLINC179278 positive_interaction SmLINC181015
SmLINC179278 positive_interaction SmLINC180760
SmLINC179278 positive_interaction SmLINC180547
SmLINC180760 positive_interaction SmLINC180210
SmLINC180760 positive_interaction SmLNCA179568
SmLINC180760 positive_interaction SmLINC181573
SmLINC180760 positive_interaction SmLNCA179431
SmLINC180760 positive_interaction SmLINC181446
SmLINC180760 positive_interaction SmLINC181438
SmLINC180760 positive_interaction SmLINC179881
SmLINC180760 positive_interaction SmLINC179754
SmLINC180760 positive_interaction SmLINC181328
SmLINC180760 positive_interaction SmLINC179487
SmLINC180760 positive_interaction SmLINC179500
SmLINC180760 positive_interaction SmLINC179431
SmLINC180760 positive_interaction SmLINC181044
SmLINC180760 positive_interaction SmLINC179320
SmLINC180760 positive_interaction SmLINC180949
SmLINC180760 positive_interaction SmLINC179240
SmLINC180760 positive_interaction SmLINC179210
SmLINC180760 positive_interaction SmLINC179178
SmLINC180760 positive_interaction SmLINC182005
SmLINC180760 positive_interaction SmLINC179134
SmLINC180760 positive_interaction SmLNCA178997
SmLINC180760 positive_interaction SmLINC179105
SmLINC180760 positive_interaction SmLNCA178886
SmLINC180760 positive_interaction SmLINC180679
SmLINC180760 positive_interaction SmLINC181977
SmLINC180760 positive_interaction SmLNCA178822
SmLINC180760 positive_interaction SmLINC180527
SmLINC180760 positive_interaction SmLINC181956
SmLINC180760 positive_interaction SmLINC180381
SmLINC180760 positive_interaction SmLINC180345
SmLINC180760 positive_interaction SmLINC180313
SmLINC180760 positive_interaction SmLINC180281
SmLINC180760 positive_interaction SmLINC181525
SmLINC180760 positive_interaction SmLNCA179347
SmLINC180760 positive_interaction SmLINC181015
SmLINC180760 positive_interaction SmLINC180547
SmLINC181562 positive_interaction SmLINC181706
SmLINC181562 positive_interaction SmLINC181692
SmLINC181562 positive_interaction SmLINC181635
SmLINC181562 positive_interaction SmLNCA179548
SmLINC181562 positive_interaction SmLNCA179545
SmLINC181562 positive_interaction SmLINC180082
SmLINC181562 positive_interaction SmLINC181531
SmLINC181562 positive_interaction SmLINC179826
SmLINC181562 positive_interaction SmLINC181402
SmLINC181562 positive_interaction SmLNCA179326
SmLINC181562 positive_interaction SmLNCS179026
SmLINC181562 positive_interaction SmLINC181285
SmLINC181562 positive_interaction SmLINC181261
SmLINC181562 positive_interaction SmLNCA179209
SmLINC181562 positive_interaction SmLINC182085
SmLINC181562 positive_interaction SmLNCA179198
SmLINC181562 positive_interaction SmLNCA179188
SmLINC181562 positive_interaction SmLINC179429
SmLINC181562 positive_interaction SmLINC181091
SmLINC181562 positive_interaction SmLINC179448
SmLINC181562 positive_interaction SmLINC182077
SmLINC181562 positive_interaction SmLINC179254
SmLINC181562 positive_interaction SmLINC179247
SmLINC181562 positive_interaction SmLINC179222
SmLINC181562 positive_interaction SmLINC179216
SmLINC181562 positive_interaction SmLINC182015
SmLINC181562 positive_interaction SmLINC179179
SmLINC181562 positive_interaction SmLINC180803
SmLINC181562 positive_interaction SmLNCA178975
SmLINC181562 positive_interaction SmLNCA178970
SmLINC181562 positive_interaction SmLNCA178927
SmLINC181562 positive_interaction SmLINC179004
SmLINC181562 positive_interaction SmLNCA178886
SmLINC181562 positive_interaction SmLNCA178875
SmLINC181562 positive_interaction SmLINC178950
SmLINC181562 positive_interaction SmLINC180619
SmLINC181562 positive_interaction SmLNCA178758
SmLINC181562 positive_interaction SmLNCA179830
SmLINC181562 positive_interaction SmLINC180500
SmLINC181562 positive_interaction SmLINC181938
SmLINC181562 positive_interaction SmLINC181898
SmLINC181562 positive_interaction SmLNCA179763
SmLINC181562 positive_interaction SmLINC180364
SmLINC181562 positive_interaction SmLINC181797
SmLINC181562 positive_interaction SmLNCA179706
SmLINC181562 positive_interaction SmLINC180285
SmLINC181562 positive_interaction SmLNCS179186
SmLINC181562 positive_interaction SmLNCS179185
SmLINC181562 positive_interaction SmLNCS179075
SmLINC181562 positive_interaction SmLINC181454
SmLINC181562 positive_interaction SmLINC181443
SmLINC181562 positive_interaction SmLINC179763
SmLINC181562 positive_interaction SmLINC181421
SmLINC181562 positive_interaction SmLINC181097
SmLINC181562 positive_interaction SmLNCA179074
SmLINC181562 positive_interaction SmLNCA179749
SmLINC179871 positive_interaction SmLINC181694
SmLINC179871 positive_interaction SmLNCA179562
SmLINC179871 positive_interaction SmLINC180100
SmLINC179871 positive_interaction SmLNCA179545
SmLINC179871 positive_interaction SmLNCS179104
SmLINC179871 positive_interaction SmLINC180061
SmLINC179871 positive_interaction SmLINC180050
SmLINC179871 positive_interaction SmLINC181531
SmLINC179871 positive_interaction SmLNCA179439
SmLINC179871 positive_interaction SmLINC179960
SmLINC179871 positive_interaction SmLINC179931
SmLINC179871 positive_interaction SmLNCS179073
SmLINC179871 positive_interaction SmLNCS179069
SmLINC179871 positive_interaction SmLINC179856
SmLINC179871 positive_interaction SmLNCS179066
SmLINC179871 positive_interaction SmLINC179783
SmLINC179871 positive_interaction SmLINC181366
SmLINC179871 positive_interaction SmLINC181350
SmLINC179871 positive_interaction SmLINC182130
SmLINC179871 positive_interaction SmLNCA179332
SmLINC179871 positive_interaction SmLINC181308
SmLINC179871 positive_interaction SmLINC179661
SmLINC179871 positive_interaction SmLNCA179301
SmLINC179871 positive_interaction SmLINC181285
SmLINC179871 positive_interaction SmLNCA179295
SmLINC179871 positive_interaction SmLINC181261
SmLINC179871 positive_interaction SmLINC179623
SmLINC179871 positive_interaction SmLINC179614
SmLINC179871 positive_interaction SmLNCA179277
SmLINC179871 positive_interaction SmLINC181240
SmLINC179871 positive_interaction SmLNCA179219
SmLINC179871 positive_interaction SmLINC181154
SmLINC179871 positive_interaction SmLINC181150
SmLINC179871 positive_interaction SmLNCS178992
SmLINC179871 positive_interaction SmLINC182085
SmLINC179871 positive_interaction SmLNCA179188
SmLINC179871 positive_interaction SmLINC179440
SmLINC179871 positive_interaction SmLINC181093
SmLINC179871 positive_interaction SmLINC182077
SmLINC179871 positive_interaction SmLINC182029
SmLINC179871 positive_interaction SmLNCA179121
SmLINC179871 positive_interaction SmLINC180947
SmLINC179871 positive_interaction SmLINC180920
SmLINC179871 positive_interaction SmLINC180913
SmLINC179871 positive_interaction SmLINC180904
SmLINC179871 positive_interaction SmLNCS178942
SmLINC179871 positive_interaction SmLNCA179077
SmLINC179871 positive_interaction SmLINC179247
SmLINC179871 positive_interaction SmLINC179222
SmLINC179871 positive_interaction SmLNCA179042
SmLINC179871 positive_interaction SmLNCA179026
SmLINC179871 positive_interaction SmLINC179187
SmLINC179871 positive_interaction SmLINC179168
SmLINC179871 positive_interaction SmLINC182011
SmLINC179871 positive_interaction SmLINC179179
SmLINC179871 positive_interaction SmLINC179161
SmLINC179871 positive_interaction SmLNCS178910
SmLINC179871 positive_interaction SmLNCA178970
SmLINC179871 positive_interaction SmLNCA178949
SmLINC179871 positive_interaction SmLINC178993
SmLINC179871 positive_interaction SmLINC179004
SmLINC179871 positive_interaction SmLNCA178875
SmLINC179871 positive_interaction SmLINC178950
SmLINC179871 positive_interaction SmLINC180585
SmLINC179871 positive_interaction SmLNCA178778
SmLINC179871 positive_interaction SmLINC181949
SmLINC179871 positive_interaction SmLINC180500
SmLINC179871 positive_interaction SmLINC181947
SmLINC179871 positive_interaction SmLINC181938
SmLINC179871 positive_interaction SmLINC181933
SmLINC179871 positive_interaction SmLINC180465
SmLINC179871 positive_interaction SmLINC180455
SmLINC179871 positive_interaction SmLINC181898
SmLINC179871 positive_interaction SmLINC181883
SmLINC179871 positive_interaction SmLINC180364
SmLINC179871 positive_interaction SmLNCS179208
SmLINC179871 positive_interaction SmLNCA179745
SmLINC179871 positive_interaction SmLINC180333
SmLINC179871 positive_interaction SmLINC180312
SmLINC179871 positive_interaction SmLINC180249
SmLINC179871 positive_interaction SmLINC180239
SmLINC179871 positive_interaction SmLNCA179651
SmLINC179871 positive_interaction SmLNCA179642
SmLINC179871 positive_interaction SmLINC181675
SmLINC179871 positive_interaction SmLINC179763
SmLINC179871 positive_interaction SmLNCA179302
SmLINC179871 positive_interaction SmLINC179621
SmLINC179871 positive_interaction SmLINC179849
SmLINC179871 positive_interaction SmLINC181102
SmLINC179871 positive_interaction SmLINC181097
SmLINC179871 positive_interaction SmLNCA179090
SmLINC179871 positive_interaction SmLNCA179074
SmLINC179871 positive_interaction SmLINC180833
SmLINC179871 positive_interaction SmLNCS178880
SmLINC179871 positive_interaction SmLNCA179749
SmLNCA179332 positive_interaction SmLINC182182
SmLNCA179332 positive_interaction SmLNCA179545
SmLNCA179332 positive_interaction SmLINC180050
SmLNCA179332 positive_interaction SmLINC181531
SmLNCA179332 positive_interaction SmLNCA179439
SmLNCA179332 positive_interaction SmLINC179931
SmLNCA179332 positive_interaction SmLINC179911
SmLNCA179332 positive_interaction SmLNCS179073
SmLNCA179332 positive_interaction SmLNCS179069
SmLNCA179332 positive_interaction SmLNCS179066
SmLNCA179332 positive_interaction SmLINC181366
SmLNCA179332 positive_interaction SmLINC181350
SmLNCA179332 positive_interaction SmLINC181308
SmLNCA179332 positive_interaction SmLINC181285
SmLNCA179332 positive_interaction SmLINC181261
SmLNCA179332 positive_interaction SmLINC179623
SmLNCA179332 positive_interaction SmLNCA179277
SmLNCA179332 positive_interaction SmLNCA179219
SmLNCA179332 positive_interaction SmLINC181154
SmLNCA179332 positive_interaction SmLINC181150
SmLNCA179332 positive_interaction SmLNCS178992
SmLNCA179332 positive_interaction SmLINC182085
SmLNCA179332 positive_interaction SmLNCA179198
SmLNCA179332 positive_interaction SmLNCA179188
SmLNCA179332 positive_interaction SmLNCA179173
SmLNCA179332 positive_interaction SmLINC179440
SmLNCA179332 positive_interaction SmLINC182077
SmLNCA179332 positive_interaction SmLINC182029
SmLNCA179332 positive_interaction SmLNCA179121
SmLNCA179332 positive_interaction SmLINC179286
SmLNCA179332 positive_interaction SmLNCS178942
SmLNCA179332 positive_interaction SmLNCA179077
SmLNCA179332 positive_interaction SmLINC179247
SmLNCA179332 positive_interaction SmLINC179222
SmLNCA179332 positive_interaction SmLNCA179042
SmLNCA179332 positive_interaction SmLNCA179026
SmLNCA179332 positive_interaction SmLINC182011
SmLNCA179332 positive_interaction SmLINC179179
SmLNCA179332 positive_interaction SmLINC179161
SmLNCA179332 positive_interaction SmLNCS178910
SmLNCA179332 positive_interaction SmLINC179110
SmLNCA179332 positive_interaction SmLNCA178970
SmLNCA179332 positive_interaction SmLNCA178949
SmLNCA179332 positive_interaction SmLINC179004
SmLNCA179332 positive_interaction SmLNCA178875
SmLNCA179332 positive_interaction SmLINC178950
SmLNCA179332 positive_interaction SmLINC180500
SmLNCA179332 positive_interaction SmLINC181947
SmLNCA179332 positive_interaction SmLINC181938
SmLNCA179332 positive_interaction SmLINC180455
SmLNCA179332 positive_interaction SmLINC181898
SmLNCA179332 positive_interaction SmLINC181883
SmLNCA179332 positive_interaction SmLINC180364
SmLNCA179332 positive_interaction SmLNCS179208
SmLNCA179332 positive_interaction SmLINC180333
SmLNCA179332 positive_interaction SmLINC180312
SmLNCA179332 positive_interaction SmLNCS179185
SmLNCA179332 positive_interaction SmLINC180249
SmLNCA179332 positive_interaction SmLINC180239
SmLNCA179332 positive_interaction SmLINC181675
SmLNCA179332 positive_interaction SmLINC179763
SmLNCA179332 positive_interaction SmLNCA179302
SmLNCA179332 positive_interaction SmLINC179621
SmLNCA179332 positive_interaction SmLINC181097
SmLNCA179332 positive_interaction SmLNCA179090
SmLNCA179332 positive_interaction SmLNCA179074
SmLNCA179332 positive_interaction SmLNCA179749
SmLINC181308 positive_interaction SmLINC181694
SmLINC181308 positive_interaction SmLINC181611
SmLINC181308 positive_interaction SmLNCA179562
SmLINC181308 positive_interaction SmLINC180100
SmLINC181308 positive_interaction SmLNCA179550
SmLINC181308 positive_interaction SmLNCA179545
SmLINC181308 positive_interaction SmLINC181581
SmLINC181308 positive_interaction SmLINC180074
SmLINC181308 positive_interaction SmLNCS179104
SmLINC181308 positive_interaction SmLNCA179515
SmLINC181308 positive_interaction SmLINC180061
SmLINC181308 positive_interaction SmLNCS179099
SmLINC181308 positive_interaction SmLINC180050
SmLINC181308 positive_interaction SmLINC181557
SmLINC181308 positive_interaction SmLNCA179486
SmLINC181308 positive_interaction SmLNCA179459
SmLINC181308 positive_interaction SmLNCS179089
SmLINC181308 positive_interaction SmLINC181531
SmLINC181308 positive_interaction SmLINC179960
SmLINC181308 positive_interaction SmLINC181482
SmLINC181308 positive_interaction SmLINC179931
SmLINC181308 positive_interaction SmLNCS179073
SmLINC181308 positive_interaction SmLNCS179069
SmLINC181308 positive_interaction SmLNCS179068
SmLINC181308 positive_interaction SmLINC179856
SmLINC181308 positive_interaction SmLINC181427
SmLINC181308 positive_interaction SmLNCS179066
SmLINC181308 positive_interaction SmLNCA179356
SmLINC181308 positive_interaction SmLNCA179355
SmLINC181308 positive_interaction SmLINC181366
SmLINC181308 positive_interaction SmLINC181363
SmLINC181308 positive_interaction SmLINC179769
SmLINC181308 positive_interaction SmLINC181350
SmLINC181308 positive_interaction SmLINC182130
SmLINC181308 positive_interaction SmLINC179692
SmLINC181308 positive_interaction SmLINC181297
SmLINC181308 positive_interaction SmLNCS179027
SmLINC181308 positive_interaction SmLINC181287
SmLINC181308 positive_interaction SmLNCA179301
SmLINC181308 positive_interaction SmLINC181285
SmLINC181308 positive_interaction SmLNCA179295
SmLINC181308 positive_interaction SmLINC179623
SmLINC181308 positive_interaction SmLINC179614
SmLINC181308 positive_interaction SmLNCA179277
SmLINC181308 positive_interaction SmLINC181240
SmLINC181308 positive_interaction SmLNCA179262
SmLINC181308 positive_interaction SmLNCA179255
SmLINC181308 positive_interaction SmLINC181206
SmLINC181308 positive_interaction SmLNCA179217
SmLINC181308 positive_interaction SmLINC181164
SmLINC181308 positive_interaction SmLNCA179219
SmLINC181308 positive_interaction SmLINC181154
SmLINC181308 positive_interaction SmLINC181150
SmLINC181308 positive_interaction SmLINC179477
SmLINC181308 positive_interaction SmLNCA179188
SmLINC181308 positive_interaction SmLNCA179196
SmLINC181308 positive_interaction SmLNCA179173
SmLINC181308 positive_interaction SmLINC179440
SmLINC181308 positive_interaction SmLNCA179168
SmLINC181308 positive_interaction SmLINC181093
SmLINC181308 positive_interaction SmLINC182029
SmLINC181308 positive_interaction SmLINC182028
SmLINC181308 positive_interaction SmLNCA179121
SmLINC181308 positive_interaction SmLINC179286
SmLINC181308 positive_interaction SmLINC180920
SmLINC181308 positive_interaction SmLINC180913
SmLINC181308 positive_interaction SmLNCS178942
SmLINC181308 positive_interaction SmLNCA179077
SmLINC181308 positive_interaction SmLINC179245
SmLINC181308 positive_interaction SmLINC179247
SmLINC181308 positive_interaction SmLINC179222
SmLINC181308 positive_interaction SmLNCA179042
SmLINC181308 positive_interaction SmLINC180873
SmLINC181308 positive_interaction SmLNCA179027
SmLINC181308 positive_interaction SmLNCA179026
SmLINC181308 positive_interaction SmLINC180852
SmLINC181308 positive_interaction SmLINC179187
SmLINC181308 positive_interaction SmLINC179174
SmLINC181308 positive_interaction SmLINC179168
SmLINC181308 positive_interaction SmLINC182011
SmLINC181308 positive_interaction SmLINC179179
SmLINC181308 positive_interaction SmLINC180826
SmLINC181308 positive_interaction SmLNCS178910
SmLINC181308 positive_interaction SmLNCA178999
SmLINC181308 positive_interaction SmLINC180807
SmLINC181308 positive_interaction SmLINC179110
SmLINC181308 positive_interaction SmLNCA178957
SmLINC181308 positive_interaction SmLNCA178949
SmLINC181308 positive_interaction SmLINC180749
SmLINC181308 positive_interaction SmLNCA178936
SmLINC181308 positive_interaction SmLINC179017
SmLINC181308 positive_interaction SmLNCA178922
SmLINC181308 positive_interaction SmLINC178993
SmLINC181308 positive_interaction SmLINC180703
SmLINC181308 positive_interaction SmLINC179004
SmLINC181308 positive_interaction SmLINC181980
SmLINC181308 positive_interaction SmLNCS178865
SmLINC181308 positive_interaction SmLNCA178875
SmLINC181308 positive_interaction SmLNCA178864
SmLINC181308 positive_interaction SmLINC178930
SmLINC181308 positive_interaction SmLINC178934
SmLINC181308 positive_interaction SmLINC178852
SmLINC181308 positive_interaction SmLNCA178778
SmLINC181308 positive_interaction SmLINC181949
SmLINC181308 positive_interaction SmLINC180500
SmLINC181308 positive_interaction SmLINC181947
SmLINC181308 positive_interaction SmLINC180479
SmLINC181308 positive_interaction SmLINC180455
SmLINC181308 positive_interaction SmLINC181883
SmLINC181308 positive_interaction SmLNCA179762
SmLINC181308 positive_interaction SmLNCA179757
SmLINC181308 positive_interaction SmLINC180364
SmLINC181308 positive_interaction SmLNCA179754
SmLINC181308 positive_interaction SmLNCS179208
SmLINC181308 positive_interaction SmLNCA179745
SmLINC181308 positive_interaction SmLINC180333
SmLINC181308 positive_interaction SmLINC181788
SmLINC181308 positive_interaction SmLINC180312
SmLINC181308 positive_interaction SmLINC180308
SmLINC181308 positive_interaction SmLINC181773
SmLINC181308 positive_interaction SmLNCA179671
SmLINC181308 positive_interaction SmLINC181744
SmLINC181308 positive_interaction SmLINC180249
SmLINC181308 positive_interaction SmLINC180246
SmLINC181308 positive_interaction SmLINC181731
SmLINC181308 positive_interaction SmLINC180239
SmLINC181308 positive_interaction SmLINC180225
SmLINC181308 positive_interaction SmLINC181675
SmLINC181308 positive_interaction SmLNCS179030
SmLINC181308 positive_interaction SmLNCA179302
SmLINC181308 positive_interaction SmLINC179621
SmLINC181308 positive_interaction SmLINC181102
SmLINC181308 positive_interaction SmLNCA179090
SmLINC181308 positive_interaction SmLNCA179074
SmLINC181308 positive_interaction SmLINC180833
SmLINC181308 positive_interaction SmLNCS178880
SmLINC181308 positive_interaction SmLNCA179749
SmLINC180455 positive_interaction SmLINC181694
SmLINC180455 positive_interaction SmLNCA179619
SmLINC180455 positive_interaction SmLINC180108
SmLINC180455 positive_interaction SmLINC181610
SmLINC180455 positive_interaction SmLNCA179562
SmLINC180455 positive_interaction SmLINC180100
SmLINC180455 positive_interaction SmLNCA179550
SmLINC180455 positive_interaction SmLNCA179545
SmLINC180455 positive_interaction SmLINC181581
SmLINC180455 positive_interaction SmLINC180074
SmLINC180455 positive_interaction SmLNCS179104
SmLINC180455 positive_interaction SmLNCA179515
SmLINC180455 positive_interaction SmLINC180061
SmLINC180455 positive_interaction SmLNCS179099
SmLINC180455 positive_interaction SmLINC180050
SmLINC180455 positive_interaction SmLINC181557
SmLINC180455 positive_interaction SmLNCA179486
SmLINC180455 positive_interaction SmLNCA179459
SmLINC180455 positive_interaction SmLNCS179089
SmLINC180455 positive_interaction SmLINC181531
SmLINC180455 positive_interaction SmLNCA179439
SmLINC180455 positive_interaction SmLINC179960
SmLINC180455 positive_interaction SmLINC181482
SmLINC180455 positive_interaction SmLINC179931
SmLINC180455 positive_interaction SmLNCS179073
SmLINC180455 positive_interaction SmLNCS179069
SmLINC180455 positive_interaction SmLNCS179068
SmLINC180455 positive_interaction SmLINC181427
SmLINC180455 positive_interaction SmLNCS179066
SmLINC180455 positive_interaction SmLNCA179356
SmLINC180455 positive_interaction SmLNCA179355
SmLINC180455 positive_interaction SmLINC181366
SmLINC180455 positive_interaction SmLINC181363
SmLINC180455 positive_interaction SmLINC179769
SmLINC180455 positive_interaction SmLINC181350
SmLINC180455 positive_interaction SmLINC182130
SmLINC180455 positive_interaction SmLINC181287
SmLINC180455 positive_interaction SmLNCA179301
SmLINC180455 positive_interaction SmLINC181285
SmLINC180455 positive_interaction SmLNCA179295
SmLINC180455 positive_interaction SmLINC179614
SmLINC180455 positive_interaction SmLNCA179277
SmLINC180455 positive_interaction SmLINC181240
SmLINC180455 positive_interaction SmLNCA179262
SmLINC180455 positive_interaction SmLINC181206
SmLINC180455 positive_interaction SmLINC181198
SmLINC180455 positive_interaction SmLNCA179217
SmLINC180455 positive_interaction SmLINC181164
SmLINC180455 positive_interaction SmLNCA179219
SmLINC180455 positive_interaction SmLINC181154
SmLINC180455 positive_interaction SmLINC181150
SmLINC180455 positive_interaction SmLINC179477
SmLINC180455 positive_interaction SmLNCA179188
SmLINC180455 positive_interaction SmLNCA179173
SmLINC180455 positive_interaction SmLINC179440
SmLINC180455 positive_interaction SmLNCA179168
SmLINC180455 positive_interaction SmLINC181093
SmLINC180455 positive_interaction SmLINC182029
SmLINC180455 positive_interaction SmLNCA179121
SmLINC180455 positive_interaction SmLINC180947
SmLINC180455 positive_interaction SmLINC179286
SmLINC180455 positive_interaction SmLINC180920
SmLINC180455 positive_interaction SmLINC180913
SmLINC180455 positive_interaction SmLINC180904
SmLINC180455 positive_interaction SmLNCS178942
SmLINC180455 positive_interaction SmLNCA179077
SmLINC180455 positive_interaction SmLINC179247
SmLINC180455 positive_interaction SmLINC179222
SmLINC180455 positive_interaction SmLNCA179042
SmLINC180455 positive_interaction SmLINC180873
SmLINC180455 positive_interaction SmLNCA179027
SmLINC180455 positive_interaction SmLNCA179026
SmLINC180455 positive_interaction SmLINC179187
SmLINC180455 positive_interaction SmLINC179174
SmLINC180455 positive_interaction SmLINC179168
SmLINC180455 positive_interaction SmLINC182011
SmLINC180455 positive_interaction SmLINC179179
SmLINC180455 positive_interaction SmLINC179155
SmLINC180455 positive_interaction SmLNCS178910
SmLINC180455 positive_interaction SmLNCA178999
SmLINC180455 positive_interaction SmLNCA178957
SmLINC180455 positive_interaction SmLNCA178949
SmLINC180455 positive_interaction SmLNCA178936
SmLINC180455 positive_interaction SmLNCA178922
SmLINC180455 positive_interaction SmLINC178993
SmLINC180455 positive_interaction SmLINC180703
SmLINC180455 positive_interaction SmLINC179004
SmLINC180455 positive_interaction SmLINC181980
SmLINC180455 positive_interaction SmLNCS178865
SmLINC180455 positive_interaction SmLNCA178875
SmLINC180455 positive_interaction SmLNCA178833
SmLINC180455 positive_interaction SmLINC180585
SmLINC180455 positive_interaction SmLNCA178778
SmLINC180455 positive_interaction SmLINC181949
SmLINC180455 positive_interaction SmLINC180500
SmLINC180455 positive_interaction SmLINC181947
SmLINC180455 positive_interaction SmLINC181933
SmLINC180455 positive_interaction SmLINC180465
SmLINC180455 positive_interaction SmLNCA179794
SmLINC180455 positive_interaction SmLINC181898
SmLINC180455 positive_interaction SmLINC181883
SmLINC180455 positive_interaction SmLINC180364
SmLINC180455 positive_interaction SmLNCA179754
SmLINC180455 positive_interaction SmLNCS179208
SmLINC180455 positive_interaction SmLNCA179745
SmLINC180455 positive_interaction SmLINC180333
SmLINC180455 positive_interaction SmLINC181788
SmLINC180455 positive_interaction SmLINC180312
SmLINC180455 positive_interaction SmLINC180308
SmLINC180455 positive_interaction SmLNCA179671
SmLINC180455 positive_interaction SmLNCA179666
SmLINC180455 positive_interaction SmLINC181744
SmLINC180455 positive_interaction SmLINC180249
SmLINC180455 positive_interaction SmLINC180246
SmLINC180455 positive_interaction SmLINC180239
SmLINC180455 positive_interaction SmLNCA179651
SmLINC180455 positive_interaction SmLINC180225
SmLINC180455 positive_interaction SmLINC181675
SmLINC180455 positive_interaction SmLNCS179030
SmLINC180455 positive_interaction SmLNCA179302
SmLINC180455 positive_interaction SmLINC179621
SmLINC180455 positive_interaction SmLINC179849
SmLINC180455 positive_interaction SmLINC181102
SmLINC180455 positive_interaction SmLINC181097
SmLINC180455 positive_interaction SmLNCA179090
SmLINC180455 positive_interaction SmLINC180833
SmLINC180455 positive_interaction SmLNCS178880
SmLINC180455 positive_interaction SmLNCA179749
SmLNCS179208 positive_interaction SmLINC182182
SmLNCS179208 positive_interaction SmLNCA179545
SmLNCS179208 positive_interaction SmLNCS179104
SmLNCS179208 positive_interaction SmLINC180050
SmLNCS179208 positive_interaction SmLINC181531
SmLNCS179208 positive_interaction SmLINC179931
SmLNCS179208 positive_interaction SmLINC179911
SmLNCS179208 positive_interaction SmLNCS179073
SmLNCS179208 positive_interaction SmLNCS179069
SmLNCS179208 positive_interaction SmLNCS179066
SmLNCS179208 positive_interaction SmLINC181366
SmLNCS179208 positive_interaction SmLINC181285
SmLNCS179208 positive_interaction SmLNCA179295
SmLNCS179208 positive_interaction SmLNCA179277
SmLNCS179208 positive_interaction SmLINC181240
SmLNCS179208 positive_interaction SmLNCA179219
SmLNCS179208 positive_interaction SmLINC181154
SmLNCS179208 positive_interaction SmLINC181150
SmLNCS179208 positive_interaction SmLNCA179188
SmLNCS179208 positive_interaction SmLNCA179173
SmLNCS179208 positive_interaction SmLINC179440
SmLNCS179208 positive_interaction SmLNCA179121
SmLNCS179208 positive_interaction SmLNCS178942
SmLNCS179208 positive_interaction SmLINC179247
SmLNCS179208 positive_interaction SmLINC179222
SmLNCS179208 positive_interaction SmLNCA179042
SmLNCS179208 positive_interaction SmLNCA179026
SmLNCS179208 positive_interaction SmLINC182011
SmLNCS179208 positive_interaction SmLINC179179
SmLNCS179208 positive_interaction SmLNCS178910
SmLNCS179208 positive_interaction SmLINC179110
SmLNCS179208 positive_interaction SmLINC179004
SmLNCS179208 positive_interaction SmLNCA178875
SmLNCS179208 positive_interaction SmLINC178950
SmLNCS179208 positive_interaction SmLINC180500
SmLNCS179208 positive_interaction SmLINC181947
SmLNCS179208 positive_interaction SmLINC181883
SmLNCS179208 positive_interaction SmLINC180333
SmLNCS179208 positive_interaction SmLINC180312
SmLNCS179208 positive_interaction SmLINC180239
SmLNCS179208 positive_interaction SmLINC179621
SmLNCS179208 positive_interaction SmLINC181097
SmLNCS179208 positive_interaction SmLNCA179090
SmLNCS179208 positive_interaction SmLNCA179749
SmLINC180333 positive_interaction SmLNCA179545
SmLINC180333 positive_interaction SmLINC180061
SmLINC180333 positive_interaction SmLNCS179099
SmLINC180333 positive_interaction SmLINC180050
SmLINC180333 positive_interaction SmLINC181531
SmLINC180333 positive_interaction SmLNCA179439
SmLINC180333 positive_interaction SmLINC179960
SmLINC180333 positive_interaction SmLINC179931
SmLINC180333 positive_interaction SmLNCS179073
SmLINC180333 positive_interaction SmLNCS179069
SmLINC180333 positive_interaction SmLINC181427
SmLINC180333 positive_interaction SmLNCS179066
SmLINC180333 positive_interaction SmLINC179783
SmLINC180333 positive_interaction SmLINC181366
SmLINC180333 positive_interaction SmLINC181350
SmLINC180333 positive_interaction SmLINC181285
SmLINC180333 positive_interaction SmLNCA179295
SmLINC180333 positive_interaction SmLINC179623
SmLINC180333 positive_interaction SmLNCA179277
SmLINC180333 positive_interaction SmLNCA179219
SmLINC180333 positive_interaction SmLINC181154
SmLINC180333 positive_interaction SmLINC181150
SmLINC180333 positive_interaction SmLNCS178992
SmLINC180333 positive_interaction SmLINC182085
SmLINC180333 positive_interaction SmLNCA179198
SmLINC180333 positive_interaction SmLNCA179188
SmLINC180333 positive_interaction SmLINC179440
SmLINC180333 positive_interaction SmLINC182029
SmLINC180333 positive_interaction SmLNCA179121
SmLINC180333 positive_interaction SmLNCS178942
SmLINC180333 positive_interaction SmLINC179247
SmLINC180333 positive_interaction SmLINC179222
SmLINC180333 positive_interaction SmLNCA179042
SmLINC180333 positive_interaction SmLNCA179026
SmLINC180333 positive_interaction SmLINC182011
SmLINC180333 positive_interaction SmLINC179179
SmLINC180333 positive_interaction SmLINC179161
SmLINC180333 positive_interaction SmLNCS178910
SmLINC180333 positive_interaction SmLINC180803
SmLINC180333 positive_interaction SmLNCA178970
SmLINC180333 positive_interaction SmLNCA178949
SmLINC180333 positive_interaction SmLINC179004
SmLINC180333 positive_interaction SmLNCA178875
SmLINC180333 positive_interaction SmLINC178950
SmLINC180333 positive_interaction SmLINC180500
SmLINC180333 positive_interaction SmLINC181947
SmLINC180333 positive_interaction SmLINC181938
SmLINC180333 positive_interaction SmLINC181898
SmLINC180333 positive_interaction SmLINC180364
SmLINC180333 positive_interaction SmLINC180312
SmLINC180333 positive_interaction SmLNCS179185
SmLINC180333 positive_interaction SmLINC180249
SmLINC180333 positive_interaction SmLINC180239
SmLINC180333 positive_interaction SmLINC181675
SmLINC180333 positive_interaction SmLINC179763
SmLINC180333 positive_interaction SmLNCA179302
SmLINC180333 positive_interaction SmLINC179621
SmLINC180333 positive_interaction SmLINC179849
SmLINC180333 positive_interaction SmLINC181097
SmLINC180333 positive_interaction SmLNCA179090
SmLINC180333 positive_interaction SmLNCA179074
SmLINC180333 positive_interaction SmLINC180833
SmLINC180333 positive_interaction SmLNCS178880
SmLINC180333 positive_interaction SmLNCA179749
SmLNCA179619 positive_interaction SmLINC181694
SmLNCA179619 positive_interaction SmLINC181696
SmLNCA179619 positive_interaction SmLINC180127
SmLNCA179619 positive_interaction SmLINC180108
SmLNCA179619 positive_interaction SmLINC181607
SmLNCA179619 positive_interaction SmLNCA179562
SmLNCA179619 positive_interaction SmLINC180100
SmLNCA179619 positive_interaction SmLNCA179536
SmLNCA179619 positive_interaction SmLINC180074
SmLNCA179619 positive_interaction SmLNCS179104
SmLNCA179619 positive_interaction SmLINC180048
SmLNCA179619 positive_interaction SmLNCA179459
SmLNCA179619 positive_interaction SmLNCS179089
SmLNCA179619 positive_interaction SmLINC179921
SmLNCA179619 positive_interaction SmLNCA179412
SmLNCA179619 positive_interaction SmLNCA179405
SmLNCA179619 positive_interaction SmLNCS179073
SmLNCA179619 positive_interaction SmLNCS179069
SmLNCA179619 positive_interaction SmLINC179845
SmLNCA179619 positive_interaction SmLNCS179066
SmLNCA179619 positive_interaction SmLINC181363
SmLNCA179619 positive_interaction SmLNCS179043
SmLNCA179619 positive_interaction SmLINC179769
SmLNCA179619 positive_interaction SmLINC181287
SmLNCA179619 positive_interaction SmLNCA179295
SmLNCA179619 positive_interaction SmLINC179614
SmLNCA179619 positive_interaction SmLINC181240
SmLNCA179619 positive_interaction SmLINC181206
SmLNCA179619 positive_interaction SmLINC181198
SmLNCA179619 positive_interaction SmLINC181164
SmLNCA179619 positive_interaction SmLINC181093
SmLNCA179619 positive_interaction SmLINC182038
SmLNCA179619 positive_interaction SmLNCA179121
SmLNCA179619 positive_interaction SmLINC180947
SmLNCA179619 positive_interaction SmLNCS178942
SmLNCA179619 positive_interaction SmLNCA179057
SmLNCA179619 positive_interaction SmLINC179221
SmLNCA179619 positive_interaction SmLNCA179042
SmLNCA179619 positive_interaction SmLNCA179027
SmLNCA179619 positive_interaction SmLNCA179026
SmLNCA179619 positive_interaction SmLINC179192
SmLNCA179619 positive_interaction SmLINC179187
SmLNCA179619 positive_interaction SmLNCS178916
SmLNCA179619 positive_interaction SmLINC182008
SmLNCA179619 positive_interaction SmLINC179155
SmLNCA179619 positive_interaction SmLNCS178910
SmLNCA179619 positive_interaction SmLNCA178999
SmLNCA179619 positive_interaction SmLNCA178936
SmLNCA179619 positive_interaction SmLINC179007
SmLNCA179619 positive_interaction SmLNCA178864
SmLNCA179619 positive_interaction SmLINC178908
SmLNCA179619 positive_interaction SmLNCA178833
SmLNCA179619 positive_interaction SmLINC180597
SmLNCA179619 positive_interaction SmLINC178861
SmLNCA179619 positive_interaction SmLNCA178778
SmLNCA179619 positive_interaction SmLNCA179801
SmLNCA179619 positive_interaction SmLINC181883
SmLNCA179619 positive_interaction SmLNCA179757
SmLNCA179619 positive_interaction SmLNCA179745
SmLNCA179619 positive_interaction SmLNCA179743
SmLNCA179619 positive_interaction SmLINC181788
SmLNCA179619 positive_interaction SmLINC180312
SmLNCA179619 positive_interaction SmLINC180308
SmLNCA179619 positive_interaction SmLNCA179707
SmLNCA179619 positive_interaction SmLNCA179671
SmLNCA179619 positive_interaction SmLNCA179666
SmLNCA179619 positive_interaction SmLINC181744
SmLNCA179619 positive_interaction SmLINC180246
SmLNCA179619 positive_interaction SmLINC180225
SmLNCA179619 positive_interaction SmLNCA179090
SmLNCA179619 positive_interaction SmLINC180833
SmLNCA179619 positive_interaction SmLNCA178889
SmLNCA179619 positive_interaction SmLNCA178828
SmLINC180096 positive_interaction SmLINC182186
SmLINC180096 positive_interaction SmLINC180159
SmLINC180096 positive_interaction SmLNCA179601
SmLINC180096 positive_interaction SmLINC181569
SmLINC180096 positive_interaction SmLNCA179412
SmLINC180096 positive_interaction SmLNCS179074
SmLINC180096 positive_interaction SmLNCA179405
SmLINC180096 positive_interaction SmLINC179769
SmLINC180096 positive_interaction SmLINC179693
SmLINC180096 positive_interaction SmLNCA179196
SmLINC180096 positive_interaction SmLNCA179057
SmLINC180096 positive_interaction SmLINC180885
SmLINC180096 positive_interaction SmLNCA179027
SmLINC180096 positive_interaction SmLINC180855
SmLINC180096 positive_interaction SmLINC180852
SmLINC180096 positive_interaction SmLINC180826
SmLINC180096 positive_interaction SmLINC180749
SmLINC180096 positive_interaction SmLNCA178864
SmLINC180096 positive_interaction SmLINC178930
SmLINC180096 positive_interaction SmLINC178860
SmLINC180096 positive_interaction SmLINC178886
SmLINC180096 positive_interaction SmLINC178861
SmLINC180096 positive_interaction SmLINC180558
SmLINC180096 positive_interaction SmLNCA179801
SmLINC180096 positive_interaction SmLINC181870
SmLINC180096 positive_interaction SmLNCS179211
SmLINC180096 positive_interaction SmLINC180362
SmLINC180096 positive_interaction SmLINC181788
SmLINC180096 positive_interaction SmLINC180308
SmLINC180096 positive_interaction SmLINC181743
SmLINC180096 positive_interaction SmLNCS179065
SmLINC180096 positive_interaction SmLNCA178828
SmLINC180362 positive_interaction SmLINC180213
SmLINC180362 positive_interaction SmLINC182186
SmLINC180362 positive_interaction SmLINC181696
SmLINC180362 positive_interaction SmLINC180159
SmLINC180362 positive_interaction SmLNCA179601
SmLINC180362 positive_interaction SmLINC180108
SmLINC180362 positive_interaction SmLINC181607
SmLINC180362 positive_interaction SmLNCA179562
SmLINC180362 positive_interaction SmLINC181600
SmLINC180362 positive_interaction SmLINC180100
SmLINC180362 positive_interaction SmLINC181574
SmLINC180362 positive_interaction SmLNCS179104
SmLINC180362 positive_interaction SmLNCA179508
SmLINC180362 positive_interaction SmLINC180048
SmLINC180362 positive_interaction SmLNCA179486
SmLINC180362 positive_interaction SmLNCA179447
SmLINC180362 positive_interaction SmLINC179975
SmLINC180362 positive_interaction SmLNCA179412
SmLINC180362 positive_interaction SmLNCS179074
SmLINC180362 positive_interaction SmLNCA179405
SmLINC180362 positive_interaction SmLINC181449
SmLINC180362 positive_interaction SmLINC181436
SmLINC180362 positive_interaction SmLNCS179069
SmLINC180362 positive_interaction SmLINC179845
SmLINC180362 positive_interaction SmLNCS179048
SmLINC180362 positive_interaction SmLINC181363
SmLINC180362 positive_interaction SmLINC179769
SmLINC180362 positive_interaction SmLINC182101
SmLINC180362 positive_interaction SmLINC179693
SmLINC180362 positive_interaction SmLNCS179027
SmLINC180362 positive_interaction SmLNCA179295
SmLINC180362 positive_interaction SmLNCA179272
SmLINC180362 positive_interaction SmLNCA179260
SmLINC180362 positive_interaction SmLNCS178981
SmLINC180362 positive_interaction SmLNCA179196
SmLINC180362 positive_interaction SmLINC182028
SmLINC180362 positive_interaction SmLINC180905
SmLINC180362 positive_interaction SmLNCS178942
SmLINC180362 positive_interaction SmLNCA179057
SmLINC180362 positive_interaction SmLNCA179047
SmLINC180362 positive_interaction SmLINC180885
SmLINC180362 positive_interaction SmLINC179221
SmLINC180362 positive_interaction SmLNCA179027
SmLINC180362 positive_interaction SmLINC180855
SmLINC180362 positive_interaction SmLINC179192
SmLINC180362 positive_interaction SmLINC180852
SmLINC180362 positive_interaction SmLNCA179002
SmLINC180362 positive_interaction SmLINC180826
SmLINC180362 positive_interaction SmLNCA178999
SmLINC180362 positive_interaction SmLINC180807
SmLINC180362 positive_interaction SmLINC180804
SmLINC180362 positive_interaction SmLNCA178988
SmLINC180362 positive_interaction SmLINC180749
SmLINC180362 positive_interaction SmLNCA178936
SmLINC180362 positive_interaction SmLINC179017
SmLINC180362 positive_interaction SmLNCA178922
SmLINC180362 positive_interaction SmLINC179007
SmLINC180362 positive_interaction SmLINC181992
SmLINC180362 positive_interaction SmLNCS178865
SmLINC180362 positive_interaction SmLNCA178864
SmLINC180362 positive_interaction SmLINC178930
SmLINC180362 positive_interaction SmLINC178923
SmLINC180362 positive_interaction SmLINC178934
SmLINC180362 positive_interaction SmLINC178881
SmLINC180362 positive_interaction SmLINC178860
SmLINC180362 positive_interaction SmLINC178886
SmLINC180362 positive_interaction SmLINC178861
SmLINC180362 positive_interaction SmLINC178833
SmLINC180362 positive_interaction SmLNCA178779
SmLINC180362 positive_interaction SmLINC180558
SmLINC180362 positive_interaction SmLNCA178772
SmLINC180362 positive_interaction SmLNCS178810
SmLINC180362 positive_interaction SmLINC180479
SmLINC180362 positive_interaction SmLNCA179801
SmLINC180362 positive_interaction SmLINC181883
SmLINC180362 positive_interaction SmLINC181870
SmLINC180362 positive_interaction SmLNCS179211
SmLINC180362 positive_interaction SmLNCA179762
SmLINC180362 positive_interaction SmLNCA179761
SmLINC180362 positive_interaction SmLNCA179757
SmLINC180362 positive_interaction SmLINC181788
SmLINC180362 positive_interaction SmLINC180308
SmLINC180362 positive_interaction SmLNCA179707
SmLINC180362 positive_interaction SmLNCA179671
SmLINC180362 positive_interaction SmLNCA179674
SmLINC180362 positive_interaction SmLNCA179666
SmLINC180362 positive_interaction SmLINC181743
SmLINC180362 positive_interaction SmLINC181744
SmLINC180362 positive_interaction SmLINC180246
SmLINC180362 positive_interaction SmLNCS179065
SmLINC180362 positive_interaction SmLNCA178889
SmLINC180362 positive_interaction SmLNCA178828
SmLINC180833 positive_interaction SmLINC180108
SmLINC180833 positive_interaction SmLINC181610
SmLINC180833 positive_interaction SmLNCA179562
SmLINC180833 positive_interaction SmLINC180100
SmLINC180833 positive_interaction SmLNCA179550
SmLINC180833 positive_interaction SmLINC181581
SmLINC180833 positive_interaction SmLINC180074
SmLINC180833 positive_interaction SmLNCS179104
SmLINC180833 positive_interaction SmLNCA179515
SmLINC180833 positive_interaction SmLINC180061
SmLINC180833 positive_interaction SmLNCS179099
SmLINC180833 positive_interaction SmLINC180050
SmLINC180833 positive_interaction SmLNCA179486
SmLINC180833 positive_interaction SmLNCA179459
SmLINC180833 positive_interaction SmLNCS179089
SmLINC180833 positive_interaction SmLINC181531
SmLINC180833 positive_interaction SmLNCA179439
SmLINC180833 positive_interaction SmLINC179960
SmLINC180833 positive_interaction SmLINC181482
SmLINC180833 positive_interaction SmLINC179931
SmLINC180833 positive_interaction SmLINC179921
SmLINC180833 positive_interaction SmLNCA179412
SmLINC180833 positive_interaction SmLNCA179411
SmLINC180833 positive_interaction SmLNCS179073
SmLINC180833 positive_interaction SmLNCS179069
SmLINC180833 positive_interaction SmLNCS179068
SmLINC180833 positive_interaction SmLINC181427
SmLINC180833 positive_interaction SmLNCS179066
SmLINC180833 positive_interaction SmLNCA179356
SmLINC180833 positive_interaction SmLNCA179355
SmLINC180833 positive_interaction SmLINC181366
SmLINC180833 positive_interaction SmLINC181363
SmLINC180833 positive_interaction SmLNCS179043
SmLINC180833 positive_interaction SmLINC179769
SmLINC180833 positive_interaction SmLINC182130
SmLINC180833 positive_interaction SmLNCS179027
SmLINC180833 positive_interaction SmLINC181287
SmLINC180833 positive_interaction SmLNCA179301
SmLINC180833 positive_interaction SmLNCA179295
SmLINC180833 positive_interaction SmLINC179614
SmLINC180833 positive_interaction SmLNCA179277
SmLINC180833 positive_interaction SmLINC181240
SmLINC180833 positive_interaction SmLINC179588
SmLINC180833 positive_interaction SmLNCA179262
SmLINC180833 positive_interaction SmLINC181206
SmLINC180833 positive_interaction SmLINC181198
SmLINC180833 positive_interaction SmLNCA179217
SmLINC180833 positive_interaction SmLINC181164
SmLINC180833 positive_interaction SmLNCA179219
SmLINC180833 positive_interaction SmLINC181154
SmLINC180833 positive_interaction SmLINC181150
SmLINC180833 positive_interaction SmLNCA179173
SmLINC180833 positive_interaction SmLINC179440
SmLINC180833 positive_interaction SmLNCA179168
SmLINC180833 positive_interaction SmLINC181093
SmLINC180833 positive_interaction SmLNCA179146
SmLINC180833 positive_interaction SmLNCA179148
SmLINC180833 positive_interaction SmLINC182029
SmLINC180833 positive_interaction SmLNCA179121
SmLINC180833 positive_interaction SmLINC180947
SmLINC180833 positive_interaction SmLINC179286
SmLINC180833 positive_interaction SmLINC180913
SmLINC180833 positive_interaction SmLINC180904
SmLINC180833 positive_interaction SmLNCS178942
SmLINC180833 positive_interaction SmLNCA179077
SmLINC180833 positive_interaction SmLINC179245
SmLINC180833 positive_interaction SmLINC179247
SmLINC180833 positive_interaction SmLINC179221
SmLINC180833 positive_interaction SmLNCA179042
SmLINC180833 positive_interaction SmLINC180873
SmLINC180833 positive_interaction SmLNCA179027
SmLINC180833 positive_interaction SmLNCA179026
SmLINC180833 positive_interaction SmLINC179187
SmLINC180833 positive_interaction SmLINC179174
SmLINC180833 positive_interaction SmLINC182011
SmLINC180833 positive_interaction SmLINC179179
SmLINC180833 positive_interaction SmLINC179155
SmLINC180833 positive_interaction SmLINC179161
SmLINC180833 positive_interaction SmLINC180826
SmLINC180833 positive_interaction SmLNCS178910
SmLINC180833 positive_interaction SmLNCA178999
SmLINC180833 positive_interaction SmLINC179071
SmLINC180833 positive_interaction SmLNCA178949
SmLINC180833 positive_interaction SmLNCA178936
SmLINC180833 positive_interaction SmLINC179017
SmLINC180833 positive_interaction SmLINC178993
SmLINC180833 positive_interaction SmLINC180703
SmLINC180833 positive_interaction SmLINC181974
SmLINC180833 positive_interaction SmLNCA178833
SmLINC180833 positive_interaction SmLINC178875
SmLINC180833 positive_interaction SmLINC180597
SmLINC180833 positive_interaction SmLNCA178778
SmLINC180833 positive_interaction SmLINC180500
SmLINC180833 positive_interaction SmLINC181947
SmLINC180833 positive_interaction SmLINC181933
SmLINC180833 positive_interaction SmLINC180465
SmLINC180833 positive_interaction SmLNCA179794
SmLINC180833 positive_interaction SmLINC181883
SmLINC180833 positive_interaction SmLNCA179762
SmLINC180833 positive_interaction SmLNCA179757
SmLINC180833 positive_interaction SmLNCA179745
SmLINC180833 positive_interaction SmLNCA179743
SmLINC180833 positive_interaction SmLINC181788
SmLINC180833 positive_interaction SmLINC180312
SmLINC180833 positive_interaction SmLINC180308
SmLINC180833 positive_interaction SmLNCA179671
SmLINC180833 positive_interaction SmLNCA179666
SmLINC180833 positive_interaction SmLINC181744
SmLINC180833 positive_interaction SmLINC180249
SmLINC180833 positive_interaction SmLINC180246
SmLINC180833 positive_interaction SmLINC180239
SmLINC180833 positive_interaction SmLNCA179651
SmLINC180833 positive_interaction SmLINC180225
SmLINC180833 positive_interaction SmLINC181675
SmLINC180833 positive_interaction SmLNCS179030
SmLINC180833 positive_interaction SmLNCA179302
SmLINC180833 positive_interaction SmLINC179621
SmLINC180833 positive_interaction SmLINC179849
SmLINC180833 positive_interaction SmLINC181102
SmLINC180833 positive_interaction SmLNCA179090
SmLINC180833 positive_interaction SmLNCA178828
SmLINC180048 positive_interaction SmLINC180213
SmLINC180048 positive_interaction SmLINC182183
SmLINC180048 positive_interaction SmLINC181696
SmLINC180048 positive_interaction SmLINC181645
SmLINC180048 positive_interaction SmLNCA179582
SmLINC180048 positive_interaction SmLINC180127
SmLINC180048 positive_interaction SmLINC180108
SmLINC180048 positive_interaction SmLINC181607
SmLINC180048 positive_interaction SmLNCA179562
SmLINC180048 positive_interaction SmLINC180100
SmLINC180048 positive_interaction SmLNCA179536
SmLINC180048 positive_interaction SmLINC180074
SmLINC180048 positive_interaction SmLINC181574
SmLINC180048 positive_interaction SmLNCS179104
SmLINC180048 positive_interaction SmLINC181568
SmLINC180048 positive_interaction SmLINC181551
SmLINC180048 positive_interaction SmLNCA179459
SmLINC180048 positive_interaction SmLNCS179089
SmLINC180048 positive_interaction SmLINC181529
SmLINC180048 positive_interaction SmLNCA179447
SmLINC180048 positive_interaction SmLINC179952
SmLINC180048 positive_interaction SmLINC179962
SmLINC180048 positive_interaction SmLINC179921
SmLINC180048 positive_interaction SmLNCA179412
SmLINC180048 positive_interaction SmLNCA179411
SmLINC180048 positive_interaction SmLNCS179074
SmLINC180048 positive_interaction SmLNCA179405
SmLINC180048 positive_interaction SmLINC179845
SmLINC180048 positive_interaction SmLINC179869
SmLINC180048 positive_interaction SmLINC179832
SmLINC180048 positive_interaction SmLNCA179356
SmLINC180048 positive_interaction SmLNCA179355
SmLINC180048 positive_interaction SmLNCA179352
SmLINC180048 positive_interaction SmLINC181362
SmLINC180048 positive_interaction SmLINC181363
SmLINC180048 positive_interaction SmLNCS179043
SmLINC180048 positive_interaction SmLINC179769
SmLINC180048 positive_interaction SmLINC182101
SmLINC180048 positive_interaction SmLNCA179325
SmLINC180048 positive_interaction SmLNCS179027
SmLINC180048 positive_interaction SmLINC181287
SmLINC180048 positive_interaction SmLINC179614
SmLINC180048 positive_interaction SmLNCA179272
SmLINC180048 positive_interaction SmLINC179587
SmLINC180048 positive_interaction SmLNCA179262
SmLINC180048 positive_interaction SmLNCA179260
SmLINC180048 positive_interaction SmLINC179558
SmLINC180048 positive_interaction SmLINC181198
SmLINC180048 positive_interaction SmLINC181164
SmLINC180048 positive_interaction SmLINC181155
SmLINC180048 positive_interaction SmLNCA179181
SmLINC180048 positive_interaction SmLNCA179146
SmLINC180048 positive_interaction SmLNCA179148
SmLINC180048 positive_interaction SmLINC182072
SmLINC180048 positive_interaction SmLNCA179141
SmLINC180048 positive_interaction SmLINC182038
SmLINC180048 positive_interaction SmLNCA179130
SmLINC180048 positive_interaction SmLINC180968
SmLINC180048 positive_interaction SmLINC180947
SmLINC180048 positive_interaction SmLNCA179057
SmLINC180048 positive_interaction SmLNCA179047
SmLINC180048 positive_interaction SmLINC179221
SmLINC180048 positive_interaction SmLNCS178925
SmLINC180048 positive_interaction SmLNCA179027
SmLINC180048 positive_interaction SmLINC179192
SmLINC180048 positive_interaction SmLINC179200
SmLINC180048 positive_interaction SmLINC179183
SmLINC180048 positive_interaction SmLNCS178916
SmLINC180048 positive_interaction SmLINC182008
SmLINC180048 positive_interaction SmLINC180826
SmLINC180048 positive_interaction SmLINC179137
SmLINC180048 positive_interaction SmLNCA178999
SmLINC180048 positive_interaction SmLINC180804
SmLINC180048 positive_interaction SmLNCA178988
SmLINC180048 positive_interaction SmLNCA178973
SmLINC180048 positive_interaction SmLINC179071
SmLINC180048 positive_interaction SmLINC180749
SmLINC180048 positive_interaction SmLNCA178936
SmLINC180048 positive_interaction SmLINC179017
SmLINC180048 positive_interaction SmLNCA178912
SmLINC180048 positive_interaction SmLINC180742
SmLINC180048 positive_interaction SmLNCA178896
SmLINC180048 positive_interaction SmLINC180703
SmLINC180048 positive_interaction SmLINC178980
SmLINC180048 positive_interaction SmLINC179007
SmLINC180048 positive_interaction SmLINC181993
SmLINC180048 positive_interaction SmLINC178977
SmLINC180048 positive_interaction SmLNCA178864
SmLINC180048 positive_interaction SmLINC178931
SmLINC180048 positive_interaction SmLNCA178862
SmLINC180048 positive_interaction SmLINC178923
SmLINC180048 positive_interaction SmLINC178908
SmLINC180048 positive_interaction SmLNCA178833
SmLINC180048 positive_interaction SmLNCA178827
SmLINC180048 positive_interaction SmLINC180597
SmLINC180048 positive_interaction SmLINC178860
SmLINC180048 positive_interaction SmLINC178861
SmLINC180048 positive_interaction SmLNCA178821
SmLINC180048 positive_interaction SmLNCA178772
SmLINC180048 positive_interaction SmLNCA178778
SmLINC180048 positive_interaction SmLNCS178810
SmLINC180048 positive_interaction SmLINC180533
SmLINC180048 positive_interaction SmLNCA179806
SmLINC180048 positive_interaction SmLNCA179801
SmLINC180048 positive_interaction SmLINC181935
SmLINC180048 positive_interaction SmLNCA179794
SmLINC180048 positive_interaction SmLNCA179762
SmLINC180048 positive_interaction SmLNCA179757
SmLINC180048 positive_interaction SmLNCA179743
SmLINC180048 positive_interaction SmLINC181788
SmLINC180048 positive_interaction SmLINC180308
SmLINC180048 positive_interaction SmLNCA179707
SmLINC180048 positive_interaction SmLNCA179703
SmLINC180048 positive_interaction SmLNCA179671
SmLINC180048 positive_interaction SmLNCA179674
SmLINC180048 positive_interaction SmLNCA179666
SmLINC180048 positive_interaction SmLINC180246
SmLINC180048 positive_interaction SmLNCS179167
SmLINC180048 positive_interaction SmLINC180226
SmLINC180048 positive_interaction SmLINC180225
SmLINC180048 positive_interaction SmLINC180117
SmLINC180048 positive_interaction SmLINC181339
SmLINC180048 positive_interaction SmLINC179354
SmLINC180048 positive_interaction SmLINC180861
SmLINC180048 positive_interaction SmLNCA178889
SmLINC180048 positive_interaction SmLNCA178828
SmLINC180048 positive_interaction SmLNCA179779
SmLINC179869 positive_interaction SmLINC181696
SmLINC179869 positive_interaction SmLINC180127
SmLINC179869 positive_interaction SmLINC179921
SmLINC179869 positive_interaction SmLNCS179043
SmLINC179869 positive_interaction SmLINC179769
SmLINC179869 positive_interaction SmLINC181206
SmLINC179869 positive_interaction SmLNCA179057
SmLINC179869 positive_interaction SmLINC179221
SmLINC179869 positive_interaction SmLINC179192
SmLINC179869 positive_interaction SmLINC182008
SmLINC179869 positive_interaction SmLINC179155
SmLINC179869 positive_interaction SmLNCA178999
SmLINC179869 positive_interaction SmLINC179007
SmLINC179869 positive_interaction SmLINC178861
SmLINC179869 positive_interaction SmLNCA178772
SmLINC179869 positive_interaction SmLNCA179801
SmLINC179869 positive_interaction SmLNCA179674
SmLINC179869 positive_interaction SmLNCA179666
SmLINC179869 positive_interaction SmLNCA178828
SmLINC179869 positive_interaction SmLNCA179779
SmLNCA179256 positive_interaction SmLNCS179163
SmLNCA179256 positive_interaction SmLNCA179611
SmLNCA179256 positive_interaction SmLINC181645
SmLNCA179256 positive_interaction SmLINC180127
SmLNCA179256 positive_interaction SmLINC181568
SmLNCA179256 positive_interaction SmLINC181551
SmLNCA179256 positive_interaction SmLNCS179081
SmLNCA179256 positive_interaction SmLINC179952
SmLNCA179256 positive_interaction SmLINC179962
SmLNCA179256 positive_interaction SmLINC179803
SmLNCA179256 positive_interaction SmLINC181362
SmLNCA179256 positive_interaction SmLINC179686
SmLNCA179256 positive_interaction SmLINC179663
SmLNCA179256 positive_interaction SmLINC179618
SmLNCA179256 positive_interaction SmLINC179570
SmLNCA179256 positive_interaction SmLINC181196
SmLNCA179256 positive_interaction SmLINC179417
SmLNCA179256 positive_interaction SmLINC179411
SmLNCA179256 positive_interaction SmLINC182072
SmLNCA179256 positive_interaction SmLNCA179141
SmLNCA179256 positive_interaction SmLNCA179130
SmLNCA179256 positive_interaction SmLNCA179079
SmLNCA179256 positive_interaction SmLINC179226
SmLNCA179256 positive_interaction SmLNCS178925
SmLNCA179256 positive_interaction SmLINC182013
SmLNCA179256 positive_interaction SmLINC179169
SmLNCA179256 positive_interaction SmLNCA179003
SmLNCA179256 positive_interaction SmLNCA178973
SmLNCA179256 positive_interaction SmLINC180775
SmLNCA179256 positive_interaction SmLINC180742
SmLNCA179256 positive_interaction SmLNCS178861
SmLNCA179256 positive_interaction SmLINC180681
SmLNCA179256 positive_interaction SmLNCA178821
SmLNCA179256 positive_interaction SmLINC180533
SmLNCA179256 positive_interaction SmLINC180483
SmLNCA179256 positive_interaction SmLNCA179806
SmLNCA179256 positive_interaction SmLINC181935
SmLNCA179256 positive_interaction SmLINC180467
SmLNCA179256 positive_interaction SmLINC181831
SmLNCA179256 positive_interaction SmLNCA179744
SmLNCA179256 positive_interaction SmLINC181815
SmLNCA179256 positive_interaction SmLINC180346
SmLNCA179256 positive_interaction SmLNCA179722
SmLNCA179256 positive_interaction SmLNCA179694
SmLNCA179256 positive_interaction SmLNCS179167
SmLNCA179256 positive_interaction SmLINC180117
SmLNCA179256 positive_interaction SmLINC181101
SmLNCA179256 positive_interaction SmLNCA179813
SmLNCA179256 positive_interaction SmLNCA179779
SmLINC179490 positive_interaction SmLINC182072
SmLINC179490 positive_interaction SmLNCA179141
SmLINC179490 positive_interaction SmLINC179192
SmLINC179490 positive_interaction SmLINC180804
SmLINC179490 positive_interaction SmLNCA178973
SmLINC179490 positive_interaction SmLNCA178908
SmLINC179490 positive_interaction SmLINC179007
SmLINC179490 positive_interaction SmLINC181831
SmLINC179490 positive_interaction SmLNCA179674
SmLINC179490 positive_interaction SmLNCA179779
SmLINC182072 positive_interaction SmLINC182183
SmLINC182072 positive_interaction SmLNCS179163
SmLINC182072 positive_interaction SmLNCA179611
SmLINC182072 positive_interaction SmLINC181645
SmLINC182072 positive_interaction SmLNCA179583
SmLINC182072 positive_interaction SmLNCA179582
SmLINC182072 positive_interaction SmLINC181642
SmLINC182072 positive_interaction SmLINC180127
SmLINC182072 positive_interaction SmLINC181607
SmLINC182072 positive_interaction SmLNCA179536
SmLINC182072 positive_interaction SmLINC181579
SmLINC182072 positive_interaction SmLINC181574
SmLINC182072 positive_interaction SmLINC181568
SmLINC182072 positive_interaction SmLINC181551
SmLINC182072 positive_interaction SmLINC181529
SmLINC182072 positive_interaction SmLINC181518
SmLINC182072 positive_interaction SmLNCA179447
SmLINC182072 positive_interaction SmLINC179958
SmLINC182072 positive_interaction SmLINC179952
SmLINC182072 positive_interaction SmLINC179962
SmLINC182072 positive_interaction SmLINC181463
SmLINC182072 positive_interaction SmLINC179921
SmLINC182072 positive_interaction SmLNCA179412
SmLINC182072 positive_interaction SmLNCA179411
SmLINC182072 positive_interaction SmLNCS179074
SmLINC182072 positive_interaction SmLNCA179405
SmLINC182072 positive_interaction SmLINC179845
SmLINC182072 positive_interaction SmLINC179832
SmLINC182072 positive_interaction SmLINC179803
SmLINC182072 positive_interaction SmLNCA179352
SmLINC182072 positive_interaction SmLINC181362
SmLINC182072 positive_interaction SmLNCS179043
SmLINC182072 positive_interaction SmLINC179729
SmLINC182072 positive_interaction SmLINC179698
SmLINC182072 positive_interaction SmLNCA179331
SmLINC182072 positive_interaction SmLNCA179325
SmLINC182072 positive_interaction SmLINC179663
SmLINC182072 positive_interaction SmLINC179636
SmLINC182072 positive_interaction SmLINC179618
SmLINC182072 positive_interaction SmLNCA179276
SmLINC182072 positive_interaction SmLINC179587
SmLINC182072 positive_interaction SmLNCA179260
SmLINC182072 positive_interaction SmLINC179570
SmLINC182072 positive_interaction SmLINC179558
SmLINC182072 positive_interaction SmLINC181196
SmLINC182072 positive_interaction SmLINC181155
SmLINC182072 positive_interaction SmLNCA179181
SmLINC182072 positive_interaction SmLINC179417
SmLINC182072 positive_interaction SmLINC179411
SmLINC182072 positive_interaction SmLNCA179146
SmLINC182072 positive_interaction SmLNCA179148
SmLINC182072 positive_interaction SmLNCA179141
SmLINC182072 positive_interaction SmLINC182038
SmLINC182072 positive_interaction SmLNCA179130
SmLINC182072 positive_interaction SmLINC180968
SmLINC182072 positive_interaction SmLINC179314
SmLINC182072 positive_interaction SmLINC180908
SmLINC182072 positive_interaction SmLNCA179079
SmLINC182072 positive_interaction SmLNCA179057
SmLINC182072 positive_interaction SmLINC179226
SmLINC182072 positive_interaction SmLINC179221
SmLINC182072 positive_interaction SmLNCS178925
SmLINC182072 positive_interaction SmLINC179192
SmLINC182072 positive_interaction SmLINC179200
SmLINC182072 positive_interaction SmLINC179183
SmLINC182072 positive_interaction SmLINC182013
SmLINC182072 positive_interaction SmLNCS178916
SmLINC182072 positive_interaction SmLINC182008
SmLINC182072 positive_interaction SmLINC179169
SmLINC182072 positive_interaction SmLNCA179003
SmLINC182072 positive_interaction SmLINC179137
SmLINC182072 positive_interaction SmLINC180804
SmLINC182072 positive_interaction SmLNCA178988
SmLINC182072 positive_interaction SmLNCA178973
SmLINC182072 positive_interaction SmLNCA178962
SmLINC182072 positive_interaction SmLINC180775
SmLINC182072 positive_interaction SmLINC179076
SmLINC182072 positive_interaction SmLNCA178935
SmLINC182072 positive_interaction SmLINC180742
SmLINC182072 positive_interaction SmLNCA178908
SmLINC182072 positive_interaction SmLNCA178896
SmLINC182072 positive_interaction SmLINC178980
SmLINC182072 positive_interaction SmLINC179007
SmLINC182072 positive_interaction SmLINC181999
SmLINC182072 positive_interaction SmLINC181993
SmLINC182072 positive_interaction SmLINC178977
SmLINC182072 positive_interaction SmLNCS178861
SmLINC182072 positive_interaction SmLINC180681
SmLINC182072 positive_interaction SmLINC178949
SmLINC182072 positive_interaction SmLINC181973
SmLINC182072 positive_interaction SmLINC178931
SmLINC182072 positive_interaction SmLNCA178862
SmLINC182072 positive_interaction SmLINC178908
SmLINC182072 positive_interaction SmLNCA178833
SmLINC182072 positive_interaction SmLNCS178829
SmLINC182072 positive_interaction SmLINC178875
SmLINC182072 positive_interaction SmLINC180597
SmLINC182072 positive_interaction SmLINC178860
SmLINC182072 positive_interaction SmLINC178861
SmLINC182072 positive_interaction SmLNCA178821
SmLINC182072 positive_interaction SmLINC178834
SmLINC182072 positive_interaction SmLNCA178772
SmLINC182072 positive_interaction SmLNCS178810
SmLINC182072 positive_interaction SmLINC180533
SmLINC182072 positive_interaction SmLNCA179815
SmLINC182072 positive_interaction SmLINC180483
SmLINC182072 positive_interaction SmLNCA179810
SmLINC182072 positive_interaction SmLNCA179806
SmLINC182072 positive_interaction SmLNCA179801
SmLINC182072 positive_interaction SmLINC181935
SmLINC182072 positive_interaction SmLINC181862
SmLINC182072 positive_interaction SmLINC182200
SmLINC182072 positive_interaction SmLNCA179768
SmLINC182072 positive_interaction SmLINC181849
SmLINC182072 positive_interaction SmLINC181831
SmLINC182072 positive_interaction SmLNCA179757
SmLINC182072 positive_interaction SmLNCA179744
SmLINC182072 positive_interaction SmLNCA179743
SmLINC182072 positive_interaction SmLINC181815
SmLINC182072 positive_interaction SmLINC181814
SmLINC182072 positive_interaction SmLINC180346
SmLINC182072 positive_interaction SmLINC180340
SmLINC182072 positive_interaction SmLNCA179722
SmLINC182072 positive_interaction SmLNCS179193
SmLINC182072 positive_interaction SmLNCA179707
SmLINC182072 positive_interaction SmLNCA179703
SmLINC182072 positive_interaction SmLNCA179694
SmLINC182072 positive_interaction SmLINC180286
SmLINC182072 positive_interaction SmLNCA179674
SmLINC182072 positive_interaction SmLNCS179167
SmLINC182072 positive_interaction SmLINC180226
SmLINC182072 positive_interaction SmLINC180117
SmLINC182072 positive_interaction SmLINC181339
SmLINC182072 positive_interaction SmLINC181419
SmLINC182072 positive_interaction SmLINC181101
SmLINC182072 positive_interaction SmLINC180861
SmLINC182072 positive_interaction SmLNCA178998
SmLINC182072 positive_interaction SmLNCA178889
SmLINC182072 positive_interaction SmLNCA179813
SmLINC182072 positive_interaction SmLNCA178828
SmLINC182072 positive_interaction SmLNCA179779
SmLINC179192 positive_interaction SmLINC180213
SmLINC179192 positive_interaction SmLINC181696
SmLINC179192 positive_interaction SmLNCA179622
SmLINC179192 positive_interaction SmLINC181645
SmLINC179192 positive_interaction SmLNCA179582
SmLINC179192 positive_interaction SmLINC180127
SmLINC179192 positive_interaction SmLINC180108
SmLINC179192 positive_interaction SmLINC181607
SmLINC179192 positive_interaction SmLNCA179562
SmLINC179192 positive_interaction SmLINC180100
SmLINC179192 positive_interaction SmLNCA179536
SmLINC179192 positive_interaction SmLINC180074
SmLINC179192 positive_interaction SmLINC181574
SmLINC179192 positive_interaction SmLNCS179104
SmLINC179192 positive_interaction SmLINC181568
SmLINC179192 positive_interaction SmLINC181551
SmLINC179192 positive_interaction SmLNCA179459
SmLINC179192 positive_interaction SmLNCA179447
SmLINC179192 positive_interaction SmLINC179962
SmLINC179192 positive_interaction SmLINC179921
SmLINC179192 positive_interaction SmLNCA179412
SmLINC179192 positive_interaction SmLNCA179411
SmLINC179192 positive_interaction SmLNCS179074
SmLINC179192 positive_interaction SmLNCA179405
SmLINC179192 positive_interaction SmLINC179845
SmLINC179192 positive_interaction SmLINC179832
SmLINC179192 positive_interaction SmLNCA179352
SmLINC179192 positive_interaction SmLINC181363
SmLINC179192 positive_interaction SmLNCS179043
SmLINC179192 positive_interaction SmLINC179769
SmLINC179192 positive_interaction SmLNCA179325
SmLINC179192 positive_interaction SmLNCS179027
SmLINC179192 positive_interaction SmLINC181287
SmLINC179192 positive_interaction SmLINC179587
SmLINC179192 positive_interaction SmLNCA179260
SmLINC179192 positive_interaction SmLINC181206
SmLINC179192 positive_interaction SmLINC179558
SmLINC179192 positive_interaction SmLINC181198
SmLINC179192 positive_interaction SmLINC181164
SmLINC179192 positive_interaction SmLINC181155
SmLINC179192 positive_interaction SmLNCA179181
SmLINC179192 positive_interaction SmLINC181093
SmLINC179192 positive_interaction SmLNCA179146
SmLINC179192 positive_interaction SmLNCA179141
SmLINC179192 positive_interaction SmLINC182038
SmLINC179192 positive_interaction SmLINC180968
SmLINC179192 positive_interaction SmLINC180947
SmLINC179192 positive_interaction SmLNCA179057
SmLINC179192 positive_interaction SmLINC179221
SmLINC179192 positive_interaction SmLNCS178925
SmLINC179192 positive_interaction SmLNCA179027
SmLINC179192 positive_interaction SmLINC179200
SmLINC179192 positive_interaction SmLINC179183
SmLINC179192 positive_interaction SmLNCS178916
SmLINC179192 positive_interaction SmLINC182008
SmLINC179192 positive_interaction SmLINC179155
SmLINC179192 positive_interaction SmLINC180826
SmLINC179192 positive_interaction SmLINC179137
SmLINC179192 positive_interaction SmLNCA178999
SmLINC179192 positive_interaction SmLINC180804
SmLINC179192 positive_interaction SmLNCA178988
SmLINC179192 positive_interaction SmLNCA178973
SmLINC179192 positive_interaction SmLINC180749
SmLINC179192 positive_interaction SmLINC179017
SmLINC179192 positive_interaction SmLINC180742
SmLINC179192 positive_interaction SmLNCA178908
SmLINC179192 positive_interaction SmLNCA178896
SmLINC179192 positive_interaction SmLINC180703
SmLINC179192 positive_interaction SmLINC178980
SmLINC179192 positive_interaction SmLINC179007
SmLINC179192 positive_interaction SmLINC181993
SmLINC179192 positive_interaction SmLINC178977
SmLINC179192 positive_interaction SmLNCA178864
SmLINC179192 positive_interaction SmLNCA178862
SmLINC179192 positive_interaction SmLINC178908
SmLINC179192 positive_interaction SmLNCA178833
SmLINC179192 positive_interaction SmLINC180597
SmLINC179192 positive_interaction SmLINC178860
SmLINC179192 positive_interaction SmLINC178861
SmLINC179192 positive_interaction SmLNCA178821
SmLINC179192 positive_interaction SmLNCA178772
SmLINC179192 positive_interaction SmLNCA178778
SmLINC179192 positive_interaction SmLNCS178810
SmLINC179192 positive_interaction SmLNCA179806
SmLINC179192 positive_interaction SmLNCA179801
SmLINC179192 positive_interaction SmLNCA179762
SmLINC179192 positive_interaction SmLNCA179757
SmLINC179192 positive_interaction SmLNCA179743
SmLINC179192 positive_interaction SmLINC181788
SmLINC179192 positive_interaction SmLINC180308
SmLINC179192 positive_interaction SmLNCA179707
SmLINC179192 positive_interaction SmLNCA179703
SmLINC179192 positive_interaction SmLNCA179671
SmLINC179192 positive_interaction SmLNCA179674
SmLINC179192 positive_interaction SmLNCA179666
SmLINC179192 positive_interaction SmLINC180246
SmLINC179192 positive_interaction SmLNCS179167
SmLINC179192 positive_interaction SmLINC180225
SmLINC179192 positive_interaction SmLINC180117
SmLINC179192 positive_interaction SmLINC181339
SmLINC179192 positive_interaction SmLNCA178889
SmLINC179192 positive_interaction SmLNCA178828
SmLINC179192 positive_interaction SmLNCA179779
SmLINC182008 positive_interaction SmLINC181696
SmLINC182008 positive_interaction SmLNCA179582
SmLINC182008 positive_interaction SmLINC180127
SmLINC182008 positive_interaction SmLINC180108
SmLINC182008 positive_interaction SmLINC181607
SmLINC182008 positive_interaction SmLNCA179562
SmLINC182008 positive_interaction SmLINC179962
SmLINC182008 positive_interaction SmLINC179921
SmLINC182008 positive_interaction SmLNCA179412
SmLINC182008 positive_interaction SmLNCS179074
SmLINC182008 positive_interaction SmLNCA179405
SmLINC182008 positive_interaction SmLINC179845
SmLINC182008 positive_interaction SmLINC181363
SmLINC182008 positive_interaction SmLNCS179043
SmLINC182008 positive_interaction SmLINC179769
SmLINC182008 positive_interaction SmLINC181287
SmLINC182008 positive_interaction SmLNCA179260
SmLINC182008 positive_interaction SmLINC181206
SmLINC182008 positive_interaction SmLINC181198
SmLINC182008 positive_interaction SmLINC181155
SmLINC182008 positive_interaction SmLNCA179141
SmLINC182008 positive_interaction SmLINC182038
SmLINC182008 positive_interaction SmLNCA179057
SmLINC182008 positive_interaction SmLINC179221
SmLINC182008 positive_interaction SmLNCA179027
SmLINC182008 positive_interaction SmLNCS178916
SmLINC182008 positive_interaction SmLINC179155
SmLINC182008 positive_interaction SmLNCA178999
SmLINC182008 positive_interaction SmLINC180804
SmLINC182008 positive_interaction SmLNCA178988
SmLINC182008 positive_interaction SmLNCA178973
SmLINC182008 positive_interaction SmLINC179007
SmLINC182008 positive_interaction SmLINC178908
SmLINC182008 positive_interaction SmLNCA178833
SmLINC182008 positive_interaction SmLINC180597
SmLINC182008 positive_interaction SmLINC178861
SmLINC182008 positive_interaction SmLNCA178821
SmLINC182008 positive_interaction SmLNCA178772
SmLINC182008 positive_interaction SmLNCA179801
SmLINC182008 positive_interaction SmLNCA179707
SmLINC182008 positive_interaction SmLNCA179671
SmLINC182008 positive_interaction SmLNCA179674
SmLINC182008 positive_interaction SmLNCA179666
SmLINC182008 positive_interaction SmLNCA178889
SmLINC182008 positive_interaction SmLNCA178828
SmLINC182008 positive_interaction SmLNCA179779
SmLNCA178973 positive_interaction SmLINC181645
SmLNCA178973 positive_interaction SmLINC180127
SmLNCA178973 positive_interaction SmLINC181607
SmLNCA178973 positive_interaction SmLINC181568
SmLNCA178973 positive_interaction SmLINC181551
SmLNCA178973 positive_interaction SmLINC179952
SmLNCA178973 positive_interaction SmLINC179962
SmLNCA178973 positive_interaction SmLNCS179074
SmLNCA178973 positive_interaction SmLINC179845
SmLNCA178973 positive_interaction SmLINC181362
SmLNCA178973 positive_interaction SmLNCS179043
SmLNCA178973 positive_interaction SmLINC179587
SmLNCA178973 positive_interaction SmLNCA179260
SmLNCA178973 positive_interaction SmLINC181155
SmLNCA178973 positive_interaction SmLNCA179181
SmLNCA178973 positive_interaction SmLINC179417
SmLNCA178973 positive_interaction SmLNCA179141
SmLNCA178973 positive_interaction SmLINC182038
SmLNCA178973 positive_interaction SmLNCA179130
SmLNCA178973 positive_interaction SmLNCS178925
SmLNCA178973 positive_interaction SmLINC180804
SmLNCA178973 positive_interaction SmLNCA178988
SmLNCA178973 positive_interaction SmLINC180742
SmLNCA178973 positive_interaction SmLNCA178908
SmLNCA178973 positive_interaction SmLINC179007
SmLNCA178973 positive_interaction SmLINC178977
SmLNCA178973 positive_interaction SmLINC178908
SmLNCA178973 positive_interaction SmLINC178861
SmLNCA178973 positive_interaction SmLNCA178821
SmLNCA178973 positive_interaction SmLNCA178772
SmLNCA178973 positive_interaction SmLINC180533
SmLNCA178973 positive_interaction SmLNCA179806
SmLNCA178973 positive_interaction SmLNCA179801
SmLNCA178973 positive_interaction SmLINC181935
SmLNCA178973 positive_interaction SmLINC181831
SmLNCA178973 positive_interaction SmLINC181815
SmLNCA178973 positive_interaction SmLNCA179722
SmLNCA178973 positive_interaction SmLNCA179707
SmLNCA178973 positive_interaction SmLNCA179694
SmLNCA178973 positive_interaction SmLNCA179674
SmLNCA178973 positive_interaction SmLNCS179167
SmLNCA178973 positive_interaction SmLNCA179813
SmLNCA178973 positive_interaction SmLNCA179779
SmLNCA178908 positive_interaction SmLINC180213
SmLNCA178908 positive_interaction SmLNCA179622
SmLNCA178908 positive_interaction SmLINC181645
SmLNCA178908 positive_interaction SmLINC180127
SmLNCA178908 positive_interaction SmLINC180108
SmLNCA178908 positive_interaction SmLINC181607
SmLNCA178908 positive_interaction SmLINC181568
SmLNCA178908 positive_interaction SmLINC181551
SmLNCA178908 positive_interaction SmLINC179952
SmLNCA178908 positive_interaction SmLINC179962
SmLNCA178908 positive_interaction SmLNCS179074
SmLNCA178908 positive_interaction SmLNCA179405
SmLNCA178908 positive_interaction SmLINC179845
SmLNCA178908 positive_interaction SmLINC179832
SmLNCA178908 positive_interaction SmLINC179803
SmLNCA178908 positive_interaction SmLNCA179352
SmLNCA178908 positive_interaction SmLINC181362
SmLNCA178908 positive_interaction SmLNCS179043
SmLNCA178908 positive_interaction SmLINC179587
SmLNCA178908 positive_interaction SmLNCA179260
SmLNCA178908 positive_interaction SmLINC179558
SmLNCA178908 positive_interaction SmLINC181155
SmLNCA178908 positive_interaction SmLNCA179181
SmLNCA178908 positive_interaction SmLINC179417
SmLNCA178908 positive_interaction SmLNCA179141
SmLNCA178908 positive_interaction SmLINC182038
SmLNCA178908 positive_interaction SmLINC179221
SmLNCA178908 positive_interaction SmLNCS178925
SmLNCA178908 positive_interaction SmLNCS178916
SmLNCA178908 positive_interaction SmLINC180804
SmLNCA178908 positive_interaction SmLINC180742
SmLNCA178908 positive_interaction SmLINC178980
SmLNCA178908 positive_interaction SmLINC179007
SmLNCA178908 positive_interaction SmLINC180681
SmLNCA178908 positive_interaction SmLNCA178862
SmLNCA178908 positive_interaction SmLINC178908
SmLNCA178908 positive_interaction SmLINC178861
SmLNCA178908 positive_interaction SmLNCA178821
SmLNCA178908 positive_interaction SmLNCA178772
SmLNCA178908 positive_interaction SmLNCS178810
SmLNCA178908 positive_interaction SmLNCA179810
SmLNCA178908 positive_interaction SmLNCA179806
SmLNCA178908 positive_interaction SmLINC181935
SmLNCA178908 positive_interaction SmLINC180346
SmLNCA178908 positive_interaction SmLNCA179722
SmLNCA178908 positive_interaction SmLNCA179707
SmLNCA178908 positive_interaction SmLNCA179674
SmLNCA178908 positive_interaction SmLNCS179167
SmLNCA178908 positive_interaction SmLINC180117
SmLNCA178908 positive_interaction SmLNCA178889
SmLNCA178908 positive_interaction SmLNCA178828
SmLNCA178908 positive_interaction SmLNCA179779
SmLINC180533 positive_interaction SmLNCA179611
SmLINC180533 positive_interaction SmLINC181645
SmLINC180533 positive_interaction SmLINC181607
SmLINC180533 positive_interaction SmLINC181568
SmLINC180533 positive_interaction SmLINC181551
SmLINC180533 positive_interaction SmLINC179952
SmLINC180533 positive_interaction SmLINC179962
SmLINC180533 positive_interaction SmLINC181463
SmLINC180533 positive_interaction SmLNCS179074
SmLINC180533 positive_interaction SmLINC179803
SmLINC180533 positive_interaction SmLINC181362
SmLINC180533 positive_interaction SmLNCA179331
SmLINC180533 positive_interaction SmLNCA179260
SmLINC180533 positive_interaction SmLINC181196
SmLINC180533 positive_interaction SmLNCA179181
SmLINC180533 positive_interaction SmLINC179417
SmLINC180533 positive_interaction SmLNCA179141
SmLINC180533 positive_interaction SmLNCA179130
SmLINC180533 positive_interaction SmLINC179226
SmLINC180533 positive_interaction SmLNCS178925
SmLINC180533 positive_interaction SmLINC179169
SmLINC180533 positive_interaction SmLINC180804
SmLINC180533 positive_interaction SmLNCA178988
SmLINC180533 positive_interaction SmLINC179076
SmLINC180533 positive_interaction SmLINC180742
SmLINC180533 positive_interaction SmLINC179007
SmLINC180533 positive_interaction SmLINC178977
SmLINC180533 positive_interaction SmLNCA178821
SmLINC180533 positive_interaction SmLINC178840
SmLINC180533 positive_interaction SmLINC178834
SmLINC180533 positive_interaction SmLNCA178772
SmLINC180533 positive_interaction SmLNCA179806
SmLINC180533 positive_interaction SmLINC181935
SmLINC180533 positive_interaction SmLNCA179768
SmLINC180533 positive_interaction SmLINC181831
SmLINC180533 positive_interaction SmLNCA179744
SmLINC180533 positive_interaction SmLINC181815
SmLINC180533 positive_interaction SmLNCA179722
SmLINC180533 positive_interaction SmLNCA179694
SmLINC180533 positive_interaction SmLNCA179674
SmLINC180533 positive_interaction SmLNCS179167
SmLINC180533 positive_interaction SmLNCA179813
SmLINC180533 positive_interaction SmLNCA179779
SmLNCA179801 positive_interaction SmLINC180213
SmLNCA179801 positive_interaction SmLINC181696
SmLNCA179801 positive_interaction SmLINC181645
SmLNCA179801 positive_interaction SmLNCA179582
SmLNCA179801 positive_interaction SmLINC180127
SmLNCA179801 positive_interaction SmLINC180108
SmLNCA179801 positive_interaction SmLINC181607
SmLNCA179801 positive_interaction SmLNCA179562
SmLNCA179801 positive_interaction SmLINC180100
SmLNCA179801 positive_interaction SmLNCA179536
SmLNCA179801 positive_interaction SmLINC181574
SmLNCA179801 positive_interaction SmLNCS179104
SmLNCA179801 positive_interaction SmLINC181568
SmLNCA179801 positive_interaction SmLNCA179486
SmLNCA179801 positive_interaction SmLNCS179089
SmLNCA179801 positive_interaction SmLNCA179447
SmLNCA179801 positive_interaction SmLINC179962
SmLNCA179801 positive_interaction SmLINC179921
SmLNCA179801 positive_interaction SmLNCA179412
SmLNCA179801 positive_interaction SmLNCA179411
SmLNCA179801 positive_interaction SmLNCS179074
SmLNCA179801 positive_interaction SmLNCA179405
SmLNCA179801 positive_interaction SmLINC179845
SmLNCA179801 positive_interaction SmLINC179832
SmLNCA179801 positive_interaction SmLINC181363
SmLNCA179801 positive_interaction SmLNCS179043
SmLNCA179801 positive_interaction SmLINC179769
SmLNCA179801 positive_interaction SmLNCA179325
SmLNCA179801 positive_interaction SmLNCS179027
SmLNCA179801 positive_interaction SmLINC181287
SmLNCA179801 positive_interaction SmLNCA179295
SmLNCA179801 positive_interaction SmLINC179587
SmLNCA179801 positive_interaction SmLNCA179260
SmLNCA179801 positive_interaction SmLINC181206
SmLNCA179801 positive_interaction SmLINC181198
SmLNCA179801 positive_interaction SmLINC181164
SmLNCA179801 positive_interaction SmLINC181155
SmLNCA179801 positive_interaction SmLNCA179181
SmLNCA179801 positive_interaction SmLINC181093
SmLNCA179801 positive_interaction SmLNCA179146
SmLNCA179801 positive_interaction SmLNCA179141
SmLNCA179801 positive_interaction SmLINC182038
SmLNCA179801 positive_interaction SmLNCA179057
SmLNCA179801 positive_interaction SmLINC179221
SmLNCA179801 positive_interaction SmLNCS178925
SmLNCA179801 positive_interaction SmLNCA179027
SmLNCA179801 positive_interaction SmLINC179200
SmLNCA179801 positive_interaction SmLINC179183
SmLNCA179801 positive_interaction SmLNCS178916
SmLNCA179801 positive_interaction SmLINC180826
SmLNCA179801 positive_interaction SmLINC179137
SmLNCA179801 positive_interaction SmLNCA178999
SmLNCA179801 positive_interaction SmLINC180804
SmLNCA179801 positive_interaction SmLNCA178988
SmLNCA179801 positive_interaction SmLINC180749
SmLNCA179801 positive_interaction SmLNCA178936
SmLNCA179801 positive_interaction SmLINC179017
SmLNCA179801 positive_interaction SmLNCA178896
SmLNCA179801 positive_interaction SmLINC180703
SmLNCA179801 positive_interaction SmLINC178980
SmLNCA179801 positive_interaction SmLINC179007
SmLNCA179801 positive_interaction SmLINC178977
SmLNCA179801 positive_interaction SmLNCA178864
SmLNCA179801 positive_interaction SmLNCA178862
SmLNCA179801 positive_interaction SmLINC178908
SmLNCA179801 positive_interaction SmLNCA178833
SmLNCA179801 positive_interaction SmLINC180597
SmLNCA179801 positive_interaction SmLINC178860
SmLNCA179801 positive_interaction SmLINC178861
SmLNCA179801 positive_interaction SmLNCA178821
SmLNCA179801 positive_interaction SmLNCA178772
SmLNCA179801 positive_interaction SmLNCA178778
SmLNCA179801 positive_interaction SmLNCS178810
SmLNCA179801 positive_interaction SmLINC181883
SmLNCA179801 positive_interaction SmLNCA179762
SmLNCA179801 positive_interaction SmLNCA179757
SmLNCA179801 positive_interaction SmLNCA179745
SmLNCA179801 positive_interaction SmLNCA179743
SmLNCA179801 positive_interaction SmLINC181788
SmLNCA179801 positive_interaction SmLINC180308
SmLNCA179801 positive_interaction SmLNCA179707
SmLNCA179801 positive_interaction SmLNCA179703
SmLNCA179801 positive_interaction SmLNCA179671
SmLNCA179801 positive_interaction SmLNCA179674
SmLNCA179801 positive_interaction SmLNCA179666
SmLNCA179801 positive_interaction SmLINC180246
SmLNCA179801 positive_interaction SmLINC180226
SmLNCA179801 positive_interaction SmLINC180225
SmLNCA179801 positive_interaction SmLNCA178889
SmLNCA179801 positive_interaction SmLNCA178828
SmLNCA179801 positive_interaction SmLNCA179779
SmLINC181831 positive_interaction SmLINC181551
SmLINC181831 positive_interaction SmLINC179417
SmLINC181831 positive_interaction SmLNCA179141
SmLINC181831 positive_interaction SmLINC180742
SmLINC181831 positive_interaction SmLNCA178821
SmLINC181831 positive_interaction SmLNCA178772
SmLINC181831 positive_interaction SmLINC181815
SmLINC181831 positive_interaction SmLNCA179674
SmLINC181831 positive_interaction SmLNCA179813
SmLINC181831 positive_interaction SmLNCA179779
SmLNCA179666 positive_interaction SmLINC181696
SmLNCA179666 positive_interaction SmLNCA179582
SmLNCA179666 positive_interaction SmLINC180127
SmLNCA179666 positive_interaction SmLINC180108
SmLNCA179666 positive_interaction SmLINC181607
SmLNCA179666 positive_interaction SmLNCA179562
SmLNCA179666 positive_interaction SmLINC180100
SmLNCA179666 positive_interaction SmLNCA179536
SmLNCA179666 positive_interaction SmLINC180074
SmLNCA179666 positive_interaction SmLINC181574
SmLNCA179666 positive_interaction SmLNCS179104
SmLNCA179666 positive_interaction SmLNCA179486
SmLNCA179666 positive_interaction SmLNCA179459
SmLNCA179666 positive_interaction SmLNCS179089
SmLNCA179666 positive_interaction SmLINC179962
SmLNCA179666 positive_interaction SmLINC179931
SmLNCA179666 positive_interaction SmLINC179921
SmLNCA179666 positive_interaction SmLNCA179412
SmLNCA179666 positive_interaction SmLNCA179411
SmLNCA179666 positive_interaction SmLNCS179074
SmLNCA179666 positive_interaction SmLNCA179405
SmLNCA179666 positive_interaction SmLNCS179073
SmLNCA179666 positive_interaction SmLNCS179069
SmLNCA179666 positive_interaction SmLINC179845
SmLNCA179666 positive_interaction SmLNCS179066
SmLNCA179666 positive_interaction SmLINC179832
SmLNCA179666 positive_interaction SmLNCA179356
SmLNCA179666 positive_interaction SmLNCA179355
SmLNCA179666 positive_interaction SmLINC181363
SmLNCA179666 positive_interaction SmLNCS179043
SmLNCA179666 positive_interaction SmLINC179769
SmLNCA179666 positive_interaction SmLINC182130
SmLNCA179666 positive_interaction SmLNCA179325
SmLNCA179666 positive_interaction SmLNCS179027
SmLNCA179666 positive_interaction SmLINC181287
SmLNCA179666 positive_interaction SmLNCA179295
SmLNCA179666 positive_interaction SmLINC179614
SmLNCA179666 positive_interaction SmLINC181240
SmLNCA179666 positive_interaction SmLINC179587
SmLNCA179666 positive_interaction SmLNCA179262
SmLNCA179666 positive_interaction SmLNCA179260
SmLNCA179666 positive_interaction SmLINC181206
SmLNCA179666 positive_interaction SmLINC181198
SmLNCA179666 positive_interaction SmLNCA179217
SmLNCA179666 positive_interaction SmLINC181164
SmLNCA179666 positive_interaction SmLINC181155
SmLNCA179666 positive_interaction SmLNCA179196
SmLNCA179666 positive_interaction SmLNCA179168
SmLNCA179666 positive_interaction SmLINC181093
SmLNCA179666 positive_interaction SmLNCA179146
SmLNCA179666 positive_interaction SmLNCA179148
SmLNCA179666 positive_interaction SmLINC182038
SmLNCA179666 positive_interaction SmLNCA179121
SmLNCA179666 positive_interaction SmLINC180947
SmLNCA179666 positive_interaction SmLNCS178942
SmLNCA179666 positive_interaction SmLNCA179057
SmLNCA179666 positive_interaction SmLINC179221
SmLNCA179666 positive_interaction SmLNCA179042
SmLNCA179666 positive_interaction SmLNCA179027
SmLNCA179666 positive_interaction SmLNCA179026
SmLNCA179666 positive_interaction SmLINC179200
SmLNCA179666 positive_interaction SmLINC179187
SmLNCA179666 positive_interaction SmLINC179183
SmLNCA179666 positive_interaction SmLNCS178916
SmLNCA179666 positive_interaction SmLINC179155
SmLNCA179666 positive_interaction SmLINC180826
SmLNCA179666 positive_interaction SmLNCS178910
SmLNCA179666 positive_interaction SmLNCA178999
SmLNCA179666 positive_interaction SmLINC180804
SmLNCA179666 positive_interaction SmLNCA178988
SmLNCA179666 positive_interaction SmLINC179071
SmLNCA179666 positive_interaction SmLINC180749
SmLNCA179666 positive_interaction SmLNCA178936
SmLNCA179666 positive_interaction SmLINC179017
SmLNCA179666 positive_interaction SmLNCA178922
SmLNCA179666 positive_interaction SmLINC178993
SmLNCA179666 positive_interaction SmLNCA178896
SmLNCA179666 positive_interaction SmLINC180703
SmLNCA179666 positive_interaction SmLINC178980
SmLNCA179666 positive_interaction SmLINC179007
SmLNCA179666 positive_interaction SmLNCS178865
SmLNCA179666 positive_interaction SmLNCA178864
SmLNCA179666 positive_interaction SmLNCA178862
SmLNCA179666 positive_interaction SmLINC178908
SmLNCA179666 positive_interaction SmLNCA178833
SmLNCA179666 positive_interaction SmLINC180597
SmLNCA179666 positive_interaction SmLINC178860
SmLNCA179666 positive_interaction SmLINC178861
SmLNCA179666 positive_interaction SmLNCA178772
SmLNCA179666 positive_interaction SmLNCA178778
SmLNCA179666 positive_interaction SmLNCS178810
SmLNCA179666 positive_interaction SmLNCA179794
SmLNCA179666 positive_interaction SmLINC181883
SmLNCA179666 positive_interaction SmLNCA179762
SmLNCA179666 positive_interaction SmLNCA179757
SmLNCA179666 positive_interaction SmLNCA179745
SmLNCA179666 positive_interaction SmLNCA179743
SmLNCA179666 positive_interaction SmLINC181788
SmLNCA179666 positive_interaction SmLINC180312
SmLNCA179666 positive_interaction SmLINC180308
SmLNCA179666 positive_interaction SmLNCA179707
SmLNCA179666 positive_interaction SmLNCA179703
SmLNCA179666 positive_interaction SmLNCA179671
SmLNCA179666 positive_interaction SmLNCA179674
SmLNCA179666 positive_interaction SmLINC181744
SmLNCA179666 positive_interaction SmLINC180249
SmLNCA179666 positive_interaction SmLINC180246
SmLNCA179666 positive_interaction SmLINC180226
SmLNCA179666 positive_interaction SmLINC180225
SmLNCA179666 positive_interaction SmLINC181339
SmLNCA179666 positive_interaction SmLNCA179090
SmLNCA179666 positive_interaction SmLNCA178889
SmLNCA179666 positive_interaction SmLNCA178828
SmLNCA179666 positive_interaction SmLNCA179779
SmLINC179613 positive_interaction SmLNCA179663
SmLINC179613 positive_interaction SmLNCS179241
SmLNCA179663 positive_interaction SmLNCS179241
SmLNCA179601 positive_interaction SmLINC180213
SmLNCA179601 positive_interaction SmLINC182183
SmLNCA179601 positive_interaction SmLINC182186
SmLNCA179601 positive_interaction SmLINC182176
SmLNCA179601 positive_interaction SmLNCS179138
SmLNCA179601 positive_interaction SmLNCA179622
SmLNCA179601 positive_interaction SmLNCS179135
SmLNCA179601 positive_interaction SmLNCA179617
SmLNCA179601 positive_interaction SmLINC180159
SmLNCA179601 positive_interaction SmLINC180141
SmLNCA179601 positive_interaction SmLINC180124
SmLNCA179601 positive_interaction SmLINC181627
SmLNCA179601 positive_interaction SmLINC181607
SmLNCA179601 positive_interaction SmLINC180103
SmLNCA179601 positive_interaction SmLINC181600
SmLNCA179601 positive_interaction SmLINC181595
SmLNCA179601 positive_interaction SmLNCA179537
SmLNCA179601 positive_interaction SmLNCA179535
SmLNCA179601 positive_interaction SmLINC181585
SmLNCA179601 positive_interaction SmLINC181574
SmLNCA179601 positive_interaction SmLNCS179110
SmLNCA179601 positive_interaction SmLINC181569
SmLNCA179601 positive_interaction SmLINC181568
SmLNCA179601 positive_interaction SmLNCA179508
SmLNCA179601 positive_interaction SmLNCA179475
SmLNCA179601 positive_interaction SmLNCS179092
SmLNCA179601 positive_interaction SmLINC180017
SmLNCA179601 positive_interaction SmLINC181529
SmLNCA179601 positive_interaction SmLINC180004
SmLNCA179601 positive_interaction SmLINC179998
SmLNCA179601 positive_interaction SmLNCA179447
SmLNCA179601 positive_interaction SmLINC179975
SmLNCA179601 positive_interaction SmLINC181504
SmLNCA179601 positive_interaction SmLINC181500
SmLNCA179601 positive_interaction SmLINC179938
SmLNCA179601 positive_interaction SmLNCA179423
SmLNCA179601 positive_interaction SmLNCA179412
SmLNCA179601 positive_interaction SmLNCS179074
SmLNCA179601 positive_interaction SmLNCA179405
SmLNCA179601 positive_interaction SmLINC181449
SmLNCA179601 positive_interaction SmLINC181436
SmLNCA179601 positive_interaction SmLINC179884
SmLNCA179601 positive_interaction SmLNCS179071
SmLNCA179601 positive_interaction SmLINC179848
SmLNCA179601 positive_interaction SmLINC181416
SmLNCA179601 positive_interaction SmLINC179839
SmLNCA179601 positive_interaction SmLINC179814
SmLNCA179601 positive_interaction SmLINC181401
SmLNCA179601 positive_interaction SmLNCS179048
SmLNCA179601 positive_interaction SmLNCA179349
SmLNCA179601 positive_interaction SmLINC181363
SmLNCA179601 positive_interaction SmLINC179759
SmLNCA179601 positive_interaction SmLINC179712
SmLNCA179601 positive_interaction SmLINC182101
SmLNCA179601 positive_interaction SmLINC179693
SmLNCA179601 positive_interaction SmLINC181327
SmLNCA179601 positive_interaction SmLINC179689
SmLNCA179601 positive_interaction SmLNCS179027
SmLNCA179601 positive_interaction SmLINC179651
SmLNCA179601 positive_interaction SmLINC179631
SmLNCA179601 positive_interaction SmLNCA179286
SmLNCA179601 positive_interaction SmLNCA179279
SmLNCA179601 positive_interaction SmLNCA179276
SmLNCA179601 positive_interaction SmLINC179605
SmLNCA179601 positive_interaction SmLNCA179272
SmLNCA179601 positive_interaction SmLINC181230
SmLNCA179601 positive_interaction SmLNCA179260
SmLNCA179601 positive_interaction SmLINC179560
SmLNCA179601 positive_interaction SmLNCA179235
SmLNCA179601 positive_interaction SmLINC179558
SmLNCA179601 positive_interaction SmLNCS179003
SmLNCA179601 positive_interaction SmLNCS178981
SmLNCA179601 positive_interaction SmLNCA179196
SmLNCA179601 positive_interaction SmLINC181108
SmLNCA179601 positive_interaction SmLNCA179181
SmLNCA179601 positive_interaction SmLNCA179179
SmLNCA179601 positive_interaction SmLINC179447
SmLNCA179601 positive_interaction SmLINC179446
SmLNCA179601 positive_interaction SmLNCS178977
SmLNCA179601 positive_interaction SmLINC179425
SmLNCA179601 positive_interaction SmLNCA179163
SmLNCA179601 positive_interaction SmLINC179403
SmLNCA179601 positive_interaction SmLINC181036
SmLNCA179601 positive_interaction SmLNCS178972
SmLNCA179601 positive_interaction SmLINC179339
SmLNCA179601 positive_interaction SmLINC182028
SmLNCA179601 positive_interaction SmLINC179303
SmLNCA179601 positive_interaction SmLINC179300
SmLNCA179601 positive_interaction SmLINC180936
SmLNCA179601 positive_interaction SmLNCA179093
SmLNCA179601 positive_interaction SmLINC180918
SmLNCA179601 positive_interaction SmLINC179270
SmLNCA179601 positive_interaction SmLINC179265
SmLNCA179601 positive_interaction SmLINC180905
SmLNCA179601 positive_interaction SmLINC180908
SmLNCA179601 positive_interaction SmLNCA179057
SmLNCA179601 positive_interaction SmLNCA179054
SmLNCA179601 positive_interaction SmLNCA179047
SmLNCA179601 positive_interaction SmLINC180885
SmLNCA179601 positive_interaction SmLINC180879
SmLNCA179601 positive_interaction SmLINC180856
SmLNCA179601 positive_interaction SmLINC180855
SmLNCA179601 positive_interaction SmLINC180852
SmLNCA179601 positive_interaction SmLINC179200
SmLNCA179601 positive_interaction SmLNCA179005
SmLNCA179601 positive_interaction SmLNCA179002
SmLNCA179601 positive_interaction SmLINC180826
SmLNCA179601 positive_interaction SmLINC179137
SmLNCA179601 positive_interaction SmLNCA179000
SmLNCA179601 positive_interaction SmLINC180811
SmLNCA179601 positive_interaction SmLINC180807
SmLNCA179601 positive_interaction SmLINC180804
SmLNCA179601 positive_interaction SmLNCA178988
SmLNCA179601 positive_interaction SmLNCA178957
SmLNCA179601 positive_interaction SmLNCA178947
SmLNCA179601 positive_interaction SmLINC180749
SmLNCA179601 positive_interaction SmLNCA178937
SmLNCA179601 positive_interaction SmLINC179032
SmLNCA179601 positive_interaction SmLINC179017
SmLNCA179601 positive_interaction SmLNCA178922
SmLNCA179601 positive_interaction SmLINC180741
SmLNCA179601 positive_interaction SmLINC178982
SmLNCA179601 positive_interaction SmLINC178981
SmLNCA179601 positive_interaction SmLINC181993
SmLNCA179601 positive_interaction SmLINC181992
SmLNCA179601 positive_interaction SmLINC180694
SmLNCA179601 positive_interaction SmLINC181979
SmLNCA179601 positive_interaction SmLINC180691
SmLNCA179601 positive_interaction SmLNCS178865
SmLNCA179601 positive_interaction SmLNCA178864
SmLNCA179601 positive_interaction SmLINC181973
SmLNCA179601 positive_interaction SmLINC178930
SmLNCA179601 positive_interaction SmLINC180648
SmLNCA179601 positive_interaction SmLINC180646
SmLNCA179601 positive_interaction SmLINC178923
SmLNCA179601 positive_interaction SmLINC180630
SmLNCA179601 positive_interaction SmLINC178934
SmLNCA179601 positive_interaction SmLNCS178829
SmLNCA179601 positive_interaction SmLNCA178827
SmLNCA179601 positive_interaction SmLINC178881
SmLNCA179601 positive_interaction SmLNCA178825
SmLNCA179601 positive_interaction SmLINC178860
SmLNCA179601 positive_interaction SmLINC178891
SmLNCA179601 positive_interaction SmLINC178886
SmLNCA179601 positive_interaction SmLINC178910
SmLNCA179601 positive_interaction SmLINC178852
SmLNCA179601 positive_interaction SmLINC178861
SmLNCA179601 positive_interaction SmLINC178833
SmLNCA179601 positive_interaction SmLNCA178779
SmLNCA179601 positive_interaction SmLINC180558
SmLNCA179601 positive_interaction SmLNCA178772
SmLNCA179601 positive_interaction SmLINC180537
SmLNCA179601 positive_interaction SmLNCS178810
SmLNCA179601 positive_interaction SmLINC180515
SmLNCA179601 positive_interaction SmLNCA179817
SmLNCA179601 positive_interaction SmLINC181950
SmLNCA179601 positive_interaction SmLINC180479
SmLNCA179601 positive_interaction SmLINC181922
SmLNCA179601 positive_interaction SmLINC180456
SmLNCA179601 positive_interaction SmLINC181870
SmLNCA179601 positive_interaction SmLINC182207
SmLNCA179601 positive_interaction SmLNCS179212
SmLNCA179601 positive_interaction SmLNCS179211
SmLNCA179601 positive_interaction SmLNCA179762
SmLNCA179601 positive_interaction SmLNCA179765
SmLNCA179601 positive_interaction SmLNCA179761
SmLNCA179601 positive_interaction SmLNCS179206
SmLNCA179601 positive_interaction SmLNCS179201
SmLNCA179601 positive_interaction SmLINC181799
SmLNCA179601 positive_interaction SmLNCS179198
SmLNCA179601 positive_interaction SmLINC180308
SmLNCA179601 positive_interaction SmLNCA179707
SmLNCA179601 positive_interaction SmLINC181770
SmLNCA179601 positive_interaction SmLNCA179698
SmLNCA179601 positive_interaction SmLINC180282
SmLNCA179601 positive_interaction SmLINC181755
SmLNCA179601 positive_interaction SmLNCA179684
SmLNCA179601 positive_interaction SmLNCS179181
SmLNCA179601 positive_interaction SmLINC181743
SmLNCA179601 positive_interaction SmLINC181744
SmLNCA179601 positive_interaction SmLNCA179656
SmLNCA179601 positive_interaction SmLINC181722
SmLNCA179601 positive_interaction SmLNCS179052
SmLNCA179601 positive_interaction SmLINC179645
SmLNCA179601 positive_interaction SmLINC181423
SmLNCA179601 positive_interaction SmLNCA179367
SmLNCA179601 positive_interaction SmLNCS179065
SmLNCA179601 positive_interaction SmLINC180985
SmLNCA179601 positive_interaction SmLINC179312
SmLNCA179601 positive_interaction SmLINC180932
SmLNCA179601 positive_interaction SmLINC180876
SmLNCA179601 positive_interaction SmLINC180834
SmLNCA179601 positive_interaction SmLNCA178839
SmLNCA179601 positive_interaction SmLINC180434
SmLNCA179601 positive_interaction SmLNCA179814
SmLNCS179083 positive_interaction SmLNCS178908
SmLNCS179083 positive_interaction SmLNCS178813
SmLNCS178908 positive_interaction SmLNCS178813
SmLINC180210 positive_interaction SmLNCS179161
SmLINC180210 positive_interaction SmLINC181665
SmLINC180210 positive_interaction SmLINC181647
SmLINC180210 positive_interaction SmLNCA179568
SmLINC180210 positive_interaction SmLNCA179533
SmLINC180210 positive_interaction SmLINC181573
SmLINC180210 positive_interaction SmLNCA179472
SmLINC180210 positive_interaction SmLINC180000
SmLINC180210 positive_interaction SmLNCS179081
SmLINC180210 positive_interaction SmLINC181496
SmLINC180210 positive_interaction SmLNCA179431
SmLINC180210 positive_interaction SmLINC181446
SmLINC180210 positive_interaction SmLINC181438
SmLINC180210 positive_interaction SmLINC181440
SmLINC180210 positive_interaction SmLINC179881
SmLINC180210 positive_interaction SmLINC179872
SmLINC180210 positive_interaction SmLNCA179364
SmLINC180210 positive_interaction SmLINC179764
SmLINC180210 positive_interaction SmLINC179754
SmLINC180210 positive_interaction SmLNCA179320
SmLINC180210 positive_interaction SmLINC182090
SmLINC180210 positive_interaction SmLINC181215
SmLINC180210 positive_interaction SmLINC179500
SmLINC180210 positive_interaction SmLINC179431
SmLINC180210 positive_interaction SmLINC181044
SmLINC180210 positive_interaction SmLINC179395
SmLINC180210 positive_interaction SmLINC180949
SmLINC180210 positive_interaction SmLNCA179088
SmLINC180210 positive_interaction SmLINC179240
SmLINC180210 positive_interaction SmLNCA179006
SmLINC180210 positive_interaction SmLINC182005
SmLINC180210 positive_interaction SmLINC179134
SmLINC180210 positive_interaction SmLINC180815
SmLINC180210 positive_interaction SmLNCS178907
SmLINC180210 positive_interaction SmLNCS178906
SmLINC180210 positive_interaction SmLINC180790
SmLINC180210 positive_interaction SmLNCA178971
SmLINC180210 positive_interaction SmLINC179105
SmLINC180210 positive_interaction SmLINC179069
SmLINC180210 positive_interaction SmLINC180688
SmLINC180210 positive_interaction SmLINC180679
SmLINC180210 positive_interaction SmLNCA178851
SmLINC180210 positive_interaction SmLNCA178760
SmLINC180210 positive_interaction SmLINC181956
SmLINC180210 positive_interaction SmLINC180483
SmLINC180210 positive_interaction SmLINC180485
SmLINC180210 positive_interaction SmLINC180467
SmLINC180210 positive_interaction SmLINC181890
SmLINC180210 positive_interaction SmLINC180415
SmLINC180210 positive_interaction SmLNCA179776
SmLINC180210 positive_interaction SmLINC180381
SmLINC180210 positive_interaction SmLINC180345
SmLINC180210 positive_interaction SmLNCA179735
SmLINC180210 positive_interaction SmLINC180313
SmLINC180210 positive_interaction SmLINC180281
SmLINC180210 positive_interaction SmLINC180276
SmLINC180210 positive_interaction SmLNCA179653
SmLINC180210 positive_interaction SmLINC181724
SmLINC180210 positive_interaction SmLINC180175
SmLINC180210 positive_interaction SmLINC181101
SmLINC180210 positive_interaction SmLINC180547
SmLINC180210 positive_interaction SmLNCS179196
SmLNCA179604 positive_interaction SmLNCA179611
SmLNCA179604 positive_interaction SmLNCA179472
SmLNCA179604 positive_interaction SmLINC180000
SmLNCA179604 positive_interaction SmLNCS179081
SmLNCA179604 positive_interaction SmLINC179872
SmLNCA179604 positive_interaction SmLINC179803
SmLNCA179604 positive_interaction SmLINC179764
SmLNCA179604 positive_interaction SmLINC179754
SmLNCA179604 positive_interaction SmLINC179698
SmLNCA179604 positive_interaction SmLINC181215
SmLNCA179604 positive_interaction SmLINC179395
SmLNCA179604 positive_interaction SmLINC179283
SmLNCA179604 positive_interaction SmLINC182013
SmLNCA179604 positive_interaction SmLNCS178906
SmLNCA179604 positive_interaction SmLNCA178971
SmLNCA179604 positive_interaction SmLINC179105
SmLNCA179604 positive_interaction SmLINC180775
SmLNCA179604 positive_interaction SmLNCA178760
SmLNCA179604 positive_interaction SmLINC180483
SmLNCA179604 positive_interaction SmLINC180485
SmLNCA179604 positive_interaction SmLINC180467
SmLNCA179604 positive_interaction SmLINC180415
SmLNCA179604 positive_interaction SmLNCA179776
SmLNCA179604 positive_interaction SmLINC180345
SmLNCA179604 positive_interaction SmLINC180276
SmLNCA179604 positive_interaction SmLINC181101
SmLNCA179604 positive_interaction SmLNCS179196
SmLNCA179472 positive_interaction SmLINC181665
SmLNCA179472 positive_interaction SmLINC181647
SmLNCA179472 positive_interaction SmLINC181440
SmLNCA179472 positive_interaction SmLINC179872
SmLNCA179472 positive_interaction SmLINC179764
SmLNCA179472 positive_interaction SmLINC182095
SmLNCA179472 positive_interaction SmLINC181215
SmLNCA179472 positive_interaction SmLINC181196
SmLNCA179472 positive_interaction SmLINC181044
SmLNCA179472 positive_interaction SmLINC179395
SmLNCA179472 positive_interaction SmLINC179134
SmLNCA179472 positive_interaction SmLINC180790
SmLNCA179472 positive_interaction SmLINC179105
SmLNCA179472 positive_interaction SmLINC180679
SmLNCA179472 positive_interaction SmLINC178840
SmLNCA179472 positive_interaction SmLNCA178760
SmLNCA179472 positive_interaction SmLINC180483
SmLNCA179472 positive_interaction SmLINC180467
SmLNCA179472 positive_interaction SmLINC181890
SmLNCA179472 positive_interaction SmLINC180415
SmLNCA179472 positive_interaction SmLNCA179776
SmLNCA179472 positive_interaction SmLINC180381
SmLNCA179472 positive_interaction SmLNCA179744
SmLNCA179472 positive_interaction SmLINC180345
SmLNCA179472 positive_interaction SmLINC180276
SmLNCA179472 positive_interaction SmLINC180175
SmLNCA179472 positive_interaction SmLINC181101
SmLNCA179472 positive_interaction SmLNCS179196
SmLINC181438 positive_interaction SmLINC181665
SmLINC181438 positive_interaction SmLINC181647
SmLINC181438 positive_interaction SmLNCA179568
SmLINC181438 positive_interaction SmLINC181573
SmLINC181438 positive_interaction SmLINC181479
SmLINC181438 positive_interaction SmLNCA179431
SmLINC181438 positive_interaction SmLINC181446
SmLINC181438 positive_interaction SmLINC181440
SmLINC181438 positive_interaction SmLINC179881
SmLINC181438 positive_interaction SmLINC179764
SmLINC181438 positive_interaction SmLINC179754
SmLINC181438 positive_interaction SmLINC181328
SmLINC181438 positive_interaction SmLNCA179320
SmLINC181438 positive_interaction SmLINC182090
SmLINC181438 positive_interaction SmLINC181215
SmLINC181438 positive_interaction SmLINC179552
SmLINC181438 positive_interaction SmLINC179500
SmLINC181438 positive_interaction SmLINC179431
SmLINC181438 positive_interaction SmLINC181044
SmLINC181438 positive_interaction SmLINC179395
SmLINC181438 positive_interaction SmLINC179320
SmLINC181438 positive_interaction SmLINC180949
SmLINC181438 positive_interaction SmLINC179240
SmLINC181438 positive_interaction SmLNCA179006
SmLINC181438 positive_interaction SmLINC182005
SmLINC181438 positive_interaction SmLINC179134
SmLINC181438 positive_interaction SmLINC180815
SmLINC181438 positive_interaction SmLNCS178907
SmLINC181438 positive_interaction SmLNCA178971
SmLINC181438 positive_interaction SmLINC179105
SmLINC181438 positive_interaction SmLINC181985
SmLINC181438 positive_interaction SmLINC180679
SmLINC181438 positive_interaction SmLNCA178851
SmLINC181438 positive_interaction SmLNCA178822
SmLINC181438 positive_interaction SmLINC180485
SmLINC181438 positive_interaction SmLINC181890
SmLINC181438 positive_interaction SmLINC180415
SmLINC181438 positive_interaction SmLINC180381
SmLINC181438 positive_interaction SmLINC180345
SmLINC181438 positive_interaction SmLNCA179735
SmLINC181438 positive_interaction SmLINC180313
SmLINC181438 positive_interaction SmLINC180281
SmLINC181438 positive_interaction SmLINC180175
SmLINC181438 positive_interaction SmLINC181359
SmLINC181438 positive_interaction SmLINC181015
SmLINC181438 positive_interaction SmLINC180547
SmLINC181438 positive_interaction SmLNCS179196
SmLINC182095 positive_interaction SmLINC181647
SmLINC182095 positive_interaction SmLINC181440
SmLINC182095 positive_interaction SmLINC179872
SmLINC182095 positive_interaction SmLINC179764
SmLINC182095 positive_interaction SmLINC181215
SmLINC182095 positive_interaction SmLINC181196
SmLINC182095 positive_interaction SmLINC179395
SmLINC182095 positive_interaction SmLINC178840
SmLINC182095 positive_interaction SmLINC181890
SmLINC182095 positive_interaction SmLINC180415
SmLINC182095 positive_interaction SmLNCA179776
SmLINC182095 positive_interaction SmLINC180276
SmLINC182095 positive_interaction SmLINC180175
SmLINC182095 positive_interaction SmLINC181101
SmLINC182095 positive_interaction SmLNCS179196
SmLINC181044 positive_interaction SmLINC181665
SmLINC181044 positive_interaction SmLINC181647
SmLINC181044 positive_interaction SmLINC181573
SmLINC181044 positive_interaction SmLINC181446
SmLINC181044 positive_interaction SmLINC181440
SmLINC181044 positive_interaction SmLINC179881
SmLINC181044 positive_interaction SmLNCA179364
SmLINC181044 positive_interaction SmLINC179754
SmLINC181044 positive_interaction SmLNCA179320
SmLINC181044 positive_interaction SmLINC181215
SmLINC181044 positive_interaction SmLINC179431
SmLINC181044 positive_interaction SmLINC179395
SmLINC181044 positive_interaction SmLINC179240
SmLINC181044 positive_interaction SmLINC182005
SmLINC181044 positive_interaction SmLINC179134
SmLINC181044 positive_interaction SmLINC179105
SmLINC181044 positive_interaction SmLINC180679
SmLINC181044 positive_interaction SmLINC181890
SmLINC181044 positive_interaction SmLINC180415
SmLINC181044 positive_interaction SmLNCA179776
SmLINC181044 positive_interaction SmLINC180381
SmLINC181044 positive_interaction SmLINC180345
SmLINC181044 positive_interaction SmLINC180313
SmLINC181044 positive_interaction SmLINC180281
SmLINC181044 positive_interaction SmLINC180175
SmLINC181044 positive_interaction SmLINC180547
SmLINC181044 positive_interaction SmLNCS179196
SmLINC182044 positive_interaction SmLNCA179611
SmLINC182044 positive_interaction SmLNCA179512
SmLINC182044 positive_interaction SmLINC181463
SmLINC182044 positive_interaction SmLINC179764
SmLINC182044 positive_interaction SmLINC179698
SmLINC182044 positive_interaction SmLINC179596
SmLINC182044 positive_interaction SmLINC179283
SmLINC182044 positive_interaction SmLINC179226
SmLINC182044 positive_interaction SmLNCS178906
SmLINC182044 positive_interaction SmLINC180790
SmLINC182044 positive_interaction SmLINC180679
SmLINC182044 positive_interaction SmLNCA178760
SmLINC182044 positive_interaction SmLINC180415
SmLINC182044 positive_interaction SmLINC181862
SmLINC182044 positive_interaction SmLINC182200
SmLINC182044 positive_interaction SmLNCA179768
SmLINC182044 positive_interaction SmLINC180276
SmLINC182044 positive_interaction SmLINC181101
SmLINC182044 positive_interaction SmLNCS179196
SmLINC179283 positive_interaction SmLNCA179611
SmLINC179283 positive_interaction SmLINC179952
SmLINC179283 positive_interaction SmLINC179803
SmLINC179283 positive_interaction SmLINC179764
SmLINC179283 positive_interaction SmLINC179698
SmLINC179283 positive_interaction SmLINC179226
SmLINC179283 positive_interaction SmLINC182013
SmLINC179283 positive_interaction SmLNCS178906
SmLINC179283 positive_interaction SmLINC180790
SmLINC179283 positive_interaction SmLNCA178760
SmLINC179283 positive_interaction SmLINC180415
SmLINC179283 positive_interaction SmLINC181862
SmLINC179283 positive_interaction SmLINC180276
SmLINC179283 positive_interaction SmLINC181101
SmLINC179283 positive_interaction SmLNCS179196
SmLNCA179776 positive_interaction SmLINC181665
SmLNCA179776 positive_interaction SmLINC181647
SmLNCA179776 positive_interaction SmLINC181440
SmLNCA179776 positive_interaction SmLINC179872
SmLNCA179776 positive_interaction SmLINC181215
SmLNCA179776 positive_interaction SmLINC181196
SmLNCA179776 positive_interaction SmLINC179395
SmLNCA179776 positive_interaction SmLINC179134
SmLNCA179776 positive_interaction SmLINC179105
SmLNCA179776 positive_interaction SmLINC178840
SmLNCA179776 positive_interaction SmLNCA178760
SmLNCA179776 positive_interaction SmLINC180467
SmLNCA179776 positive_interaction SmLINC181890
SmLNCA179776 positive_interaction SmLINC180415
SmLNCA179776 positive_interaction SmLINC180381
SmLNCA179776 positive_interaction SmLNCA179744
SmLNCA179776 positive_interaction SmLINC180345
SmLNCA179776 positive_interaction SmLINC180276
SmLNCA179776 positive_interaction SmLINC180175
SmLNCA179776 positive_interaction SmLINC181101
SmLNCA179776 positive_interaction SmLNCS179196
SmLNCA179347 positive_interaction SmLNCS179161
SmLNCA179347 positive_interaction SmLINC180203
SmLNCA179347 positive_interaction SmLINC181706
SmLNCA179347 positive_interaction SmLINC182174
SmLNCA179347 positive_interaction SmLINC181692
SmLNCA179347 positive_interaction SmLINC182181
SmLNCA179347 positive_interaction SmLINC181661
SmLNCA179347 positive_interaction SmLINC181653
SmLNCA179347 positive_interaction SmLINC181635
SmLNCA179347 positive_interaction SmLNCA179568
SmLNCA179347 positive_interaction SmLNCS179125
SmLNCA179347 positive_interaction SmLNCA179557
SmLNCA179347 positive_interaction SmLNCA179548
SmLNCA179347 positive_interaction SmLINC180083
SmLNCA179347 positive_interaction SmLINC180082
SmLNCA179347 positive_interaction SmLINC181573
SmLNCA179347 positive_interaction SmLINC180000
SmLNCA179347 positive_interaction SmLINC181512
SmLNCA179347 positive_interaction SmLINC179973
SmLNCA179347 positive_interaction SmLINC181495
SmLNCA179347 positive_interaction SmLNCA179436
SmLNCA179347 positive_interaction SmLINC181479
SmLNCA179347 positive_interaction SmLNCA179431
SmLNCA179347 positive_interaction SmLINC179920
SmLNCA179347 positive_interaction SmLINC181446
SmLNCA179347 positive_interaction SmLNCA179399
SmLNCA179347 positive_interaction SmLINC179881
SmLNCA179347 positive_interaction SmLINC179875
SmLNCA179347 positive_interaction SmLNCA179376
SmLNCA179347 positive_interaction SmLINC179826
SmLNCA179347 positive_interaction SmLINC181402
SmLNCA179347 positive_interaction SmLINC179806
SmLNCA179347 positive_interaction SmLNCS179058
SmLNCA179347 positive_interaction SmLINC182159
SmLNCA179347 positive_interaction SmLINC179783
SmLNCA179347 positive_interaction SmLINC179754
SmLNCA179347 positive_interaction SmLINC179716
SmLNCA179347 positive_interaction SmLINC182121
SmLNCA179347 positive_interaction SmLINC181328
SmLNCA179347 positive_interaction SmLNCA179320
SmLNCA179347 positive_interaction SmLNCA179326
SmLNCA179347 positive_interaction SmLNCA179327
SmLNCA179347 positive_interaction SmLNCA179310
SmLNCA179347 positive_interaction SmLINC179671
SmLNCA179347 positive_interaction SmLNCS179026
SmLNCA179347 positive_interaction SmLINC181281
SmLNCA179347 positive_interaction SmLINC179635
SmLNCA179347 positive_interaction SmLINC179619
SmLNCA179347 positive_interaction SmLINC182090
SmLNCA179347 positive_interaction SmLNCA179273
SmLNCA179347 positive_interaction SmLINC181214
SmLNCA179347 positive_interaction SmLINC179549
SmLNCA179347 positive_interaction SmLNCA179209
SmLNCA179347 positive_interaction SmLNCS178992
SmLNCA179347 positive_interaction SmLINC182085
SmLNCA179347 positive_interaction SmLINC179487
SmLNCA179347 positive_interaction SmLNCA179198
SmLNCA179347 positive_interaction SmLINC179500
SmLNCA179347 positive_interaction SmLNCA179186
SmLNCA179347 positive_interaction SmLINC181107
SmLNCA179347 positive_interaction SmLINC181077
SmLNCA179347 positive_interaction SmLINC179431
SmLNCA179347 positive_interaction SmLINC179429
SmLNCA179347 positive_interaction SmLINC181091
SmLNCA179347 positive_interaction SmLINC179448
SmLNCA179347 positive_interaction SmLNCA179150
SmLNCA179347 positive_interaction SmLINC179378
SmLNCA179347 positive_interaction SmLINC181013
SmLNCA179347 positive_interaction SmLINC179337
SmLNCA179347 positive_interaction SmLINC180973
SmLNCA179347 positive_interaction SmLINC179320
SmLNCA179347 positive_interaction SmLINC180970
SmLNCA179347 positive_interaction SmLINC180949
SmLNCA179347 positive_interaction SmLINC179298
SmLNCA179347 positive_interaction SmLNCA179100
SmLNCA179347 positive_interaction SmLINC179293
SmLNCA179347 positive_interaction SmLINC179266
SmLNCA179347 positive_interaction SmLNCA179088
SmLNCA179347 positive_interaction SmLINC179254
SmLNCA179347 positive_interaction SmLINC179238
SmLNCA179347 positive_interaction SmLINC179240
SmLNCA179347 positive_interaction SmLNCA179051
SmLNCA179347 positive_interaction SmLINC179220
SmLNCA179347 positive_interaction SmLINC179216
SmLNCA179347 positive_interaction SmLINC179210
SmLNCA179347 positive_interaction SmLINC182015
SmLNCA179347 positive_interaction SmLINC179178
SmLNCA179347 positive_interaction SmLINC182005
SmLNCA179347 positive_interaction SmLINC179134
SmLNCA179347 positive_interaction SmLINC180815
SmLNCA179347 positive_interaction SmLNCA178997
SmLNCA179347 positive_interaction SmLINC180803
SmLNCA179347 positive_interaction SmLINC180802
SmLNCA179347 positive_interaction SmLINC179114
SmLNCA179347 positive_interaction SmLNCA178975
SmLNCA179347 positive_interaction SmLNCA178970
SmLNCA179347 positive_interaction SmLINC179105
SmLNCA179347 positive_interaction SmLINC179069
SmLNCA179347 positive_interaction SmLINC180761
SmLNCA179347 positive_interaction SmLINC179051
SmLNCA179347 positive_interaction SmLINC179019
SmLNCA179347 positive_interaction SmLINC180729
SmLNCA179347 positive_interaction SmLINC180712
SmLNCA179347 positive_interaction SmLINC181985
SmLNCA179347 positive_interaction SmLINC181981
SmLNCA179347 positive_interaction SmLINC178975
SmLNCA179347 positive_interaction SmLNCA178888
SmLNCA179347 positive_interaction SmLNCA178886
SmLNCA179347 positive_interaction SmLNCA178891
SmLNCA179347 positive_interaction SmLINC180679
SmLNCA179347 positive_interaction SmLNCS178860
SmLNCA179347 positive_interaction SmLINC178965
SmLNCA179347 positive_interaction SmLINC181977
SmLNCA179347 positive_interaction SmLNCA178840
SmLNCA179347 positive_interaction SmLINC180619
SmLNCA179347 positive_interaction SmLINC180599
SmLNCA179347 positive_interaction SmLNCS178827
SmLNCA179347 positive_interaction SmLINC180580
SmLNCA179347 positive_interaction SmLNCA178822
SmLNCA179347 positive_interaction SmLINC180568
SmLNCA179347 positive_interaction SmLNCA178758
SmLNCA179347 positive_interaction SmLINC180527
SmLNCA179347 positive_interaction SmLNCA179830
SmLNCA179347 positive_interaction SmLINC181956
SmLNCA179347 positive_interaction SmLINC180485
SmLNCA179347 positive_interaction SmLNCA179807
SmLNCA179347 positive_interaction SmLINC181942
SmLNCA179347 positive_interaction SmLINC181938
SmLNCA179347 positive_interaction SmLINC180466
SmLNCA179347 positive_interaction SmLNCA179790
SmLNCA179347 positive_interaction SmLINC181913
SmLNCA179347 positive_interaction SmLINC180444
SmLNCA179347 positive_interaction SmLINC181894
SmLNCA179347 positive_interaction SmLNCA179778
SmLNCA179347 positive_interaction SmLINC180381
SmLNCA179347 positive_interaction SmLNCA179763
SmLNCA179347 positive_interaction SmLINC181837
SmLNCA179347 positive_interaction SmLINC180364
SmLNCA179347 positive_interaction SmLINC180350
SmLNCA179347 positive_interaction SmLINC180345
SmLNCA179347 positive_interaction SmLNCA179735
SmLNCA179347 positive_interaction SmLINC181797
SmLNCA179347 positive_interaction SmLNCA179718
SmLNCA179347 positive_interaction SmLINC180313
SmLNCA179347 positive_interaction SmLNCA179706
SmLNCA179347 positive_interaction SmLNCS179189
SmLNCA179347 positive_interaction SmLINC180285
SmLNCA179347 positive_interaction SmLINC180281
SmLNCA179347 positive_interaction SmLNCS179188
SmLNCA179347 positive_interaction SmLNCS179186
SmLNCA179347 positive_interaction SmLNCA179678
SmLNCA179347 positive_interaction SmLNCS179185
SmLNCA179347 positive_interaction SmLNCS179184
SmLNCA179347 positive_interaction SmLNCA179664
SmLNCA179347 positive_interaction SmLNCS179176
SmLNCA179347 positive_interaction SmLNCA179660
SmLNCA179347 positive_interaction SmLNCA179653
SmLNCA179347 positive_interaction SmLINC181724
SmLNCA179347 positive_interaction SmLNCA179642
SmLNCA179347 positive_interaction SmLINC181597
SmLNCA179347 positive_interaction SmLINC181525
SmLNCA179347 positive_interaction SmLNCS179075
SmLNCA179347 positive_interaction SmLINC181454
SmLNCA179347 positive_interaction SmLINC181538
SmLNCA179347 positive_interaction SmLINC181443
SmLNCA179347 positive_interaction SmLINC179801
SmLNCA179347 positive_interaction SmLINC181421
SmLNCA179347 positive_interaction SmLINC181407
SmLNCA179347 positive_interaction SmLINC181219
SmLNCA179347 positive_interaction SmLINC181015
SmLNCA179347 positive_interaction SmLNCS178967
SmLNCA179347 positive_interaction SmLINC179143
SmLNCA179347 positive_interaction SmLINC180809
SmLNCA179347 positive_interaction SmLNCA178904
SmLNCA179347 positive_interaction SmLINC180547
SmLNCA179347 positive_interaction SmLNCA179759
SmLNCA179347 positive_interaction SmLNCS179196
SmLINC180164 positive_interaction SmLINC180278
SmLINC181367 positive_interaction SmLNCA179552
SmLINC181367 positive_interaction SmLINC179479
SmLINC181367 positive_interaction SmLNCS178894
SmLINC181367 positive_interaction SmLINC180685
SmLINC181367 positive_interaction SmLNCA179805
SmLINC181367 positive_interaction SmLINC181740
SmLINC181367 positive_interaction SmLINC180257
SmLINC180512 positive_interaction SmLINC182182
SmLINC180512 positive_interaction SmLNCS179135
SmLINC180512 positive_interaction SmLINC180124
SmLINC180512 positive_interaction SmLINC180103
SmLINC180512 positive_interaction SmLINC180102
SmLINC180512 positive_interaction SmLINC181595
SmLINC180512 positive_interaction SmLNCS179103
SmLINC180512 positive_interaction SmLNCA179508
SmLINC180512 positive_interaction SmLNCA179490
SmLINC180512 positive_interaction SmLNCS179092
SmLINC180512 positive_interaction SmLINC179998
SmLINC180512 positive_interaction SmLNCA179442
SmLINC180512 positive_interaction SmLINC179975
SmLINC180512 positive_interaction SmLINC181500
SmLINC180512 positive_interaction SmLINC181436
SmLINC180512 positive_interaction SmLINC179896
SmLINC180512 positive_interaction SmLINC181416
SmLINC180512 positive_interaction SmLINC179867
SmLINC180512 positive_interaction SmLINC179863
SmLINC180512 positive_interaction SmLINC181401
SmLINC180512 positive_interaction SmLNCS179053
SmLINC180512 positive_interaction SmLNCS179048
SmLINC180512 positive_interaction SmLINC179732
SmLINC180512 positive_interaction SmLINC179693
SmLINC180512 positive_interaction SmLINC181329
SmLINC180512 positive_interaction SmLINC179689
SmLINC180512 positive_interaction SmLNCA179286
SmLINC180512 positive_interaction SmLINC179605
SmLINC180512 positive_interaction SmLINC179595
SmLINC180512 positive_interaction SmLINC181230
SmLINC180512 positive_interaction SmLINC179563
SmLINC180512 positive_interaction SmLNCS179001
SmLINC180512 positive_interaction SmLNCS178981
SmLINC180512 positive_interaction SmLINC179425
SmLINC180512 positive_interaction SmLINC181061
SmLINC180512 positive_interaction SmLINC181050
SmLINC180512 positive_interaction SmLINC179370
SmLINC180512 positive_interaction SmLINC182028
SmLINC180512 positive_interaction SmLNCA179105
SmLINC180512 positive_interaction SmLINC180918
SmLINC180512 positive_interaction SmLINC179265
SmLINC180512 positive_interaction SmLINC180905
SmLINC180512 positive_interaction SmLNCA179054
SmLINC180512 positive_interaction SmLINC180885
SmLINC180512 positive_interaction SmLNCS178928
SmLINC180512 positive_interaction SmLINC180856
SmLINC180512 positive_interaction SmLINC180852
SmLINC180512 positive_interaction SmLNCA178947
SmLINC180512 positive_interaction SmLNCA178937
SmLINC180512 positive_interaction SmLINC179032
SmLINC180512 positive_interaction SmLINC178982
SmLINC180512 positive_interaction SmLINC178981
SmLINC180512 positive_interaction SmLINC181979
SmLINC180512 positive_interaction SmLINC180648
SmLINC180512 positive_interaction SmLINC178911
SmLINC180512 positive_interaction SmLINC180558
SmLINC180512 positive_interaction SmLINC180537
SmLINC180512 positive_interaction SmLINC180540
SmLINC180512 positive_interaction SmLINC181950
SmLINC180512 positive_interaction SmLINC180479
SmLINC180512 positive_interaction SmLINC180456
SmLINC180512 positive_interaction SmLINC180440
SmLINC180512 positive_interaction SmLINC182197
SmLINC180512 positive_interaction SmLNCS179211
SmLINC180512 positive_interaction SmLNCA179765
SmLINC180512 positive_interaction SmLINC181807
SmLINC180512 positive_interaction SmLNCS179201
SmLINC180512 positive_interaction SmLNCS179198
SmLINC180512 positive_interaction SmLINC180282
SmLINC180512 positive_interaction SmLINC181761
SmLINC180512 positive_interaction SmLNCA179684
SmLINC180512 positive_interaction SmLINC181695
SmLINC180512 positive_interaction SmLNCS179052
SmLINC180512 positive_interaction SmLINC181423
SmLINC180512 positive_interaction SmLINC179312
SmLINC180512 positive_interaction SmLINC180834
SmLINC180512 positive_interaction SmLINC179108
SmLINC180512 positive_interaction SmLINC180434
SmLINC180512 positive_interaction SmLINC180257
SmLINC181696 positive_interaction SmLINC181645
SmLINC181696 positive_interaction SmLNCA179582
SmLINC181696 positive_interaction SmLINC181642
SmLINC181696 positive_interaction SmLINC180127
SmLINC181696 positive_interaction SmLINC180108
SmLINC181696 positive_interaction SmLINC181607
SmLINC181696 positive_interaction SmLNCA179562
SmLINC181696 positive_interaction SmLINC180100
SmLINC181696 positive_interaction SmLNCA179536
SmLINC181696 positive_interaction SmLINC180074
SmLINC181696 positive_interaction SmLINC181574
SmLINC181696 positive_interaction SmLNCS179104
SmLINC181696 positive_interaction SmLNCA179486
SmLINC181696 positive_interaction SmLNCA179459
SmLINC181696 positive_interaction SmLNCS179089
SmLINC181696 positive_interaction SmLNCA179447
SmLINC181696 positive_interaction SmLINC179962
SmLINC181696 positive_interaction SmLINC179921
SmLINC181696 positive_interaction SmLNCA179412
SmLINC181696 positive_interaction SmLNCA179411
SmLINC181696 positive_interaction SmLNCS179074
SmLINC181696 positive_interaction SmLNCA179405
SmLINC181696 positive_interaction SmLNCS179073
SmLINC181696 positive_interaction SmLNCS179069
SmLINC181696 positive_interaction SmLINC179845
SmLINC181696 positive_interaction SmLINC179832
SmLINC181696 positive_interaction SmLNCA179356
SmLINC181696 positive_interaction SmLNCA179355
SmLINC181696 positive_interaction SmLNCA179352
SmLINC181696 positive_interaction SmLINC181363
SmLINC181696 positive_interaction SmLNCS179043
SmLINC181696 positive_interaction SmLINC179769
SmLINC181696 positive_interaction SmLINC182130
SmLINC181696 positive_interaction SmLNCA179325
SmLINC181696 positive_interaction SmLNCS179027
SmLINC181696 positive_interaction SmLINC181287
SmLINC181696 positive_interaction SmLNCA179295
SmLINC181696 positive_interaction SmLINC179614
SmLINC181696 positive_interaction SmLINC181240
SmLINC181696 positive_interaction SmLINC179587
SmLINC181696 positive_interaction SmLNCA179262
SmLINC181696 positive_interaction SmLNCA179260
SmLINC181696 positive_interaction SmLINC181206
SmLINC181696 positive_interaction SmLINC181198
SmLINC181696 positive_interaction SmLNCA179217
SmLINC181696 positive_interaction SmLINC181164
SmLINC181696 positive_interaction SmLINC181155
SmLINC181696 positive_interaction SmLNCA179181
SmLINC181696 positive_interaction SmLINC181093
SmLINC181696 positive_interaction SmLNCA179146
SmLINC181696 positive_interaction SmLNCA179148
SmLINC181696 positive_interaction SmLNCA179141
SmLINC181696 positive_interaction SmLINC182038
SmLINC181696 positive_interaction SmLNCA179121
SmLINC181696 positive_interaction SmLINC180968
SmLINC181696 positive_interaction SmLINC180947
SmLINC181696 positive_interaction SmLNCS178942
SmLINC181696 positive_interaction SmLNCA179057
SmLINC181696 positive_interaction SmLINC179221
SmLINC181696 positive_interaction SmLNCA179027
SmLINC181696 positive_interaction SmLNCA179026
SmLINC181696 positive_interaction SmLINC179200
SmLINC181696 positive_interaction SmLINC179187
SmLINC181696 positive_interaction SmLINC179183
SmLINC181696 positive_interaction SmLNCS178916
SmLINC181696 positive_interaction SmLINC179155
SmLINC181696 positive_interaction SmLINC180826
SmLINC181696 positive_interaction SmLINC179137
SmLINC181696 positive_interaction SmLNCS178910
SmLINC181696 positive_interaction SmLNCA178999
SmLINC181696 positive_interaction SmLINC180804
SmLINC181696 positive_interaction SmLNCA178988
SmLINC181696 positive_interaction SmLINC179071
SmLINC181696 positive_interaction SmLINC180749
SmLINC181696 positive_interaction SmLNCA178936
SmLINC181696 positive_interaction SmLINC179017
SmLINC181696 positive_interaction SmLNCA178922
SmLINC181696 positive_interaction SmLNCA178912
SmLINC181696 positive_interaction SmLINC178993
SmLINC181696 positive_interaction SmLNCA178896
SmLINC181696 positive_interaction SmLINC180703
SmLINC181696 positive_interaction SmLINC178980
SmLINC181696 positive_interaction SmLINC179007
SmLINC181696 positive_interaction SmLNCS178865
SmLINC181696 positive_interaction SmLNCA178864
SmLINC181696 positive_interaction SmLNCA178862
SmLINC181696 positive_interaction SmLINC178908
SmLINC181696 positive_interaction SmLNCA178833
SmLINC181696 positive_interaction SmLINC180597
SmLINC181696 positive_interaction SmLINC178860
SmLINC181696 positive_interaction SmLINC178861
SmLINC181696 positive_interaction SmLNCA178821
SmLINC181696 positive_interaction SmLNCA178772
SmLINC181696 positive_interaction SmLNCA178778
SmLINC181696 positive_interaction SmLNCS178810
SmLINC181696 positive_interaction SmLNCA179794
SmLINC181696 positive_interaction SmLINC181883
SmLINC181696 positive_interaction SmLNCA179762
SmLINC181696 positive_interaction SmLNCA179757
SmLINC181696 positive_interaction SmLNCA179745
SmLINC181696 positive_interaction SmLNCA179743
SmLINC181696 positive_interaction SmLINC181788
SmLINC181696 positive_interaction SmLINC180312
SmLINC181696 positive_interaction SmLINC180308
SmLINC181696 positive_interaction SmLNCA179707
SmLINC181696 positive_interaction SmLNCA179703
SmLINC181696 positive_interaction SmLNCA179671
SmLINC181696 positive_interaction SmLNCA179674
SmLINC181696 positive_interaction SmLINC181744
SmLINC181696 positive_interaction SmLINC180246
SmLINC181696 positive_interaction SmLINC180226
SmLINC181696 positive_interaction SmLINC180225
SmLINC181696 positive_interaction SmLINC180117
SmLINC181696 positive_interaction SmLINC181339
SmLINC181696 positive_interaction SmLNCA179090
SmLINC181696 positive_interaction SmLNCA178889
SmLINC181696 positive_interaction SmLNCA178828
SmLINC181696 positive_interaction SmLNCA179779
SmLINC181696 positive_interaction SmLINC181553
SmLINC179921 positive_interaction SmLINC182183
SmLINC179921 positive_interaction SmLINC181645
SmLINC179921 positive_interaction SmLNCA179583
SmLINC179921 positive_interaction SmLNCA179582
SmLINC179921 positive_interaction SmLINC181642
SmLINC179921 positive_interaction SmLINC180127
SmLINC179921 positive_interaction SmLINC181627
SmLINC179921 positive_interaction SmLINC180108
SmLINC179921 positive_interaction SmLINC181607
SmLINC179921 positive_interaction SmLNCA179562
SmLINC179921 positive_interaction SmLINC180100
SmLINC179921 positive_interaction SmLNCA179536
SmLINC179921 positive_interaction SmLINC181579
SmLINC179921 positive_interaction SmLINC180074
SmLINC179921 positive_interaction SmLINC181574
SmLINC179921 positive_interaction SmLNCS179104
SmLINC179921 positive_interaction SmLINC181568
SmLINC179921 positive_interaction SmLNCA179486
SmLINC179921 positive_interaction SmLNCA179459
SmLINC179921 positive_interaction SmLNCS179089
SmLINC179921 positive_interaction SmLNCA179447
SmLINC179921 positive_interaction SmLINC179962
SmLINC179921 positive_interaction SmLNCA179412
SmLINC179921 positive_interaction SmLNCA179411
SmLINC179921 positive_interaction SmLNCS179074
SmLINC179921 positive_interaction SmLNCA179405
SmLINC179921 positive_interaction SmLNCS179073
SmLINC179921 positive_interaction SmLNCS179069
SmLINC179921 positive_interaction SmLINC179845
SmLINC179921 positive_interaction SmLINC179832
SmLINC179921 positive_interaction SmLNCA179356
SmLINC179921 positive_interaction SmLNCA179355
SmLINC179921 positive_interaction SmLNCA179352
SmLINC179921 positive_interaction SmLINC181362
SmLINC179921 positive_interaction SmLINC181363
SmLINC179921 positive_interaction SmLNCS179043
SmLINC179921 positive_interaction SmLINC179769
SmLINC179921 positive_interaction SmLINC179729
SmLINC179921 positive_interaction SmLINC182130
SmLINC179921 positive_interaction SmLINC182101
SmLINC179921 positive_interaction SmLNCA179325
SmLINC179921 positive_interaction SmLNCS179027
SmLINC179921 positive_interaction SmLINC181287
SmLINC179921 positive_interaction SmLNCA179295
SmLINC179921 positive_interaction SmLINC179614
SmLINC179921 positive_interaction SmLINC181240
SmLINC179921 positive_interaction SmLINC179588
SmLINC179921 positive_interaction SmLINC179587
SmLINC179921 positive_interaction SmLNCA179262
SmLINC179921 positive_interaction SmLNCA179260
SmLINC179921 positive_interaction SmLINC181206
SmLINC179921 positive_interaction SmLINC179558
SmLINC179921 positive_interaction SmLINC181198
SmLINC179921 positive_interaction SmLNCA179217
SmLINC179921 positive_interaction SmLINC181164
SmLINC179921 positive_interaction SmLINC181155
SmLINC179921 positive_interaction SmLNCA179196
SmLINC179921 positive_interaction SmLNCA179181
SmLINC179921 positive_interaction SmLNCA179168
SmLINC179921 positive_interaction SmLNCS178977
SmLINC179921 positive_interaction SmLINC181093
SmLINC179921 positive_interaction SmLINC179411
SmLINC179921 positive_interaction SmLNCA179146
SmLINC179921 positive_interaction SmLNCA179148
SmLINC179921 positive_interaction SmLNCA179141
SmLINC179921 positive_interaction SmLINC182038
SmLINC179921 positive_interaction SmLNCA179121
SmLINC179921 positive_interaction SmLINC180968
SmLINC179921 positive_interaction SmLINC180947
SmLINC179921 positive_interaction SmLNCA179079
SmLINC179921 positive_interaction SmLNCA179057
SmLINC179921 positive_interaction SmLNCA179047
SmLINC179921 positive_interaction SmLINC179221
SmLINC179921 positive_interaction SmLNCS178925
SmLINC179921 positive_interaction SmLNCA179027
SmLINC179921 positive_interaction SmLNCA179026
SmLINC179921 positive_interaction SmLINC179200
SmLINC179921 positive_interaction SmLINC179187
SmLINC179921 positive_interaction SmLINC179183
SmLINC179921 positive_interaction SmLNCS178916
SmLINC179921 positive_interaction SmLINC179155
SmLINC179921 positive_interaction SmLNCA179003
SmLINC179921 positive_interaction SmLINC180826
SmLINC179921 positive_interaction SmLINC179137
SmLINC179921 positive_interaction SmLNCA179000
SmLINC179921 positive_interaction SmLNCS178910
SmLINC179921 positive_interaction SmLNCA178999
SmLINC179921 positive_interaction SmLINC180804
SmLINC179921 positive_interaction SmLNCA178988
SmLINC179921 positive_interaction SmLNCA178962
SmLINC179921 positive_interaction SmLINC179071
SmLINC179921 positive_interaction SmLINC180749
SmLINC179921 positive_interaction SmLNCA178936
SmLINC179921 positive_interaction SmLINC179017
SmLINC179921 positive_interaction SmLNCA178922
SmLINC179921 positive_interaction SmLNCA178912
SmLINC179921 positive_interaction SmLINC178993
SmLINC179921 positive_interaction SmLNCA178896
SmLINC179921 positive_interaction SmLINC180703
SmLINC179921 positive_interaction SmLINC178980
SmLINC179921 positive_interaction SmLINC179007
SmLINC179921 positive_interaction SmLINC181993
SmLINC179921 positive_interaction SmLINC178977
SmLINC179921 positive_interaction SmLNCS178865
SmLINC179921 positive_interaction SmLNCA178864
SmLINC179921 positive_interaction SmLINC178931
SmLINC179921 positive_interaction SmLNCA178862
SmLINC179921 positive_interaction SmLINC178923
SmLINC179921 positive_interaction SmLINC178908
SmLINC179921 positive_interaction SmLNCA178833
SmLINC179921 positive_interaction SmLINC178875
SmLINC179921 positive_interaction SmLNCA178827
SmLINC179921 positive_interaction SmLINC180597
SmLINC179921 positive_interaction SmLINC178860
SmLINC179921 positive_interaction SmLINC178861
SmLINC179921 positive_interaction SmLNCA178821
SmLINC179921 positive_interaction SmLNCA178772
SmLINC179921 positive_interaction SmLNCA178778
SmLINC179921 positive_interaction SmLINC180543
SmLINC179921 positive_interaction SmLNCS178810
SmLINC179921 positive_interaction SmLNCA179806
SmLINC179921 positive_interaction SmLNCA179794
SmLINC179921 positive_interaction SmLINC181883
SmLINC179921 positive_interaction SmLNCA179762
SmLINC179921 positive_interaction SmLNCA179761
SmLINC179921 positive_interaction SmLNCA179757
SmLINC179921 positive_interaction SmLNCA179745
SmLINC179921 positive_interaction SmLNCA179743
SmLINC179921 positive_interaction SmLINC181788
SmLINC179921 positive_interaction SmLINC180308
SmLINC179921 positive_interaction SmLNCA179707
SmLINC179921 positive_interaction SmLNCA179703
SmLINC179921 positive_interaction SmLNCA179671
SmLINC179921 positive_interaction SmLNCA179674
SmLINC179921 positive_interaction SmLINC181744
SmLINC179921 positive_interaction SmLINC180249
SmLINC179921 positive_interaction SmLINC180246
SmLINC179921 positive_interaction SmLNCS179167
SmLINC179921 positive_interaction SmLINC180226
SmLINC179921 positive_interaction SmLINC180225
SmLINC179921 positive_interaction SmLINC180117
SmLINC179921 positive_interaction SmLINC181339
SmLINC179921 positive_interaction SmLINC180985
SmLINC179921 positive_interaction SmLINC179354
SmLINC179921 positive_interaction SmLNCA179090
SmLINC179921 positive_interaction SmLINC180861
SmLINC179921 positive_interaction SmLNCA178889
SmLINC179921 positive_interaction SmLNCA178828
SmLINC179921 positive_interaction SmLNCA179779
SmLINC179921 positive_interaction SmLINC181553
SmLINC179769 positive_interaction SmLINC182183
SmLINC179769 positive_interaction SmLINC182186
SmLINC179769 positive_interaction SmLINC182176
SmLINC179769 positive_interaction SmLINC181694
SmLINC179769 positive_interaction SmLNCA179622
SmLINC179769 positive_interaction SmLINC181645
SmLINC179769 positive_interaction SmLNCA179583
SmLINC179769 positive_interaction SmLNCA179582
SmLINC179769 positive_interaction SmLINC181642
SmLINC179769 positive_interaction SmLINC180127
SmLINC179769 positive_interaction SmLINC181627
SmLINC179769 positive_interaction SmLNCS179130
SmLINC179769 positive_interaction SmLNCS179129
SmLINC179769 positive_interaction SmLINC180108
SmLINC179769 positive_interaction SmLINC181611
SmLINC179769 positive_interaction SmLINC181610
SmLINC179769 positive_interaction SmLINC181607
SmLINC179769 positive_interaction SmLNCA179562
SmLINC179769 positive_interaction SmLINC180100
SmLINC179769 positive_interaction SmLNCA179550
SmLINC179769 positive_interaction SmLNCA179535
SmLINC179769 positive_interaction SmLNCA179536
SmLINC179769 positive_interaction SmLNCA179532
SmLINC179769 positive_interaction SmLINC181581
SmLINC179769 positive_interaction SmLINC181579
SmLINC179769 positive_interaction SmLINC180074
SmLINC179769 positive_interaction SmLINC181574
SmLINC179769 positive_interaction SmLNCS179104
SmLINC179769 positive_interaction SmLNCA179515
SmLINC179769 positive_interaction SmLINC181568
SmLINC179769 positive_interaction SmLINC181565
SmLINC179769 positive_interaction SmLNCS179099
SmLINC179769 positive_interaction SmLINC181557
SmLINC179769 positive_interaction SmLINC180045
SmLINC179769 positive_interaction SmLNCA179486
SmLINC179769 positive_interaction SmLINC180038
SmLINC179769 positive_interaction SmLNCA179459
SmLINC179769 positive_interaction SmLNCS179089
SmLINC179769 positive_interaction SmLINC181529
SmLINC179769 positive_interaction SmLINC181519
SmLINC179769 positive_interaction SmLNCA179451
SmLINC179769 positive_interaction SmLNCA179447
SmLINC179769 positive_interaction SmLINC179958
SmLINC179769 positive_interaction SmLINC179962
SmLINC179769 positive_interaction SmLINC179939
SmLINC179769 positive_interaction SmLINC181482
SmLINC179769 positive_interaction SmLINC179931
SmLINC179769 positive_interaction SmLINC179923
SmLINC179769 positive_interaction SmLNCA179412
SmLINC179769 positive_interaction SmLNCA179411
SmLINC179769 positive_interaction SmLNCS179074
SmLINC179769 positive_interaction SmLNCA179405
SmLINC179769 positive_interaction SmLINC179893
SmLINC179769 positive_interaction SmLINC181449
SmLINC179769 positive_interaction SmLINC181436
SmLINC179769 positive_interaction SmLINC181451
SmLINC179769 positive_interaction SmLNCS179073
SmLINC179769 positive_interaction SmLINC179884
SmLINC179769 positive_interaction SmLNCS179069
SmLINC179769 positive_interaction SmLNCS179068
SmLINC179769 positive_interaction SmLINC179845
SmLINC179769 positive_interaction SmLNCS179066
SmLINC179769 positive_interaction SmLINC179839
SmLINC179769 positive_interaction SmLINC179832
SmLINC179769 positive_interaction SmLINC179829
SmLINC179769 positive_interaction SmLNCA179356
SmLINC179769 positive_interaction SmLNCA179355
SmLINC179769 positive_interaction SmLNCA179352
SmLINC179769 positive_interaction SmLNCS179055
SmLINC179769 positive_interaction SmLINC181366
SmLINC179769 positive_interaction SmLINC181363
SmLINC179769 positive_interaction SmLNCS179043
SmLINC179769 positive_interaction SmLINC179759
SmLINC179769 positive_interaction SmLINC179730
SmLINC179769 positive_interaction SmLINC179729
SmLINC179769 positive_interaction SmLINC182130
SmLINC179769 positive_interaction SmLINC182101
SmLINC179769 positive_interaction SmLINC179693
SmLINC179769 positive_interaction SmLINC179692
SmLINC179769 positive_interaction SmLNCA179325
SmLINC179769 positive_interaction SmLNCA179308
SmLINC179769 positive_interaction SmLNCS179027
SmLINC179769 positive_interaction SmLINC181287
SmLINC179769 positive_interaction SmLNCA179301
SmLINC179769 positive_interaction SmLINC179636
SmLINC179769 positive_interaction SmLNCA179295
SmLINC179769 positive_interaction SmLINC179631
SmLINC179769 positive_interaction SmLINC179614
SmLINC179769 positive_interaction SmLNCA179279
SmLINC179769 positive_interaction SmLNCA179277
SmLINC179769 positive_interaction SmLINC181240
SmLINC179769 positive_interaction SmLNCA179272
SmLINC179769 positive_interaction SmLINC179588
SmLINC179769 positive_interaction SmLINC179587
SmLINC179769 positive_interaction SmLNCA179262
SmLINC179769 positive_interaction SmLNCA179260
SmLINC179769 positive_interaction SmLNCA179251
SmLINC179769 positive_interaction SmLNCA179237
SmLINC179769 positive_interaction SmLINC181206
SmLINC179769 positive_interaction SmLINC179558
SmLINC179769 positive_interaction SmLNCS179003
SmLINC179769 positive_interaction SmLINC181198
SmLINC179769 positive_interaction SmLNCA179217
SmLINC179769 positive_interaction SmLINC181164
SmLINC179769 positive_interaction SmLINC181154
SmLINC179769 positive_interaction SmLINC181155
SmLINC179769 positive_interaction SmLNCA179196
SmLINC179769 positive_interaction SmLNCA179181
SmLINC179769 positive_interaction SmLNCA179173
SmLINC179769 positive_interaction SmLNCA179168
SmLINC179769 positive_interaction SmLNCS178977
SmLINC179769 positive_interaction SmLINC181086
SmLINC179769 positive_interaction SmLINC181085
SmLINC179769 positive_interaction SmLINC181093
SmLINC179769 positive_interaction SmLINC179411
SmLINC179769 positive_interaction SmLNCA179159
SmLINC179769 positive_interaction SmLNCA179146
SmLINC179769 positive_interaction SmLNCA179148
SmLINC179769 positive_interaction SmLINC181033
SmLINC179769 positive_interaction SmLNCA179141
SmLINC179769 positive_interaction SmLINC179343
SmLINC179769 positive_interaction SmLINC182038
SmLINC179769 positive_interaction SmLINC180976
SmLINC179769 positive_interaction SmLINC182029
SmLINC179769 positive_interaction SmLINC182028
SmLINC179769 positive_interaction SmLNCA179121
SmLINC179769 positive_interaction SmLNCA179116
SmLINC179769 positive_interaction SmLINC180967
SmLINC179769 positive_interaction SmLINC180968
SmLINC179769 positive_interaction SmLINC179321
SmLINC179769 positive_interaction SmLINC180947
SmLINC179769 positive_interaction SmLINC180942
SmLINC179769 positive_interaction SmLINC180945
SmLINC179769 positive_interaction SmLINC179290
SmLINC179769 positive_interaction SmLINC180923
SmLINC179769 positive_interaction SmLINC180920
SmLINC179769 positive_interaction SmLINC180913
SmLINC179769 positive_interaction SmLINC180908
SmLINC179769 positive_interaction SmLNCS178942
SmLINC179769 positive_interaction SmLNCA179077
SmLINC179769 positive_interaction SmLNCA179079
SmLINC179769 positive_interaction SmLINC179245
SmLINC179769 positive_interaction SmLNCS178941
SmLINC179769 positive_interaction SmLNCA179057
SmLINC179769 positive_interaction SmLNCA179047
SmLINC179769 positive_interaction SmLINC179221
SmLINC179769 positive_interaction SmLINC180879
SmLINC179769 positive_interaction SmLNCA179042
SmLINC179769 positive_interaction SmLINC180873
SmLINC179769 positive_interaction SmLNCS178925
SmLINC179769 positive_interaction SmLNCA179027
SmLINC179769 positive_interaction SmLNCA179026
SmLINC179769 positive_interaction SmLINC179200
SmLINC179769 positive_interaction SmLINC179187
SmLINC179769 positive_interaction SmLINC179174
SmLINC179769 positive_interaction SmLINC179183
SmLINC179769 positive_interaction SmLINC179168
SmLINC179769 positive_interaction SmLNCS178916
SmLINC179769 positive_interaction SmLINC182011
SmLINC179769 positive_interaction SmLNCA179005
SmLINC179769 positive_interaction SmLINC179155
SmLINC179769 positive_interaction SmLNCA179003
SmLINC179769 positive_interaction SmLNCA179002
SmLINC179769 positive_interaction SmLINC180826
SmLINC179769 positive_interaction SmLINC179137
SmLINC179769 positive_interaction SmLNCA179000
SmLINC179769 positive_interaction SmLNCS178910
SmLINC179769 positive_interaction SmLNCA178999
SmLINC179769 positive_interaction SmLINC180807
SmLINC179769 positive_interaction SmLINC180804
SmLINC179769 positive_interaction SmLNCA178988
SmLINC179769 positive_interaction SmLINC179117
SmLINC179769 positive_interaction SmLNCA178962
SmLINC179769 positive_interaction SmLNCA178957
SmLINC179769 positive_interaction SmLINC179071
SmLINC179769 positive_interaction SmLINC179064
SmLINC179769 positive_interaction SmLINC180749
SmLINC179769 positive_interaction SmLNCA178936
SmLINC179769 positive_interaction SmLINC179017
SmLINC179769 positive_interaction SmLNCA178922
SmLINC179769 positive_interaction SmLINC180741
SmLINC179769 positive_interaction SmLNCA178912
SmLINC179769 positive_interaction SmLINC178993
SmLINC179769 positive_interaction SmLNCA178896
SmLINC179769 positive_interaction SmLINC180703
SmLINC179769 positive_interaction SmLINC178980
SmLINC179769 positive_interaction SmLINC179007
SmLINC179769 positive_interaction SmLINC181999
SmLINC179769 positive_interaction SmLINC181993
SmLINC179769 positive_interaction SmLINC181992
SmLINC179769 positive_interaction SmLINC180694
SmLINC179769 positive_interaction SmLINC178977
SmLINC179769 positive_interaction SmLNCA178882
SmLINC179769 positive_interaction SmLNCS178865
SmLINC179769 positive_interaction SmLNCA178874
SmLINC179769 positive_interaction SmLINC180681
SmLINC179769 positive_interaction SmLNCA178864
SmLINC179769 positive_interaction SmLINC178949
SmLINC179769 positive_interaction SmLINC181974
SmLINC179769 positive_interaction SmLINC178930
SmLINC179769 positive_interaction SmLINC178931
SmLINC179769 positive_interaction SmLNCA178862
SmLINC179769 positive_interaction SmLINC181970
SmLINC179769 positive_interaction SmLINC178923
SmLINC179769 positive_interaction SmLINC178908
SmLINC179769 positive_interaction SmLINC180630
SmLINC179769 positive_interaction SmLINC178903
SmLINC179769 positive_interaction SmLINC178934
SmLINC179769 positive_interaction SmLNCA178833
SmLINC179769 positive_interaction SmLNCS178829
SmLINC179769 positive_interaction SmLINC178875
SmLINC179769 positive_interaction SmLNCA178827
SmLINC179769 positive_interaction SmLINC180597
SmLINC179769 positive_interaction SmLINC178881
SmLINC179769 positive_interaction SmLNCA178825
SmLINC179769 positive_interaction SmLINC178860
SmLINC179769 positive_interaction SmLINC178887
SmLINC179769 positive_interaction SmLINC178886
SmLINC179769 positive_interaction SmLINC180641
SmLINC179769 positive_interaction SmLINC180640
SmLINC179769 positive_interaction SmLINC178861
SmLINC179769 positive_interaction SmLNCA178823
SmLINC179769 positive_interaction SmLNCA178821
SmLINC179769 positive_interaction SmLINC178833
SmLINC179769 positive_interaction SmLNCA178786
SmLINC179769 positive_interaction SmLNCA178781
SmLINC179769 positive_interaction SmLINC180558
SmLINC179769 positive_interaction SmLNCA178772
SmLINC179769 positive_interaction SmLNCA178778
SmLINC179769 positive_interaction SmLINC180543
SmLINC179769 positive_interaction SmLINC180542
SmLINC179769 positive_interaction SmLNCS178815
SmLINC179769 positive_interaction SmLNCS178810
SmLINC179769 positive_interaction SmLNCA179815
SmLINC179769 positive_interaction SmLINC181947
SmLINC179769 positive_interaction SmLNCA179810
SmLINC179769 positive_interaction SmLINC180479
SmLINC179769 positive_interaction SmLNCA179806
SmLINC179769 positive_interaction SmLINC181931
SmLINC179769 positive_interaction SmLNCS178913
SmLINC179769 positive_interaction SmLNCA179794
SmLINC179769 positive_interaction SmLINC180433
SmLINC179769 positive_interaction SmLINC181883
SmLINC179769 positive_interaction SmLINC180395
SmLINC179769 positive_interaction SmLINC181854
SmLINC179769 positive_interaction SmLNCS179211
SmLINC179769 positive_interaction SmLNCA179762
SmLINC179769 positive_interaction SmLNCA179761
SmLINC179769 positive_interaction SmLNCA179757
SmLINC179769 positive_interaction SmLNCA179748
SmLINC179769 positive_interaction SmLINC180356
SmLINC179769 positive_interaction SmLNCA179745
SmLINC179769 positive_interaction SmLNCA179743
SmLINC179769 positive_interaction SmLINC181799
SmLINC179769 positive_interaction SmLNCA179717
SmLINC179769 positive_interaction SmLINC181788
SmLINC179769 positive_interaction SmLINC180312
SmLINC179769 positive_interaction SmLINC180308
SmLINC179769 positive_interaction SmLNCS179193
SmLINC179769 positive_interaction SmLNCA179707
SmLINC179769 positive_interaction SmLINC181773
SmLINC179769 positive_interaction SmLNCA179703
SmLINC179769 positive_interaction SmLINC181766
SmLINC179769 positive_interaction SmLNCA179671
SmLINC179769 positive_interaction SmLNCA179674
SmLINC179769 positive_interaction SmLINC181743
SmLINC179769 positive_interaction SmLINC181744
SmLINC179769 positive_interaction SmLINC180249
SmLINC179769 positive_interaction SmLINC180246
SmLINC179769 positive_interaction SmLINC181731
SmLINC179769 positive_interaction SmLINC180239
SmLINC179769 positive_interaction SmLNCA179651
SmLINC179769 positive_interaction SmLINC180226
SmLINC179769 positive_interaction SmLINC180225
SmLINC179769 positive_interaction SmLINC180117
SmLINC179769 positive_interaction SmLINC181339
SmLINC179769 positive_interaction SmLNCS179030
SmLINC179769 positive_interaction SmLNCA179302
SmLINC179769 positive_interaction SmLINC179849
SmLINC179769 positive_interaction SmLINC181419
SmLINC179769 positive_interaction SmLNCA179282
SmLINC179769 positive_interaction SmLINC181102
SmLINC179769 positive_interaction SmLINC180985
SmLINC179769 positive_interaction SmLINC179354
SmLINC179769 positive_interaction SmLNCA179090
SmLINC179769 positive_interaction SmLINC180876
SmLINC179769 positive_interaction SmLINC180861
SmLINC179769 positive_interaction SmLNCA178889
SmLINC179769 positive_interaction SmLINC180480
SmLINC179769 positive_interaction SmLNCA178828
SmLINC179769 positive_interaction SmLNCA179779
SmLINC179769 positive_interaction SmLNCA179814
SmLINC179769 positive_interaction SmLINC181553
SmLINC181198 positive_interaction SmLINC182183
SmLINC181198 positive_interaction SmLNCS179163
SmLINC181198 positive_interaction SmLINC182176
SmLINC181198 positive_interaction SmLINC181694
SmLINC181198 positive_interaction SmLNCA179622
SmLINC181198 positive_interaction SmLINC181645
SmLINC181198 positive_interaction SmLNCA179583
SmLINC181198 positive_interaction SmLNCA179582
SmLINC181198 positive_interaction SmLINC181642
SmLINC181198 positive_interaction SmLINC180127
SmLINC181198 positive_interaction SmLINC181627
SmLINC181198 positive_interaction SmLINC180108
SmLINC181198 positive_interaction SmLINC181610
SmLINC181198 positive_interaction SmLINC181607
SmLINC181198 positive_interaction SmLNCA179562
SmLINC181198 positive_interaction SmLINC180100
SmLINC181198 positive_interaction SmLNCA179535
SmLINC181198 positive_interaction SmLNCA179536
SmLINC181198 positive_interaction SmLNCA179532
SmLINC181198 positive_interaction SmLINC181581
SmLINC181198 positive_interaction SmLINC181579
SmLINC181198 positive_interaction SmLINC180074
SmLINC181198 positive_interaction SmLINC181574
SmLINC181198 positive_interaction SmLNCS179104
SmLINC181198 positive_interaction SmLNCA179515
SmLINC181198 positive_interaction SmLINC180061
SmLINC181198 positive_interaction SmLINC181568
SmLINC181198 positive_interaction SmLNCA179486
SmLINC181198 positive_interaction SmLINC180038
SmLINC181198 positive_interaction SmLNCA179459
SmLINC181198 positive_interaction SmLNCS179089
SmLINC181198 positive_interaction SmLINC181519
SmLINC181198 positive_interaction SmLNCA179451
SmLINC181198 positive_interaction SmLNCA179447
SmLINC181198 positive_interaction SmLNCA179439
SmLINC181198 positive_interaction SmLINC179962
SmLINC181198 positive_interaction SmLINC179931
SmLINC181198 positive_interaction SmLINC179923
SmLINC181198 positive_interaction SmLNCA179412
SmLINC181198 positive_interaction SmLNCA179411
SmLINC181198 positive_interaction SmLNCS179074
SmLINC181198 positive_interaction SmLNCA179405
SmLINC181198 positive_interaction SmLINC179893
SmLINC181198 positive_interaction SmLINC181449
SmLINC181198 positive_interaction SmLINC181451
SmLINC181198 positive_interaction SmLNCS179073
SmLINC181198 positive_interaction SmLNCS179069
SmLINC181198 positive_interaction SmLNCS179068
SmLINC181198 positive_interaction SmLINC179845
SmLINC181198 positive_interaction SmLNCS179066
SmLINC181198 positive_interaction SmLINC179832
[truncated: 10,755,481 more chars]
