# Supplementary material for: LncRNAs in molluscan and mammalian stages of parasitic schistosomes are developmentally-regulated and coordinately expressed with protein-coding genes
Source: RNA Biol. 2020 Mar 4;17(6):805–15. doi: 10.1080/15476286.2020.1729594 (PMC7549628; doi:10.1080/15476286.2020.1729594)
Supplement: Supplemental Material [file KRNB_A_1729594_SM1844.zip › SupData8_lncRNA_TPM_table.ods]

## Sheet: Sheet1
	AdultMale1_S10	AdultMale2_S11	AdultMale3_S12	AdultMix1_S1	AdultMix2_S2	AdultMix_S3	Sporocyst1_S7	Sporocyst2_S8	Sporocyst3_S9
SmLINC178791	0.614236	2.229734	0	0	1.223592	0	562.810227	802.765606	741.635481
SmLINC181757	0	0	0	0	0	0	20.053951	14.984237	19.674896
SmLINC181748	0.383139	0.564702	0.359806	0.826184	0.769468	0.856737	18.254974	26.131075	22.822109
SmLINC179918	0	0	0.179132	0	0	0	2426.764019	2908.988008	2956.439682
SmLINC181843	0	0.120426	0	0	0	0	337.756392	390.761803	406.574425
SmLINC179333	0	0.105121	0.160727	0	0	0	283.34882	309.479711	323.743645
SmLINC179334	0.798237	0	0	0	0	0.312103	829.868336	1058.002484	1102.677272
SmLINC180219	0	0	0	0	0	0	84.74712	129.983896	120.245463
SmLINC180220	0	0	0	0	0	0	1690.450222	2142.056077	1850.664697
SmLINC180221	0	0	0	0	0	0	16.213914	0	0
SmLINC180222	0	0	0	0	0	0	80.885423	148.057136	120.493212
SmLINC180223	0.220354	0.17721	0	0	0	0	57.770267	50.088181	40.611857
SmLINC180224	0	0.056276	0	0.105336	0	0.168742	241.794448	272.917405	314.548308
SmLINC180296	0	0	0.027917	0	0	0	4.456848	5.440259	11.08607
SmLINC180297	0.097703	0.019048	0.043269	0.029996	0.121393	0.023284	14.199978	14.727022	17.86265
SmLINC180298	0.057126	0.210588	0.112602	0.109471	0	0.395087	15.386539	25.150634	11.304391
SmLINC180299	0.936018	0.344276	0.647677	0.891346	0	0.227202	48.077419	67.475805	66.123601
SmLINC180300	0	0	0	0	0	0	0	0	3.067232
SmLINC182089	0	0	0	0	0	0	5.649178	0	2.159122
SmLINC181631	0.412872	0.579121	0.417327	0.661409	1.450973	0.631812	4.049142	1.436117	2.649061
SmLINC180530	0	0	1.066503	1.679911	0	0	317.388503	426.050785	386.046887
SmLINC181034	0	0	0	0	0	0	74.375036	87.516332	77.527364
SmLINC180319	0	0	0	0	0	0	371.541318	453.568817	501.255528
SmLINC180336	0	0.515512	0	0	0	0	104.681292	88.049778	103.006976
SmLINC181798	0	0	0	0	0	0	90.328289	96.566024	102.460995
SmLINC181800	0	0	0	0	0	0	8.671962	12.320894	3.110915
SmLINC181801	0	0	0	0	0	0	0	0	3.597434
SmLINC179249	0.711962	1.131991	0	0	1.574846	0	18.48291	22.024594	59.657626
SmLINC181718	0	0.015334	0	0	0	0	33.855637	41.451012	41.864554
SmLINC181860	0	0	0	0	0	0	25.147155	53.022801	19.876959
SmLINC181861	0	0	0	0	0	0	71.401756	59.953106	95.429675
SmLINC181734	0	0	0	0	0	0	11.559674	0	0
SmLINC181882	0	1.338599	0	1.191837	0	1.435294	0	12.301863	10.395025
SmLNCA179736	0	0	0	0	0	0	0	54.67805	41.43869
SmLINC178796	0.194293	0.237658	0.315145	0.68559	0.514105	0.627694	9.80492	11.917952	13.348186
SmLINC178819	0	0	0	0	0	0	0	0	65.136123
SmLNCA178792	0.745713	0.741488	0.590915	0.624613	0.415569	0.717213	12.794645	14.277061	14.927254
SmLNCA178830	0.37221	0.397164	0.223784	0.585609	0.92906	0.636697	6.572283	5.010515	11.270213
SmLINC180631	0	0.052759	0.039233	0	0	0	8.493702	7.092715	4.95594
SmLINC180793	0.318243	0.176625	0.155779	0.2825	0.269081	0.192314	2.957092	4.019449	3.256913
SmLINC180796	0.35738	0.593715	0.347286	0.921363	0.553913	0.859179	13.44256	16.814462	17.518004
SmLINC180795	0	0	0.086246	0.214862	0.199347	0.084193	11.48807	10.008808	14.210889
SmLINC180797	0.042371	0	0	0	0	0	3.137858	2.715245	4.937291
SmLINC180801	0	0	0	0	0.585935	0	7.520994	7.173572	6.618563
SmLNCS178872	0.257368	0.386737	0.155057	1.204818	0.835657	0.328504	8.320508	12.538065	16.734205
SmLINC180735	0.415416	0	0.978828	0	0	0.584815	17.243669	19.29738	5.921256
SmLINC179015	0.115716	0.279114	0.175025	0.618132	0.418776	0.716085	315.502253	366.883775	307.911181
SmLINC179036	0	0.168553	0.115569	0.911289	0.34547	0.734758	6.157072	16.634294	13.396692
SmLINC180760	0	0	0	0	0	0	44.930761	40.555777	0
SmLINC179083	0	0	0	0	0	0	0	47.933918	0
SmLNCA178986	0.56589	0.412509	0.443825	0.679874	0.180086	0.862486	8.159985	13.951463	11.425714
SmLINC180836	0	0	0	0	0	0	1.141482	2.657225	1.298412
SmLINC179139	0.225699	0	0.076417	0.322705	0.259353	0	6.646532	7.179999	10.436547
SmLINC179230	0	0	0	0	0	0.40741	1.308708	1.423759	1.5765
SmLNCS178945	0.30138	0.736693	0.901553	0.525258	2.340769	0	8.330914	24.567673	7.536144
SmLNCA179113	1.098727	1.006934	0.295518	0.486987	0.857368	0.391915	11.009683	9.693546	11.64156
SmLINC179350	0	0	0	0	0	0	10.49209	0	31.989998
SmLINC179390	0	0	0	0	0	0.466157	13.613423	0	0
SmLINC179496	0	0	0	0	0	0	0	0	9.767024
SmLINC181163	0.327954	0.065327	0.098893	0	0.444642	0	6.458175	4.482682	2.701642
SmLNCA179215	0.113615	0.11324	0.14979	0.21083	0.407795	0.070005	9.849882	10.404299	13.407945
SmLNCA179216	0	0	0.286648	0	0	0	6.791422	9.834166	9.055351
SmLNCA179275	0	0	0	0	0	0	31.818417	34.183942	38.180779
SmLINC179609	0	0	0	0	0	0	0	11.635318	0
SmLINC181406	0.308418	0.447253	0.322353	0.25035	0.20873	0.209867	4.209474	4.093384	4.436552
SmLINC181421	0	0	0	0	0	0	0	2.090136	13.272352
SmLINC179849	0	0	0	0	0	2.257049	11.372441	13.306552	9.924918
SmLINC179644	0	0	0	0	0	0	0	1.29183	1.716157
SmLINC179646	0	0	0	0	0	0	6.382916	52.915417	71.824165
SmLNCA179299	0	0	0	0	0	0	2.403262	1.900592	12.244529
SmLNCA179322	0.349822	0	0	0.738383	0	0.581929	0	1.777401	3.535601
SmLNCA179321	0	0	0	0	0	0	3.014882	8.814539	0
SmLNCA179328	0.502123	1.001102	0.669219	1.145863	0.832619	0.762181	15.541655	18.999222	20.408297
SmLNCA179398	0.29095	0.688396	0.3202	0.481657	0.581489	0	3.718184	16.279634	6.395339
SmLINC181674	0	0	0	0	0	0	0	0	8.571658
SmLINC181676	0.330515	1.084405	0.398686	0.528945	0.433785	0.491654	19.892646	24.89913	35.556637
SmLINC181651	0	0	0	0	0	0	0	0	4.945114
SmLNCA179641	0.33557	0.378424	0.568848	0.973671	0.238855	0.708946	11.395421	10.467749	11.42616
SmLNCA179637	0	0.245564	0	1.057337	0	0	5.588226	0	9.377505
SmLNCA179638	0.602761	0	1.081863	0	0	2.048716	0	8.237681	19.112537
SmLINC180228	0.237298	0.3806	0.145466	0.436259	0.529853	0.110268	15.533571	19.703156	20.77857
SmLINC180235	0	0	0	0	0	0	0	0	4.785697
SmLINC180236	0	0	0.183492	0	0	0	1.325909	4.254044	12.641398
SmLNCA179645	0	0	0	0	0	0	113.626134	112.604721	136.457938
SmLNCA179652	0	0	0	0	0	0.11835	11.425393	12.301035	12.814744
SmLNCS179169	0	0.245564	0.180311	0	0	0	1.397057	18.230773	7.628612
SmLINC181737	0.565274	0.736223	0.459996	0.40919	0.7724	0.49449	18.591603	15.308979	21.902298
SmLINC180258	0	0	0	0	0	0.228513	11.570016	15.125884	12.524446
SmLNCA179661	0.205793	0.808068	0.127616	0.807449	0.641387	0.673347	9.825572	9.5055	17.369828
SmLNCA179670	0.900826	0.891968	0.765457	2.113127	0	0.297917	5.992514	9.151304	18.873509
SmLNCA179679	0.121007	0.317367	0	1.136746	0	1.13219	8.927897	8.666009	5.959028
SmLNCA179681	0.141171	0	0.137066	0	0	0	0.523169	0	4.428492
SmLINC181753	0	0	0	0	0	0	13.751463	36.098774	22.08222
SmLINC180289	0	0	0	0	0	0	4.441527	4.883988	5.982727
SmLINC180290	0	0.004369	0.003534	0.034368	0	0.018162	56.074675	65.513619	68.10162
SmLINC180284	0	0	0	0	0.108202	0.205347	71.528478	77.069486	80.239811
SmLNCA179691	0	0	0.080465	0	0	0	37.254784	43.697944	42.865312
SmLNCA179692	0.277711	0.332851	0.082397	0	0.261862	0.5385	13.659077	11.223687	4.849515
SmLINC181772	0	0	0	1.494637	0	0	9.841747	8.388686	0
SmLNCS179192	0.398329	0.255964	0.240803	0.238787	0.713354	1.167827	2.145609	4.110072	2.467028
SmLINC181776	0.159074	0.160115	0.335999	0.931958	0.320214	0.673136	1.955384	1.705995	3.255525
SmLNCA179711	0.100738	0.22316	0.329591	0.170148	0	0	8.219352	8.448271	8.182143
SmLINC181778	0.129059	0.204856	0	0.512012	0.485205	0.104749	1.3006	1.286866	2.622712
SmLINC181791	0	0	0	0	0	0	43.566624	74.323377	0
SmLINC181787	0	0	0	2.517989	0	0	0	19.202319	0
SmLNCA179728	0.16587	0.254266	0	1.305634	0	0	0	0	13.956184
SmLINC180335	0.145396	0.22828	0.069954	0.219728	0.094565	0	6.767371	8.531927	10.032888
SmLINC180331	0.558682	0.947168	1.253884	0.449177	0.535592	0.642666	15.078037	23.858566	30.498002
SmLINC181803	0	0	0	0	0.191219	0	2.464974	2.298066	4.322735
SmLINC181808	0.632463	0.850675	0.20708	0.303851	0	0.243784	14.612794	13.670495	17.37591
SmLINC180337	0.09271	0.148043	0	0.549241	0	0.564241	9.812874	10.42114	10.833694
SmLINC180342	0	0.736089	0.805827	0.612894	0.879054	1.141653	8.273193	11.407782	6.220928
SmLINC181810	0	0	0	0	0	0	0	30.453678	0
SmLINC181816	0	0.504978	0	0.57204	0.820711	1.526796	94.396453	121.762815	115.197907
SmLINC181817	0	0	0.231878	1.103389	0	0	12.720197	18.548481	0
SmLINC180353	0	0.509731	0.181192	0	0	0	3.879203	3.000118	6.164437
SmLINC181825	0	0	0	0	0	0	17.577251	0	0
SmLNCA179750	0	0.280549	0.110499	0	0	0	4.832829	7.940146	15.306658
SmLINC181827	0	0.972132	0	0	0	0	29.868675	56.44179	90.410354
SmLNCA179751	0	0.091258	0	0.708509	0.574704	0.252244	24.601161	37.237743	34.016405
SmLINC181829	0	0.79749	0	0	1.695749	0	32.860085	0	80.222576
SmLNCA179753	0	0.0828	0.12208	0	0.193948	0.133034	13.320305	16.186778	14.932657
SmLINC181836	0.154691	0.28601	0.241496	0.49513	0.933769	0.380062	1.652263	3.451212	2.01276
SmLINC180373	0	0	0.078831	0.70356	0.196631	0	2.533209	3.72293	2.411798
SmLINC180378	0	0	0	0	1.197568	0	4.411353	4.117526	0
SmLINC182195	0.249401	0.195653	0.274159	1.112305	0.350813	0.357122	272.873203	324.050026	346.616668
SmLINC182193	0.443433	0.452226	0.301288	1.031632	0	1.428489	196.405597	235.388372	197.902443
SmLINC182192	0	0	0	0	0	0.280512	257.239717	305.855985	311.74176
SmLINC182194	0	0.168092	0	0.673988	0.407658	0	1515.275545	1771.21092	1849.42389
SmLINC181856	1.173224	0.234628	0.714654	1.680458	0.635171	0.52444	6.327187	9.840974	8.887935
SmLINC181858	0	1.924841	0.286684	0	0	0	4.577178	4.540545	1.943233
SmLINC180398	0.257189	0	0	2.333504	0.240972	0	0	2.060566	2.151469
SmLINC182214	0.695182	0.597679	0.529126	0.442229	0.777453	0.638467	21.344474	27.220432	27.472364
SmLINC180407	0	0	0	0	0	0	0	21.168844	0
SmLINC181879	0	0.628156	0	0	0	0	3.34875	4.796677	12.959898
SmLINC180405	0.357349	0.66566	0.335189	0.886087	0.72964	1.101177	6.125301	7.733907	6.429066
SmLINC182224	1.051802	1.054613	0.862544	0.400978	0.191772	0.182026	1.407127	1.665073	1.644488
SmLINC182218	0.303363	0	0.544514	0	0.592743	0	15.958684	25.987139	26.072629
SmLINC181884	0.330434	0.314238	0.247939	0.491646	0.786371	0.240341	320.814577	373.307455	373.908273
SmLINC181885	0	0	0.134936	0.320337	0.769551	0	2484.905087	2971.998908	2608.572608
SmLINC180411	0.786558	0.850253	0.158134	0.617567	0.753768	0.905709	367.544834	407.641361	432.320947
SmLINC180429	0	0	0	0	0	0.453051	6.708158	3.104276	13.980156
SmLINC180431	0	0.775099	0	0	0	0	81.884623	95.231826	73.075839
SmLNCA179781	0.183927	0	0	0	0	0	631.076085	809.979948	708.52011
SmLINC181886	0.520829	0.099426	0.398752	0	0	1.289912	283.677697	354.314057	350.409385
SmLINC180420	0	0.588575	0	0	0	1.037575	1642.169301	2449.738121	2052.416457
SmLNCS179217	0	0	1.940254	2.998862	0	0	100.025367	103.924332	169.262477
SmLNCA179783	0.367644	0.68299	0.500687	1.621001	1.062738	0	326.908179	354.324715	387.052705
SmLNCS178825	0.886001	0.60784	0.671397	0.569508	0.581584	0.294627	77.386423	94.48715	88.256862
SmLINC181892	0.919985	0.555657	0.16475	0.652837	0.750174	1.002583	301.84586	359.836635	370.95995
SmLINC181900	1.311016	0.566932	0.585047	0.608838	0	0.774299	420.838999	503.940033	464.368868
SmLNCS178883	0.269828	0.072354	0.107523	0.640653	0.790821	0.402284	114.320222	148.014266	144.061959
SmLINC180417	0.30138	0	0.180311	0	0	0.407708	41.431279	42.475151	63.78249
SmLNCA179786	0	0.097505	0.296688	0	0	0.14786	12.754009	14.452709	9.233935
SmLINC180424	0	0	0.179132	0	0	0	533.215306	664.239353	617.619331
SmLINC180426	0.049541	0.079626	0.03088	0	0	0.060123	206.644162	238.02248	248.737868
SmLINC180438	0.747711	0.536259	0.674686	0.842641	0.935367	1.048822	110.454505	121.74618	121.146298
SmLINC181910	0.606727	0	0.726018	2.128496	0	0.41503	33.737613	71.743634	80.594878
SmLINC180439	0.373125	0.212847	0.387368	0.456137	0.185326	0.734719	218.65219	286.690015	273.948593
SmLNCA179787	0	0	0	0.868599	0	0.51861	8.452254	8.773562	0
SmLNCA179788	0.798486	0.791407	0.399219	0	0.598265	0	4.41293	5.544926	15.407093
SmLINC181914	0	0.384683	0	0	0	0	279.677667	315.789516	344.009131
SmLINC181915	0	0	0	0	0	0.41237	113.864445	153.388586	169.736627
SmLINC181916	0.655148	0.443746	0.228282	0.362622	1.143868	0.746959	3.35023	3.257958	0
SmLINC180458	1.115709	0	0.642387	0	0	0	11.079095	12.386891	1.699734
SmLINC180464	0.308224	0.476838	0.185989	0.731975	0.681111	0.938979	10.255317	8.709324	11.89988
SmLNCS179128	0	0	0	0	0	0	0	13.091646	0
SmLINC181940	0	0	0	0	0	0	2.738977	6.027562	6.366925
SmLINC181944	0	0	0	0	0	0	0	0	25.964646
SmLINC181941	0	0	0.46836	0	0.5344	0.388382	11.130749	29.235499	42.899825
SmLINC180487	0	0.245564	0	0.521891	0	0.40715	2.743311	1.729417	9.840993
SmLNCS179202	0.423782	0.4051	0.316438	0.897432	0.677585	0.576058	2.96362	2.569572	4.371929
SmLINC180492	0.260454	0.205362	0.724328	0	0	0.371021	164.436326	209.835365	185.191396
SmLNCS179236	0.123779	0	0.124985	0.241927	0.175316	0.160503	11.380669	10.224259	14.346467
SmLINC181958	0.066043	0.052439	0.039347	0.201297	0	0	8.706453	6.928394	4.948554
SmLINC180521	0	0	0	0	0	0	40.253744	72.905001	91.921267
SmLINC180522	0.602741	0.250939	0	0	0	0.991799	13.214862	16.558009	16.282829
SmLNCA179831	1.125093	0.717319	0.680966	0.723359	0	0.885772	15.514831	8.736501	18.202591
SmLINC180526	0.541678	0.692252	0.528099	1.103998	0.5275	1.227668	3.112771	9.36721	9.62418
SmLINC178799	0	0.262632	0	0	0	0.936089	2.50938	3.51929	0
SmLINC178802	0.548295	0.290897	0	0	0	0.583983	3.976322	7.343513	2.358948
SmLINC180534	0.884333	0.958567	0.987743	1.091485	1.057569	0.808228	3.060433	9.166481	6.529048
SmLNCS178809	0	0	0	0	0	0	0	0	3.135017
SmLINC178795	0.443533	0.549974	0.271861	1.119924	0.622201	1.080853	12.676398	14.270038	11.737951
SmLINC180535	0	0	0.334318	0	0	0	5.976085	5.517263	10.38559
SmLNCA178761	0.643011	0.544796	0.668326	0.329966	0.779527	0.267066	12.568308	1.881367	2.099124
SmLINC178812	0.342841	0.331211	0	0	0.947742	0	16.469292	11.706604	12.985094
SmLINC178817	0	0.165293	0.159174	0	0	0	3.753529	0	0
SmLNCA178774	0	0	0	0.21634	0	0	2.153942	4.241507	4.930245
SmLNCA178775	0.119927	0.161118	0.132742	0	0.036143	0.024594	20.593951	22.833615	20.009129
SmLNCA178776	0	0	0	0.040772	0	0	4.697058	8.558131	6.712226
SmLNCA178815	0.275616	0.420856	0.163536	0	0	0	0	4.534379	0
SmLNCA178807	0.48897	0.718338	0	0	2.801394	0	1.4816	10.854016	9.957499
SmLNCA178785	0	0	0	0	0	0	0	106.148141	0
SmLINC180561	0	0.239505	0	0.65721	0.537194	0.751262	6.578369	1.821262	9.021123
SmLNCS178821	0.522583	0.417349	0	1.197357	1.355181	0	8.923705	5.617725	6.679328
SmLNCA178790	0	0.222014	0.279451	0.209997	0	0.341742	88.120127	112.791134	105.199678
SmLINC178862	0	0	0.360621	0.528669	0	1.237109	6.985283	3.314686	7.628612
SmLINC180581	0.079474	0	0.0488	0	0	0	681.787379	819.101054	753.326552
SmLINC180586	0	0.505894	0	0	1.276045	0.894103	11.193544	3.502995	11.232585
SmLINC178863	0	0	0	0.253216	0	0	9.494712	2.447966	4.780586
SmLNCS178831	0	0	0	0.308439	0	0	149.417282	127.728995	115.859814
SmLINC178894	0	0	0	0	0.307159	0	1.466685	1.321277	4.607557
SmLINC180621	0.028128	0	0.078302	0.236763	0.085918	0.261196	6.105758	5.103932	6.328589
SmLINC178867	0	0.758803	0	0	0	0	0	0	61.019565
SmLINC178872	0	0	0	0	0	0	0	13.422842	0
SmLNCA178829	0	0.410183	0	0	0	0.443849	3.611177	17.743706	2.137156
SmLNCA178831	0	0.157229	0.053895	0	0.194043	0	17.698438	17.377003	24.551578
SmLNCA178837	0	0.912071	1.417092	0	0	0	0.754702	4.484566	5.225365
SmLNCS178835	0.358829	0.661829	0	0	0	0	44.561798	53.379996	44.252126
SmLNCS178836	0	0	0	0.602519	0	0	0	0	4.057703
SmLNCS178837	0	0	0.429283	0	0	0	1288.938857	1649.52387	1473.467065
SmLINC178906	0	0	0	0	0	0	51.699615	15.841935	32.101655
SmLINC178904	0	0	0	0	0	0.223411	46.835355	60.068977	51.005551
SmLINC180660	0	0.105494	0.067088	0.041897	0.221772	0.131198	628.634123	702.297225	685.279209
SmLINC180661	0	0	0	0	0.467686	0	128.239617	165.084542	140.52073
SmLINC180662	0.092155	0.184902	0.201098	0.762969	0	0.337339	748.817262	893.850287	851.972283
SmLINC180646	0.446858	0.504626	0.744329	0	0	0	6.273429	4.020853	10.503159
SmLINC178926	0.031763	0.150939	0.02943	0.154993	0.285142	0.256056	159.260221	198.151079	194.701451
SmLINC180665	0	0	0	0	0	0	140.141496	172.598273	173.464091
SmLINC181971	0.346524	0.474263	0.383376	1.162443	0.469791	0.727856	105.28227	122.826788	123.647171
SmLINC180650	0	0	0	0	0	0	462.770433	517.524558	498.435899
SmLNCS178847	0.530784	0	0.290767	0.389221	0	0	2.049405	3.299396	2.547709
SmLNCS178843	0	0	0	0	0	0	0	34.435781	0
SmLNCS178844	0	0.499144	2.127086	0	0	0	15.316037	0	13.953796
SmLNCS178845	0.847984	0	0	0	0	2.394034	0	25.533447	0
SmLINC178945	0	0.358039	1.323804	0	0	0	32.922535	77.03637	57.657651
SmLINC178946	0	1.07802	0	0.938885	0.727653	0	14.594588	6.236564	33.391633
SmLINC178947	0	0.527394	0	0	0	0	5.764522	9.959106	6.710272
SmLINC181978	0.42857	0	0.569408	0.476814	0	1.508979	13.564891	17.267069	12.927223
SmLINC181975	0	0.73574	1.280071	0	0	1.441922	4.601944	5.617313	13.99324
SmLINC178948	0.904141	0.245564	0.358264	1.043782	0	0	21.986502	29.945089	33.27314
SmLINC178941	0	0	0	0	0	0	19.354666	14.475929	17.21419
SmLNCA178855	0.555349	0.245913	0.761512	1.399115	1.406952	0	1.985923	4.939997	4.121858
SmLINC180657	0.128621	0.290834	0.126997	0.406584	0.481007	0.329343	46.146428	58.387293	54.42943
SmLNCS178855	0	0	0	0	0	0	5.743654	13.839355	2.640276
SmLINC178971	0	0.068431	0.209542	0.721932	1.172086	0.350476	0.317268	1.300393	2.132686
SmLINC178957	0	0	0	0	0	0.235521	12.346561	16.239828	8.996755
SmLINC178966	0.152273	0.177915	0.374511	0.846352	0.732295	0.590933	8.547433	13.108286	11.42003
SmLINC178967	0	0.38573	0	0	0	0.180577	7.424608	6.252049	7.513966
SmLNCA178876	1.257579	0.334056	0.747471	0	0	0.595645	13.057252	25.312249	17.93536
SmLNCS178868	0.474429	0.488466	0.689298	0.662281	0.303962	0.52633	11.261597	6.693785	11.707478
SmLNCA178879	0	0	0	0	0.51356	0.580878	1.042892	0	10.437872
SmLINC178970	0.489538	0.054087	0.11086	0	0.127566	0.197756	2.723413	1.459455	2.308139
SmLINC180695	0	0	0	0	0	0	17.141185	0	0
SmLINC180698	1.122456	0.456564	0	0	0	0	6.921766	14.957913	12.173113
SmLINC181991	0	0	0	1.615219	0	0.56303	0	4.770155	0
SmLINC181998	0	0	0	0	0	0	218.470314	435.138621	358.07013
SmLINC179001	0	0	0	0	0.465778	1.810249	22.010973	27.109451	40.449309
SmLNCS178876	0	0	0.102194	0	0	0	5.643857	6.367964	3.595001
SmLINC180721	0	0	0	0	0	0	7.508299	15.6512	12.026131
SmLINC180722	0.677233	0.322148	0.770684	0.448739	1.369145	0.938747	10.577334	13.203118	11.465587
SmLNCA178925	0.22861	0.372306	0.163149	0.714146	0.382606	0.494362	10.531701	12.902437	11.9165
SmLNCA178914	0.224826	0.144836	0.054035	0.420162	0.263233	0.125117	2.297678	5.218385	8.129856
SmLNCS178881	0.046811	0.074604	0.149062	0.146051	0.264565	0.272242	7.865497	8.623076	12.374856
SmLNCA178931	0.634509	0.679432	0.213425	0.386268	0.965841	0.724672	5.869352	6.650674	7.666614
SmLINC180740	0	0	0	0	0	0	259.932634	294.95807	261.984876
SmLINC180738	0	0.249755	0.501381	1.406545	0.263715	0.82317	14.401231	9.896233	9.534668
SmLNCS178888	0.408466	0	0.328739	2.827432	0	0	0	4.514402	2.471902
SmLINC179045	0	0.449547	0.151993	1.767555	0	0	4.062916	0	2.072186
SmLINC180747	0	0.552115	0	0.51946	0	0	4.200568	0	0
SmLINC179039	0.431434	0.212894	0.111782	0	0.275674	0.489911	17.114922	16.737648	17.845593
SmLINC179058	0.260893	0.445719	0.373781	0.959224	0.764741	0.282894	3.643773	4.777016	4.147284
SmLINC179065	0.191461	0.411803	0	0.472851	0.275811	0.623151	7.862439	7.792457	7.029744
SmLINC179066	0	0.82418	0.23091	0.295733	0.573717	0.963233	70.76663	69.987635	77.457547
SmLNCS178895	0	0.364705	0.141521	0	1.674066	0	3.375507	5.8005	5.46941
SmLINC180757	2.06471	0	0	0	0	0	0	0	9.814378
SmLINC180762	0	0	0	0.124493	0	0.164902	1.121367	3.018092	0
SmLINC180765	0	0	0	0	0.787667	0.18286	1392.920171	1522.041227	1683.670494
SmLINC179077	0	0.120391	0.084899	0	0	0.242824	6.981261	4.866388	8.094619
SmLINC179078	0.298516	0	0.14966	0	0	0	1.918582	3.545175	2.183371
SmLINC179072	0	0	0	0	0	0	77.733171	79.312313	49.375654
SmLINC179080	0.602761	0.491129	0.716528	2.41919	0	0	5.301836	1.260572	18.182522
SmLINC179100	0	0	0.450745	0	0.83922	0	9.349273	2.652784	7.898288
SmLINC180791	0.131887	0.106404	0.109503	0.530446	0.887971	0.520731	3.210436	3.92219	4.624706
SmLINC179112	0.335514	0.783445	0.603602	0.556754	0.380381	0.415025	4.061076	4.004779	2.405689
SmLNCA178980	0.122262	0	0	0	0	0	0	4.197568	0
SmLINC180805	0	0	0	0	0	2.235351	27.815789	70.243553	51.577704
SmLNCA178987	0	0.247202	0	0	0	0.41503	5.878524	3.762617	2.031804
SmLINC180812	0.30138	0.491129	0.180311	1.050516	1.170452	0	16.97247	17.209391	17.227818
SmLINC179127	0.158046	0	0.195939	0.57564	0	0	5.88166	22.417427	13.343924
SmLINC180818	0	0	0	0	0	0	0	0	7.580029
SmLNCA179001	0	0	0	0	0	0	10.777293	0	20.055868
SmLINC182004	0	0	0	0	0	2.217065	0	10.041521	0
SmLINC179141	0	0	0.555144	0	0	0	6.766033	5.780057	3.508645
SmLINC179170	0	0.221307	0.201702	0.178613	0	0.13762	4.50993	3.959106	6.317208
SmLINC182014	0	0	0	0	0	0	0	4.588153	0
SmLINC179165	0	0.654858	0.984414	0	0	0	28.05284	18.956171	57.041968
SmLINC179184	0.5694	0.382974	0.597834	0.406026	0.451479	0.719187	4.093458	5.750569	8.093179
SmLINC179185	0	0.165846	0.095687	0.320383	0.566993	0	2.794936	3.473556	1.140274
SmLINC179177	0.837349	0.971337	0.620906	1.323024	0.445717	1.085793	154.096417	187.584576	182.449326
SmLINC179173	0	0	0	0	0	0	39.979035	45.46573	62.299387
SmLINC180841	0.157146	0.125829	0.191953	0.239862	0	0.260426	17.795132	20.489811	16.328977
SmLINC180849	0.299651	0.280092	0.207342	0.164323	0.850033	0.667626	144.753008	164.81824	170.764371
SmLINC182020	0.314365	0	0.408907	0	0	0	4.876837	1.481361	6.646223
SmLINC182017	0.656784	0.664955	0.746773	0	0.665754	1.679857	475.536594	591.818549	574.582374
SmLINC182018	0.260295	0.420618	0.16493	0.783788	0.922473	0	219.659645	269.006283	277.117329
SmLINC182021	0.422433	0	0	0	0	0	10.15319	8.47372	11.411744
SmLINC179191	0	0	0	0	0.995692	0.823731	124.802495	150.553514	125.478589
SmLINC180866	0.836394	0.216078	0.09512	0	0.34868	0.404345	6.387744	9.279844	9.441291
SmLINC180867	0.325433	0.34742	0.288637	0.380134	0.212692	0.49679	133.501663	168.252985	163.95182
SmLINC180864	0.645511	0.406619	0.221107	0	0.693359	1.035141	12.197151	20.142466	21.336613
SmLNCA179041	0	0.736693	0.721242	1.050516	0	0.409743	6.612261	14.234596	13.910004
SmLINC179225	0	0	0.399043	0.296753	0	0.242175	8.52315	11.665678	2.608851
SmLINC179224	0	0	0	0	0	0	0	0	90.758622
SmLINC180886	0	0	0	0	0	0	0	9.021783	0
SmLINC179234	0	0	0	0	0	0	0	4.359043	5.424752
SmLNCA179070	0.468094	0	0	0	0	0	0	0	13.155712
SmLINC179252	0	0.151983	1.07469	0.376024	0.167131	0.611002	5.463733	9.322795	7.6825
SmLINC180895	0	0.072272	0.051642	0.146124	1.419193	0.42697	10.046948	7.584683	8.602429
SmLINC179243	0.106611	0.085123	0.127885	0.771728	1.25318	0.497642	9.514788	12.691487	9.395538
SmLNCA179082	0.216851	0.690517	0.12092	0	0	0	6.481614	22.945113	12.593816
SmLINC180912	0.296072	0.135632	0.028652	0.301989	0.14649	0	12.089802	10.116318	11.967987
SmLINC179275	0.080201	0.12811	0	0	0	0	4.916415	7.579955	11.66839
SmLINC179279	0	0	0	0	0	0	0	0	3.648342
SmLINC179281	0	0.023169	0.014641	0	0.201688	0.213496	1.566067	3.02012	2.887337
SmLNCA179089	0.068004	0.115425	0.128015	0.45569	0.243888	0.166577	8.777655	12.400901	11.514438
SmLINC180925	0	0	0	0	0	0	11.316158	22.687185	17.763769
SmLINC180957	2.055939	0	0	0	0	0	0	5.530428	0
SmLNCA179108	0.407138	0.717385	0.455797	0.481292	0.709022	1.069675	7.796794	6.97509	11.028611
SmLNCS178963	0.301627	0.245565	0.56485	0	0.588946	0.648208	6.936195	16.476802	23.824874
SmLINC180951	0	0	0	1.294421	0	0	0	4.315098	0
SmLNCA179112	0.534876	0.450372	0.757719	0.266437	0.121499	0	5.214898	7.237882	6.293807
SmLINC179316	0	0	0	0	0	1.843302	0	4.362802	0
SmLINC180963	0.639966	0.563033	0.65908	0.835919	1.04498	0.786494	15.097541	18.513547	13.370957
SmLINC179326	0	1.056095	0.57828	0.62798	0	0	7.914894	1.717515	8.646112
SmLNCS178966	0.569274	0	0.33836	0.992866	0	0	11.757047	3.814159	24.223321
SmLNCA179132	0.59421	1.012734	0.638591	0.678984	0.961627	0.556093	6.964127	9.363029	8.578804
SmLNCA179133	0.14891	0.550129	0.26382	0	0	0	2.670173	2.482072	2.294152
SmLNCA179131	0	0.364331	0.045076	0.739874	0.511153	0.503809	3.234396	3.493201	3.41852
SmLINC182030	0	0	0	0	0	0	29.575228	38.82392	34.057004
SmLINC182031	0	0	0	0.525258	0	0	38.505696	60.011765	63.692684
SmLINC179328	0	0	0	0	0	0	19.07127	21.555193	19.881177
SmLINC180988	0	0.015939	0.012066	0	0.081324	0.093313	14.297321	14.208622	15.117289
SmLINC180989	0	0	0	0	0	0	0	13.995346	7.750082
SmLINC180990	0	0	0	0	0	0	25.284461	26.321948	30.246308
SmLINC179332	0.111991	0.267705	0.159294	0.99007	0.436461	0.356404	17.363024	25.79686	16.607469
SmLINC182052	0	0	0	0	0	0	678.703195	1066.952037	958.107181
SmLINC182057	0	0	0	0	0	0	82.88419	0	0
SmLINC182056	0	0	0	0	0	0	2546.050871	2554.076981	2693.410077
SmLINC182058	0	0	0	0	0	0	0	0	120.568065
SmLINC182048	0	0	0	0	0	0	0	106.963495	0
SmLINC182049	0	0.135329	0	0	0	0	1686.215818	2583.606984	2364.833805
SmLINC182050	0	0.135329	0	0	0	0	1686.158471	2583.825698	2364.598444
SmLINC179338	0	0.125405	0	0.474174	0	0	159.7993	167.587454	189.282477
SmLINC182043	0	0	0	0	0	0	769.076944	1076.192427	991.118893
SmLINC182070	0	0	0.027622	0.290448	0	0.19716	106.85236	120.016165	110.920316
SmLINC182071	0.149914	0.19194	0.104784	0.339785	0.622181	0.15345	208.864601	253.697546	245.466137
SmLINC179340	0	0	0	0	0	0	185.748146	216.339312	159.865486
SmLNCA179140	0	0	0	0	0	0.819486	342.659783	424.581304	373.547509
SmLINC180999	0	0	0	0	0	0	15.528832	17.120966	26.076069
SmLINC182061	0.01244	0.016683	0.015437	0.087192	0.088131	0.145845	20.876293	24.129165	31.172333
SmLINC182062	0	0	0	0	0	0	73.842653	86.862437	85.356391
SmLINC182063	0.037821	0.03325	0.056489	0.118413	0.090916	0.122472	16.694697	23.891512	21.506508
SmLINC179380	0.553635	0.900723	0.533204	0.392399	0	0	268.773668	308.069287	308.479844
SmLINC179384	0.131821	0.776128	0.823347	0	0.226177	0.099284	218.457819	257.349668	264.974292
SmLINC179385	0.413068	0.941557	0	0	0	0	178.614532	225.498572	247.334046
SmLINC179387	0	0	0	0	0	0	33.223453	44.835732	28.029033
SmLINC179386	0	0	0.154883	0	0	0	20.955433	27.172454	4.973295
SmLINC181030	0	0.277335	0	0	0.93492	0	59.005332	80.743281	77.037463
SmLINC181031	0	0	0	0	0	0	39.113877	40.962364	35.903088
SmLINC179381	0	0	0.067982	0	0	0	16.093415	19.697005	21.697456
SmLINC179389	0.180366	0.090772	0	0	0	0	20.691142	31.134754	28.192798
SmLINC179382	0	0.274706	0	0	0.395884	0	52.856987	80.230688	78.731311
SmLINC179383	0.388088	0.970502	0.345654	0.41734	0	0	171.687031	225.466925	183.01098
SmLINC181020	0	0.077902	0.095748	0	0	0	38.223456	40.665501	53.206519
SmLINC181021	0	0.074643	0	0	0	0	16.294832	17.244571	10.273178
SmLINC181022	0.484099	0	0	0	0	0	0	16.300988	20.929132
SmLINC181023	1.848419	0.582481	0.208468	0	0	0	243.539358	307.590659	316.979724
SmLINC181024	0	0	0	0	0	0.404232	14.43845	34.687717	30.543153
SmLINC181025	0	0	0	0	0	0	23.968191	66.344673	0
SmLINC181028	0.463609	0.166603	0	0	0	0	147.528178	142.324809	140.495645
SmLINC181029	0	1.497243	0.340944	0.831387	0	0	47.943009	74.044777	96.541589
SmLINC182068	0.606727	0.494119	0.540618	0	0	0.824739	476.070989	584.277662	548.384394
SmLINC179368	0.260452	0.209657	0	0.380677	0	0.153312	51.706437	68.971578	62.16684
SmLINC179366	0	0.072144	0.141086	0.262144	0.231584	0.316272	15.616961	15.643097	15.529446
SmLINC179362	0.026574	0.02137	0.032509	0	0.047418	0	20.558026	26.867879	24.726493
SmLINC181010	0	0	0.094213	0	0	0.17051	493.196405	609.125583	596.645877
SmLINC181017	0	0.145913	0.445849	0	0.180623	0.301046	94.971015	134.934328	125.782553
SmLINC179363	0	0.247202	0	0	0	0	129.649769	107.310278	140.200254
SmLINC179369	0	0	0	2.101032	0	0	1237.714491	1603.672618	1623.536334
SmLINC182069	0.300871	0.30217	0	1.4379	0	0.41503	164.34323	202.76263	256.732271
SmLINC182078	0	0.204647	0	0.529603	0.728377	0.291884	116.723255	131.056401	113.415469
SmLINC182076	0.241788	0	0.151667	0.335775	0	0.276243	1.481329	22.827879	21.51654
SmLINC181012	0.628444	0.537489	0.575493	0.152311	0.355932	0.36907	107.999632	133.038748	119.047114
SmLINC179367	0.277148	0.361072	0.228029	0.429147	0.482703	0.21668	79.737676	91.704155	91.068401
SmLINC179371	0	0.016708	0	0.030449	0	0.121758	5.325822	7.057759	5.622437
SmLINC179372	0	0	0	0	0	0	5.092915	6.920153	8.696099
SmLINC181058	0	0	0	0	0	0	0	50.36046	0
SmLINC179418	0	0.382679	0.867937	0.850365	0.975453	0	26.951173	13.131513	6.758501
SmLNCA179161	0.340716	0.35363	0.343444	0.635642	0.56851	0.66061	3.535872	3.799661	3.852291
SmLINC181041	0.045014	0.143043	0.142188	0.180863	0.211829	0.443541	8.633932	8.571063	8.295292
SmLINC181047	0.212967	0.316146	0.162222	0.416586	0.222311	0.457481	92.997103	110.146522	98.966129
SmLINC181073	0	0	0	0	0	0.100424	22.211334	32.302493	32.177759
SmLINC181075	0	0	0	0	0.33342	0	10.776665	13.360681	6.259877
SmLINC179427	0	0	0	0	0	0	2.245499	0.33198	0.648162
SmLINC181078	0.892193	0	0	0	0	0	17.910167	50.682409	30.611399
SmLINC181079	0	0	0	0	0	0	177.301973	211.422998	198.259752
SmLINC181080	0	0	0	0	0	0	177.299743	211.422998	198.251341
SmLINC181081	0	0	0	0	0	0.736387	129.167325	150.12375	141.147232
SmLINC181070	0.048779	0.155549	0	0.154586	0	0	37.28311	44.948812	46.791724
SmLINC181083	0	1.377262	0	0	0	1.22798	16.935847	20.420035	22.530702
SmLINC181087	0	0	0	0	0	0.21005	30.457389	41.336646	30.65971
SmLINC181098	0	0	0	0	0	0	0	61.0504	41.153454
SmLINC179455	0	0.452018	0.136802	1.328998	0.185986	0.253797	0	4.542457	6.499931
SmLINC179460	0.056096	0.070424	0.028678	0.082846	0.044331	0.105579	31.809757	38.08096	40.034118
SmLINC179461	0	0	0	0	0	0	87.051271	102.758672	91.561084
SmLINC179462	0	0	0	0	0	0	87.046497	102.71696	91.481932
SmLINC179463	0	0	0	0	0	0	87.071068	102.67205	91.421219
SmLINC179464	0	0	0	0	0	0	0	1.891354	3.549022
SmLINC179465	0	0	0	0.097824	0.232935	0	67.332171	88.167061	78.437599
SmLINC179467	0	0	0.06419	0	0.142727	0	23.004733	30.479898	37.085304
SmLINC179468	0	0	0	0	0	0	61.472422	70.33405	67.690349
SmLINC179453	0	0.148627	0	0	0	0.104132	4.955177	7.493868	3.50436
SmLNCA179180	0	0	0	0	0	0.651693	14.251396	9.905348	14.342401
SmLINC181125	0	0	0	0	0	0	26.516745	47.088449	40.80175
SmLINC181123	0.427211	0.789769	0.249527	0.640137	1.740353	0	0.980038	0	2.193298
SmLINC179472	0	0	0	0	0	0.295944	0	3.297385	10.761217
SmLINC179473	1.068459	0	1.141459	0	0	0	5.031406	7.04951	17.883523
SmLINC179474	0	0	0	0	0	0	17.496704	9.865788	4.982919
SmLINC179475	0	0	0	0	0	0	6.51237	7.454641	0
SmLINC179476	2.212486	0	0	0	0	0	7.796416	16.200495	5.979089
SmLINC179508	0.965165	0	0	1.503906	1.346784	0.142136	4.071587	0.615413	1.730865
SmLNCA179189	0.142961	0	0.071872	0.187431	0.21078	0.495821	1.684889	5.466187	0.902313
SmLINC181113	0.376167	0.323968	0.340881	0.622294	0.496717	0.425672	69.683739	81.068943	79.01155
SmLNCS178980	0	0	0	0.246196	0.291496	0	173.361733	188.460695	175.148725
SmLINC181114	0.056817	0	0.100728	0	0	0	15.857517	23.59843	21.966935
SmLINC181115	0	0	0.02895	0	0	0.055125	131.950681	158.208353	137.405051
SmLNCS178990	0.30218	0.282729	0.131302	0.374662	0.599495	0.199294	77.961808	101.143904	93.781907
SmLNCS178979	0.422357	0.561594	0.192478	0.449537	0.164244	0.448808	50.799237	70.856541	87.020643
SmLNCS178983	0	0	0.181461	0	0	0	82.304005	84.283412	84.605762
SmLNCS178985	0.207376	0.417036	0.289706	0	0.185233	0.252022	33.179084	34.652818	38.813692
SmLNCS178987	0.797044	0.749763	0.618369	0.657477	0.838014	0.742954	44.090668	54.378497	56.366236
SmLNCA179200	0	0.04426	0	0	0	0.065632	28.867786	37.51396	37.366918
SmLNCA179201	0.021423	0.01728	0	0	0	0.049929	31.086237	39.197957	40.252797
SmLNCS178996	0	0	0	0.308726	0	0	10.892522	0	0
SmLINC181190	0.542634	0	0.574816	0	2.191811	0.698128	2.170145	0.767911	2.136135
SmLINC181179	0	0	0	0	0	0	33.067155	33.505474	28.512703
SmLINC181185	0	0.739697	0	0.823727	0	0	9.802169	8.091171	3.714495
SmLINC181186	0	0	0	0	1.028548	0	12.520573	23.286425	18.808439
SmLINC181187	0	0	0.103114	0	0	0	0	0	3.266593
SmLINC179489	0.084847	0.068606	0.255751	0.127092	0.299865	0.204988	87.346826	98.260915	98.495707
SmLINC179498	0	0	0	0	0	0	23.833489	31.445343	49.16405
SmLINC182082	0	0	0	0	0	0	66.114906	83.829473	75.97644
SmLINC182087	0	0	0	0.066974	0	0.108251	15.737695	22.519939	22.018945
SmLINC181141	0.236525	0.40928	0.280139	0.31014	0.191232	0.463366	38.399535	45.161187	42.053126
SmLINC179516	0.267862	0	0.166047	0.61685	0.437442	0.321109	128.974619	151.066272	150.620433
SmLINC179517	0	0.2178	0	0	0	0	1.579275	2.267596	0.358141
SmLINC179520	0.052324	0	0	0	0	0.068022	7.223071	6.173772	6.055326
SmLINC179521	0.261414	0.354642	0.314889	0.616917	0.492644	0.68483	20.164927	23.494207	24.969065
SmLINC181156	0	0	0	0	0	0	3.54472	0	0
SmLINC181147	0.504169	0.336467	0.388362	0.271939	0.528084	0	44.816337	46.767686	48.486708
SmLINC179537	0.303836	0.103039	0.204757	0.374924	0.070785	0	6.210438	4.880152	6.798823
SmLINC179538	0	0.805886	0.763152	0.24161	0.866808	0.730163	6.088953	7.172849	5.133331
SmLINC181161	0	0	0	2.249241	0	0	129.134539	161.672783	138.596383
SmLNCA179231	0	0	0	5.7E-05	0	0	16.504216	1.3E-05	0
SmLNCS179004	0.553021	0.257193	0.355151	1.68372	0.184503	0.665735	1.797898	4.057748	6.512848
SmLINC179554	1.156731	0	0	0	0	0.951141	19.962504	24.471961	18.212329
SmLINC181202	0.178105	0	0.043573	0	0	0	19.004746	17.922511	19.987765
SmLNCA179243	0	0	1.09193	0	0	0	0	0	15.540328
SmLNCA179244	1.360791	1.353955	0	0.832794	0.669463	1.180122	17.193801	17.392235	0
SmLNCA179249	0	0.245351	0.810531	0.641134	1.301431	0.430953	10.879827	26.595133	18.618096
SmLINC179572	0	0	0	0	0	0	18.97391	14.126564	18.714492
SmLINC179578	0.117602	0	0.071412	0	0	0.151003	16.491624	19.669514	19.331638
SmLINC181223	0	0	0.278793	0	0	0	0	36.889937	0
SmLNCS179017	0.590031	0.662655	0.393345	0.585166	0.426124	0.389798	1.920979	1.767977	1.948134
SmLINC181236	0	0	0.901553	1.050516	0	0	23.604256	16.378449	16.956325
SmLINC179590	1.087228	0.747339	0.348272	0	0.84469	0.785055	8.368708	12.877582	16.619709
SmLINC181238	1.012517	0.841537	0.709155	0.57869	0.524984	0.861623	1.865172	5.28936	3.688497
SmLINC181246	0	0.283956	0	0	0	1.002074	33.225809	41.88305	64.238461
SmLINC181248	0	0	0	0	0	0	42.61185	0	42.022238
SmLINC181250	0	0	0	0	0	0	0	0	5.762688
SmLINC181251	0	0.181157	0	0	0	0	28.810675	71.567227	0
SmLINC182092	0	0.982258	0.179132	0	1.162977	0	27.115833	31.164362	27.046196
SmLINC179616	0.509618	0.142527	0.661126	0.725518	0	0.800565	12.335716	12.779355	7.141371
SmLINC182094	0	0	0	0	0.573334	0	66.203713	56.074847	80.076161
SmLINC181270	0	0.600342	0.348559	0.317932	0.467162	0.650773	0.888607	0.70134	1.684816
SmLINC179622	0.069951	0.055677	0.043529	0.10016	0.11894	0.164235	57.868169	79.479427	69.471555
SmLINC179626	0.091791	0	0.047567	0.046259	0	0	700.907552	863.084667	812.988541
SmLINC179627	0	0.086448	0	0	0.118927	0.032609	151.215644	183.90969	165.54999
SmLINC179624	0	0	0.491882	0	0.944443	1.890672	2.700829	1.237031	0
SmLNCS179025	0	0	0	0	0	0.476516	1.740947	24.502159	2.391277
SmLINC181279	0	0	0	0	0	0	16.866694	14.311	27.948838
SmLINC181274	0.28835	0.268112	0	0	0.608445	0	369.578757	315.658562	332.516546
SmLINC181283	0	0	0.079216	0.174373	0	0	44.777828	50.304291	43.87178
SmLINC179657	0	0	0	0	0	0	805.432252	693.448552	1023.702605
SmLNCA179307	0.240496	0.335552	0.575399	0.616629	0.426163	0.27634	8.230215	13.07818	11.918035
SmLINC179658	0	0	0	0	0	0	11.746746	16.226262	16.01535
SmLINC179666	0.078983	0.06343	0	0.116155	0.129846	0.207826	3.547116	3.828805	4.264306
SmLINC181310	0	0	0	0	0	0	21.256838	23.794978	24.090724
SmLINC181312	0	0	0	0	0	0	2.060755	1.090807	2.263585
SmLINC181315	0	1.325434	0.083937	0	0	0	0	1.44417	2.190312
SmLINC179675	0.894065	0.520214	0.172231	0.247948	0.28375	0.211233	21.599815	21.735178	27.481667
SmLINC181313	0	0	0	0	0	0	97.290098	122.139043	118.5333
SmLINC181319	0	1.134009	1.636953	2.081308	0.858008	0	7.089842	10.20673	9.309761
SmLINC179685	1.794677	0	0	0	0	0	5.187808	17.540556	32.700297
SmLNCS179029	0.522827	0.27961	0.434292	0.461728	0.542641	0	244.235914	304.224766	284.880837
SmLINC179674	0	0	0	0	0	0.406013	442.285027	466.643984	469.146326
SmLINC179677	0.299423	0	0	0	0	0	554.574592	710.88292	680.423841
SmLINC179688	0.389839	0.210435	0.194428	0.800626	0.104157	0.157561	15.001529	16.953544	16.746262
SmLINC181326	0.995443	1.027526	0.452337	0.55075	0.498517	0.664102	2.08172	1.189413	2.284771
SmLNCA179330	0.132301	0.308898	0.113763	0.129095	0.271832	0.248091	2.302325	1.597106	1.743432
SmLINC182100	0.138895	0.43267	0.274644	0.614919	0.565143	0.614827	12.139525	14.547949	14.801094
SmLINC182104	0	0	0	0.977443	0	0	0	0	4.115974
SmLINC182105	0.295477	0.180733	0.066599	0	1.986238	0.755409	2.29772	2.87945	6.228411
SmLINC179705	0.653753	0.516285	0.58394	1.640816	0.629172	0.553973	28.822634	32.596345	33.882333
SmLINC182131	0	0.136866	0.11168	0	0	0.175456	3.57502	4.63938	4.7671
SmLINC182132	0	0	0	0	0	0	1.377714	0	3.188264
SmLINC182137	0	0	0	0	0	0	0	25.985371	0
SmLINC182127	0.14945	0.327792	0.163396	0.577804	0	1.13482	368.472156	463.233428	414.011535
SmLINC182128	0	0.126328	0	0	0.161802	0	40.971918	48.165674	41.995178
SmLINC181336	0	0	0	0	0	0	0	8.753293	4.139968
SmLINC182144	0.798065	1.109982	0.582211	0.448873	1.615869	0.626892	24.909339	27.127912	22.416333
SmLINC181341	0.21221	0.098757	0	0.115634	0	0.379341	0.697353	1.786982	1.610505
SmLINC181346	0.419418	1.261185	0	0	1.497165	1.19877	0	3.777564	3.069475
SmLINC179727	0.341888	0.205244	0.117052	0.57428	1.396951	0.768431	1.969384	6.46598	2.20807
SmLINC179734	0	0	1.075977	0.219627	0	0.260908	0	9.329519	11.106676
SmLINC181347	0.353091	0.674684	0	0	1.927452	0	136.989769	234.193561	232.397053
SmLINC179736	0	0	0	0.525258	0	0	55.723781	36.054973	59.383323
SmLINC179719	0	0	0	0.368381	0.290579	0.203909	19.745979	21.30148	32.569377
SmLINC179740	0.157193	0	0	1.161632	0.796635	0.335525	8.19023	9.78698	7.683354
SmLINC179741	0.636547	0	0.253331	0.8433	1.297888	0.145383	9.427742	8.730181	11.719987
SmLNCS179038	0	0	0.814888	0	0	0.461795	7.135088	14.830498	0
SmLINC179767	0.373141	0	0	0	0	0.921099	14.336254	4.534563	27.42839
SmLINC179768	0	0.214686	0.882953	1.025536	0	0	18.679234	33.126018	19.783293
SmLNCA179340	1.193241	0.912085	0.617527	0.34389	0.615548	0.562796	48.100371	63.126087	65.403773
SmLINC181365	0.366907	0.290693	0.298891	0.915907	0.349975	1.198502	363.573901	437.237482	411.656951
SmLNCS179040	0.19856	0	0	0.143664	0.522193	0	31.977531	36.030505	21.030216
SmLNCS179041	0	0.285061	0	0	0	1.158325	78.305369	99.250066	92.855515
SmLINC179762	0.192929	1.068905	0	0.286461	0	0.227816	47.451412	52.482721	47.166589
SmLINC179756	0.708608	0	0.428128	0	0	1.020549	3.61981	0	31.002718
SmLNCS179042	0	0	0	0	0	0.163686	13.353647	19.701117	24.518926
SmLNCA179343	0.040696	0.06502	0.049946	0	0.20724	0.095257	9.461841	10.266352	13.287928
SmLINC179774	1.710698	0	0.468339	0	0	0.72622	25.394788	31.185948	53.132301
SmLNCA179350	0.067768	0.43132	0.164634	0.301858	0.595147	0.164724	6.733504	9.020175	6.726609
SmLINC181378	0	0.401874	1.299586	1.186682	0	1.266058	23.814647	22.141659	26.726739
SmLINC181377	0	0	0	0	0	0	67.817389	91.688488	97.107446
SmLINC179794	0	0	0	0	0	0	84.542427	88.237443	112.633089
SmLINC179796	0	0	0	0	0	0	2.817333	2.704726	0
SmLINC182162	0	0.074725	0.02996	0	0.073773	0	32.852777	44.752711	37.350825
SmLINC182163	0	0	0	0	0	0	22.140812	28.56166	24.945798
SmLINC182164	0	0	0	0	0	0	18.829012	21.925398	30.070321
SmLINC179786	0	0	0	0	0	0	0	0	8.130044
SmLINC179788	0	0.205936	0.272762	0.11922	0	0.288441	223.680372	284.236938	249.521692
SmLINC179789	0.032312	0	0.020755	0	0	0	64.681043	80.582406	71.934089
SmLINC179787	0	0	0	0.167775	0	0.224043	63.196509	52.807764	85.317967
SmLINC179799	0.111957	0.180825	0	0	0	0	260.40073	373.461159	340.777399
SmLINC179797	0	0	0	0	0	0	0	0	67.566535
SmLINC179798	0	0	0	0	0	0	142.184007	153.937798	174.462263
SmLINC182154	0	0	0	0	0	0	103.86341	126.991887	109.794431
SmLINC182155	0	0	0	0	0	0	60.104349	69.483061	71.222384
SmLINC182156	0	0	0	0	0.082513	0	82.001207	102.854484	102.888563
SmLINC182152	0	0	0	0	0	0	908.428571	1036.61541	1084.050642
SmLINC182157	0	0	0	0	0	0.110175	1384.432145	1546.905901	1618.690833
SmLINC182158	0	0	0	0	0	0	173.938717	131.268706	150.788842
SmLINC182160	0	0	0	0	0	0	240.154661	408.136258	415.227726
SmLINC182153	0	0.145072	0.118472	0	0.26546	0	1048.43464	1097.085759	1211.160843
SmLINC182161	0	0	0	0	0	0	639.914845	763.697548	761.610816
SmLINC179792	0	0.618893	0	0	0	0	114.946613	134.31361	170.971205
SmLINC181385	0	0	0	0	0	0	118.788735	133.076472	147.820583
SmLINC181380	0	0	0	0	0	0	254.852414	277.068674	264.177607
SmLINC181383	0	0	0	0	0	0	155.751614	179.788174	199.717301
SmLINC181382	0	0	0.064616	0	0.426848	0.335728	263.499353	303.949277	358.612118
SmLINC181384	0	0	0	0	0	0	524.700477	707.222293	664.488711
SmLINC179790	0	0.028228	0	0	0	0	249.57909	285.675046	288.195266
SmLINC179791	0.046721	0	0	0.032171	0.019549	0	98.89127	113.836561	120.163928
SmLINC181396	0	0.346992	0.224622	0.826891	0.119176	0.5149	19.686815	22.926146	18.982654
SmLINC179807	0.327539	0	0.18772	0	0	0	14.263805	20.673562	22.338504
SmLINC179821	1.634516	0	0	1.568254	0	0.979275	2.94174	3.61792	15.739589
SmLINC179815	0	0	0	0	0	0	11.040154	3.27569	7.536144
SmLINC179816	0.317049	0.072411	0.337473	1.49933	0	0	2.371811	3.529053	2.87436
SmLINC179836	0.062456	0.691415	0.798359	0.348645	1.052113	0.49789	3.049208	5.312778	3.736694
SmLINC179837	0	0	0	0.37876	0	0.329982	7.831478	4.064935	4.233185
SmLNCA179359	0.30138	0	0.179132	0	0.581489	2.035749	10.365701	9.812174	16.37206
SmLINC179827	0.727261	1.186124	0.497471	0.899153	0.364415	0.294561	7.058662	18.354463	33.469477
SmLINC179860	0	0	0.037085	0.252845	0	0.424726	0.90824	2.175845	1.971299
SmLNCA179371	0	0.199993	0	0	0	0	23.165402	12.29537	33.128484
SmLINC179857	0	0	0	0	0	0	0	48.52341	0
SmLINC179874	0.939361	0.701941	0.642046	1.183584	0	1.381369	39.228217	45.068788	52.9262
SmLNCA179393	0.17587	0.132861	0.100385	0.073976	0.242563	0.262788	3.852712	1.132066	2.331663
SmLINC179885	0	0	0	0	0	0	138.688475	169.820154	104.180373
SmLNCA179396	0.350288	0.562109	0.433211	0.796606	0.941399	0.643112	10.919412	15.121209	19.333408
SmLNCA179406	0.156196	0.249877	0.34037	0.471738	0.094637	0.129436	9.36285	10.992408	8.477993
SmLINC181435	0.495682	0.425642	0.450721	0.992564	0.933561	0.870623	13.761651	15.283996	16.060939
SmLINC181444	0.723044	0.747957	0	0.289915	0.339208	0.739604	15.494902	20.172812	18.923235
SmLINC179904	0.983791	0.536705	0.66812	2.575342	0.412189	0	0	0	12.570754
SmLINC179905	0.348635	0.784789	0.533329	0.27434	0	0	8.235066	19.060113	16.772229
SmLINC179909	1.275702	0	1.585626	0.611935	0	2.012784	2.113852	7.956388	0
SmLNCA179410	0.974519	1.290921	0.648459	0.779435	0.42648	0.98938	9.83549	13.777546	14.182594
SmLINC181475	0	0	0	2.066149	0	0	10.922635	19.927368	0
SmLNCA179427	0	0.161931	0	1.332569	0	0	6.167412	3.796133	0
SmLINC181472	0	0.827385	0.119132	1.042479	0.10503	0.125455	3.874686	4.059269	2.578925
SmLINC179930	0	0	0	0	0	0	93.775456	90.401676	111.787927
SmLINC179932	0	0	0	0	0	0	7.391015	0	0
SmLINC179941	1.219865	0	0	0	0	0	31.508662	47.849604	81.334756
SmLNCA179438	0.18516	0.197411	0.191383	0.267358	0.204517	0.440062	9.338671	10.602539	11.305077
SmLINC179954	2.313145	0	0	0.605612	0	0.895037	0	2.504551	2.876033
SmLINC179955	0	0	0.177043	2.300195	0	0	13.924531	10.672503	13.479473
SmLINC179980	0	1.42136	0	0	0	1.307971	7.87481	0	17.564753
SmLINC179994	2.212063	0	0	0	0	0	5.071827	5.021026	0
SmLINC181509	0.957852	0.485187	0.153094	0.800677	0	0.488499	6.252653	10.195511	11.550383
SmLNCS179086	0	0.452224	0.135826	0.127988	0.31336	0.107982	8.150864	8.156896	12.039903
SmLINC181520	0	0	0	0	0	0	270.63818	294.574708	267.08202
SmLINC180002	0.640434	0	0.567045	1.138671	0.651597	0.453026	11.563957	12.752685	16.000454
SmLINC180009	0	0.176391	0.490756	0.493342	0	0	1.052916	6.123807	4.127473
SmLINC180012	0	0	0	0	0	0	0	0	5.713361
SmLINC180013	0	0	0	0	0	0	4.612702	14.517752	0
SmLINC181527	0	0	0	0	0	0	0	0	7.776182
SmLINC181532	0.697196	0.560392	0	0	2.82097	0	3.321014	4.332295	13.257034
SmLINC181541	0.488951	0.189346	0	1.631949	1.347529	0	6.107789	9.149912	0
SmLINC181542	0	0	0.372141	0	0	1.27482	6.346244	4.031268	12.42042
SmLNCS179091	0.30685	0.289307	0.207938	0.178983	0.54328	0.335473	7.521696	10.606583	10.615859
SmLNCA179471	0	0.398632	0.162328	0	0	0	6.574098	1.946894	3.654909
SmLNCA179473	0.163698	0.627086	0.118239	0.342676	0.301966	0.806578	8.62024	3.546169	7.350428
SmLNCA179474	0.395473	0.239586	0.465541	0.386182	0.083481	0.331696	6.820361	6.980893	5.133422
SmLNCS179093	0	0.243949	0	0	0.705004	0	1930.895436	2170.50279	1928.234953
SmLNCS179095	0	0	0	0	0	0	672.823243	758.041104	608.265331
SmLINC180033	0	0	0	0	0	0	464.589864	483.714424	515.650835
SmLINC180034	0	0	0	0	0	0	464.87363	484.203241	515.559099
SmLINC180035	0	0	0	0	0	0	464.866165	484.109532	515.833006
SmLINC180036	0	0	0	0	0	0	10.545737	11.774362	12.136818
SmLINC180037	0.332535	0.133549	0.180969	0.240894	0.531758	0.292988	290.079792	302.078996	268.114853
SmLINC180028	0.229237	0	0	0	0.366239	0.749441	619.610704	673.023341	615.045458
SmLINC180039	0.048131	0	0	0	0	0	386.242276	414.310783	341.422178
SmLINC180040	0	0.073451	0	0	0	0.107245	83.469061	76.393965	90.58694
SmLNCA179489	0.233095	0.393755	0.707968	0	0	0.502302	4.882398	5.714735	1.357481
SmLINC180046	0.534692	0.382686	0.332811	0.628503	0.360468	0.866634	20.418011	15.670105	21.205684
SmLNCA179493	0.221241	0.306135	0.23861	0.13099	0.139736	0.436936	0.28128	1.474493	2.510718
SmLNCA179497	1.001583	0.645416	0.674281	0.425399	0.60323	0.413021	26.386288	27.022479	33.749949
SmLNCA179505	0	0.245564	0	0	0	0.40715	3.436689	13.685374	7.585807
SmLNCA179510	1.738165	0.581653	0	0	0	0.385426	3.568281	9.459489	0
SmLINC180068	0.514734	0.491822	0.235276	0.332289	0.201252	1.241817	12.195036	8.181515	12.175987
SmLINC180069	0.913322	0.363867	0.40935	0.72386	0	0.29731	4.469842	4.259552	14.185328
SmLNCS179105	0	0	0	0	0	0	0	9.373284	0
SmLNCS179106	2.903053	0	0	0	0	0	0	0	14.552576
SmLNCS179113	0	0	0	0	0	0	30.833032	0	0
SmLNCA179523	0	1.548966	0	0	0	0	0	39.006764	52.554147
SmLNCA179526	0	0.242417	0.082388	0.49027	0.222599	0.185425	6.201007	11.222594	8.143322
SmLINC181576	0.425812	0.186436	0.167988	0.301318	0.356217	0.657864	0	4.54338	2.044474
SmLNCA179528	0	0	0.132828	0	0	0.360672	9.849025	9.124299	9.793091
SmLINC180086	0	0	0	0	1.608211	0	3.287467	0	9.39166
SmLNCS179114	0.253432	0.202947	0.335871	0.973456	0.539789	1.321259	6.600075	6.856199	9.131437
SmLNCA179540	0.544202	0.551721	0.59769	0.773291	0.805853	0.965126	5.670668	11.071937	11.906885
SmLNCS179117	0	0	0	0	0	0	11.568459	9.92494	10.300881
SmLNCS179121	0	0	0.696305	0.306362	1.103692	0.50516	14.909647	13.618904	6.264568
SmLNCA179554	0.215626	0.191246	0.147042	0	0	0.141213	7.450499	7.017211	6.341303
SmLINC181596	0.131114	0	0.084637	0	0.19481	0.134456	8.219777	11.504827	11.643831
SmLINC181601	0.276415	0.139982	0.109987	0.531285	0.377458	0	1.050609	2.858378	0
SmLINC181603	0	0	0	1.996228	0	0	15.427105	28.25157	27.215824
SmLINC181605	0.447691	0.569037	0.404553	0.561481	0.529672	0.275942	26.5107	30.437462	39.904693
SmLNCA179567	0.46096	0.804591	0.417944	0.290358	0.527971	0.966986	11.649653	11.900292	10.662268
SmLINC181619	0	0	0	0	0.123091	0	2.914772	2.510892	8.594863
SmLINC181620	0	0	0.071687	0.539507	0	0	2.691323	9.482241	1.737305
SmLNCA179574	0	0	0	0	0	0	0	10.124859	26.344573
SmLNCA179575	0	0.424425	0.23558	0	0	0.339937	6.926014	11.085875	9.731671
SmLINC180128	0.169177	0.088121	0.062389	0.257235	0.166717	0.170113	12.150703	14.85726	13.225781
SmLINC181639	0	0	0.282691	0	0	0	14.357882	4.244809	17.178886
SmLINC181643	0	0	0	0	0	0	0	20.245642	0
SmLINC181646	0.070992	0.369597	0.191925	1.310836	0.5889	0.969015	7.722081	12.757616	6.456807
SmLNCA179588	0.202086	0.896468	0.364174	1.159367	0	0.888296	5.978497	8.919575	5.099371
SmLINC180136	0	0	0	0	2.240859	0	8.59455	15.050466	7.870024
SmLNCA179591	0	0	0	0	1.177604	0.589952	16.919426	15.025213	14.612083
SmLINC180143	0	0	0.299239	0	0	0	4.472744	18.19996	22.886609
SmLINC180144	0	0.071225	0	0.121318	0.14445	0	5.952062	10.605481	7.294704
SmLINC180145	0.209276	0.727845	0.372567	0.398907	0.527431	0.869691	10.341632	8.466689	10.549309
SmLINC180148	0	0	0	0	0	0	12.582314	8.670438	28.437329
SmLINC180153	0	0	0	0	1.957661	0	3.341694	2.887927	7.99846
SmLINC180163	0.276582	0.262817	0.444157	0.757105	0	0.613054	2.438454	6.936986	4.15087
SmLINC180168	0	0.285233	0.212459	0.631124	0	0.506533	0	11.898873	7.644245
SmLINC181670	0.247627	0	0.234418	0.318743	0.706091	0.39759	12.57212	12.725893	11.729646
SmLINC181671	0	0.236294	0	0.149937	0	0.10423	3.702484	10.607628	9.45187
SmLNCS179148	0	0.057767	0	0	0	0	1.108336	5.031764	0
SmLNCS179152	0	0	0	0	0	0.506562	44.118548	70.100437	41.985134
SmLNCA179630	0	0	0	0	0	0	151.948948	165.494911	172.723023
SmLNCS179145	0	0	0	0	0	0	2.909741	4.248884	7.845424
SmLNCA179626	0.268189	0.161601	0	0.305761	0	0.164478	77.921594	90.955476	95.776494
SmLNCA179627	0	0	0.139763	0.272921	0.975568	0.223014	16.473265	20.667931	20.259988
SmLINC180177	0.930989	0	0.447756	0	1.404107	0.92973	4.369472	1.661525	2.091812
SmLINC180180	0.272601	0	0.353717	0.954815	0	0.539018	20.038122	14.355048	15.223738
SmLINC181678	0	0	0	0.093125	0.072961	0.059293	14.597607	29.694658	24.692494
SmLINC181681	0.199339	0.067007	0	0.403092	0.261686	0.231566	57.05416	54.104459	57.564045
SmLINC180181	0	0	0	0	0	0	374.842037	471.06098	509.736049
SmLINC181682	0	0	0	0	0	0	189.899662	205.421281	215.840752
SmLINC181683	0	0	0	0	0	0	559.353381	483.051751	615.725069
SmLINC181684	0	0	0	0	0	0	74.684577	165.695924	164.063786
SmLINC181685	0	0	0	0	0	0	140.740529	144.580026	162.812992
SmLINC181686	0	0	0	0	0	0	9.461202	13.708076	6.393647
SmLINC180183	0	0	0	0	0	0	389.216597	423.071099	459.537777
SmLINC180184	0	0	0	0	0	0	4.082392	5.052379	6.358465
SmLINC181677	0	0.147658	0.345723	0	0.464406	0.211516	37.860232	44.04537	60.768747
SmLINC182170	0.542577	0	0.116841	0	0.299514	0	183.258578	202.662135	219.766701
SmLINC182172	0.636611	0.744628	0.674877	0.455101	0.782521	0.171071	360.764101	417.189152	390.574878
SmLINC180188	0	0	0.044264	0.035437	0	0	794.641538	913.577157	841.763881
SmLNCS179156	0	0	0	0	0	0	916.555191	1289.395382	1061.30275
SmLINC180193	0	0	0.150784	1.138872	0	0	29.049302	31.863517	29.665173
SmLINC180194	0.457135	0.318994	0.219023	0.602847	0.873343	0.849302	22.943025	31.344301	41.822639
SmLNCS179157	0	0	0	2.654836	0	0	4658.242843	6471.54507	5560.050947
SmLINC180196	0.096988	0.0894	0.092243	0.328141	0.039337	0.325453	194.494657	240.06492	236.469517
SmLINC181688	0	0	0	0	0	0	0	0	5.670114
SmLINC181687	0.082822	0	0	0.239477	0	0.703134	101.874823	133.928488	119.602452
SmLINC181700	0	0	0	2.667202	0	0	3.914435	0	0
SmLINC181699	0.520664	0.250412	0	0.81492	0.160451	0.484389	33.019272	34.258831	38.950014
SmLINC180197	0	0.048701	0.037162	0	0.210458	0	129.569198	151.688112	152.673616
SmLINC181698	0	0	0	0	0	0	1350.958114	1659.92688	1433.581434
SmLINC181709	0.103476	0.041451	0.114018	0.306302	0	0	120.958254	114.818171	125.217975
SmLNCS179155	0	0	0	0	0	0	97.483915	131.910298	133.25177
SmLINC182187	0.411865	0.772987	0.289862	1.168507	0.859349	0.687319	9.674427	6.285724	0
SmLNCA179636	1.102447	0.191233	0.631737	0.264274	1.22888	0.601983	16.209569	14.16526	16.714886
SmLINC180202	0	0	0	0.512323	0	0.421145	4.96443	9.867615	6.045445
SmLINC180207	0.057663	0	0.040517	0.086717	0	0	224.857157	260.457142	230.638528
SmLINC180211	0	0	0	0	0	0	0	0	5.925978
SmLINC179667	2.409661	0.628598	1.405178	0	1.222272	2.237401	931.343214	1267.600006	1126.24473
SmLINC182024	10.620772	11.655917	9.383641	22.047116	19.338021	21.096751	83.236926	95.619761	89.770455
SmLINC182150	2.582893	2.225527	2.551968	1.087783	2.03119	3.490551	14.735692	10.420223	18.863724
SmLINC182151	6.495629	12.078839	9.544344	12.582017	14.039705	10.180304	2.6162	4.35773	6.61732
SmLINC181932	1.544269	1.81716	1.258178	1.471212	2.525929	3.163265	98.694107	119.648453	123.722435
SmLINC182190	12.870891	12.341255	11.853885	22.657401	21.500379	24.182715	7.48643	7.879076	9.489117
SmLINC180416	5.959722	5.411603	3.889834	7.205831	17.876246	7.721818	4.641594	0	13.693303
SmLNCA179372	50.204256	53.844988	51.424103	180.555334	145.183243	201.509746	358.317812	462.499295	440.010143
SmLNCS179199	2.213844	3.126184	2.013976	6.555813	6.856306	6.221998	21.621232	22.101973	20.111921
SmLINC179522	8.625641	9.360795	7.288599	16.649847	14.493496	15.148448	79.197931	93.164331	99.676676
SmLINC180295	3.725113	3.626609	3.172511	7.516019	6.645513	6.949062	28.093445	31.465238	26.756707
SmLINC180711	2.61408	3.23699	1.323205	3.592495	5.35504	4.902961	31.414542	36.10258	33.121987
SmLINC182025	1.479401	1.055653	3.087775	4.438392	2.166037	2.898043	26.912717	37.98637	46.121667
SmLINC179711	11.155035	10.737324	9.052313	23.328273	21.423374	21.014211	92.90087	115.461955	109.593892
SmLINC180573	2.468904	2.22255	2.211063	5.571302	5.414768	6.282095	7.53032	6.572351	6.470437
SmLINC180675	10.637805	15.513807	11.009863	29.988162	27.605977	18.814645	319.09631	371.09963	408.091096
SmLINC182001	1.99506	0.92974	1.366922	7.165697	5.017299	2.032353	31.010674	28.735288	32.630763
SmLNCA179038	15.774201	16.241319	11.969384	37.169427	32.728847	37.186316	30.769185	31.957282	35.126072
SmLINC180244	1.114559	1.063554	1.194816	4.231055	2.822018	3.70538	26.295623	29.488996	30.206768
SmLINC181553	2.548466	2.189872	1.699128	4.331783	2.539874	2.355392	19.492374	21.997735	23.702552
SmLNCS179021	9.14931	9.359299	8.381452	20.56699	17.809823	20.958226	53.490338	73.383857	48.338609
SmLNCA179178	30.38078	32.041964	28.516484	68.388901	57.080589	64.601371	333.546591	384.903169	405.370839
SmLINC180379	1.465853	2.426934	0.604258	2.232499	1.691005	2.85644	44.251766	51.381901	51.728653
SmLINC181725	2.233992	2.703394	1.970821	1.184084	1.258219	1.280934	578.441666	677.712232	716.897448
SmLINC181741	538.784577	518.932368	429.996243	884.213967	899.498051	933.350758	1328.939286	409.265378	501.250696
SmLINC180257	2.563012	3.574669	3.227927	7.168628	5.395805	8.188845	18.943211	20.993956	19.631428
SmLINC180240	12.442709	17.960866	6.958574	20.354062	28.155304	27.569862	3.481978	0	0
SmLINC180354	2.822531	10.942609	6.682003	14.751263	12.293499	7.177305	41.429633	18.741697	19.576786
SmLNCA179709	8.441546	7.040432	4.954126	17.180911	14.901662	11.097121	80.865066	96.393745	86.559104
SmLNCS179216	23.776527	21.753346	17.922361	34.825537	42.973627	36.953853	184.498643	205.299399	231.13719
SmLINC180278	36.606234	36.015108	34.805832	55.708849	51.168735	55.333668	44.198961	46.985644	44.038443
SmLNCA179682	4.553861	5.277722	3.993174	8.75812	7.393519	7.593596	35.258593	40.028009	41.546
SmLINC181752	6.443063	7.400482	6.024372	15.565908	12.535963	12.650515	94.964292	117.63799	124.619413
SmLINC181764	20.654426	17.961184	12.766203	42.502972	29.81924	34.927166	186.32738	257.573591	286.589128
SmLNCS179196	39.42334	43.278797	31.358944	68.300787	58.778572	51.505867	370.0144	547.941178	529.898889
SmLNCS178814	3.422565	3.86786	1.60053	10.573323	9.951984	9.039924	5.23835	6.183702	7.092255
SmLNCA179760	9.604903	9.089407	6.106939	9.875354	14.171434	4.688689	77.714903	87.83715	94.760273
SmLINC180400	1.772727	1.5488	2.163726	2.62629	0	2.868202	797.987205	962.44206	1043.717652
SmLINC181786	1.922338	1.933143	1.043102	4.361754	4.022625	3.110515	11.172161	7.279197	11.384591
SmLNCA179759	110.080796	108.758716	101.593627	145.326109	153.032413	145.572439	840.574848	914.607253	924.899155
SmLNCA179814	27.581239	28.77019	21.680081	51.52836	45.361984	48.985663	235.830272	261.816369	277.735803
SmLNCA179695	1.6532	2.565671	2.835614	8.282543	6.71818	3.72173	97.293576	116.671019	162.089479
SmLNCS179241	3.029228	2.919756	2.60072	12.54802	11.431582	12.459415	5.441755	7.042734	7.266404
SmLNCA179779	3.895801	3.779994	3.803262	5.175121	3.828435	5.24146	31.314997	39.162825	41.604574
SmLNCA178828	3.477697	3.499643	2.559016	5.395249	5.62865	5.954893	31.351016	34.242047	41.513294
SmLNCA179749	16.122754	9.849522	8.509483	31.695599	14.422546	28.085474	180.162213	186.539989	178.361931
SmLINC180318	11.657375	10.949396	9.152706	21.652109	18.672566	19.888872	78.144098	85.622931	93.28763
SmLNCA179741	13.733071	34.101009	25.824577	76.60676	39.486518	51.063605	521.209269	574.695683	560.867856
SmLNCA179740	34.901125	11.721732	14.931821	29.932725	41.804974	38.274539	30.826635	52.138745	43.6671
SmLINC181844	102.865095	94.849396	74.535545	161.668151	107.034539	125.250325	16.023497	9.509498	37.038833
SmLNCA179769	1.357662	1.287045	1.23539	2.199283	2.536624	2.229497	14.120373	14.120687	12.858674
SmLINC181871	3.174437	4.227269	2.891875	11.649022	7.218187	10.848438	52.476527	39.822171	39.723103
SmLINC181811	8.379007	11.896787	12.244992	13.794928	10.792357	12.991056	13.520236	28.894176	16.50685
SmLINC180480	202.506521	207.298702	172.04094	386.208998	323.646929	372.631965	1490.396955	1655.727026	1693.611049
SmLINC181955	3.614518	2.378836	2.594381	2.830778	7.300257	5.87204	43.274366	19.158501	75.806531
SmLINC180547	9.058408	8.582962	5.372275	10.945358	12.957798	10.972998	73.41272	108.89805	92.856067
SmLINC181909	10.621535	19.239527	13.96501	28.75444	37.241946	18.380183	112.326852	84.393491	109.080771
SmLNCS179213	41.320676	41.260254	33.017094	85.536446	94.937236	82.743621	47.033352	47.926086	52.861154
SmLINC180434	4.296806	4.252267	3.656567	7.916531	6.617232	7.627771	19.236635	23.186342	24.467119
SmLINC180469	28.826939	26.899347	18.005947	90.806383	106.298767	93.31612	49.90014	39.771208	47.610153
SmLINC180478	41.325531	36.963662	30.547486	62.647649	53.596887	61.685426	60.121419	65.75412	74.524393
SmLINC180419	17.634745	16.113042	11.314499	52.687666	40.667575	39.295428	59.979323	61.000212	70.08606
SmLINC180457	5.089603	5.335033	4.40709	2.547241	9.883488	9.219563	83.231317	87.408872	104.847215
SmLINC181866	7.539984	6.566298	4.904479	7.632654	8.796566	10.949733	2.512842	0	3.343011
SmLINC181960	11.826435	15.930081	12.402535	26.987878	29.245848	29.996562	3.773859	3.411015	2.506868
SmLINC181897	16.639083	17.476012	13.757311	25.382825	23.895616	22.58499	109.111833	114.60129	114.033302
SmLINC178809	2.411044	4.174596	4.327452	2.114675	3.533662	4.536067	5.588226	3.314686	13.350072
SmLINC178835	1.216402	1.708618	1.15289	2.56379	1.076721	0.824578	11.335469	15.320973	9.298243
SmLINC180510	3.709497	4.734436	3.720055	8.043233	9.966155	8.956103	25.649042	26.330313	31.911742
SmLINC180473	10.187362	3.835887	7.011143	10.293848	4.323539	20.196534	24.351483	10.708986	37.910493
SmLNCA178819	224.789489	227.62969	174.155623	299.0423	261.110259	271.461935	477.39825	471.996473	494.344776
SmLNCA179796	23.823005	25.249112	21.167032	36.876765	36.697051	39.402675	146.772724	183.718531	189.993184
SmLINC181945	5.12257	4.66317	5.13663	2.747252	3.106582	3.329684	13.118542	21.184755	33.516075
SmLNCA178765	0.831894	1.994193	0.844298	3.936006	0.900218	4.159943	11.784108	11.793266	11.924399
SmLNCA179813	3.609354	3.279538	3.628211	5.376374	3.782677	5.265084	29.709155	37.668529	41.705583
SmLINC180531	4.233689	6.842017	4.503041	6.407589	7.211002	4.746387	9.012926	2.910286	2.288369
SmLNCA178789	5.020194	5.248765	4.415546	8.13012	8.634797	7.913116	16.041668	22.688565	18.630528
SmLINC178831	34.451324	0	11.982524	9.370385	0	10.070565	0	66.892734	58.841057
SmLINC178826	13.174633	8.050314	7.702676	16.681653	9.864824	14.094316	34.711012	30.244983	28.067439
SmLINC180617	11.011545	7.402696	9.478097	22.863399	19.054429	17.141935	51.240693	66.60806	10.663438
SmLINC180603	14.357349	15.541043	13.363051	37.830031	31.322416	17.743621	26.969276	29.4704	38.482341
SmLINC180582	16.705329	15.176944	8.131044	26.063529	18.612529	31.829859	109.545474	181.335686	146.283146
SmLNCA178839	5.187109	4.873044	4.252655	11.066254	7.582917	7.936321	25.289197	27.301025	31.167875
SmLINC180595	3.535649	3.683946	2.700533	19.435387	21.062978	19.952952	4.992047	0	7.98563
SmLINC180587	13.051552	19.620833	12.264941	26.142204	34.140108	32.103568	76.020637	72.898773	89.997928
SmLINC178933	31.47466	33.834485	29.10109	90.168213	77.156708	72.483598	477.647383	609.218413	469.048726
SmLINC178940	3.23113	2.834581	2.430423	3.542413	4.483495	4.402359	15.385708	25.481262	24.934262
SmLINC178954	32.850474	32.41451	27.948128	95.596945	75.489816	81.948749	52.627016	51.204049	48.602074
SmLNCA178868	1.138075	1.170491	1.013911	1.218601	1.394135	2.457973	6.858862	5.99162	9.897335
SmLNCA178869	3.214557	2.91524	2.807157	3.622905	2.035981	2.297626	9.697801	14.761628	8.204077
SmLNCA178881	16.587156	17.154266	17.491091	33.932768	28.39104	37.668652	66.389706	81.274547	93.128607
SmLNCS178864	23.341333	24.416629	22.926579	46.796147	39.539116	41.337147	51.691353	38.287362	39.969666
SmLNCS178867	1.105972	1.516069	0.665229	10.194314	9.72306	9.898357	6.831233	12.98581	7.715684
SmLNCA178887	1.980207	2.328181	1.628159	5.959162	6.073587	4.329626	12.354477	17.965683	17.267721
SmLNCA178889	1.686223	1.20982	1.277416	2.903998	1.696356	2.454645	14.868038	16.168133	19.903848
SmLINC180792	2.960008	2.76875	2.384817	4.946985	4.255161	4.751021	49.785616	54.636031	56.837266
SmLINC180700	7.379147	7.252298	8.508528	31.244197	27.895243	20.272997	10.612233	4.699729	5.191461
SmLNCA178895	1.571018	2.347713	1.849321	2.907542	2.759044	2.59693	14.300821	17.056676	20.041421
SmLNCA178904	4.272501	5.168537	4.722173	11.014164	9.156144	9.90933	75.569769	93.567155	90.088596
SmLNCS178874	69.436855	100.342007	76.628235	226.775975	230.858099	232.399018	60.18952	37.867371	61.619531
SmLNCS178880	13.321253	10.998997	8.062039	23.689483	15.915581	18.888619	188.673425	199.239454	192.073138
SmLNCA178934	4.454222	3.465253	3.614166	6.070866	5.506332	4.955752	25.39608	25.259528	32.363748
SmLINC179013	4.306599	1.574005	1.86323	15.663187	9.933633	8.405289	66.644553	50.504696	94.814372
SmLINC179023	5.16932	6.419939	0.297718	19.037733	0	12.453184	182.0081	144.163899	204.298572
SmLNCA178953	5.055942	5.354843	4.577399	13.094458	11.438402	10.862943	5.422229	7.312273	7.629885
SmLNCA178946	6.299604	6.648269	7.143882	5.558345	3.941187	3.410024	20.574053	29.906632	25.277176
SmLINC179042	5.389623	7.562416	3.761772	15.872116	13.699134	13.983749	43.166062	47.052253	41.128494
SmLINC180754	2.636862	4.061114	2.550469	7.988217	7.204271	6.613065	22.749873	19.853234	20.987477
SmLNCA178952	5.491443	7.453028	6.04971	8.10439	6.475371	7.440073	14.348555	10.334927	14.605212
SmLINC180772	16.292784	22.713847	10.963749	63.713374	54.436309	52.224825	154.746152	244.78728	214.493112
SmLINC179108	44.038542	44.816227	36.821384	77.979445	65.884271	71.899083	235.196853	278.423231	272.66788
SmLINC179122	1.492734	1.342643	1.426399	1.374172	2.017913	1.8519	1.723841	1.017479	1.772964
SmLINC180809	13.702419	13.21868	9.210984	29.061812	21.315768	27.008595	154.214038	181.77197	168.586745
SmLINC180819	23.275419	22.59331	17.936094	36.043233	29.585804	33.462624	105.774508	98.68288	113.642474
SmLINC179101	0	3.499271	4.602471	8.576668	9.524521	4.791964	108.998663	70.431305	98.718571
SmLINC180823	7.599762	7.213435	4.99273	10.283582	10.103301	12.078278	18.151796	19.098244	17.794354
SmLNCA178998	1.831674	2.055261	1.855712	2.854702	3.184496	3.296259	24.363756	30.036564	30.358482
SmLINC180833	11.504896	9.771875	7.62473	9.592078	10.277872	7.435797	64.862792	56.412308	73.349227
SmLINC180834	5.613624	5.939943	6.52901	13.524497	12.647314	15.856308	35.268356	34.929125	41.880926
SmLINC180835	55.076381	57.672756	51.596916	99.177653	75.595676	85.2693	123.223229	130.643695	131.812704
SmLINC179143	7.300327	9.922383	8.072436	19.336513	14.178317	21.515741	112.798831	137.295394	119.90274
SmLINC179166	10.443409	13.604936	10.869217	34.127111	33.437562	35.57056	204.743615	239.056583	193.314854
SmLNCA179009	4.900895	5.98288	4.975418	64.420248	47.116595	55.607461	41.420347	37.335965	48.770913
SmLINC180842	3.917946	4.665725	3.786521	7.878869	3.488932	4.916918	4.513785	2.679019	1.485301
SmLINC180853	6.768137	8.737229	5.836412	8.806053	9.687326	11.593801	34.756007	45.010886	41.87907
SmLINC180847	1.836848	3.201013	3.11621	4.695059	5.281469	3.889046	24.073394	24.057458	30.751596
SmLINC179189	11.126087	7.446936	14.134154	38.284008	31.460485	24.215436	97.543418	76.475933	107.703556
SmLINC179194	77.954653	83.847227	64.325785	209.647139	192.656588	173.310258	166.715407	143.000308	141.817532
SmLINC180861	1.433845	4.291976	3.188937	6.993794	19.354275	8.703838	147.560911	154.862087	234.649071
SmLINC179199	14.792934	23.398229	19.56647	55.019597	33.685515	44.799279	42.383029	91.569599	55.197741
SmLNCA179039	27.181297	33.284658	30.951932	46.562408	39.955412	36.90874	97.074985	74.612828	97.198878
SmLINC180876	24.750063	26.326874	21.822083	33.74061	28.182538	31.869425	84.915608	92.761259	94.808614
SmLINC180880	2.147745	2.57258	2.398236	3.558852	5.172149	3.273847	20.765724	16.567907	21.285983
SmLINC180882	12.525682	13.069144	10.749144	35.316375	31.808766	25.13206	113.315477	112.438349	163.152943
SmLNCA179071	85.393934	90.934789	70.328343	64.137988	50.725064	54.133518	46.596022	49.047837	53.083516
SmLNCA179048	35.680237	33.223649	30.713902	61.338454	57.481723	60.093955	16.658741	22.960831	20.345096
SmLINC179233	2.228691	4.536675	1.025402	11.790747	9.758771	9.445467	29.110464	86.406438	58.290709
SmLNCA179073	9.164136	23.121182	9.351305	55.640655	11.044703	44.90503	62.446306	90.509903	78.281565
SmLNCA179074	48.48431	36.503367	42.154989	42.75678	71.809925	43.304406	533.771392	524.061104	554.614563
SmLINC180910	27.298875	27.112529	26.104417	63.617274	62.229084	59.317492	4.211934	11.369962	3.504339
SmLINC180911	7.202125	6.084081	5.028333	6.70565	5.413223	6.064488	20.560185	17.516934	21.435743
SmLINC180891	12.471675	5.841167	10.879621	21.127656	16.81501	21.996619	103.476896	96.498609	100.4861
SmLINC180898	79.9695	79.883436	59.260167	145.595892	138.245935	148.792978	350.246503	420.118466	376.256353
SmLINC179256	1.847087	1.708417	1.216306	0.344255	2.58526	1.969439	8.613455	13.19531	8.218599
SmLINC179262	33.568029	30.605276	23.936425	54.803266	52.673204	45.328135	215.72002	279.295929	272.785407
SmLINC179277	3.010949	3.928099	2.644629	5.966534	5.340913	6.076179	22.950136	22.319223	27.100858
SmLINC179278	1.93189	1.299315	1.674591	2.327935	2.289991	2.16408	12.259099	18.746824	14.011344
SmLNCA179090	26.307292	27.925051	20.126261	50.208025	49.232873	53.085267	265.922235	254.907049	292.120089
SmLINC180915	6.971764	2.939164	2.534785	10.132916	2.347115	7.865458	1.008641	3.74802	2.77107
SmLINC180978	1.700137	1.911584	0.655021	0	11.464206	2.576263	5.837659	12.834297	9.609495
SmLINC180932	8.040928	6.494694	8.074691	15.1982	11.212235	13.006038	29.508004	33.198123	36.241246
SmLNCS178956	9.109292	10.754316	11.150087	27.496662	21.366069	23.534617	6.289624	5.827551	11.079703
SmLNCA179109	4.931816	5.430053	2.982522	7.45674	4.184467	6.21405	27.416067	30.79158	38.190471
SmLINC179312	13.33247	12.384325	11.423141	28.2599	25.415772	25.922282	66.086626	74.427329	78.624439
SmLNCS178967	5.08675	5.65881	4.753252	10.3587	8.281067	10.816415	54.537206	66.312645	71.012909
SmLNCS178965	3.141275	3.690538	3.499416	7.839472	6.550161	7.739332	7.306596	11.488514	11.809105
SmLNCS178970	22.751267	19.634585	17.422119	34.432691	41.66751	41.814615	134.3874	157.134094	159.436246
SmLINC180993	6.802303	3.38649	2.849815	9.297795	8.731362	9.972492	6.942707	12.398844	3.310958
SmLINC179354	12.335689	15.652523	13.833627	25.276283	20.175974	23.024339	124.10278	107.631383	141.299115
SmLINC181015	3.068043	3.492884	1.930846	7.393906	7.135643	7.334622	59.964036	76.897809	62.700283
SmLINC180991	27.854183	39.223967	23.181348	0	33.503114	6.953976	0	209.653194	32.666663
SmLINC180992	0	0	6.606415	14.738269	0	18.546095	133.530544	0	138.67563
SmLINC180985	4.317974	4.658626	4.4691	11.862231	9.495187	12.126952	70.912662	76.994584	86.442979
SmLINC181009	1.133669	1.130759	1.426596	2.730073	7.162717	0	38.05097	64.323369	82.36839
SmLNCA179155	5.733027	6.547699	5.922451	13.04586	2.527441	6.899606	1.383202	2.445499	2.661415
SmLINC179377	11.324482	10.196495	7.328785	22.283139	19.714727	20.770708	161.513369	183.500105	185.157249
SmLINC179412	21.896624	26.790281	24.59602	44.023135	43.069909	36.249963	20.489622	29.33551	20.266634
SmLNCA179160	8.41191	4.877956	4.045746	8.299432	14.973924	4.866551	158.660927	157.166355	119.837306
SmLINC179493	45.700205	47.75229	35.747828	87.751074	66.261693	71.118189	265.497513	264.826324	267.104104
SmLINC179494	10.243192	8.528558	8.545717	21.296669	17.24638	24.679866	96.411402	109.732779	119.123218
SmLINC179505	167.021815	177.032608	158.587384	309.04916	280.331361	323.994782	522.340291	625.212365	612.823744
SmLINC179514	54.761406	47.954929	46.570666	157.77866	148.898115	150.977971	257.845132	311.538175	259.791259
SmLNCA179166	4.301602	5.801807	4.003568	8.89282	7.163914	11.260323	62.931639	78.369004	82.371371
SmLNCA179169	8.588367	8.074668	7.25655	14.068073	13.238006	14.791246	96.795849	105.863423	110.955169
SmLINC179421	2.661063	2.127512	2.128684	4.665923	3.123764	4.29662	13.273334	21.654084	17.319616
SmLINC179426	5.726229	4.911289	4.657432	11.148632	10.466795	13.028796	43.59086	42.897295	64.40174
SmLINC181092	3.620579	3.605854	3.209232	7.389509	6.919454	7.841128	41.434438	51.542774	54.379716
SmLINC181097	3.085905	3.65593	3.225809	5.078852	4.72697	4.649425	42.911467	41.222512	37.713955
SmLINC181116	4.223935	3.142766	3.402029	13.237205	4.509537	3.834996	27.988598	19.438758	25.820052
SmLINC181106	0.63188	1.221029	1.186193	2.677332	0.676994	1.235381	20.922075	23.578795	25.829346
SmLINC181101	3.035071	2.954152	1.825108	3.127668	3.697483	3.457987	26.036578	35.58507	40.256616
SmLINC181110	22.164081	27.816293	24.609695	85.575647	73.499953	79.922487	67.909262	110.190851	123.605959
SmLINC181102	9.102092	7.876535	7.64358	19.502059	19.852819	19.964463	201.635502	213.694187	222.894198
SmLINC179523	2.007318	2.086915	1.926056	4.549524	3.468294	3.561323	22.370024	26.348288	28.211265
SmLINC181145	1.269431	2.640348	2.00032	6.965655	3.49053	4.618952	0.810052	3.979183	2.930444
SmLNCA179193	7.629913	10.519216	10.767113	21.671614	18.777414	17.373709	61.724497	83.310849	70.651354
SmLINC181203	6.629092	12.753666	9.22027	22.806875	19.531738	16.576379	39.617637	14.479449	33.851304
SmLNCA179240	9.798082	7.14973	10.667063	35.874666	25.419738	23.206502	43.704484	70.219758	50.132715
SmLINC179534	5.095792	6.790473	4.121675	15.784114	11.898959	12.256178	55.591024	32.975691	27.614454
SmLINC100000794	4.642229	4.399979	2.851182	14.057249	11.236122	13.624682	14.708066	18.51678	14.072382
SmLINC181195	24.706878	22.510574	16.831642	42.44574	38.04297	41.668309	101.512441	126.83567	145.687462
SmLNCA179246	4.484995	5.756553	3.691482	11.587253	9.939658	9.643052	59.309873	73.116667	65.5439
SmLINC181219	2.96632	3.999666	2.871743	6.768065	4.236354	6.394575	47.419288	54.058695	51.288331
SmLNCS179016	1.304571	1.576429	0.875234	5.098507	3.929386	3.280197	30.14459	29.529161	33.45885
SmLINC181235	3.248241	5.114489	3.496347	11.166552	10.863609	8.225173	23.015229	24.596675	30.780813
SmLINC181232	24.799484	30.53098	24.323702	57.326444	46.989306	52.000182	290.246271	277.479376	276.020091
SmLNCA179274	10.109938	8.343104	10.702721	18.639074	12.273662	13.326647	12.950123	11.326457	24.210857
SmLNCA179268	9.585955	11.170803	8.638109	21.61629	13.821039	18.969157	77.384896	108.40453	101.677892
SmLNCA179282	18.566267	18.245208	15.775399	31.76335	26.937823	30.987248	205.64228	234.538486	243.224508
SmLNCS179022	3547.471846	3251.746865	3288.299267	9126.630981	8483.073358	9526.394882	670.378176	754.641706	641.305159
SmLINC181403	1.820846	2.316163	1.790626	2.746713	2.074556	2.149988	31.640233	38.065381	35.962127
SmLINC181407	6.917204	7.959809	5.202397	14.779289	12.672161	14.679608	62.266794	74.304833	65.713536
SmLNCS179065	273.753885	284.594854	235.887991	593.914727	525.256155	517.014654	1273.948864	1349.609359	1533.514038
SmLNCA179367	29.270821	29.327353	25.552531	64.421078	56.700716	61.149524	198.70117	236.644751	207.391614
SmLNCA179368	1.527872	1.905009	0.831574	3.6385	2.78902	3.261359	22.766697	20.249182	38.513505
SmLNCA179369	8.007304	7.548868	5.892524	10.984046	9.958113	8.834599	46.080354	54.027633	54.771762
SmLINC181418	95.63841	111.256558	68.82763	120.235168	167.078293	145.855351	934.684789	1356.812876	1373.680333
SmLINC181419	18.851994	28.149719	16.691178	39.768397	26.44745	58.170029	389.670065	446.882016	489.238098
SmLINC179850	6.845814	6.94092	4.97671	5.602283	4.709537	3.478871	52.428578	51.891969	85.934613
SmLINC181426	31.618163	36.819879	27.780723	40.368491	29.169724	24.966349	427.635094	461.418254	545.969167
SmLINC181422	30.404673	37.335569	7.954233	45.235188	60.286112	76.551034	461.341789	363.174341	387.511549
SmLINC181423	807.319787	853.610521	752.253419	1536.105347	1347.052965	1362.419351	3838.867054	4614.430237	4629.640694
SmLINC179851	266.238659	295.346639	259.82777	565.565623	483.181399	479.436543	2961.036245	3375.448397	3300.614467
SmLINC179621	14.907433	13.992859	14.700104	15.362014	18.101032	19.663898	183.820111	206.20043	199.399069
SmLINC179645	80.065659	83.490255	77.661622	120.178915	128.019721	122.896579	293.095954	326.085321	332.666966
SmLINC179647	47.864803	74.725756	33.936271	82.128632	30.175624	33.53553	1028.765201	1234.630363	1279.256165
SmLINC179648	130.428621	110.410463	110.87164	131.773175	180.700798	171.291772	239.037259	285.331306	292.728691
SmLNCA179290	1.13111	1.606245	0.825844	2.600831	2.39479	3.447033	8.939417	15.317788	17.048358
SmLINC181276	1.690846	1.310081	1.443089	4.460356	3.414708	3.548526	3.022504	6.16783	4.710689
SmLINC181301	22.833314	25.712555	24.201273	42.707691	39.582935	41.189618	0.843258	2.65133	8.387745
SmLINC181302	159.212813	163.42443	153.03678	287.5479	228.222868	261.865443	16.870189	31.317531	20.997744
SmLINC179672	511.534034	521.394183	520.150237	995.111889	896.822092	920.089799	207.072209	200.432786	185.545301
SmLINC179673	13.670039	18.284527	19.782646	31.691182	26.039515	25.251471	4.177868	6.641612	8.676058
SmLNCA179302	1.653284	1.635012	1.358547	2.809055	2.353001	3.33007	31.383059	35.087294	35.695948
SmLNCA179323	33.717979	31.451877	31.778091	59.245685	72.875515	63.63107	67.230106	94.096453	104.757644
SmLINC181293	11.602902	9.05988	4.192577	21.039822	6.729819	0	0	16.905676	12.598005
SmLNCS179030	61.3523	67.672566	55.766761	106.954562	96.615884	109.114481	533.935146	554.457507	601.260721
SmLINC181299	6.921849	5.775516	5.001406	8.928307	11.503776	9.790687	23.43987	32.137123	26.323655
SmLNCA179333	0.968315	2.328288	1.570017	1.850938	2.681919	1.817999	16.070844	21.272379	15.976255
SmLNCA179334	10.766301	10.189456	8.400097	20.093377	17.504676	19.142513	88.445264	97.180443	106.418953
SmLINC179701	14.0648	11.450392	11.915445	33.037584	25.674686	22.366693	60.483074	89.152121	104.308277
SmLNCA179337	11.086074	10.993273	9.355819	32.547693	32.603618	32.594066	8.38132	8.465785	9.965304
SmLNCA179335	3.855243	3.986852	4.404303	7.852643	5.696493	5.160851	1.645024	2.429004	4.74141
SmLINC181339	1.702145	1.483745	1.293153	3.46259	2.812458	3.329899	38.649697	43.858326	48.227994
SmLNCA179338	15.229844	20.154388	27.045181	6.659802	6.52357	6.845396	20.21785	26.045229	29.519628
SmLINC181359	13.10808	13.16913	11.654187	29.132216	30.398302	26.022643	67.60891	87.810704	81.668454
SmLINC179763	23.141847	28.018855	20.924509	26.407151	29.148394	31.507007	91.254351	89.989924	83.189895
SmLINC181354	9.430594	8.672924	6.20728	14.603812	20.018832	18.298945	49.764032	45.299575	65.752735
SmLNCA179347	1.846283	2.638883	2.19017	2.888115	2.489937	3.452292	20.045203	23.95824	21.026724
SmLNCA179348	3.33269	3.568097	2.827953	4.875379	4.977784	4.691361	0.191668	1.161904	2.124912
SmLINC179801	1.935745	1.135725	1.116568	5.804795	1.179815	2.277189	124.213106	147.830275	157.824854
SmLNCS179052	17.946788	17.194518	12.838254	34.830876	30.81363	33.102806	99.924242	106.972786	110.023899
SmLINC181386	28.279379	30.997928	19.472592	104.157319	74.40898	69.014008	182.28233	148.083979	150.185544
SmLINC181381	371.194437	403.159946	269.691241	499.912042	470.574788	454.077582	851.428832	953.462843	1019.653502
SmLNCS179062	70.753606	74.986117	66.357323	231.885914	212.39941	236.62566	842.085132	852.846528	804.99212
SmLNCA179430	1.830686	2.694106	1.327302	4.09742	1.805067	1.930759	12.953433	16.263728	21.773599
SmLINC181554	10.57061	10.895093	10.717039	22.896755	23.02188	20.894797	100.253016	97.772856	144.221665
SmLINC181558	7.537705	16.069666	6.851669	34.774822	41.87681	40.896835	115.543277	102.078715	93.422545
SmLNCA179428	4.053458	5.117118	2.328716	8.510932	3.003127	7.175019	24.732447	24.152803	35.458515
SmLINC181514	5.981861	7.133146	2.935806	7.086064	8.22268	7.007388	62.607929	56.323394	47.663732
SmLINC181538	2.82435	3.164372	2.379664	7.625858	7.324413	6.297628	70.960111	83.094142	75.781684
SmLINC181430	4.4234	6.107856	5.569198	9.722559	10.68422	9.888581	36.313256	37.237406	41.583736
SmLINC181454	2.061144	3.361726	2.06088	7.332175	4.536108	5.816801	35.004421	33.584459	33.585801
SmLINC179873	44.412475	56.843215	44.454729	96.775744	77.423919	86.508476	362.107575	386.186999	415.341078
SmLNCS179075	24.536855	26.671264	23.912318	24.859824	23.401178	23.582477	198.722779	226.373863	192.06358
SmLINC181571	9.817455	8.149597	7.71671	10.932551	14.239613	16.369456	36.80947	48.434216	55.222126
SmLINC181447	6.670428	8.102818	6.439354	5.619679	9.176285	7.005427	7.576802	6.897332	8.199161
SmLINC179956	7.513124	8.928145	7.853237	10.076641	8.690392	12.596345	37.297395	34.729818	49.242651
SmLINC179957	2.761578	4.419815	5.234895	16.835862	9.632834	11.700046	0	8.338542	14.779299
SmLINC179935	3.652668	3.302016	3.632278	14.398043	8.259624	12.283834	96.300202	77.982802	98.083719
SmLINC179967	7.785011	11.22165	7.16528	21.858679	16.861948	13.929344	61.847692	62.642812	65.035372
SmLINC180042	9.249137	8.378271	7.850661	17.064945	18.580759	20.278013	23.046996	39.096918	37.335999
SmLINC179919	4.824331	5.65349	3.126677	19.219845	14.496378	19.837908	67.689384	63.265684	78.044239
SmLINC180018	684.157657	684.213238	638.606731	1569.141268	1373.952518	1463.177495	154.350254	181.750858	156.034241
SmLNCA179440	4.151166	6.158936	4.977959	11.052079	3.649765	4.643014	4.360958	12.231855	14.393711
SmLINC181524	65.666537	64.734401	52.256249	109.738261	105.656482	120.585339	53.191684	59.65223	65.200824
SmLINC181525	5.779885	6.453434	5.188148	10.818395	7.626446	9.685131	55.217062	69.089961	63.930423
SmLINC181526	1.090531	4.846372	2.016307	16.489076	6.549821	4.115506	9.927641	17.919849	10.510898
SmLNCA179560	7.676578	9.749648	6.453095	3.59628	3.832551	3.907161	41.69289	51.945061	43.377056
SmLINC180007	2.679755	1.86875	0.724545	4.512385	1.302453	1.770559	25.886084	17.425402	22.796581
SmLINC180094	2.220122	2.273224	1.556743	3.903756	3.984454	3.653765	17.009027	18.197904	17.899878
SmLINC181561	3.662358	3.205844	2.901956	6.471025	6.609238	6.948197	23.339906	36.383408	44.203015
SmLINC181597	44.438334	43.958185	37.160536	70.764159	62.088437	61.70573	770.497648	902.159088	809.797063
SmLINC180065	128.089167	140.669645	121.025337	326.860857	270.783939	291.117348	680.813412	884.026642	795.888211
SmLINC181575	34.10749	32.48344	20.517477	58.441757	55.670754	55.977018	124.113009	109.855058	124.946203
SmLINC180084	16.977428	15.7927	14.767172	30.475766	22.147989	16.350735	55.305614	39.564797	33.425489
SmLINC181587	60.797795	64.128638	54.228097	86.143972	97.322715	92.514923	345.401325	454.215012	458.664663
SmLINC180078	6.249896	6.35462	5.319712	12.502054	12.7349	12.360429	55.025487	64.275903	72.860811
SmLINC180101	8.98592	7.571738	8.354081	19.505544	21.885695	20.98763	72.088925	90.473586	84.754851
SmLNCA179577	2.995916	2.946359	2.715346	5.656812	2.041377	3.37083	4.9458	7.256176	11.044551
SmLNCA179578	1.875658	1.635816	1.530052	2.785383	2.319263	2.695573	5.251423	3.219745	2.078634
SmLNCA179579	5.10886	4.806513	3.651675	6.064108	5.955168	5.75786	6.542809	8.508792	5.884578
SmLINC181613	11.625787	9.686643	6.888636	26.085058	24.904183	15.946875	45.821935	56.514239	43.057714
SmLINC180117	5.879789	6.50979	6.12312	9.898701	6.108068	8.842952	47.068911	54.835549	59.036599
SmLINC180107	2.313032	1.614463	1.443232	6.533968	4.268382	5.738638	2.475635	0.834377	1.396112
SmLINC181673	2.338651	3.110074	2.595176	4.634143	5.084687	8.15558	22.987093	23.281483	22.725081
SmLINC181675	1.777481	1.469847	1.152822	2.501063	2.209976	2.856574	52.360056	54.735164	57.01201
SmLINC181640	49.611097	35.392213	32.595505	63.802963	63.965106	62.786953	219.147005	215.760005	207.909069
SmLINC180132	21.573566	25.883542	21.719461	15.730259	13.699488	18.504611	61.841342	79.861172	65.832989
SmLINC180135	2.032267	3.204278	0.806778	6.101023	0	1.798088	29.912858	29.336755	25.738623
SmLINC180156	1.144161	1.357535	0.860177	2.087071	0.433427	1.544922	9.859758	9.945775	20.471701
SmLINC180155	1.815101	3.394551	2.34462	2.482127	5.834221	4.128257	26.221452	17.052211	17.3229
SmLINC180175	5.066253	4.776012	3.180223	5.216701	6.153348	4.44919	17.23574	25.68653	18.524769
SmLINC180171	9.372859	10.647412	9.052335	15.376686	12.953148	14.079754	37.294728	43.1081	32.196069
SmLINC181664	5.38403	3.814489	3.134963	7.390171	8.481113	5.302171	3.150616	3.097001	4.387515
SmLINC181662	3.173672	5.167555	3.468633	8.778226	9.166567	12.318174	43.360225	92.884222	119.330262
SmLNCA179639	22.598724	20.430435	15.792161	37.405194	32.673197	30.968451	168.198246	166.35417	202.19575
SmLNCA179640	1.981351	7.367685	7.071186	2.60063	2.751971	7.144086	6.187291	13.283716	22.210045
SmLNCS179160	10.312619	7.750977	12.999892	12.382713	11.003639	11.222428	77.148454	80.376576	72.346358
SmLNCA179634	10.03525	6.139875	6.796047	10.205345	14.840284	16.459533	24.406451	18.322159	0
SmLINC181689	51.262953	49.451534	40.080778	107.396897	86.177655	105.403048	240.780296	266.42863	294.043246
SmLINC181695	48.055141	44.080792	35.548692	104.799548	78.294619	98.156504	245.123315	269.043463	263.356613
SmLINC181713	19.469607	19.319274	14.350122	23.523123	22.27106	34.338731	119.914443	79.687823	137.008707
SmLINC181714	1.353525	2.377024	1.603795	3.358843	5.739845	4.081798	5.342987	9.392691	6.054271
SmLINC181715	10.179577	8.014305	5.320367	4.256691	5.971165	8.126994	48.494863	54.35292	63.487143
SmLINC181716	4.973556	4.937439	4.922496	12.021983	7.287185	5.853592	32.696627	40.223328	30.106965
SmLNCA179642	1.492215	1.605719	1.840729	2.180839	1.987619	3.09519	21.089403	23.166833	23.958792
SmLINC180225	2.5478	3.051464	2.128071	5.602346	4.312132	5.062716	34.70554	35.23314	41.600384
SmLINC180226	10.939928	10.926646	8.358891	21.765683	23.504426	15.401032	132.588568	147.905696	170.68711
SmLINC181717	4.822088	3.929032	3.58264	8.053197	7.559352	5.288907	3.309231	9.259581	10.287749
SmLNCA179643	0.93359	2.177241	1.031488	6.248577	3.711919	5.36295	12.45824	14.281458	8.836882
SmLINC180229	2.564915	5.063548	4.325849	5.852055	12.736925	12.037778	30.195103	27.330929	47.594887
SmLNCS179167	4.715433	6.147838	5.296515	5.985482	4.647011	7.312476	44.098368	61.330554	64.2006
SmLNCS179166	3.313965	2.124445	1.254326	5.392769	2.916075	3.922878	23.51544	26.946994	23.353321
SmLNCS179165	1.523891	1.391896	1.202734	3.487202	6.835608	3.638762	12.867572	14.395716	10.375056
SmLINC180230	6.520033	8.102491	5.558045	13.768212	11.418096	10.061058	44.159196	38.697957	59.704367
SmLINC180231	7.260556	6.829049	4.843482	13.238553	11.94173	10.924133	44.280923	61.644793	57.248389
SmLINC181720	7.179643	9.997874	8.541244	5.592102	10.195125	7.071372	38.814503	44.118514	41.80783
SmLINC181721	1.819278	2.501769	4.477498	3.135406	7.262458	3.137507	17.908761	8.161945	18.206015
SmLINC180233	157.445534	149.309747	136.672971	258.080168	174.91625	206.270002	191.179809	221.006693	180.379013
SmLINC181719	3.386809	3.281492	4.656641	8.582099	6.345678	7.719254	19.228394	27.306122	30.736724
SmLNCA179644	1.745465	1.686109	1.331569	3.867774	2.968384	3.625219	1.005208	1.891634	2.613029
SmLNCS179168	1.54287	1.988549	1.894028	2.841162	2.586235	2.026891	7.800794	5.9516	7.280736
SmLINC181722	8.853882	8.756258	7.15807	14.042851	11.947063	14.268714	40.979003	47.633078	47.893559
SmLNCA179647	13.156103	11.298456	10.519423	32.516514	27.73171	28.675129	35.224051	38.197194	36.790424
SmLNCA179646	46.927026	46.525732	40.694005	138.650139	104.189143	114.022882	217.145187	300.853871	329.503738
SmLINC181723	1.882474	3.656924	3.055056	1.467471	5.678233	2.11574	4.007267	1.230062	2.710108
SmLINC181724	59.502236	69.092319	62.441475	129.553865	123.195186	86.606938	959.994407	1393.435427	1230.007659
SmLINC181726	2.623049	1.566025	0.865417	3.801507	4.606787	3.147153	37.032232	40.931743	41.487144
SmLINC181727	8.00744	6.764882	2.686115	10.325398	5.247451	5.95354	15.55311	7.888271	13.913985
SmLNCA179650	1.419403	1.605656	0.922664	2.160603	2.40367	2.425596	18.590077	18.450196	23.009761
SmLNCA179651	3.576921	3.294939	3.179884	3.268964	3.040591	3.22661	30.185186	33.132177	36.666909
SmLINC181730	5.142556	5.556492	5.070822	13.022603	12.51355	12.547836	63.44344	61.607092	61.919941
SmLINC180238	11.681508	8.404853	6.577727	13.026397	23.589579	11.30116	79.691252	116.360322	109.459844
SmLINC181728	6.211436	8.314302	5.624656	9.164539	13.615684	8.780587	58.69493	81.380787	92.503003
SmLINC180239	1.595952	2.206429	2.037842	4.77202	2.659339	4.284701	30.065765	33.33944	30.38942
SmLINC181731	7.021675	7.277731	5.718322	11.271369	9.919847	9.818434	55.747169	57.416593	64.845363
SmLNCA179653	6.030272	6.452928	7.089102	7.468619	7.728011	7.823354	52.573929	60.748095	61.418299
SmLINC180241	7.134223	8.707684	7.228734	12.668158	12.291219	18.032325	36.008755	38.8058	35.025414
SmLNCA179654	3.245004	2.778376	2.206736	4.688162	6.01596	2.986922	18.094668	30.657317	29.699255
SmLNCS179171	5.86343	8.103191	6.282214	8.105485	9.263733	9.441815	44.871235	52.869123	50.386028
SmLINC181732	3.000624	3.589257	1.353264	12.217745	10.674821	11.618503	10.925251	16.770662	9.276924
SmLINC180242	6.471332	6.854989	6.309116	18.201135	9.175244	11.409948	74.076728	49.517572	26.747844
SmLNCA179655	4.586685	4.962	3.552393	7.029188	7.293794	7.826436	33.742403	30.981712	36.726179
SmLNCA179656	4.043318	4.467254	3.605906	7.83292	6.151794	6.049477	16.062065	18.66891	20.562772
SmLINC180246	6.809698	7.471525	5.345634	9.468656	8.839939	10.945454	49.432862	49.841159	54.107945
SmLINC180247	1.768661	2.019124	1.543636	2.998551	3.13119	3.026947	12.787033	17.209173	18.248187
SmLINC180243	54.24852	58.068731	54.039207	129.184278	149.716766	125.989146	286.902499	302.341415	248.436138
SmLINC180245	2.859028	4.548677	3.967072	12.892866	13.197301	13.675849	18.641092	8.14266	16.965546
SmLINC180248	1.396208	1.556999	1.198513	4.654534	2.633023	1.861277	12.530944	7.599221	6.475571
SmLINC180250	1.957087	2.485921	1.596937	11.71581	11.509306	12.118722	21.541897	21.828979	22.993766
SmLINC181733	6.797585	6.814694	7.561822	18.171115	9.20406	10.920437	11.078416	19.745608	12.323285
SmLINC180249	1.797686	2.766885	2.373598	6.198211	2.690382	5.274634	131.840777	140.168649	158.377441
SmLINC180252	3.937479	5.166933	4.228543	5.604602	6.260875	5.580251	16.787011	28.385933	29.476511
SmLINC180254	13.612647	13.387583	9.475787	49.09688	37.963711	46.584273	46.465876	59.042347	53.166478
SmLINC180255	19.415253	25.637184	20.015472	10.573374	11.779256	11.133983	21.086013	43.612651	34.573011
SmLNCA179657	3.735027	2.963899	3.500202	3.224065	2.965213	2.938915	3.081201	4.436677	2.656457
SmLINC181738	5.365342	4.628111	2.599568	2.195875	3.045116	2.470102	8.312665	11.037157	7.873982
SmLNCA179659	1.464649	1.60443	0.751566	1.789551	1.650765	2.282849	16.97961	27.749076	38.131499
SmLNCA179658	25.30245	26.601478	17.957296	49.902441	41.99687	46.970965	82.010112	81.032295	96.296652
SmLINC181739	7.086878	10.752762	4.870793	20.746497	27.76591	19.616738	29.676604	63.319816	26.40393
SmLINC181740	2.044583	3.44996	3.087299	7.449211	7.404137	9.648355	15.437338	16.847935	20.568018
SmLINC180264	3.730157	0	0	6.500041	3.75927	2.344142	21.015195	9.978532	11.749255
SmLINC180265	11.305513	6.833632	5.454289	24.799788	0	16.531599	57.090776	38.72289	74.922386
SmLNCS179174	10.59202	11.387886	9.886656	23.227634	20.585031	22.768475	109.871177	120.199301	127.59243
SmLINC180259	8.761954	7.431196	6.810569	14.296973	13.122393	11.352669	40.199988	45.033343	54.576231
SmLNCS179175	3.917946	1.964516	5.229005	4.202064	2.340769	2.458459	1.388486	0	5.652108
SmLINC180270	5.684291	6.27824	4.468208	8.648265	8.206007	8.563081	26.026585	29.962983	33.582511
SmLINC180269	8.807563	9.51101	8.415656	13.029748	11.715386	13.160785	27.814671	35.645684	33.73057
SmLINC180272	4.523448	5.209812	3.799821	7.223206	6.637367	7.704448	0.896321	1.670054	0.813776
SmLINC181746	20.46877	23.640052	19.898854	36.838042	33.086138	34.601667	148.257232	160.743506	170.418926
SmLINC180273	5.925708	6.315021	5.871959	8.949274	6.335277	6.946754	16.692584	22.174804	22.389693
SmLINC180260	0.658602	1.410962	1.584151	2.219861	1.903226	3.211553	3.561935	5.209763	6.259068
SmLINC180261	15.279902	14.758783	11.747783	29.485906	21.197979	18.496067	80.018641	109.473528	85.653688
SmLNCA179660	2.78684	2.694441	2.104194	3.355936	3.173887	3.062569	23.903274	27.375778	27.160164
SmLINC181744	75.702999	82.202729	64.726473	132.179085	121.719548	130.292209	583.417626	583.417037	654.915227
SmLINC181743	6.452861	5.309906	4.677322	11.03831	10.716955	9.569488	30.797956	32.966792	39.106922
SmLINC181742	11.687836	9.330681	8.090787	9.645498	5.235916	8.120077	8.367348	7.987878	3.250794
SmLNCS179176	1.721806	1.322426	0.869187	3.617781	2.911998	3.142041	19.306308	23.939648	21.950603
SmLNCS179177	5.767421	5.966696	6.390152	2.369774	3.728183	5.431899	36.589149	40.257595	36.077171
SmLNCS179178	37.820649	39.858114	30.982195	83.819164	87.480405	67.500054	118.78208	179.849286	115.327413
SmLNCS179179	56.935428	59.199651	51.670038	141.444062	121.218588	137.488245	174.231586	225.992362	218.506587
SmLNCS179180	0	2.631728	2.012661	16.260493	9.636962	14.504017	25.106946	43.932673	20.878448
SmLINC180277	19.362806	24.629118	15.894085	29.198283	24.438087	34.574513	76.686373	72.754656	63.022754
SmLNCA179667	1.487459	1.17715	0.87703	9.192014	6.024603	4.21834	17.261936	22.17613	26.56974
SmLNCA179663	449.069349	448.720868	482.725835	1331.182635	1230.291535	1386.842261	679.346406	777.844302	824.530223
SmLNCS179181	4.661028	4.216042	3.330426	12.147978	9.414947	14.600027	32.766611	42.972984	37.57774
SmLINC180275	0	5.055903	2.086106	2.421658	2.068163	11.536096	92.467938	97.23787	53.850475
SmLINC181747	10.803211	19.663169	12.47749	23.878369	24.240369	29.453014	69.416833	49.393026	66.03456
SmLNCA179664	67.476168	66.042169	59.000019	108.74571	94.466168	104.638779	512.666988	610.634746	607.131495
SmLNCA179666	3.473783	2.314483	2.020807	3.933727	4.102136	5.76258	40.442641	37.131705	51.088502
SmLNCS179182	5.819209	6.396056	5.439858	15.852893	14.874403	14.061777	15.759715	15.910459	13.493225
SmLINC180276	7.604637	5.750621	3.682715	12.978266	10.898368	8.098694	62.580847	88.128899	94.716466
SmLINC181750	1.83842	2.618169	1.886889	4.720331	4.204868	2.877233	6.816847	8.283171	8.20401
SmLINC181751	3.326648	3.185126	3.186772	5.427269	4.568795	7.310399	1.928348	6.76924	1.734986
SmLINC181749	14.371647	14.018376	12.10611	20.883703	17.56113	17.23964	25.415459	29.55109	27.293373
SmLNCS179183	2.994164	0	1.734235	1.514743	5.075206	2.693278	119.71805	127.451571	129.683646
SmLNCS179184	6.924802	3.811893	5.304626	9.995088	9.361951	11.73633	151.138567	164.423311	157.042497
SmLNCS179185	6.761721	8.208304	5.885311	13.189654	11.291579	14.329817	166.296114	171.942788	164.881679
SmLNCA179673	1.016204	1.206734	1.023943	0.949035	1.237793	1.54018	13.816251	18.135241	17.932918
SmLNCA179674	114.573631	109.080317	90.997091	96.537854	91.49897	96.230412	340.49996	423.265355	442.843912
SmLNCA179669	1.592555	1.838398	0.545787	1.290905	0.302344	1.89982	11.85231	12.419448	7.743244
SmLNCA179668	1.197694	2.19554	1.79132	0.86517	0.519701	2.15087	17.823562	14.379968	16.026562
SmLNCA179671	4.297264	4.290288	3.353523	7.370051	4.812164	6.868624	32.699791	32.303186	41.051064
SmLNCA179676	15.660289	15.345886	14.224167	16.878427	21.292017	15.839711	47.429492	47.838182	49.901747
SmLNCA179675	7.618375	5.525066	6.841757	7.079564	23.449492	10.247205	58.137858	64.254406	56.541585
SmLNCA179685	4.84958	4.053876	4.219885	6.628341	5.48018	5.524213	62.773968	69.788558	74.53077
SmLNCA179684	10.658343	11.756679	8.750612	22.273688	19.251286	21.522439	60.869486	73.812239	75.150453
SmLNCA179678	12.073773	11.130115	9.863552	24.034265	18.248399	23.119212	113.512894	135.27325	128.446885
SmLNCA179677	2.76402	2.438188	2.764923	7.563821	4.976546	8.096538	48.494897	39.428542	28.604195
SmLNCS179186	3.926552	3.994484	2.995724	8.32208	9.973696	9.283101	57.082739	69.569345	67.102808
SmLNCA179683	2.126417	3.145777	2.259459	6.56984	2.58989	4.52662	15.841155	21.673179	19.493025
SmLNCS179187	4.661098	0	7.576588	35.489055	21.285405	28.665074	428.341373	641.725777	496.440487
SmLINC180279	5.725366	6.733963	4.151005	8.038658	9.908134	9.420165	24.32805	39.408322	40.73843
SmLINC180280	2.144821	2.268019	2.679391	9.370438	6.649076	7.109891	44.791823	43.465566	36.571059
SmLINC181760	12.677824	15.298962	12.666021	13.139305	15.082278	20.593329	44.756125	54.313324	59.993009
SmLNCA179686	5.341981	4.53228	5.50354	4.202065	0.908569	3.957529	4.798188	10.364246	17.059717
SmLNCA179687	4.000814	4.79917	2.971054	2.114673	3.208212	0.965539	4.951589	6.147492	0
SmLINC181754	106.63768	103.271338	77.717031	208.37898	201.235197	180.652545	172.989624	206.456581	181.277875
SmLINC181758	15.214378	23.535958	20.393491	79.015854	65.048765	78.412373	124.425276	162.56121	132.132207
SmLNCS179188	4.309862	4.957555	3.839048	6.643908	6.460089	5.347238	41.158865	48.512649	48.345549
SmLINC181756	4.127437	5.035595	1.982987	47.554661	33.588536	37.528082	30.198651	35.989489	36.492548
SmLINC181755	23.057698	27.859709	17.943627	64.48937	49.246659	61.513369	245.166073	280.370829	338.6675
SmLINC180281	60.826609	57.532678	42.997457	121.412159	80.391939	93.165793	743.73751	931.091732	778.240118
SmLINC181759	18.093857	14.18688	12.41696	43.40196	31.86827	37.263473	70.895764	75.889473	72.050689
SmLINC181761	51.76163	55.145122	44.013971	75.857977	67.821828	77.447345	223.043823	218.772306	229.767752
SmLINC180282	9.277671	9.454115	7.997438	22.667049	20.094139	22.016837	64.906047	71.112125	71.725087
SmLINC181762	3.491325	3.305396	3.025084	7.595228	6.686847	7.809731	33.952266	43.230561	44.92789
SmLNCA179689	55.011596	55.449033	38.131297	91.153703	80.320629	90.043764	126.900696	79.467618	92.417965
SmLNCA179690	109.355755	110.862531	104.264389	187.072902	165.743131	168.823714	133.275429	234.634114	205.119559
SmLINC181767	4.895153	4.420054	3.491213	11.327269	11.05546	6.72266	43.957349	51.717772	63.149359
SmLNCA179688	4.920287	4.297213	3.985875	3.522266	2.564649	2.736623	30.195744	20.819911	21.363594
SmLINC181766	12.324833	13.171052	9.926963	46.890458	37.798894	42.07886	593.707395	660.151894	691.632178
SmLINC181765	10.237622	14.339021	9.672628	30.191634	13.326886	19.635221	86.68269	113.992162	112.966893
SmLINC180285	2.82867	2.515033	2.11424	3.882825	4.292231	4.117183	28.73269	31.873215	29.011806
SmLINC180286	4.752827	5.159559	4.192666	8.432977	7.486929	7.681885	46.408775	56.325962	59.507914
SmLINC180287	39.027513	33.710514	33.143538	59.028224	61.963298	51.994604	167.28166	198.079182	166.364576
SmLINC181769	3.373778	3.206616	1.801257	9.746536	8.09472	9.933629	69.94918	139.065405	88.85469
SmLINC180291	7.186164	6.139112	5.015696	8.872145	14.537216	8.957297	1.201358	8.571408	15.697929
SmLINC180292	9.021376	10.839719	7.214439	27.396172	25.405807	24.112341	69.205278	76.155865	73.634179
SmLNCA179698	26.265387	25.116534	21.65034	69.701592	66.495015	66.967341	281.295944	322.347538	315.433519
SmLNCA179699	701.926513	759.522284	526.703439	1249.743337	1334.364466	1268.19122	921.179032	1285.846014	1084.193402
SmLNCA179700	932.938384	925.863834	774.410258	2029.956916	1634.752093	1806.629765	1328.53481	1522.689549	1561.729017
SmLNCA179701	932.876546	925.848748	774.507661	2029.902251	1634.779241	1806.527487	1328.412272	1522.845351	1561.76977
SmLINC181768	10.598734	14.884686	7.137328	26.04426	19.615853	19.81983	28.261509	44.281417	33.934665
SmLNCS179189	2.187337	2.492764	2.166107	4.695122	4.28615	4.76643	34.171817	36.02936	35.841107
SmLNCS179190	2.037439	2.609074	2.05661	3.19018	4.118817	3.218502	16.343604	20.761486	19.929176
SmLNCA179694	1.441885	1.297244	1.456801	2.167572	2.816393	3.261147	23.825974	36.112006	37.123899
SmLNCA179693	2.97075	2.162491	2.389497	4.638693	4.09538	4.091615	12.684562	9.837135	13.573575
SmLNCA179696	9.972807	7.48226	5.696028	15.962758	14.99018	20.704103	153.902971	140.094055	200.831464
SmLINC180293	10.945821	11.565163	9.152397	23.173675	19.510035	20.704783	91.3039	105.256534	102.190254
SmLINC181770	8.242903	8.148911	7.014707	16.430616	15.274453	15.151606	52.767021	58.629173	63.95501
SmLNCA179697	20.769595	23.196587	18.155411	46.769264	43.333063	50.324773	186.434972	227.612768	217.330888
SmLNCA179702	4.291406	4.408336	4.199818	6.004273	7.565076	6.80948	25.433985	35.28057	30.020829
SmLNCA179703	2.224965	2.188317	2.157594	5.161617	4.54359	4.09651	38.91681	47.626438	54.341166
SmLINC180301	0	2.466201	1.393821	4.243396	0	2.70329	30.396605	14.449522	15.005629
SmLINC180302	5.053345	0	1.098813	21.201199	23.423213	11.733242	50.687445	71.176893	59.077251
SmLINC181773	30.45143	29.16908	24.011845	55.508437	49.309113	50.241865	295.030396	315.06149	320.197748
SmLINC180294	14.083203	12.180647	9.913184	21.412243	44.555545	35.224502	40.348814	50.252777	44.352504
SmLNCA179706	10.702499	11.459144	8.067114	17.488698	13.114488	20.329973	114.686984	130.278383	128.731187
SmLINC181774	8.006077	5.965745	4.481737	13.149323	7.015612	12.685073	17.483485	32.718294	33.225847
SmLINC181775	10.048476	10.853623	6.843957	58.887165	47.663515	51.605502	27.943268	38.315179	27.566669
SmLNCA179707	12.586638	11.697565	9.135752	20.78921	17.249074	18.763271	101.844523	114.024428	130.288618
SmLNCS179193	9.108213	10.228164	8.777609	14.981863	15.569406	15.117405	114.854316	139.179346	145.380457
SmLINC180305	10.277925	10.828737	8.482395	23.526102	24.368445	21.445147	35.596571	39.956595	34.810132
SmLINC180306	3.351348	2.338374	2.450301	6.669406	5.61182	7.002051	24.997361	29.779847	26.680934
SmLNCS179195	2.039169	1.867043	1.892744	3.726089	3.603149	3.754921	19.802188	27.814564	24.864192
SmLNCA179708	2.824116	2.313531	1.988382	3.332193	3.7507	3.785366	24.618581	26.119253	19.98136
SmLINC180308	10.743933	12.176036	12.288289	22.901966	18.705244	24.697488	110.122548	114.328767	132.14019
SmLINC180309	33.682281	29.22045	31.281799	57.594445	57.150508	56.41404	34.088971	50.823455	29.405878
SmLINC180312	1.315033	1.419067	1.163812	2.484732	2.181595	3.149194	15.12685	21.086684	20.451038
SmLINC180313	1.696214	2.222274	1.381308	2.965012	3.865057	1.370706	22.793429	22.890545	19.259792
SmLINC180311	32.141273	31.213831	23.759886	40.387616	36.127087	37.143188	81.312021	86.307949	81.369246
SmLINC181777	33.072888	32.385691	24.629831	50.353902	42.273037	46.523541	259.203821	290.505605	303.894291
SmLINC180310	8.457186	4.423086	8.17229	10.710272	10.29161	8.407469	70.312576	77.925875	68.192835
SmLINC181779	24.66045	23.90812	21.432081	36.529602	41.094633	46.258184	98.025013	102.887322	99.590345
SmLNCA179712	1.377324	1.49959	1.152572	2.917499	2.732833	2.332346	19.033014	21.953138	23.399682
SmLINC181784	6.637962	7.498553	5.27918	15.430199	20.851231	16.14355	31.829332	21.437082	27.099153
SmLINC180315	18.773742	22.24043	18.958654	39.413454	28.43587	32.498908	125.657802	158.159817	146.283205
SmLINC181785	26.04469	27.341595	21.016547	43.427229	36.95457	43.743161	163.137776	195.392988	213.92045
SmLINC180314	8.437546	13.509009	7.386529	14.006999	15.114979	11.633893	76.007391	101.34479	96.364679
SmLINC181782	3.704965	4.299385	1.616517	10.551695	7.572263	9.787991	29.889059	35.494902	33.326046
SmLNCA179714	2.261838	2.357752	1.402802	4.550069	2.1142	4.027969	8.573767	14.873058	8.850879
SmLNCA179715	115.676914	112.221432	91.665226	223.805581	194.403723	199.366013	866.611325	870.870997	1001.094009
SmLINC181783	2.579281	3.933762	2.644558	2.209513	8.203147	12.409746	9.049198	12.871347	11.659368
SmLINC181790	27.715067	26.016861	29.180438	46.006593	48.771218	42.874046	31.34239	33.818911	37.398602
SmLINC181792	7.389929	7.114087	0	6.192099	0	22.629039	0	0	99.637626
SmLNCA179716	9.906994	10.481182	8.88092	18.410561	17.331015	15.304653	83.980279	106.666524	95.52874
SmLINC181788	6.063368	3.072413	5.961196	27.335693	25.746171	15.186599	208.096014	204.142077	227.053559
SmLINC180316	40.969792	42.305391	36.229202	90.741047	88.77441	86.212125	198.204027	243.088624	259.431625
SmLINC181789	2.523963	2.321696	2.115641	3.371937	1.985041	2.612001	7.707626	9.821741	10.532113
SmLINC180317	2.328396	1.750646	1.449142	6.172607	9.359397	4.446845	9.061759	9.506689	14.328368
SmLNCA179717	74.277936	74.634385	58.570966	130.063126	110.90119	121.980997	633.081542	710.950141	749.85439
SmLNCA179718	29.892603	29.766077	23.78578	52.439119	41.85554	51.556569	242.009638	281.319164	262.986874
SmLNCA179723	9.678895	11.662972	8.56112	22.565242	18.33182	21.261633	28.848213	32.712716	34.920985
SmLNCA179725	34.740118	25.332137	30.144904	63.297623	55.201121	50.831897	5.272289	4.748427	6.809937
SmLNCA179726	14.585562	12.375854	11.243936	21.207002	20.176904	21.493121	17.218637	18.485338	19.748005
SmLNCS179198	19.754199	21.60003	14.788724	55.171928	49.035271	55.265179	198.765938	223.198874	224.838707
SmLNCA179719	20.493874	24.55646	23.440365	74.716011	69.63802	88.504526	55.759538	64.752593	77.768275
SmLINC181793	10.714539	12.599833	9.669229	22.738541	18.887448	22.66868	43.753745	45.539082	54.648713
SmLNCS179197	4.098775	1.612184	1.827146	4.473346	6.125013	5.718194	55.293204	61.119577	86.751828
SmLINC181794	5.726229	3.437903	3.245589	1.050516	1.162977	1.22923	1.380019	3.27569	9.420181
SmLNCA179722	10.192651	9.941559	7.483563	13.6245	11.218623	10.852723	62.763582	73.404422	88.55694
SmLINC180333	4.794763	3.539316	2.971512	4.001225	4.188339	4.092336	25.579137	27.45846	22.487389
SmLINC181797	8.708865	8.985178	7.550289	25.760417	20.002377	20.78924	125.085626	146.964889	133.867511
SmLINC181799	5.383918	6.127572	4.631633	12.528472	8.723904	9.998133	80.143076	87.440131	78.301704
SmLINC180332	1.834106	2.861157	2.383294	5.068935	7.141087	7.988628	24.750797	29.304654	32.184074
SmLINC180334	6.534912	7.186857	6.121192	5.528269	4.730369	3.575435	5.136643	4.992666	6.097767
SmLNCA179729	9.314265	9.983645	6.377336	24.455982	20.848368	21.765225	93.889634	96.296036	97.912796
SmLNCA179732	20.39258	20.710437	18.810496	30.383027	22.403521	28.649946	36.605878	53.609371	35.777792
SmLNCS179200	16.728684	18.311396	16.549459	29.18796	27.416827	28.554577	141.083235	159.891043	164.80578
SmLNCA179733	5.880569	6.037594	5.969763	10.998505	5.799715	10.368722	22.441702	30.383698	31.13265
SmLNCA179731	5.177279	5.752323	4.245357	10.791982	7.703745	8.269313	40.968981	37.769087	50.575675
SmLNCA179730	1.461747	1.369352	1.084575	7.171935	6.091139	7.219745	12.949746	12.88909	15.648401
SmLNCA179734	5.390834	3.979384	4.052485	4.15155	2.465036	1.66427	67.370541	58.920174	33.211965
SmLNCA179735	20.044787	25.587601	23.432579	32.7541	29.628334	39.988159	374.916899	505.64605	464.282285
SmLINC181802	23.102387	25.324072	16.64215	39.633239	32.961942	36.045803	185.406352	223.546867	203.617604
SmLINC180344	3.210436	2.081245	2.353451	5.539765	6.440111	4.681239	36.130441	34.968585	35.088927
SmLINC180338	22.63455	17.440647	16.637411	40.457139	32.949413	44.564565	243.006568	379.927492	271.498372
SmLINC180340	8.868102	10.699587	7.232087	16.794735	16.436811	18.075765	104.427558	120.47685	135.845261
SmLINC180343	13.75306	10.455827	9.13918	5.665897	10.867837	12.280759	20.955993	41.781055	27.521469
SmLINC181804	4.185782	3.109709	4.56973	15.40405	5.548626	6.044339	55.417107	63.477813	74.332239
SmLINC181805	5.164499	5.015676	6.727075	3.817857	6.796667	11.531782	54.601163	61.916887	74.135603
SmLNCS179201	46.692363	47.644286	40.351068	153.87847	140.255644	148.575004	682.84051	741.652552	760.025421
SmLINC181807	23.383913	29.083033	21.384687	49.943875	36.552368	41.446017	139.771046	152.134736	135.386005
SmLINC180341	16.76778	18.871625	16.077167	36.647704	45.102792	39.833498	165.860804	198.685057	204.516578
SmLNCA179737	20.848343	20.404328	16.677819	38.587681	35.378527	33.159657	132.695993	152.529271	160.325944
SmLINC181806	6.572346	4.747983	3.767464	13.887529	9.779524	14.129709	40.054066	39.813605	46.450148
SmLINC180346	5.557788	6.8079	3.710196	5.761526	3.210958	5.090918	24.991457	28.87925	34.362823
SmLINC180345	22.983331	19.286047	13.477564	70.160597	48.903888	47.033169	488.761365	694.242477	551.823166
SmLINC180347	18.528479	19.265727	16.904814	35.089653	32.101703	37.169096	61.660781	69.699632	71.157794
SmLINC181812	5.691014	7.949506	6.878132	14.981109	16.863715	14.054325	50.196623	50.956299	49.672302
SmLNCA179739	6.249844	6.205899	5.683711	11.832354	9.447549	9.443107	28.033867	38.81612	40.746494
SmLINC181813	20.704587	24.994598	15.55674	36.183439	66.024917	48.499411	92.528745	103.474057	108.752576
SmLINC181814	1.806849	1.71424	1.638646	2.287653	2.784198	1.785491	13.866708	16.563547	17.742734
SmLINC180349	14.127388	15.718849	12.9473	28.920117	29.318731	28.949909	99.281435	96.454286	94.551636
SmLINC181815	14.607001	20.399941	14.104918	33.517114	40.771448	37.210143	347.725573	498.653506	563.145727
SmLINC180350	1.379882	1.648028	1.306072	3.214583	3.127387	4.416774	78.581913	84.919106	83.986089
SmLINC181818	2.395388	3.684573	3.172353	4.428162	5.683598	5.840538	2.315166	3.02321	22.489768
SmLNCA179742	6.871004	6.858539	6.552823	13.38516	11.844322	12.572004	47.410436	50.000225	52.832356
SmLINC180355	0.480744	1.545954	1.057719	5.337119	5.870614	9.432577	2.375787	5.667753	3.161945
SmLINC181819	1.452066	1.619222	1.132632	8.219199	5.556039	7.554043	12.91074	17.015097	15.33922
SmLNCA179743	2.831952	2.553759	1.953326	4.860796	4.130164	4.290033	36.403772	42.848694	46.084728
SmLNCA179744	3.998702	4.571269	4.534808	5.023781	3.095794	4.913474	27.364968	41.231833	36.852597
SmLNCA179745	2.564597	2.93239	2.409459	5.974389	4.841989	5.17629	42.363012	45.325006	47.072329
SmLINC180356	23.778443	18.433389	16.80894	37.969265	36.870568	38.40372	209.302441	230.061159	254.720106
SmLINC181821	2.753454	2.72628	2.253076	6.262474	5.877605	6.524284	13.401863	19.364654	16.566342
SmLINC181822	1.693824	0.991155	1.822458	2.629165	2.713404	4.438214	10.397422	8.206451	9.014792
SmLNCA179746	3.466511	2.748435	2.450617	4.701884	8.428341	12.568887	5.296118	8.11961	0
SmLNCS179205	12.437652	13.65009	9.568017	23.696514	22.07024	23.921248	109.115193	125.745066	135.688927
SmLNCS179206	7.728517	8.304735	9.267738	17.719002	15.363986	15.067606	49.139666	56.751775	59.940647
SmLINC180357	1.042459	0.788193	2.170073	2.299913	3.057376	2.207266	23.851708	58.405572	53.982656
SmLINC181823	18.718211	17.271611	16.662001	36.340451	32.057027	41.641151	156.232967	131.846652	166.574859
SmLINC181824	24.180582	22.186742	15.781472	42.065886	26.447583	32.022606	100.218583	97.951397	115.522644
SmLNCS179207	35.423699	34.11125	23.763129	94.756061	64.36095	75.47251	112.979186	138.272772	163.504441
SmLNCA179747	1.48112	1.096788	1.674449	2.549484	1.143449	2.62425	18.967976	14.894794	21.11952
SmLINC180359	4.464785	2.175815	4.480949	3.098141	0	2.310344	5.24586	12.833086	3.917995
SmLINC180358	15.232191	17.634	7.503506	56.810371	16.815582	46.315855	186.878107	223.826254	233.966557
SmLNCA179748	2.814021	2.526876	2.39826	4.341771	4.319668	4.078882	35.578072	39.56862	42.756652
SmLINC180360	20.850985	16.242766	19.550099	38.999192	22.238821	24.912349	88.48381	131.186821	200.204387
SmLINC181828	3.442575	2.524105	2.23041	6.510339	4.403247	4.671238	29.238514	24.126922	26.129742
SmLNCS179208	4.244429	3.898165	3.95313	8.88029	6.761917	8.074355	55.102349	48.145358	55.835227
SmLNCA179755	1.23808	2.210737	1.692109	4.815076	2.498619	3.434306	16.641192	19.346169	19.421949
SmLNCA179756	0.892391	0.994476	1.192431	3.445235	2.110853	1.051974	7.818276	12.935335	9.11442
SmLNCA179752	3.797865	4.836347	4.631566	4.391494	4.651909	4.478649	10.26603	19.940771	18.174438
SmLNCA179754	17.920216	21.675175	16.702357	38.248964	36.1785	36.501512	232.964424	309.021348	264.850122
SmLINC181830	32.412307	33.865401	30.697382	66.373504	62.567948	68.672424	115.164552	177.008767	178.110822
SmLNCS179209	7.653079	8.477606	5.985618	20.06629	16.680771	10.720894	79.317313	113.367693	75.19988
SmLINC180364	2.752685	3.03945	2.065075	4.76024	4.786853	5.419177	43.860555	45.362013	46.199668
SmLNCA179757	3.580322	2.608398	2.246082	5.2319	4.936365	5.553106	35.251925	41.750934	44.840736
SmLINC180362	10.691071	11.786972	10.060376	20.757594	16.97193	17.739446	51.878724	51.693011	67.798821
SmLINC180366	2.540852	3.422023	2.185366	5.348716	3.929368	5.207306	22.570299	27.469552	24.705871
SmLINC181834	2.985628	2.963986	2.551183	1.972033	3.950198	2.857961	8.030596	7.521606	13.111597
SmLINC180363	17.312585	20.089909	12.789947	42.797451	30.874569	33.966748	103.245288	122.949779	130.208141
SmLINC181833	3.259394	2.895044	2.279215	6.332483	4.649716	5.587505	18.909805	19.733196	18.603166
SmLINC181832	91.447251	81.414532	76.949747	154.785373	166.196423	176.837177	813.940375	898.7646	955.508364
SmLINC180376	2.17177	3.036982	2.214082	3.814368	5.076316	3.498178	21.090641	26.473595	25.874909
SmLINC181837	26.57474	30.21978	22.437754	41.029506	35.325489	37.224789	176.354717	202.168345	196.738369
SmLINC180368	75.31278	98.838272	55.858172	136.243572	129.832304	139.799819	255.196829	287.633665	265.847321
SmLINC180367	19.034859	38.30024	16.68806	49.102158	80.027664	56.189516	253.545947	287.851429	174.486521
SmLINC180371	9.155973	9.48911	8.021179	18.988577	18.155592	20.244985	72.176419	84.982802	84.793415
SmLNCS179210	13.000913	16.362474	14.835523	40.143761	39.804275	45.368518	154.576	160.349204	181.390626
SmLINC180369	1.312899	5.891913	2.565706	11.634018	7.111394	9.53722	74.976856	100.50322	104.749619
SmLINC180370	7.193374	6.940964	5.067369	4.452027	4.083292	3.905991	4.489251	5.435113	4.918539
SmLNCA179761	31.374461	29.369988	25.307622	64.96075	55.28131	59.649085	268.420119	275.792368	311.915009
SmLINC181835	5.911651	5.575901	4.622558	9.974579	9.618066	8.786566	47.810805	43.329415	55.744207
SmLINC180372	28.07842	46.732928	40.616285	166.261703	224.105529	214.146046	153.67775	31.14852	104.684643
SmLINC181838	0.795782	1.841131	1.216515	2.204028	2.641478	2.497705	7.557075	15.712864	14.591249
SmLINC181840	399.045741	432.704133	357.857387	471.286767	401.29993	441.827892	11.735238	17.912686	9.788692
SmLINC181850	3.823375	6.374128	4.486037	11.158788	10.299596	10.140051	14.176313	13.82165	15.052765
SmLINC181846	13.539664	26.106415	12.18493	50.496827	0	4.466283	213.434953	113.228409	23.839568
SmLINC181847	12.73803	0	10.401046	0	76.378551	68.154529	0	325.706178	367.663255
SmLNCA179763	24.217237	24.476825	21.997946	33.327741	30.554296	34.161281	206.390452	229.964113	237.846716
SmLINC181852	7.945273	7.738028	3.904678	35.721557	19.308829	27.323275	13.359309	13.693073	14.912374
SmLINC181851	1.872151	2.072278	1.252158	12.363885	8.99444	12.004005	11.718729	17.240503	17.052117
SmLINC180387	1.764333	2.206459	1.948518	1.422078	1.841424	2.009478	12.373354	11.78027	12.116199
SmLINC181841	7.456999	12.56511	7.880948	19.487296	17.097022	16.786736	44.511568	34.501556	51.612407
SmLNCA179765	20.555054	19.546665	16.332363	49.27084	44.118341	44.062678	107.578193	121.866456	117.322969
SmLNCA179762	6.781138	6.933905	5.663808	10.718499	11.299734	11.879873	64.100552	70.763886	74.147007
SmLNCS179211	3.087707	3.347117	2.698976	7.652852	6.454404	6.975288	26.951304	28.837654	30.843465
SmLNCS179214	2.831319	2.539018	1.551551	26.370164	24.285856	24.393636	10.024982	15.331752	13.151731
SmLINC181849	18.234564	15.608442	11.544604	31.21039	27.390175	28.146182	221.869222	247.594267	264.779933
SmLINC180382	4.345526	4.292223	2.899528	7.464682	7.617029	6.268756	10.637209	10.910355	11.152642
SmLINC180383	2.543435	2.343212	1.939517	3.580844	4.095373	5.009933	1.321703	1.387218	0.705604
SmLINC180389	5.297322	4.522652	1.345699	7.127292	11.816993	12.739447	21.654212	41.064632	32.676601
SmLINC180381	32.230334	30.043357	24.992585	51.046188	51.620768	47.323059	310.085881	436.350473	380.617063
SmLNCA179766	6.878835	5.893807	5.080053	11.03735	16.808703	9.822364	29.547991	25.146856	32.605114
SmLNCS179212	6.19105	6.445304	5.309236	11.334803	10.802526	11.43438	31.609144	37.445284	37.477607
SmLINC181853	4.354385	7.85604	2.04782	34.656014	15.506647	28.948573	121.060435	118.721197	189.600603
SmLNCA179768	14.634661	18.851681	15.339085	24.914152	21.257572	22.032383	74.320871	101.49142	103.152469
SmLNCA179767	203.063175	201.970882	163.509033	89.761828	76.366056	76.974745	19.063811	29.722379	26.792487
SmLINC180388	10.325543	13.812543	10.345395	25.540037	19.669146	19.110723	149.282453	188.563047	188.061075
SmLINC180390	3.336996	5.191233	3.245589	0	3.533662	0.824739	7.028669	10.003603	13.350072
SmLINC181854	108.322099	112.790768	87.484046	203.828447	147.140361	180.019091	956.911693	1090.729026	1162.411762
SmLINC181857	39.912113	41.56099	34.873738	61.810114	52.605021	53.461772	172.313128	196.715771	195.497506
SmLNCA179771	1.382874	0.448349	1.90865	18.652766	7.596143	9.076964	24.431013	24.265262	22.787434
SmLNCA179773	8.09546	6.987738	7.60647	10.682702	14.135584	11.472166	29.408307	35.297525	37.911141
SmLNCS179215	156.430405	159.43174	149.859202	210.734887	197.139754	210.161238	128.327857	168.166618	161.65935
SmLNCA179774	42.465379	40.331728	42.093721	80.943617	60.196308	72.035142	30.686019	6.471845	0
SmLINC182196	0.790499	1.813168	0.884409	2.461509	1.403141	3.040052	12.292492	7.914537	7.879833
SmLINC182197	15.990991	18.135862	13.366273	34.335579	31.861548	31.459719	77.257065	92.548316	88.286862
SmLINC180394	7.889451	9.381659	6.602726	10.905646	14.379856	6.825925	25.642442	34.973601	31.290829
SmLINC180397	4.377738	3.013535	2.25903	6.013931	5.815241	7.414004	7.328475	6.718423	8.426607
SmLINC180399	4.240787	4.835449	4.063128	10.435244	7.661876	9.001319	23.037919	23.985287	20.841839
SmLINC182200	4.718376	4.774474	3.703651	7.76094	5.997951	5.419795	30.57946	39.341922	43.754726
SmLINC182203	2.051637	0	1.63172	5.099477	0	3.037489	44.140388	20.111676	70.064739
SmLINC182201	4.218874	4.531742	3.602172	9.206438	7.959914	8.8772	40.501	36.637033	43.094232
SmLINC182204	40.658438	36.22461	40.564496	10.945793	24.23815	28.855901	181.46728	207.657029	169.131776
SmLINC182202	3.684762	2.388704	1.830099	1.869459	4.23802	6.015976	18.54819	17.912567	14.396269
SmLINC180395	8.609659	8.651466	7.291734	16.201855	14.498227	16.056618	84.459243	93.292025	96.433811
SmLINC180396	225.702816	238.126806	193.695545	493.304298	389.590275	435.541607	1627.601897	1896.576747	1888.436611
SmLINC182206	47.984273	48.003539	44.820687	105.212026	89.917172	95.258796	182.031736	201.018436	196.83056
SmLINC181862	10.341187	12.011369	8.450231	15.242418	11.998808	15.937459	65.693022	77.113383	78.577666
SmLINC180401	5.519764	8.157906	6.337901	13.835226	14.339169	16.303235	15.467537	44.09436	42.216365
SmLINC181864	9.113954	5.881315	7.733673	9.659624	13.686292	11.041908	8.170964	6.973027	13.541708
SmLINC181865	9.099047	5.841245	7.730268	10.093522	13.66632	11.039106	7.654226	6.973027	0
SmLINC181863	45.673453	43.111819	19.033887	174.1271	95.756765	145.702906	525.778294	818.349622	644.89953
SmLINC182213	2.599026	2.241584	2.042499	6.94346	4.679807	6.137756	24.792185	23.416548	30.455018
SmLINC182215	4.437206	4.981311	3.972045	13.132252	10.762492	14.211775	41.768142	47.70012	52.567666
SmLINC182207	7.821746	8.09435	5.784968	20.378747	17.371461	17.331755	44.569224	53.426817	52.96918
SmLINC182209	41.334287	39.918445	36.233261	86.2847	71.752761	73.14896	74.771656	62.272924	70.874442
SmLINC182210	23.643293	29.759652	47.420263	38.526501	92.790618	89.181859	36.601907	92.194554	92.827844
SmLINC182211	23.634077	29.770661	0	38.502425	0	0	36.590552	0	0
SmLINC182212	2.234625	2.333463	1.522622	14.802853	9.16037	10.064094	28.281484	64.257418	35.323153
SmLINC181872	5.370892	5.264194	4.583309	9.290954	7.559519	8.906234	6.321484	27.384992	17.612119
SmLINC181875	4.212171	9.041904	4.717468	3.954715	3.152574	4.815796	3.178905	14.063403	13.741952
SmLINC181876	0.368395	2.011987	1.094072	0	0	3.805925	20.74849	19.554018	32.619438
SmLINC181878	1.538354	2.412072	2.420933	9.69598	2.890406	7.75898	11.801103	23.340616	4.571632
SmLINC181877	13.181122	13.352297	11.290763	9.756232	13.231374	19.083283	22.859029	25.324803	30.028994
SmLINC180404	346.61252	353.693515	315.747594	550.375281	517.849484	546.777221	349.015155	416.814327	394.76801
SmLINC180403	0.924702	4.217556	1.735721	3.949811	6.092934	3.282062	43.248614	36.319039	39.308909
SmLNCA179776	1.669224	2.716854	2.433536	11.158746	6.452297	8.501634	60.248301	131.165961	118.230034
SmLINC181869	3.038684	4.635426	1.915401	9.135636	4.325451	5.648274	30.334534	30.066694	39.274577
SmLINC181868	3.830388	4.459299	2.737405	7.628277	6.251102	8.38691	46.919007	70.951103	44.484934
SmLINC181880	4.138418	4.992753	3.49166	4.547685	6.931014	7.208125	34.576381	37.661551	50.360879
SmLINC181867	6.280594	3.749922	7.180473	8.233336	9.507671	16.247432	87.986671	109.682956	127.181725
SmLNCA179778	13.502086	12.313999	9.936574	21.430501	18.829548	18.580764	556.869858	631.830369	620.136958
SmLINC181870	58.521092	61.186409	51.269111	96.435926	86.947917	92.307549	174.406671	210.295032	215.231337
SmLINC181881	30.137672	45.261351	42.802181	104.680541	117.294837	114.376736	171.900818	174.279072	223.722569
SmLINC180408	9.628589	11.511036	5.718816	31.013244	33.177277	20.321691	27.05477	29.582797	28.283981
SmLNCS178897	90.816446	102.713705	58.746007	28.505503	22.258266	16.923609	2.599534	2.892901	0
SmLINC181894	17.625486	13.948976	17.880285	5.061141	5.13942	3.52062	316.618766	423.901253	316.709256
SmLINC182219	31.013479	34.772499	25.531982	5.067366	4.289169	4.886464	137.384683	159.674494	142.480485
SmLINC182220	278.678085	292.295616	204.677476	39.818149	34.43714	37.71363	43.564332	49.619318	54.849647
SmLINC182216	1.480366	1.441789	1.036197	2.789481	1.582862	1.86043	14.302599	10.309758	14.710849
SmLINC182222	21.7103	21.507904	16.595129	8.46254	7.916158	7.764497	96.371192	116.121441	115.253272
SmLINC181883	1.186678	3.265258	2.59294	11.269559	6.107531	5.812506	139.820535	161.776537	168.516257
SmLINC180412	1.694196	1.05622	1.26421	3.601718	2.286915	3.630092	7.464145	9.236854	8.888534
SmLINC180413	1.565897	2.192027	1.418394	3.817711	5.049124	2.803291	11.489832	11.328215	10.704944
SmLINC181898	3.247434	3.06275	3.088258	4.582135	3.937509	2.756986	65.5151	83.972058	74.869928
SmLINC180414	2.248949	3.505089	2.551877	9.481839	6.26998	4.611669	16.727903	19.217488	38.355175
SmLINC180418	4.022466	2.278182	1.594207	8.102299	8.444522	5.551699	51.352634	51.662095	42.002458
SmLINC180427	14.193848	18.084001	9.971215	47.760269	24.480118	26.306004	168.95931	197.795502	157.08374
SmLINC180415	2.376925	3.958024	1.697459	4.771058	5.316762	4.532748	24.379277	32.71165	31.325551
SmLINC181888	12.104617	15.103994	13.37025	38.204113	22.446152	34.62184	176.776667	230.63639	231.823407
SmLINC181891	2.11919	1.179676	1.952191	2.880711	1.975274	0	1799.06821	2330.27571	2031.140923
SmLINC181890	1.484675	1.895537	1.79132	3.261417	6.115728	3.043085	61.518799	98.603571	84.84053
SmLINC180423	23.372855	25.748626	23.317071	50.95774	39.365471	47.956792	146.136872	174.244289	126.461091
SmLINC181889	2.287646	1.872611	0	3.049184	0	7.959595	59.122441	53.865754	90.540458
SmLINC181902	6.581337	6.557559	6.710748	15.344588	12.22129	15.192016	45.903683	64.618247	62.844294
SmLINC181895	2.683391	3.748834	3.378053	6.123407	4.153794	5.702136	5.047204	13.411238	13.082528
SmLINC181896	66.186573	75.616684	62.69922	134.283729	94.667912	99.536233	193.715001	164.283865	179.255458
SmLINC180433	3.921637	4.155453	2.814664	7.210253	4.846303	4.829495	37.630035	43.742736	47.274432
SmLINC180435	1.288881	0.97395	0.757409	3.276597	4.538056	3.058992	28.792471	12.659913	16.836067
SmLINC181907	4.88761	4.780809	3.420798	4.179051	8.435707	2.665522	20.029509	35.451745	37.67362
SmLINC181901	3.931188	3.980969	2.367412	8.334977	5.926393	6.70417	27.791561	32.539135	37.398727
SmLNCS178816	1.421809	3.641918	1.782497	4.260743	4.485666	9.659047	41.986521	51.489989	54.961457
SmLINC181903	2.099346	1.484537	1.366676	3.673993	2.04274	3.678956	17.229793	28.919494	15.098464
SmLINC181904	1.416366	2.12394	1.121397	4.347354	3.94504	5.529958	21.435641	24.632077	21.675365
SmLINC181906	1.992542	2.236376	2.067778	4.43542	3.954321	5.230726	16.400792	21.06474	18.236229
SmLINC180436	15.347198	13.662193	14.424617	28.192507	26.340232	26.636657	718.238451	851.855552	854.851206
SmLINC180440	7.584191	8.349947	6.459325	16.450813	14.826147	14.869244	41.261087	46.381439	48.820811
SmLINC180444	2.445697	3.351113	1.667536	2.050906	4.293796	4.356586	268.745475	333.933589	314.04588
SmLINC181913	1.427543	1.191257	1.423996	1.65406	2.237599	2.451976	235.765937	276.135054	269.728259
SmLNCA179789	5.208497	4.307536	3.880607	4.619332	4.360641	4.011638	21.284009	26.896287	30.128477
SmLNCA179790	11.677956	13.787003	11.306957	23.703229	22.060175	18.034655	107.200693	136.445021	133.228206
SmLINC180446	5.038642	4.899968	4.435584	12.611269	12.278364	7.29032	57.396994	48.280307	63.405745
SmLNCA179791	21.764515	21.766195	15.875511	42.351969	39.191014	42.325365	190.893831	197.907941	211.527422
SmLINC180447	24.144338	19.980021	16.196905	48.857341	55.128071	48.47989	32.298925	43.92662	34.77569
SmLINC180456	1.678831	2.679705	1.760912	5.594302	5.278542	4.935992	19.176868	20.48537	22.228469
SmLINC181920	2.123281	1.902709	1.385275	12.011885	6.600386	7.159357	15.068289	15.017361	16.677137
SmLINC181921	25.436865	28.365921	27.138349	8.479575	7.821367	11.390857	9.793559	2.601018	2.650137
SmLNCA179792	9.804572	10.482791	13.588651	3.747351	3.335278	5.788682	35.418973	32.546617	48.49321
SmLNCA179793	7.094553	6.627463	9.124213	10.268744	7.549331	10.982374	31.625934	42.071062	44.237121
SmLINC181917	7.638181	6.70999	6.325854	18.988489	9.642813	20.804683	89.943826	146.541688	146.836985
SmLINC181918	7.495292	16.036042	10.631185	28.098935	29.861022	33.141714	13.388881	23.421377	21.316685
SmLNCS178908	19.946378	16.037698	13.835339	63.520035	46.830836	43.324597	162.195051	212.293317	238.399476
SmLINC180455	1.469514	1.858546	1.07725	1.81819	3.127028	2.560759	23.799357	22.410564	24.157705
SmLINC181919	30.241772	36.343542	23.466292	58.486281	53.357154	65.699742	99.22962	145.441084	99.839863
SmLINC181922	20.615559	21.337152	17.723996	58.766073	49.966046	49.992213	132.518436	159.161286	167.807895
SmLINC181923	5.864495	9.418072	6.199093	10.298245	10.853719	10.645202	45.588121	59.541789	46.81919
SmLNCA179794	4.436982	4.633209	5.507472	11.79706	13.157737	7.556562	87.515589	95.29221	100.305528
SmLINC180460	45.872835	71.159661	54.592901	162.354899	140.215188	146.481885	426.414754	792.963056	636.537742
SmLNCS178913	5.392818	5.504207	4.477648	9.197611	8.650298	8.873523	53.44267	61.267878	65.208089
SmLINC180462	433871.033686	398371.281945	474742.362306	131542.683739	125433.348562	145440.645688	198502.353273	151949.212167	154531.237361
SmLNCS179032	1.250857	1.188204	0.902413	2.419417	1.871274	1.211806	9.136394	8.697643	12.844195
SmLINC180463	11.387597	13.281419	5.724658	93.295947	82.219647	83.362618	114.142704	144.102361	143.791714
SmLNCA179795	23.219893	28.931967	23.325549	72.58104	36.545597	48.006952	100.334785	133.707177	83.792936
SmLNCA179797	34.780533	39.372308	33.846079	53.291509	43.440946	52.348162	114.246407	136.222077	123.719702
SmLINC180465	19.691145	19.66164	15.89861	19.991749	17.070736	19.393855	142.883569	166.024727	159.716374
SmLNCS179044	10.202957	5.549803	5.859218	11.274161	6.486001	11.315888	19.340538	10.711089	11.397632
SmLNCS179033	22.560976	22.028044	21.077711	43.137141	42.270595	38.714791	195.182449	248.281156	235.630696
SmLNCA179798	103.85774	102.296754	87.326597	174.663142	177.637014	224.942383	262.613361	447.121092	319.620217
SmLINC180466	2.429548	2.996008	1.666259	2.728919	2.122861	4.243031	28.118686	29.557874	34.825297
SmLINC180467	59.356631	28.214609	35.065177	36.265866	41.862187	37.919291	393.560189	589.065878	537.660173
SmLNCA179799	29.492839	27.331462	21.486989	58.608113	51.232795	49.663943	237.187048	261.869474	309.081404
SmLINC181930	10.205562	13.819605	7.834837	34.400196	30.469274	32.119422	101.364252	108.98449	111.527622
SmLINC180472	16.441521	23.348515	13.054673	65.8601	46.017614	56.044131	49.988025	92.300264	101.715915
SmLNCS179059	8.330869	6.798515	5.486988	14.125834	16.534931	15.723112	51.592005	45.28079	58.642413
SmLINC180470	4.400496	7.436019	7.193569	12.708037	6.962016	6.137423	65.199151	58.337933	58.653026
SmLINC181924	8.761146	7.102381	7.234569	18.704261	18.474218	15.766016	58.921988	74.392292	86.628782
SmLINC181931	2.114703	2.470082	1.822215	4.181647	3.23628	3.580268	25.65892	29.10056	30.457563
SmLINC180471	6.734337	6.404274	6.31919	5.96356	4.105614	5.914489	19.208921	28.894215	29.275841
SmLINC181935	4.48114	6.20829	3.924071	5.940712	6.85068	6.689273	87.19436	111.939032	106.055678
SmLINC180474	2.46892	2.779816	2.038146	5.061255	3.204472	3.459707	26.752104	32.133626	24.612621
SmLNCA179801	5.178542	5.61975	5.973163	8.254163	12.184584	9.772973	56.337878	54.629646	77.050761
SmLINC181934	3.192735	3.292592	4.4133	9.521414	12.730189	10.457309	53.303216	69.810009	45.008347
SmLNCA179802	0.725782	3.00927	1.415077	1.91151	1.94091	1.737393	5.802147	9.031857	14.814204
SmLNCA179803	4.05148	1.376005	3.434195	3.784333	8.245311	2.317017	11.936792	4.780136	0
SmLNCA179800	12.661042	22.187605	14.051055	34.977009	37.51111	43.052894	105.457195	182.699728	183.621996
SmLINC181933	3.201401	2.873817	2.123991	4.306654	4.260777	4.416472	37.774196	39.734469	42.049674
SmLINC181936	39.367663	10.947168	14.875857	0	21.862636	0	11.316288	0	0
SmLINC180475	7.635206	13.03864	6.80423	11.613716	11.797947	15.111262	62.349575	69.704614	62.949754
SmLINC180476	3.418801	2.930208	3.22818	6.353848	10.843085	11.296844	3.035027	2.722438	4.882078
SmLINC181938	2.35654	2.342177	1.9178	4.023451	3.064817	3.428544	31.182099	35.437547	32.119339
SmLINC180477	3.693937	5.123023	3.568186	10.92891	12.345311	12.466074	2.522243	6.090761	3.778661
SmLNCA179804	4.74669	3.055793	2.533389	0.705257	1.664804	0.85088	7.150628	7.602172	13.756609
SmLNCS179072	1.586905	1.199536	0.493925	14.890451	15.325337	10.286994	8.611277	0	7.757307
SmLINC181937	17.650813	15.909341	13.726978	32.224542	25.137623	27.985795	95.042469	107.079004	105.33491
SmLNCA179805	7.314086	7.929537	7.643639	38.029454	33.258176	39.723388	97.561042	107.453393	102.184946
SmLNCA179806	2.548926	2.232668	1.780117	4.002771	3.028003	3.133924	19.443158	24.356818	27.700245
SmLINC180479	8.973882	7.810202	6.059501	23.822067	16.333352	20.640593	98.875555	106.444696	108.833172
SmLINC181943	1.739212	1.557795	1.881947	3.715268	2.066988	3.847643	7.003087	7.152053	9.730133
SmLINC181942	17.134316	20.486496	14.514207	41.700209	31.994946	36.008057	279.458965	322.054715	308.002992
SmLNCA179809	1.759758	3.429101	2.107196	5.96639	3.994755	5.904155	14.703086	20.273158	21.248218
SmLNCA179808	4.520707	6.384676	2.884968	3.151548	8.192693	1.638973	8.330914	4.942609	3.791048
SmLINC180484	66.171122	61.615053	60.242665	119.660958	79.471224	112.681413	421.264732	378.588097	492.588297
SmLNCA179807	4.581473	5.297811	4.268435	8.670743	7.91147	8.91581	57.653287	63.457858	59.906936
SmLNCA179810	22.929685	21.852388	18.32334	35.128646	25.848052	35.623295	200.982752	248.492758	259.887417
SmLINC180485	64.526439	62.681665	57.690814	88.837731	42.229015	75.347023	487.207533	614.26913	548.095418
SmLINC180486	8.53611	4.788218	3.411343	15.519785	22.46063	12.599539	20.118202	32.324065	29.510835
SmLINC180483	3.304367	3.586931	3.112665	5.306878	4.136434	3.847472	78.853736	111.815103	112.340209
SmLNCS179131	7.948106	7.776035	6.337506	19.66211	12.270385	15.250007	63.58873	71.439758	83.976287
SmLNCA179812	53.686044	59.288172	43.422343	83.472825	113.096273	107.60251	340.585111	448.248847	403.830153
SmLNCA179811	49.284306	49.08597	35.795955	63.225042	66.413759	61.026706	258.359726	273.914013	284.077537
SmLINC181946	8.629015	5.896525	2.643273	10.070558	16.378912	13.014939	34.688682	27.856319	28.836336
SmLINC181947	18.247963	18.006617	14.909573	20.285753	20.014696	20.365644	154.436578	163.347985	176.087566
SmLINC180489	1.161887	1.593632	0.968788	1.272957	1.949634	2.783036	6.853328	9.016434	10.229195
SmLINC180490	1.512188	1.023153	0.930107	3.555739	2.107523	1.722654	13.082887	9.487523	9.570012
SmLINC181950	8.116764	8.370493	7.50281	17.555259	14.78764	15.401165	33.557199	38.486851	39.946501
SmLINC180499	5.794215	5.591495	3.984849	21.262625	26.976477	26.494666	2.8415	9.197173	3.347801
SmLINC180500	54.130191	43.100087	43.226132	206.042525	186.644841	210.700361	3408.995359	3454.347298	3456.320139
SmLINC180501	2.255884	5.0029	2.081528	8.653247	11.241849	15.818394	34.633054	22.947184	33.978968
SmLINC180496	1.754129	1.222618	1.301479	5.870485	2.509453	3.469263	9.638819	13.217258	14.104816
SmLINC181949	8.360689	9.535652	7.641715	14.057668	13.710581	14.094306	101.984648	110.760263	114.766174
SmLINC181951	17.193149	17.320262	18.440731	35.418343	27.752056	27.421492	45.901715	50.133088	57.294649
SmLINC181952	5.435313	6.28398	4.745575	8.156114	9.992303	8.445276	36.7115	47.649222	41.095531
SmLINC180493	7.118582	8.889528	4.511587	6.570845	9.77116	10.563032	40.236322	47.537597	45.014007
SmLNCA179817	9.678311	9.495168	7.915045	13.055542	12.028409	12.764566	29.078283	34.775397	34.116233
SmLNCA179815	156.624923	166.835849	122.006108	257.269108	267.468213	267.624904	1643.889345	1947.822435	1993.083012
SmLINC180507	4.535529	3.039364	1.797193	4.004015	7.656267	8.57729	0	30.93707	5.359758
SmLINC180504	165.020538	176.550949	155.205143	412.070965	368.342374	393.142543	883.314327	966.677055	998.750936
SmLINC180509	165.004851	176.539149	155.201436	412.116877	368.328077	393.110067	883.159324	966.675944	998.791251
SmLINC180497	164.984107	176.51755	155.194729	412.082487	368.38046	393.102034	883.108146	966.557723	998.503055
SmLINC180503	164.968008	176.508205	155.210458	412.169934	368.387665	393.085063	883.066696	967.829405	998.298544
SmLINC180514	164.95348	176.500085	155.203822	412.127294	368.330564	393.066949	883.146851	967.70519	998.263484
SmLINC180506	164.940878	176.505861	155.22016	412.245672	368.301611	393.088242	883.125617	967.647934	998.124394
SmLINC180508	164.992221	176.497021	155.214165	412.209571	368.315191	393.064014	883.094633	967.585054	998.021017
SmLINC180505	164.98132	176.510534	155.206713	412.250354	368.340299	393.057427	883.066562	967.335539	997.957062
SmLNCA179819	1.796541	3.171336	2.431337	2.087564	1.162977	3.257199	2.481757	5.865214	0
SmLINC180511	182.654259	189.025879	139.018909	332.281215	308.469617	353.907901	1103.015194	1291.440319	1227.656702
SmLNCA179816	9.473952	10.677353	9.165852	10.080157	6.406662	10.889177	18.016321	26.966146	25.430837
SmLNCA179821	3.354131	4.890941	3.748353	4.75159	2.354004	2.318111	9.766487	13.913512	11.096734
SmLINC180512	11.271279	12.557381	11.162418	20.860865	12.798945	16.224737	41.055789	41.632304	47.927986
SmLNCA179826	5.496137	8.730849	7.474696	7.637653	13.212146	9.016179	24.263827	39.65982	27.416042
SmLNCA179829	3.535174	1.428099	1.594343	10.290547	2.435914	3.209448	32.477408	33.483191	37.761937
SmLINC180517	2.792307	3.518356	0.548369	3.247793	0	4.908505	61.2413	54.720467	48.363219
SmLINC180518	31.120168	31.125559	24.40392	58.513972	49.817429	54.660709	211.253875	231.760707	249.475843
SmLINC180519	2.177239	2.580234	2.080524	2.340079	1.095606	2.511315	20.145834	26.126998	27.840915
SmLINC180516	1.844544	1.505332	0.639659	2.205391	2.787272	4.87961	11.63476	22.715186	19.001504
SmLNCA179833	3.070014	2.930745	3.52348	7.566819	8.863645	7.533163	26.141846	8.264602	17.525778
SmLNCA179834	5.817545	6.9918	5.111282	13.927583	11.340694	13.290966	26.71387	55.210916	42.71906
SmLINC180515	47.827956	45.528124	40.632423	106.562655	90.755536	110.107317	284.986431	348.718292	343.946815
SmLNCA179822	3.988012	2.399994	1.518731	3.264797	4.326709	3.117351	29.13379	36.592947	32.060291
SmLINC181953	13.526206	18.037856	14.769201	28.534676	24.905067	19.950922	85.922254	105.769344	116.649874
SmLINC181954	4.066263	6.536281	4.426363	16.694557	19.988187	16.665763	61.112084	86.791116	78.860361
SmLINC180520	21.689013	17.713883	15.733649	25.481015	21.621773	28.842937	73.857365	90.441074	75.342981
SmLNCA179823	26.331471	23.684047	18.362535	41.88754	54.35907	39.841854	243.5251	304.089089	312.83882
SmLINC181956	1.385836	1.645877	1.073044	3.187707	2.643766	2.16894	18.755704	24.22031	21.444277
SmLINC181957	1.920112	2.357646	2.013619	10.435612	4.835705	1.673035	44.773814	46.046158	51.340468
SmLINC181961	2.244092	3.137095	1.041896	5.517093	1.231828	3.410445	25.785657	24.331057	27.403206
SmLINC181962	7.444167	7.519703	6.080701	13.239294	12.188819	12.962401	57.521102	58.245427	62.731998
SmLNCA179830	24.429783	18.292916	18.331966	17.139996	15.511398	16.291282	179.549704	195.290253	198.203128
SmLINC180525	1.76245	1.744041	2.037295	2.860618	2.199575	1.639866	6.528508	3.862382	5.123731
SmLINC178801	4.194703	1.308617	0	2.583093	2.878811	0	3.974226	3.173194	8.308965
SmLINC178803	7.280499	6.357674	3.738543	12.553228	7.756083	11.476451	32.234546	39.140499	46.893026
SmLINC178804	2.030708	2.395363	3.80076	3.541768	5.626792	1.6935	26.87581	30.014284	28.31586
SmLINC178805	10.649267	6.577424	8.871718	18.742715	19.758099	18.009003	21.679604	27.297704	24.921379
SmLINC181964	14.038869	13.53328	10.842706	23.644902	20.762425	24.781382	76.995131	86.87488	90.751009
SmLINC178792	2.60559	2.257154	2.647319	8.59303	5.242544	8.467274	2.21268	1.751093	4.871304
SmLINC180527	4.593012	4.226556	4.647101	6.736146	6.616465	7.334718	46.548087	53.622232	48.703302
SmLINC178794	8.832488	3.721814	5.088474	4.323999	2.547209	2.617021	1.724208	12.4386	4.618805
SmLNCA178755	31.614509	37.56051	39.951751	63.113506	47.758558	52.38877	113.981133	149.95781	134.280909
SmLINC180528	5.203283	0	0	21.059664	12.068196	32.541748	256.019989	256.319081	307.885747
SmLINC180533	11.353171	10.756033	10.445226	21.605351	15.810551	21.919858	127.365749	157.22994	188.192752
SmLNCA178756	1.778962	0.82561	0.946048	1.88534	1.004855	2.61661	14.912069	16.584213	14.838234
SmLINC178793	9.911877	9.970393	8.015374	19.73947	15.975681	16.911838	79.341679	80.961206	90.100557
SmLNCS178810	5.983806	6.040957	4.274261	11.12996	9.444542	10.572863	57.22163	54.267603	75.392786
SmLNCS178811	3.281753	5.654619	4.993831	10.804195	6.285153	6.849721	11.378559	27.517807	0
SmLINC180539	25.633107	30.681193	27.296065	52.100511	42.068441	48.288217	49.8276	40.769664	54.002494
SmLINC178808	2.487324	1.44139	1.319614	1.387284	3.763549	1.149533	16.844413	15.974738	15.804468
SmLNCS178812	1.742495	1.33409	2.104962	3.264047	3.196471	4.074119	12.309973	15.693059	14.269753
SmLNCS178815	88.30783	92.319178	76.463023	128.568174	111.738138	119.452431	540.439936	627.193137	653.74377
SmLINC178797	4.758844	3.848289	3.403419	11.582921	6.473026	9.119464	15.242912	24.753534	23.730828
SmLINC180540	8.657946	9.116234	8.087782	13.286167	12.207985	11.336739	36.822836	41.051936	40.389659
SmLINC180536	8.503142	7.634608	5.911135	5.60607	10.150757	6.098839	25.73841	40.262904	59.549326
SmLINC180537	25.741934	24.248954	19.310583	46.904007	38.135737	43.175292	116.7087	136.002576	136.112575
SmLNCA178758	3.46183	2.643094	2.895693	4.508636	4.026398	5.3258	45.102205	52.818447	49.946771
SmLNCA178760	9.476864	9.098372	7.159406	12.100437	6.604629	13.872911	71.970141	99.795295	93.054001
SmLINC180542	3.845728	4.820521	3.837032	9.812182	9.438333	7.685787	51.586808	55.637092	60.077347
SmLINC180541	5.793161	5.980416	4.688106	10.640621	9.392769	10.94233	31.4742	39.224105	38.796041
SmLINC180543	1.15323	1.445583	1.549082	4.33745	3.417004	3.766676	31.075145	33.630687	35.390646
SmLINC180544	1.79038	1.465647	1.676412	2.709529	3.269176	2.751135	7.689971	7.522844	3.946554
SmLINC180549	2.919588	3.240442	2.650498	4.95567	3.009777	4.505496	6.808228	7.143616	6.425086
SmLINC180550	1.872552	1.948727	1.82489	4.869755	5.314792	5.209736	32.14166	39.313403	38.623379
SmLINC180545	5.32621	2.915632	2.335473	9.193079	10.490335	8.544759	111.606077	63.040377	71.72651
SmLNCS178817	1.856251	1.930828	1.846519	3.541838	3.044573	3.085179	16.761523	13.249111	16.108915
SmLNCA178762	1.824604	1.658416	1.424605	1.581293	1.484514	1.420631	18.515577	24.378481	24.46863
SmLINC180548	6.331725	8.282897	6.431435	10.281184	8.338973	8.91972	12.249095	17.159217	23.501231
SmLINC178813	35.137936	31.138457	29.425527	40.073954	22.250352	33.670752	36.838671	39.293274	70.195002
SmLNCA178771	1.360788	1.770607	1.790718	2.281811	5.146912	3.284495	15.088824	12.903951	18.814757
SmLINC178815	3.566103	3.520658	2.949904	9.447342	5.878012	5.234957	0.868194	6.836436	3.583662
SmLINC178816	3.532964	2.486238	2.179151	4.872812	6.046384	6.95385	2.249071	1.775722	4.558513
SmLINC180553	27.668122	28.333566	22.427505	47.810673	40.796098	49.304883	241.338308	268.072783	286.15246
SmLINC180552	1.951001	0.583394	1.09472	1.689836	7.508804	4.001861	15.649916	8.407418	34.114433
SmLNCA178767	1.578994	1.019846	3.680133	1.922267	1.763041	1.197557	2.629929	0	5.57125
SmLNCA178766	35.033535	33.152647	23.858152	8.597141	10.000181	12.613083	10.10211	16.536417	1.971148
SmLNCA178768	2.893675	3.028916	0	2.997787	2.501365	1.184113	10.733726	10.975241	11.095271
SmLNCA178769	0.956511	1.286845	1.80164	2.18163	1.028052	3.238032	6.219799	5.0529	6.839911
SmLNCA178778	2.780886	2.777104	2.296706	5.239951	3.906287	4.993803	48.807147	49.59875	57.293674
SmLINC178818	2.807953	3.061367	2.284003	5.548873	4.224543	3.447561	19.074509	24.55746	25.151698
SmLNCA178772	4.151867	4.373686	3.192119	7.419128	6.641498	7.7804	37.679637	42.868163	47.676182
SmLINC180555	13.530021	13.335592	10.61902	21.745573	27.706953	19.577651	105.503078	112.096931	114.965412
SmLNCA178773	1.962179	3.903183	6.41445	9.426998	2.963716	8.992321	20.343655	16.378449	55.886015
SmLINC180557	4.619575	5.882164	7.020538	8.098909	21.130081	14.560338	92.568962	83.599675	101.160184
SmLINC180558	65.924852	77.131008	69.091013	176.748207	150.628658	158.533699	637.464524	674.433279	733.884303
SmLINC178821	0	6.747327	10.704292	25.575941	15.007573	20.565541	0	0	14.570602
SmLNCA178806	4.510518	3.245768	4.120655	6.392059	0	9.13548	6.076645	5.197828	0
SmLNCA178805	33.937002	32.816181	29.538978	81.997021	81.658461	76.622919	370.148385	409.75495	419.336257
SmLNCA178810	2.50075	2.616715	2.167741	8.2356	3.32924	5.915112	22.90036	37.265642	35.231899
SmLINC178820	2.734929	4.792624	3.466616	8.31658	6.898189	8.837881	23.893742	38.476872	24.073929
SmLNCA178779	4.515898	3.816727	3.668724	9.418857	8.332908	9.67181	21.149508	23.259983	27.131578
SmLNCA178780	2.409606	2.324117	2.522303	3.562446	3.627141	3.45138	19.94538	24.904894	25.492396
SmLINC180560	11.527804	13.596086	9.43824	25.009831	26.080703	36.937686	72.077438	106.471091	91.708587
SmLNCA178783	0	11.678268	0	0	21.064717	31.837606	0	0	30.298217
SmLNCA178784	10.727428	0	10.163985	29.841346	0	0	123.989885	0	98.858403
SmLNCA178781	74.320091	73.907427	61.612538	134.254507	114.134014	122.125266	668.644944	736.69167	783.653786
SmLINC180562	0	12.795779	0	93.300015	0	0	52.654827	95.184021	98.579183
SmLNCA178782	16.219027	21.871877	15.300465	62.629587	63.878126	61.79174	163.633741	174.121919	177.256491
SmLINC178829	1.497117	1.222172	1.076702	58.891194	56.37864	61.595854	9.900586	12.925564	12.72242
SmLNCS178818	4.857978	4.448804	3.968854	4.265482	3.454275	2.314899	5.833869	6.71457	6.435817
SmLNCA178786	3.010888	3.504332	3.376752	6.382827	5.459117	5.555921	40.781363	44.284247	41.731081
SmLNCA178788	5.66232	5.208443	3.996445	10.426366	10.000331	10.736103	44.254831	51.668225	58.836352
SmLINC180568	33.735747	36.887977	28.938254	90.354362	78.111637	79.564872	451.525232	547.631557	548.164097
SmLINC180563	147.387825	134.842033	129.602886	277.727697	251.611983	245.394339	357.23328	420.185509	425.548645
SmLINC178833	53.810434	56.681234	49.643157	120.14537	107.296832	121.002474	564.966921	629.812897	697.460782
SmLINC180566	6.420737	3.209425	5.926302	12.749775	15.093434	10.833216	77.375092	81.807584	80.399044
SmLNCS178820	8.027235	7.705192	4.930009	19.605563	12.790023	14.274427	20.112737	12.468048	27.358399
SmLINC180565	2.330292	2.085206	1.781601	37.788129	37.218412	40.721642	25.1187	32.006011	30.849071
SmLINC178832	1.397702	1.707624	1.461674	3.365078	3.028677	2.650958	7.00875	7.439357	10.053559
SmLINC178834	4.843482	5.067004	4.331824	8.646997	9.12041	7.540228	38.163422	56.077151	55.465145
SmLINC178839	4.955058	4.667779	4.143971	13.509742	11.029824	11.371085	20.758856	24.001944	21.481068
SmLINC180571	3.885715	4.224595	3.711747	4.362907	4.990282	4.154255	6.479314	7.308744	7.219963
SmLINC178837	4.834564	5.786528	5.702048	9.894079	6.698448	8.889142	24.64268	41.771047	27.422684
SmLINC178840	5.081254	4.796891	3.303725	19.99733	19.76023	18.856239	119.913622	195.657711	220.059336
SmLINC180569	35.800995	41.024847	32.560538	74.591089	61.729152	67.611637	265.122882	284.528084	333.9995
SmLINC180570	2.532905	0.340817	1.625835	10.774438	3.811947	4.702586	26.009556	31.013765	26.730356
SmLINC180572	2.414372	2.703376	2.011656	6.106227	4.53467	5.071253	36.047697	42.216078	44.656338
SmLINC180576	3.558729	3.582974	2.635585	6.119524	5.182076	6.29326	21.948953	29.572945	28.148612
SmLINC178841	33.903345	34.78519	25.840257	73.133527	62.313392	67.98894	258.352508	294.19905	251.88442
SmLINC178842	15.756442	11.433966	11.417061	28.024252	20.12629	25.687395	17.44843	18.633197	19.107109
SmLINC180574	2.470091	1.618924	2.459431	5.002575	7.236032	6.091708	25.231405	50.526892	44.707962
SmLINC178844	2.323334	1.324977	1.537211	3.664757	3.715373	3.071883	21.258689	22.383639	19.784555
SmLNCS178822	4.511758	3.857941	2.728068	12.163054	6.847293	6.09805	68.831087	86.941665	62.227857
SmLINC180577	1.236687	1.385972	0.769447	1.689032	1.512279	1.752967	27.235005	33.765597	29.3184
SmLINC178843	84.331917	81.250921	85.936466	134.116426	142.398527	124.394683	266.855235	284.135291	228.261629
SmLNCA178791	9.581551	11.465599	8.9566	13.047273	16.86317	12.621659	57.609531	61.87414	82.398206
SmLNCA178793	0	35.163956	30.913278	0	6.99585	13.311285	96.369838	53.601514	129.195083
SmLNCA178794	35.402605	0	0	59.478439	36.497471	46.824867	0	72.283229	0
SmLINC178848	2.367803	1.397623	1.366651	17.901841	4.651909	12.453547	5.366306	11.975152	14.938365
SmLINC178849	5.003355	4.455474	6.76277	12.326694	10.746867	7.860532	26.04104	14.111769	26.367347
SmLINC178850	1.78343	2.065774	1.913008	7.20548	2.031872	5.230899	13.074593	17.640074	14.081368
SmLINC180583	8.689016	14.661217	5.881852	10.870116	8.991918	13.89553	7.446981	19.548297	16.022214
SmLNCS178824	144.525905	167.249193	145.194223	275.113125	225.717999	246.138212	309.346022	347.129723	328.337926
SmLNCA178822	4.296173	3.985727	3.749479	6.788013	6.295256	5.73505	39.016496	51.7739	46.597858
SmLINC178854	5.491587	3.652879	2.31173	2.895089	0.762584	0.259142	115.821983	130.854117	142.006334
SmLNCA178821	27.362647	26.40361	18.102723	41.845866	34.3681	36.102522	201.811687	226.453187	257.891163
SmLINC180580	19.883186	18.236915	15.788197	29.516888	22.481113	30.470098	79.385865	94.07697	83.606153
SmLINC178851	87.773755	84.800434	81.199088	170.821333	134.834716	166.132912	637.338591	727.750707	644.88345
SmLINC178855	4.003243	3.986158	3.165904	5.216338	3.808905	3.712355	5.018115	7.341025	5.887423
SmLINC180584	5.668956	3.70363	1.809544	13.137773	6.869334	6.713439	33.69657	70.413929	62.559793
SmLINC180579	10.589103	14.704133	11.385556	29.662213	24.064204	28.095758	92.676865	95.763097	120.541048
SmLNCA178820	7.113652	7.121274	5.859244	14.027464	12.777958	14.624669	50.136984	55.531822	53.082709
SmLNCA178823	18.625716	19.978193	16.41363	31.835285	29.998951	33.379209	166.543573	193.126626	201.358594
SmLINC178858	43.416267	48.057936	34.751597	93.303022	81.591471	100.749099	444.959593	539.247865	557.777909
SmLINC178861	5.095591	4.108703	3.897393	9.859728	8.910515	10.064774	51.416457	45.89146	63.20655
SmLINC178852	92.577996	93.501317	74.935628	160.97375	154.157231	165.894452	485.217896	542.097498	551.630382
SmLINC178853	22.486267	19.202654	24.395307	41.304277	12.669675	22.945208	30.186988	32.997745	40.531708
SmLINC180585	4.443201	6.805345	4.802838	13.323044	9.016094	10.159308	69.307343	75.265822	75.855719
SmLNCS178830	439.331624	357.492929	375.245058	738.619891	820.201566	783.044341	47.502871	39.075823	45.845196
SmLINC180632	45636.285869	40927.621125	37803.897549	84759.973108	72977.478535	88333.738949	64.413362	47.229509	73.354118
SmLINC178910	7.778788	7.673365	9.108626	25.302184	22.510777	23.961542	97.001085	113.229318	118.943076
SmLINC180633	461.840796	106.33824	73.687888	1120.751849	600.390101	1189.228202	755.276234	581.762865	1019.750144
SmLINC178911	3.603121	4.267763	2.622535	11.548953	9.466596	10.741547	44.146705	48.705221	47.55134
SmLINC181969	1.634564	2.517501	3.023097	6.974275	9.43217	5.40359	11.842481	20.059471	23.352141
SmLNCA178841	1.418616	1.646219	0.917669	3.245566	3.52612	3.391447	1.86438	2.141021	5.397309
SmLNCA178842	4.467604	3.504502	1.895208	1.030672	1.572577	1.382085	3.65101	0	0
SmLINC178918	1324.529878	539.153952	75.176357	11164.387881	8509.454234	10416.846642	6341.004684	4307.793265	4883.689753
SmLINC178919	280.271061	75.752859	93.443539	130.458828	148.632824	259.185938	212.815462	57.967567	73.532454
SmLINC178921	74418.610771	72553.722797	70116.389022	111479.774212	112480.96315	102776.542843	29780.792876	28350.920168	29934.556312
SmLINC178920	3133.050886	6430.803883	4790.04781	7086.410639	10083.199464	9336.627514	1502.50054	302.025606	179.198345
SmLINC180635	1009.292888	916.415924	859.777583	2091.837456	1928.439534	1730.595485	354.429897	147.629289	292.988842
SmLINC180636	48.379296	50.234795	54.445736	32.00111	37.596334	37.270409	5.45573	7.415157	7.353125
SmLINC180637	3986.216784	1202.260341	2162.613489	318.700684	303.02965	304.401148	796.720432	62.644177	95.768657
SmLINC178916	53.023195	45.565143	51.023326	91.79013	86.959128	74.635504	15.945125	5.082553	7.742427
SmLINC178917	871.544592	1023.88531	788.8358	1136.867715	1249.796608	1056.17786	284.301053	111.727909	193.055939
SmLINC180638	8530.452551	7814.697014	7716.788799	13655.197877	13439.098454	14423.078831	11448.406414	12875.173256	11921.582535
SmLNCA178844	6.461042	8.458456	5.783529	27.437011	30.382243	17.232514	5.265215	1.000045	4.983394
SmLNCA178845	6.858218	6.908025	4.045102	33.768848	28.87822	24.784569	14.967074	0	16.525862
SmLNCA178846	17.560855	22.886358	34.007418	64.588858	100.114446	69.502786	6.831943	8.654996	33.547074
SmLNCA178847	25426.83475	28863.487164	21521.543604	82974.295633	92925.671682	76048.148932	24263.429441	20155.116514	23268.974505
SmLNCA178848	43.849538	64.685469	38.310991	106.554608	123.609726	90.213948	65.286753	35.411772	48.026974
SmLNCA178849	26.420417	36.310429	20.316884	55.273415	74.31682	60.168623	0	27.68018	0
SmLNCS178832	9462.24356	10423.119717	7701.745041	11965.409261	14014.104621	11557.734043	9846.447847	5530.177725	6918.900989
SmLINC180640	27.627843	25.261221	18.447488	71.614678	55.636463	71.712997	387.196437	446.567059	496.375252
SmLINC180642	108066.684443	126671.485432	115524.892808	144499.255047	156707.303996	150825.203691	42562.666218	30809.067145	30862.875175
SmLINC178886	1.933845	2.067009	2.100953	6.404139	6.337294	5.089435	26.827706	30.115781	31.395226
SmLINC178891	10.206062	9.140887	8.523604	29.312779	24.887806	29.039621	132.781015	159.127843	163.611003
SmLINC178897	7.136003	7.64623	5.195419	12.276392	8.416971	8.420646	14.594927	14.605579	9.145117
SmLINC178887	15.757885	18.117717	14.830976	93.615324	81.827767	79.30454	707.051575	818.521615	859.032493
SmLINC178860	31.199075	31.89242	28.97218	96.56532	70.217145	90.988919	462.371974	480.204767	564.172621
SmLINC178864	3.408109	3.417505	2.877715	7.69008	5.46531	7.59206	29.355676	33.509859	37.814713
SmLINC180589	6.783672	6.88608	5.67536	15.728063	13.669865	13.093147	53.856509	60.283821	64.822786
SmLNCA178824	1.088614	1.246641	1.227009	4.357031	1.461882	3.154989	22.509579	24.903218	24.606535
SmLNCA178825	14.994998	15.447471	13.979581	26.474028	23.671074	25.437976	124.698891	123.981958	128.600869
SmLNCA178826	6.630847	3.736846	6.186401	19.828259	18.309249	17.198323	94.53745	138.889139	151.659397
SmLINC178866	7.48303	8.25353	5.902671	17.109336	10.161478	14.427077	70.84806	77.348219	78.480398
SmLINC178868	3.374468	3.298944	3.301983	11.668503	5.442559	8.501674	43.403725	50.749699	32.368139
SmLINC178881	94.14108	92.391727	74.467115	146.85477	124.642139	141.14889	442.411392	466.252628	503.522967
SmLINC178882	0.248618	1.793811	2.623491	5.125651	5.949553	1.298393	1.516765	2.441749	0
SmLINC180596	1.502661	2.464451	1.780072	1.677144	1.058806	1.688971	6.597841	6.207409	5.947394
SmLINC178869	10.405455	10.414594	8.413228	18.896989	16.970299	18.525083	5.934312	7.547612	5.438333
SmLNCS178826	8.500505	7.258376	3.670917	12.983497	11.134478	9.955208	4.668982	15.212026	8.14507
SmLNCS178827	206.691242	223.019653	178.893152	244.39738	220.799864	237.278292	901.078428	1041.892712	1011.451675
SmLINC180599	17.939962	14.968869	13.608213	23.437468	16.581298	17.955305	85.134692	104.397099	98.715208
SmLINC180600	47.21368	51.445572	40.395686	28.36594	32.217168	32.82037	75.742363	88.83258	78.974507
SmLINC180597	5.535928	5.007194	4.84035	6.68831	4.780261	6.476997	33.088834	37.090435	40.953349
SmLINC178873	1.876142	0.673555	1.385119	4.199979	5.531072	4.618033	0	1.135953	7.531386
SmLINC178871	6.289708	6.168698	4.569067	15.214432	11.821323	12.463222	6.493641	7.016133	9.546978
SmLINC180602	4086.19796	4274.751921	3088.024241	9773.640485	11220.826873	9297.839549	3963.33381	1983.254694	2665.395041
SmLINC180605	340.324273	391.235811	344.621521	861.355891	934.237285	845.655951	474.952031	477.14282	515.323624
SmLINC180604	1.379632	3.796983	2.521885	3.935729	2.700016	3.949361	20.29831	21.154795	20.363724
SmLINC180608	5.415625	5.80395	3.853547	14.143404	11.215733	17.361052	49.17257	67.594418	50.758942
SmLNCA178827	5.86694	6.911124	5.48562	11.660783	10.123076	11.075054	54.664431	60.379013	63.536982
SmLINC180611	10.504132	12.088612	9.500916	8.185187	7.294575	8.850823	19.902843	16.80882	27.715185
SmLINC178877	2.730092	0.70092	2.99357	1.183769	2.697802	1.061577	3.828401	5.387494	7.149279
SmLINC180607	24.596368	21.178168	12.690581	56.396747	51.817258	61.274345	123.877263	168.015128	154.546198
SmLINC180613	61.097609	53.566483	45.560963	90.322939	90.125293	80.807665	98.415486	125.017764	150.499287
SmLINC178874	9.12543	8.505858	5.112444	12.426009	9.979903	11.634719	28.28263	52.625054	46.267096
SmLINC178876	2.758862	2.225334	1.771331	5.32232	4.14781	4.982816	32.920547	48.456094	35.493392
SmLINC178875	33.943817	33.99743	26.267532	52.966787	52.314706	54.97824	819.340999	950.899338	998.179369
SmLINC180614	145.967992	147.357339	120.269987	219.531632	192.248881	208.765983	84.663985	95.932697	91.744434
SmLINC180624	6.046397	6.259704	2.013763	14.608292	9.045953	15.124371	40.368337	66.781966	76.179578
SmLINC180619	5.155338	4.620595	1.88223	9.098074	5.105379	4.624698	45.501558	61.446658	69.262925
SmLINC178884	2.499914	1.139379	1.309349	3.906503	2.329923	3.585607	18.578522	22.123085	17.973817
SmLINC178885	51.57773	45.265099	33.897686	84.41578	63.578704	79.599029	165.45639	169.972711	222.22791
SmLINC180618	9.555576	9.864673	6.90709	20.616086	13.669021	17.809797	55.138638	49.695474	53.098013
SmLINC178899	0	2.896981	0.969622	2.853653	7.546217	4.238621	10.342522	17.417825	8.343402
SmLINC180625	4.012401	2.619722	2.498631	16.776191	9.308052	14.93121	15.1238	17.388753	18.239665
SmLINC180620	8.455309	9.711987	7.289303	15.546228	8.226743	3.579443	58.904632	53.150592	48.499286
SmLNCS178829	15.585883	15.013541	12.033473	27.248197	24.743044	26.780505	137.619768	161.810118	173.919192
SmLNCA178832	1.948582	1.448786	2.335464	4.692959	4.101789	3.671629	15.447574	19.194739	18.074774
SmLNCS178828	3.138933	2.934949	1.816619	4.845031	4.834762	4.926098	18.335765	23.897973	20.322647
SmLINC180627	1.682544	2.203081	1.330105	7.529707	10.050419	6.927711	12.579598	10.15917	8.169116
SmLNCA178833	3.147566	2.99183	1.905014	5.519194	4.831442	3.449427	35.950657	45.584534	40.322885
SmLINC180626	7.85659	7.164854	6.262269	11.439413	21.247254	21.347116	77.730431	94.345823	116.831395
SmLNCA178835	5.917883	5.637039	4.045638	9.521315	7.537083	9.158034	37.614757	55.687847	37.685267
SmLNCA178836	2.147314	2.806783	2.513783	4.822278	4.061654	2.92507	15.015734	12.550231	17.495497
SmLINC178934	26.349142	27.197106	21.3731	49.982121	42.636828	45.487147	214.203557	231.540722	246.78499
SmLINC180628	5.651255	5.675537	5.705535	10.500321	10.484522	10.759912	18.57914	26.334298	24.937654
SmLNCA178838	32.948825	39.167354	28.420608	36.73818	39.797222	32.33979	216.40312	237.807388	233.024519
SmLINC178903	2.592451	3.094093	2.850831	3.572773	2.060662	4.979749	24.862061	26.330076	29.23707
SmLINC178901	3.112239	1.04889	0.928868	1.915555	3.379902	1.416522	17.766017	17.6284	20.07691
SmLINC180629	7.080728	6.777284	5.468401	13.57753	10.820118	14.826212	60.839944	63.484164	68.440529
SmLNCA178840	20.746997	21.917014	17.354966	32.954138	29.75403	33.715375	157.70372	187.109916	183.5063
SmLINC180630	21.230314	20.888262	15.908633	38.863305	35.33276	40.403725	178.917139	205.00064	206.255206
SmLINC178905	8.332102	7.6909	7.037086	14.085517	13.590351	13.014487	66.944387	98.127948	87.420165
SmLINC178908	25.466693	31.399798	24.511434	36.663333	34.345233	39.55297	244.035716	251.872497	290.032583
SmLINC178907	1.126958	1.009969	1.04217	3.203503	5.28027	2.773159	23.180454	16.629957	30.994003
SmLINC178909	2.742346	2.07053	2.007849	5.947436	2.815975	5.220452	22.101035	14.463262	19.139395
SmLINC178927	13.475237	12.05451	11.878197	52.777578	50.3392	40.560623	157.05657	193.242593	145.404493
SmLINC178929	1.460616	1.858051	0.885661	3.052446	2.701241	3.955145	18.630883	22.998193	29.984263
SmLINC178922	0.964547	1.378361	0.906356	1.575728	8.422901	0.907674	22.158502	23.890713	11.383529
SmLINC178924	2.998142	2.897597	2.821345	6.770769	5.62843	5.731534	51.759396	59.299737	60.944144
SmLINC178923	21.184587	20.334428	16.318349	37.59454	33.623175	35.920488	146.063965	166.929765	170.04973
SmLINC178925	9.17457	7.275637	6.619223	22.776967	21.007301	17.025333	93.044639	105.827643	91.226102
SmLINC180651	1.335353	2.114252	2.840077	6.494971	3.999709	10.235755	158.880619	142.458385	213.4826
SmLINC180648	12.243486	12.143111	9.438007	28.900854	23.760416	25.274316	99.264867	117.897694	118.332896
SmLINC181972	2.663224	1.94721	2.213889	1.612618	2.757729	1.10635	132.902486	189.537675	170.747687
SmLINC181970	37.629542	39.24275	30.897572	65.238441	57.342238	61.378209	278.743866	311.048314	328.128384
SmLINC180654	69.44651	63.079359	55.548339	109.460383	103.975957	116.951898	219.092842	243.297722	239.720178
SmLNCA178862	24.365998	24.956859	20.101228	33.721762	34.490711	36.659458	201.903835	231.275679	258.737021
SmLNCS178833	16.960067	52.01947	27.08616	104.53801	103.016307	82.987902	120.549281	112.291034	114.64507
SmLINC180652	22.88096	21.394468	17.146069	42.389869	32.912973	35.338838	46.42745	54.209116	58.743987
SmLINC180644	42.765745	38.770388	44.805732	45.08097	37.698953	49.59563	23.759579	30.042698	28.214508
SmLNCS178838	39.551131	46.383973	40.657443	92.374807	82.419133	83.438005	210.005247	244.960236	265.257598
SmLNCS178839	27.412428	31.971928	37.710851	50.255599	53.551593	69.806797	68.360767	62.12677	70.912015
SmLNCS178840	37.688573	28.18008	17.990531	87.994255	79.23292	69.113165	79.903898	117.205084	85.097172
SmLNCS178851	19.273217	17.358019	12.836511	46.220817	8.725218	15.850957	7.149105	7.475218	55.298124
SmLNCS178854	62.248061	64.983292	46.053	98.8674	100.869876	84.604462	35.93821	29.13514	0
SmLNCS178842	52.327332	75.672194	61.691217	24.024057	32.078122	56.135866	56.349123	69.84139	71.427138
SmLNCS178846	1.696571	0	3.453801	14.015974	10.130658	12.104312	14.352025	0	32.837486
SmLINC178931	15.072037	14.706468	13.160342	23.880896	22.258762	24.97075	150.13935	171.353041	196.352249
SmLNCA178851	2.851311	3.635827	2.499138	6.655863	9.214623	6.503677	56.053864	72.604775	70.565065
SmLINC178932	8.567464	13.377267	7.486149	29.068618	24.434727	23.899557	85.165509	120.485353	113.997649
SmLINC178942	17.826385	15.522551	10.978847	14.481282	9.42504	11.596075	20.859537	0	0
SmLINC178943	1.549464	0	1.794521	1.848695	1.364608	1.770759	30.098707	36.875202	42.195205
SmLINC178944	2.423875	7.088988	8.470318	8.322166	12.469073	8.730043	65.547221	60.611516	57.240635
SmLINC178930	5.572311	5.841131	4.223088	13.06136	10.342078	11.330188	40.300386	39.063517	42.983165
SmLINC181973	23.783445	31.231367	16.438933	60.015202	45.174168	50.07026	277.590593	358.463518	343.096081
SmLINC181974	59.0117	63.747702	48.165676	101.364076	95.390974	102.598617	659.139166	696.560839	767.142642
SmLINC181977	2.771723	3.751283	2.300441	5.652899	6.881681	6.648085	37.03675	51.928691	41.884534
SmLINC178959	2.043414	1.332336	2.96095	4.307837	7.288151	8.107499	12.848952	21.70791	14.36115
SmLINC178961	3.457723	3.660468	1.443015	8.243621	4.189049	0	11.361676	9.971077	7.148956
SmLNCA178867	3.418526	4.205237	5.796254	7.893432	13.428204	7.987587	35.216518	32.162218	41.062006
SmLINC180668	3.341393	7.416067	3.911337	19.125063	16.213271	11.18777	39.567312	30.719342	8.454927
SmLNCS178856	1.579681	1.958112	0.910918	4.420823	5.757865	7.303711	15.359735	14.091057	5.47433
SmLINC180676	3.567512	9.185246	4.61869	13.5582	24.458672	15.542756	72.09787	71.308601	79.024106
SmLINC178949	0.90267	1.249331	1.360311	2.434002	2.588288	2.049658	20.387333	25.600625	23.939843
SmLINC178950	1.435964	1.33024	0.988075	1.922705	1.089109	1.738084	10.204453	9.641341	10.675795
SmLINC180670	6.447679	3.469247	2.711437	5.321183	6.057888	4.253541	11.188167	6.252717	17.358758
SmLNCA178858	2.1612	2.372111	1.982319	5.712984	4.64611	6.842523	10.421486	8.733346	11.11901
SmLNCA178860	209.217814	211.829464	179.004825	538.249569	483.881459	523.303173	889.183594	994.128192	1103.784822
SmLNCA178861	1.26606	1.640485	1.218705	4.916228	3.568159	2.634797	10.391274	4.738603	9.358458
SmLNCA178870	218.462841	219.658758	203.366856	267.927064	262.133884	274.932097	96.010484	109.234498	112.79979
SmLINC178936	31.78125	42.005118	29.958769	74.576661	95.101477	65.325976	295.56266	397.988729	342.240491
SmLNCA178852	41.804632	44.855709	38.629407	72.291565	63.85953	68.308849	101.205973	116.975381	113.539855
SmLINC180656	5.055275	7.784592	6.149284	18.708999	18.444877	19.486841	39.484689	35.389186	31.540881
SmLINC180682	57.818029	66.0105	50.44919	110.146869	101.571113	98.128974	110.068509	138.485907	139.400121
SmLINC178937	8.81538	8.179464	8.06094	21.551024	23.311618	27.844189	10.445684	4.64056	4.857281
SmLNCS178858	0	1.935207	1.240861	3.788381	0	3.027573	18.052322	41.120081	59.677214
SmLNCA178865	7.040032	8.419729	5.823168	11.538273	11.089747	11.334878	104.384187	124.130106	125.478028
SmLINC178965	6.02761	3.437903	4.4783	4.870225	6.329226	4.32947	88.605787	101.892092	87.774163
SmLINC180666	0	6.384556	4.267428	8.700622	19.599109	0	32.601562	39.054188	0
SmLINC180667	6.696676	0	0	0	0	8.447894	26.653622	30.409987	116.049326
SmLNCS178857	0.961211	3.810762	1.797085	4.577604	8.396345	4.474942	20.610292	33.78538	34.195
SmLINC180664	2.972146	0	0.391592	1.580247	4.419379	2.026554	10.142727	4.686859	12.308447
SmLNCA178853	7.841177	10.350333	7.798936	18.449808	19.716481	19.554498	83.400501	107.474685	96.798894
SmLNCS178862	26.633898	32.441817	22.180771	38.920388	42.88595	31.134168	80.136447	98.298833	97.708227
SmLINC180674	4.145475	3.901437	4.772672	12.691279	6.313033	11.540669	21.641659	32.752656	28.661622
SmLINC178951	4.097673	4.155817	3.521284	6.546137	5.617969	5.856127	36.096707	40.928272	40.399182
SmLNCA178863	4.563499	3.234603	3.370921	7.718367	6.23015	10.189135	30.126447	33.16869	35.122828
SmLNCA178864	7.466313	8.360417	6.730973	18.233515	16.577513	14.205238	65.923599	75.989612	81.833795
SmLINC178952	3.308155	2.342583	2.359387	8.892548	6.866102	7.144342	29.311862	38.54398	32.102229
SmLINC180672	3.324639	4.162678	3.775478	10.914268	9.982228	14.072171	4.9106	13.116454	3.379343
SmLINC178956	1.396425	1.547705	1.411686	5.270788	4.172261	4.699802	4.651382	6.934256	8.082688
SmLNCS178860	5.83029	5.591494	4.506787	10.453528	7.813796	8.309748	55.75366	61.215731	65.960021
SmLINC180681	2.56363	2.952535	3.009847	4.205155	3.291604	3.721721	24.092072	24.780885	26.957954
SmLINC180671	9.644176	13.506046	7.573041	26.788155	32.18558	27.04305	88.195562	90.790341	85.997053
SmLINC180673	2.690292	3.650759	4.069973	6.040041	4.269268	4.244791	25.396377	32.272148	27.385122
SmLINC180684	1.460966	1.345162	0.90777	2.315175	2.35208	2.009621	7.445165	8.064633	5.9258
SmLNCA178866	2.257192	1.79008	0.570983	2.846678	5.250012	5.018627	35.821968	25.577273	37.724698
SmLINC180677	9.788599	8.550475	8.807509	16.59295	16.769559	18.477639	89.317593	102.292878	90.820668
SmLNCA178873	1.004257	1.160876	1.093233	2.42331	1.316933	1.571	13.292556	16.428334	14.030055
SmLNCA178874	5.025052	5.375982	4.223261	11.039201	12.038926	9.775147	81.426789	94.686212	99.482947
SmLNCA178875	134.61996	126.03824	128.578438	686.417353	639.012753	720.240969	8626.180231	8761.221298	8615.55684
SmLNCA178872	1.067105	3.576303	3.469335	11.576865	12.930916	9.077594	102.326775	241.779604	171.070274
SmLNCS178861	1.858431	1.154216	1.041205	1.748904	2.044173	2.366249	31.297298	37.363571	39.819727
SmLINC178964	0.369404	1.892038	2.960161	10.874533	1.121485	3.092896	19.639061	25.507028	15.664162
SmLNCS178865	13.647638	13.589149	11.075801	27.037721	23.774543	26.168636	133.317538	141.538698	155.324152
SmLNCS178866	1.611396	1.746652	1.075495	2.960058	2.336637	1.741643	12.143587	12.744901	14.57311
SmLINC178962	1.032945	1.39697	0.765519	2.468253	2.107014	2.243467	12.120803	13.686259	14.71882
SmLINC180679	1.795374	2.637386	1.169281	5.290006	4.720965	3.564071	25.991664	38.35983	34.69737
SmLINC180680	9.666386	10.150598	10.409486	26.423687	14.667151	0	19.82701	0	20.328135
SmLINC178963	677.283796	658.761822	600.049351	609.450562	266.670921	385.869781	668.31105	620.517484	723.488978
SmLINC180678	13.081272	9.734091	11.750049	32.961758	25.963664	31.036408	94.37109	97.587668	117.762548
SmLNCA178877	2.130027	0.957029	1.476787	3.4535	3.271581	4.906213	4.992774	12.273704	7.201178
SmLINC178978	0.945386	2.218667	1.859821	2.559436	3.498984	2.424635	9.258543	18.597966	17.014651
SmLINC178979	5.266275	4.287826	4.233421	5.290627	3.362092	4.316624	8.107654	0	0
SmLINC180696	5.515568	0	0	9.548309	0	0	0	18.958211	39.085529
SmLINC180683	0.602761	1.227822	1.442479	2.62629	6.977851	2.45835	2.77573	1.18053	3.143987
SmLNCA178882	13.684444	15.224324	11.032601	29.51886	23.500431	28.013369	145.107582	152.291993	160.455771
SmLNCA178891	2.555936	2.382446	2.15293	4.849378	4.24487	4.69086	32.201885	35.011983	35.326366
SmLINC180701	2.426906	2.224814	1.442484	6.872693	11.778872	3.711328	7.028669	21.674474	21.108182
SmLNCA178886	4.218339	5.215839	5.074768	6.152863	5.326191	5.03161	18.882804	21.528511	16.34207
SmLNCA178885	2.848654	2.85448	1.520585	0.992365	5.744076	3.216303	17.085519	12.810167	36.27971
SmLNCA178883	7.668674	5.558495	9.70421	11.250375	4.466996	6.375756	18.632082	27.498417	16.931006
SmLNCA178884	21.957424	26.425347	16.648246	36.360072	30.977512	21.967871	65.394333	91.256899	84.273442
SmLINC180691	250.797572	260.691475	208.532287	579.572016	547.808163	550.098371	1453.883116	1640.426969	1647.79074
SmLNCS178870	235.938417	233.064329	205.178017	351.760175	303.501507	334.134696	383.339694	468.972261	461.584745
SmLNCA178888	71.00979	73.330244	56.72799	137.748856	122.185683	141.693635	988.653959	1150.110535	1130.783965
SmLINC178974	12.733065	7.279657	7.943462	13.323157	25.800168	17.495149	68.239557	122.085529	101.607316
SmLINC180689	42.026659	27.744764	30.458007	24.137052	33.878432	32.820587	86.870542	108.743214	101.839284
SmLINC180690	51.714755	53.54666	53.754435	99.602359	68.092661	76.338052	19.431577	27.218826	42.244418
SmLINC181979	250.485951	271.234218	202.121632	592.728845	521.196959	561.176189	2138.746282	2438.997476	2543.970264
SmLINC181980	8.606659	11.191683	9.084925	22.081818	22.270356	18.820308	138.69383	151.962281	154.736982
SmLINC180687	9.795856	8.934195	6.856085	16.060456	12.287894	13.941306	67.588283	82.927761	74.969301
SmLINC178975	109.015248	109.517004	93.353639	168.975132	150.95556	173.990541	750.030472	926.55154	830.460635
SmLINC180686	23.197235	22.10196	17.640465	37.760371	35.295222	37.546513	174.12099	199.891308	180.842242
SmLINC180685	1.869891	1.322551	1.791074	9.321446	8.019313	8.335621	12.867013	0	6.395519
SmLINC180688	9.910798	12.089499	9.849722	25.684714	25.831437	21.010666	249.969332	337.004342	323.717966
SmLINC180699	30.139481	39.726267	27.402838	85.075988	64.536432	64.309385	333.295995	313.216005	310.922847
SmLINC178977	11.709773	13.676394	8.18774	27.44671	29.9038	21.95519	183.701149	220.672378	262.158339
SmLINC180694	25.050089	25.900786	21.887903	63.174023	52.626379	59.586696	201.064602	218.165001	234.085686
SmLINC181990	7.589827	8.996581	6.093283	17.743652	15.093691	15.194568	83.836882	79.106136	87.536023
SmLINC181981	56.635079	76.014799	60.878589	189.963238	133.592127	136.090947	1613.974858	2001.443142	2030.684557
SmLINC181988	180.266866	174.453674	157.518638	295.499305	280.013013	311.729478	512.836265	655.167285	616.473905
SmLINC181985	3.886861	3.029918	2.766205	8.207376	7.155148	8.610478	41.006704	51.74457	45.983314
SmLINC181989	50.754241	54.734928	39.631241	111.819698	110.085788	102.957864	539.819736	625.453985	605.552767
SmLINC181992	48.605651	50.477071	37.714602	130.033239	110.100446	117.20972	521.628673	578.772371	622.865969
SmLINC181994	162.705324	163.786692	137.502921	308.240291	265.178469	301.310402	1129.706518	1295.82009	1461.711058
SmLINC181993	91.296821	85.517418	83.383453	166.117275	149.241152	153.57323	793.546158	906.591446	984.225277
SmLINC181995	182.884979	182.582214	149.231519	317.241196	275.500387	293.857804	1064.874842	1177.361748	1193.761039
SmLINC181997	8.326383	6.609775	4.767061	2.167232	12.325522	17.741213	64.480828	56.993655	80.057756
SmLINC181999	45.259318	41.355176	34.835654	118.723173	92.672866	92.752315	748.338274	888.295857	956.423449
SmLINC179000	0	11.23484	6.080512	34.294631	43.55938	22.132465	12.670285	0	0
SmLINC179006	10.075979	11.969169	5.095811	36.631356	29.509915	30.83248	105.52428	90.205964	130.578537
SmLINC179004	12.109391	13.576135	8.322475	31.790858	22.129135	30.171885	172.143287	152.37105	173.615392
SmLINC179005	2.020737	1.41547	1.408292	3.262861	1.903856	3.46637	13.000212	27.513855	29.458603
SmLINC178996	3.08161	1.035179	2.087482	4.104166	6.020318	5.924012	35.993254	46.579359	42.60556
SmLINC179007	2.059818	6.820047	3.353718	20.880339	11.366325	15.074344	237.676666	231.658279	347.277318
SmLINC178980	12.831847	12.624091	12.546953	37.438533	23.177141	23.238193	251.936914	296.708471	332.13183
SmLINC178983	27.252618	29.742604	25.023334	63.113553	53.293971	62.708372	417.736477	471.393523	499.284316
SmLINC178981	35.747011	38.274106	30.6894	89.61434	82.306787	86.323211	323.683985	375.454692	372.45996
SmLINC180705	3.231697	3.558344	4.509039	8.23999	8.775238	8.665209	57.684734	79.52455	84.139595
SmLINC178982	100.085333	108.479857	83.61373	206.051897	196.253551	207.516275	590.592016	618.033859	639.105429
SmLINC178984	2.054021	2.161209	1.202908	8.180753	6.690994	7.111061	12.051943	15.106566	12.612942
SmLNCA178894	3.469192	2.878459	2.278622	2.330867	3.663401	2.68929	30.309065	33.845425	36.745211
SmLINC180706	23.224052	22.435998	18.073823	42.895406	41.291475	45.171919	96.688895	126.350184	120.587837
SmLNCA178893	21.842274	23.192601	15.052927	97.060984	76.84663	79.497221	81.534061	96.193147	84.528033
SmLNCA178892	26.550082	24.190908	20.194449	54.800059	45.824744	44.198614	162.231781	195.391672	158.546916
SmLNCS178873	72.063789	70.949507	61.881849	156.275857	123.92424	133.116647	160.127429	205.989751	199.842289
SmLINC180703	4.72184	4.792926	3.611831	7.812947	6.555513	7.973515	41.99322	46.416097	50.185468
SmLINC180704	8.558785	5.864514	8.357467	15.400668	9.222317	13.659623	50.690346	54.751148	61.114456
SmLINC182000	1.325113	2.783792	2.143094	4.568607	9.241447	4.932497	2.21787	2.616043	1.17258
SmLNCA178896	1.986501	2.114946	2.005096	4.994345	4.339941	3.981393	30.634592	36.127779	41.51551
SmLNCA178897	60.622388	61.894219	48.233536	55.848805	38.4876	43.09496	239.426445	275.452351	264.560426
SmLNCA178899	22.490415	26.290505	20.025889	54.898499	62.629885	60.072941	36.565251	51.901526	49.691815
SmLNCA178898	6.55325	5.733103	3.655637	3.558194	2.647364	1.847053	15.55389	11.472466	35.238313
SmLNCA178900	2.970309	3.460958	3.280376	12.165995	5.787386	6.923746	3.400816	3.49079	0
SmLINC178988	8.992943	10.622702	8.6273	19.238305	19.259573	20.37858	50.869907	65.237373	59.927009
SmLINC178989	238.070738	261.924839	204.532412	515.417124	415.906568	463.472176	160.43245	139.791218	152.241106
SmLINC178990	19.150657	20.645302	22.443353	42.822251	33.786941	47.036918	13.560313	0	10.831663
SmLNCS178875	1.222288	1.47061	0.845104	1.595344	1.833962	1.15081	0.889694	2.168414	0.36542
SmLNCA178905	1.619221	0.937263	1.210344	1.27428	0.601433	2.164052	5.083431	8.116555	6.683214
SmLNCS178877	1.411586	2.092697	1.986496	3.30745	1.782677	3.411328	17.584443	22.781216	18.777412
SmLNCA178907	1.040424	1.923547	1.516394	4.184943	4.84415	3.099785	18.259381	20.319977	22.305967
SmLNCA178908	3.757995	2.306231	2.475819	0	1.01617	1.998552	1.859828	9.944328	2.351633
SmLNCS178878	3.477322	4.776224	3.7581	14.828652	11.671717	9.694008	24.671176	18.053176	29.20186
SmLNCS178879	3.709078	0.563048	3.091394	15.959527	7.851188	16.510962	6.481068	10.190783	15.21459
SmLINC180719	13.708649	13.580004	10.669359	18.682785	17.91659	20.20134	16.409628	19.880104	19.698843
SmLINC180714	3.079218	1.635529	2.03129	1.796544	7.352103	9.513447	19.645987	10.689699	20.662629
SmLINC180715	3.294045	5.36121	3.582369	9.82465	3.928441	0	30.129074	44.758154	37.578792
SmLNCA178902	1.420727	1.33796	0.96588	2.233221	2.926744	2.824241	17.37654	19.660916	18.387888
SmLINC178991	3.624264	9.427887	5.143366	28.13488	19.425143	20.05815	34.886818	27.827645	40.429722
SmLINC178992	19.107813	22.128205	19.178536	79.690534	70.957003	76.257599	45.589799	47.307047	33.580242
SmLINC180712	6.952392	7.464995	6.424125	11.247139	10.955598	13.474926	79.939324	99.565896	99.603185
SmLINC180710	1.621255	1.645065	0.820871	8.988388	9.228468	11.556431	17.592123	24.558516	19.751119
SmLINC180709	5.689046	9.02611	5.553092	14.055677	21.698526	11.380496	55.203788	50.284694	53.065078
SmLINC180716	14.789364	14.956121	11.848554	18.263492	15.738876	14.662375	45.802741	75.595992	53.246517
SmLINC179012	10.289277	8.849353	5.988432	14.424443	16.789275	13.350105	27.50827	45.385945	41.640443
SmLNCA178910	4.2759	4.649376	2.975677	5.662066	3.835187	5.833647	16.178446	16.377248	32.103391
SmLINC178993	13.570934	13.343449	12.112047	23.985733	19.45577	20.332925	119.772103	127.102251	129.020031
SmLINC180720	1.775827	1.909227	1.372024	2.999429	2.530191	2.285544	7.157863	9.382774	8.40061
SmLINC180731	4.954577	3.547287	5.262475	14.493579	11.637329	11.426536	38.011193	53.849219	47.192059
SmLINC179029	7.091398	4.831303	3.428747	2.165032	5.280556	3.298958	6.997299	10.00266	17.164378
SmLINC180742	81.964605	69.510732	48.43319	124.799448	119.116832	117.033185	684.468177	914.198585	909.689506
SmLNCS178882	3.033574	2.526283	3.394594	5.02721	4.41415	4.537302	17.430136	15.333641	15.818935
SmLNCA178912	3.66979	3.817027	3.550068	8.178401	6.872267	5.616272	49.386154	60.711754	67.63235
SmLNCA178913	6.477428	6.588218	5.972024	12.532523	13.028341	14.245518	41.509323	50.525899	44.090483
SmLNCA178915	1.82018	0.741605	1.270532	2.128496	0	2.490181	0	1.751155	5.756777
SmLNCA178919	1.808283	4.665725	2.344037	2.609455	1.162977	1.628599	1.322994	9.450619	1.738079
SmLINC180741	43.055068	50.180892	48.243112	55.838477	56.349222	46.105289	100.743335	107.577143	118.52743
SmLINC180725	2.795298	2.926269	2.452744	4.690947	3.741535	5.072592	41.17313	58.936427	42.350056
SmLINC180726	9.10769	11.221272	7.651269	23.983178	21.026089	19.111952	25.060838	19.145451	36.525724
SmLINC179016	4.414983	5.178482	2.961511	1.450449	1.432174	1.385603	1.409557	3.317927	3.427077
SmLNCA178917	9.98272	10.70959	8.477631	6.397448	3.720874	3.785869	16.731541	23.250808	20.387901
SmLINC180729	82.688946	86.488783	93.580177	103.716701	89.313314	96.566679	359.918073	427.875698	416.130008
SmLINC179009	2.503531	2.516397	2.12433	5.347778	4.573241	3.999571	11.507813	11.070071	14.342388
SmLINC179010	12.281607	13.218095	14.138896	29.822528	30.179652	31.258083	14.886538	18.946038	8.549958
SmLINC179011	4.610076	3.877479	3.598172	7.608414	9.014981	4.282498	9.788883	7.803083	22.124556
SmLINC179014	1.862541	3.507228	2.951168	9.612891	0	14.859188	9.570046	10.302761	13.530024
SmLINC180727	19.652363	19.450095	15.70798	36.705467	30.772045	34.330266	144.391798	179.417105	180.575866
SmLINC179019	3.953093	5.237256	3.943816	3.88215	5.004772	4.711844	20.545108	23.787657	27.932872
SmLINC179020	1.592224	1.394271	1.084178	2.524367	2.152431	2.297226	2.371671	5.034845	1.486625
SmLNCA178922	3.643817	3.910959	3.193	7.506821	5.583316	7.324255	38.410383	41.464616	45.489194
SmLNCA178923	2.231093	1.179913	1.064574	4.311032	2.143184	2.073968	22.363625	26.812814	26.188681
SmLNCA178924	3.061591	2.392364	1.564762	6.179595	4.010515	9.687892	47.860198	58.874178	33.049163
SmLNCA178916	1.506902	2.455645	1.442484	12.688049	8.24521	5.773176	9.779396	14.916087	17.164378
SmLINC179024	1.305034	1.039633	0.775675	0.768066	2.650246	0	18.105853	5.800701	27.977936
SmLNCA178921	2.068055	2.45955	1.857163	3.231386	3.657802	3.01574	17.546641	19.24298	21.973186
SmLNCA178920	1.128282	1.055236	1.258951	2.537193	2.709781	1.94746	15.566583	16.31603	16.02426
SmLNCA178933	11.425137	13.135564	8.876793	22.327786	20.323724	21.434731	118.842709	134.500371	139.821727
SmLNCA178927	0.964965	1.329845	1.233167	5.644246	2.510387	3.289951	29.245252	29.954327	25.081191
SmLINC179017	27.735599	27.63283	20.998151	46.303502	44.764839	54.60937	336.066953	354.183747	399.24861
SmLINC179021	3.111034	3.069148	2.660234	10.698871	9.222736	9.409149	8.972127	11.770891	7.84612
SmLINC180737	6.661575	7.392982	7.112449	18.466403	23.06518	17.578325	57.402011	42.477409	96.738954
SmLNCA178932	3.683936	3.273552	1.992075	4.945791	3.059352	4.045482	16.749194	22.978846	22.324684
SmLINC179028	4.075417	9.371367	7.582573	19.349085	7.250126	16.106115	92.295494	127.418048	113.897369
SmLINC179027	81.548876	66.997582	109.962665	174.600397	242.120764	215.708472	37.759904	127.925495	123.374366
SmLNCA178929	1.386539	2.090394	1.006819	3.313865	1.266419	3.468463	21.165682	9.689688	21.927555
SmLINC180736	3.007993	3.588411	4.506706	7.886703	9.086558	9.788735	10.287169	0	7.06514
SmLNCA178930	0.89827	1.964516	1.26656	0.96315	2.306691	1.276512	20.019001	24.06718	19.223361
SmLINC179030	36.761357	57.319672	34.441859	79.285501	93.14087	99.723123	1.978437	6.612781	8.072867
SmLINC179052	78.411378	58.918347	61.71667	217.422979	190.063392	167.117114	43.529854	39.909291	37.982747
SmLNCA178936	59.794288	61.268505	45.236489	136.533325	110.762463	118.997167	662.929372	694.079575	785.1962
SmLINC179031	6.207144	5.305725	5.24997	2.117517	2.514931	3.448187	4.97524	1.041052	3.472601
SmLINC180739	7.268958	7.336289	6.445496	16.27706	16.116687	13.655312	64.16698	81.994463	73.670491
SmLINC179033	2.970129	1.767683	2.309265	3.29887	2.954181	4.199262	13.36598	12.896261	11.227797
SmLINC179034	5.756009	6.705635	4.608178	8.923103	11.012826	7.887398	26.370254	38.923569	39.739827
SmLNCA178938	4.927676	11.86455	2.41145	4.750318	9.497911	18.012831	7.466133	6.327432	0
SmLNCA178939	2.421947	0	2.546862	0	0	3.540424	16.381786	0	0
SmLNCA178940	9.285857	11.890371	9.194289	54.919198	45.620799	30.0902	36.637887	39.939094	42.568621
SmLNCA178942	9.285895	2.472295	9.19324	8.913964	7.15581	12.895882	10.882941	40.00927	42.551855
SmLNCS178885	3.074074	3.804594	4.970552	4.657602	8.261444	10.655119	82.099109	100.182639	71.583899
SmLNCS178886	0.492813	3.98025	0.884288	9.301546	1.476818	8.837137	33.319915	51.669957	33.377684
SmLNCS178887	1.148115	1.546606	1.339965	8.14498	7.124908	4.122436	39.723014	34.373183	35.581122
SmLNCA178935	16.921364	15.683647	10.969298	23.365695	25.753607	28.656261	157.060105	190.906577	209.151909
SmLINC179032	13.853003	14.912622	11.520999	31.71223	27.005527	28.084088	86.120592	99.961934	100.345127
SmLNCA178937	5.482173	4.974975	4.150389	9.78691	9.092371	10.005084	29.344234	30.710672	30.82219
SmLINC179035	3.35327	8.645325	8.853672	14.384387	14.735168	13.336901	49.139133	84.754766	52.192444
SmLINC179043	10.650476	13.061087	10.627666	16.409583	15.739817	14.77816	66.107312	71.794819	79.106104
SmLINC179049	26.838195	22.839567	27.368578	25.507109	28.07881	21.60488	29.099656	45.95564	16.564221
SmLINC180751	5.410892	6.527126	4.463219	13.346059	13.954468	9.479415	9.924839	14.693481	10.992915
SmLINC180749	4.632993	4.456039	4.001319	10.278752	12.207129	11.127448	54.851782	56.466925	63.900571
SmLINC180750	3.818078	2.560589	2.913957	1.427981	2.181392	0.812237	12.313278	14.932525	5.319366
SmLINC179061	8.832103	7.969197	6.874141	16.095353	16.043985	15.330612	48.48138	52.282345	51.068188
SmLINC179062	1.898275	1.988461	1.907635	1.995079	2.050917	1.524387	11.576264	23.497674	19.948806
SmLNCS178891	1.923914	1.988075	1.553702	3.159028	2.127367	2.516344	14.099091	13.90525	14.597334
SmLNCS178889	5.726229	7.12137	4.327452	1.575774	3.511154	0.819486	2.794113	3.295073	0
SmLINC179038	5.908865	7.120721	4.24729	15.343449	12.755481	15.548175	276.236983	320.704704	329.165713
SmLINC179040	6.530722	6.484548	4.509808	10.924472	12.798801	10.783031	46.261537	60.498801	52.55327
SmLNCS178892	107.644353	109.698088	86.348165	232.514943	193.148232	203.660453	1169.003917	1330.994925	1321.295331
SmLINC179057	2.298595	2.123612	1.63544	4.035238	3.921767	3.686174	14.235447	17.66336	15.404132
SmLINC179059	20.069917	14.043168	15.711582	15.935103	16.249627	19.910386	3.334882	3.231337	2.595906
SmLINC179060	10.982093	8.41152	6.037467	8.944872	8.763791	10.423243	6.507071	7.580388	2.388191
SmLINC180746	6.236333	2.633454	2.749327	0	9.570912	12.251611	79.843372	80.439024	104.413927
SmLINC180748	2.087369	1.473783	1.999205	1.6934	2.721126	2.295316	16.973659	17.759862	35.89116
SmLINC179056	85.373532	78.927975	67.780504	148.240318	125.231317	144.705263	899.791527	993.840457	1135.919358
SmLINC179050	7.783062	6.270059	5.115105	24.330599	17.873535	18.512111	35.479633	36.866235	68.557751
SmLINC179067	16.184422	18.722969	16.252372	64.448459	54.074458	50.874887	244.337551	306.313974	326.738343
SmLINC179063	18.849738	18.456021	9.534878	35.246063	26.779768	26.582457	169.241155	172.041411	175.496864
SmLINC179051	8.183665	7.10469	8.375897	25.599396	17.969883	18.950931	779.35607	846.690412	844.100327
SmLINC179054	2.42032	5.81295	3.430084	18.535173	8.955066	8.579508	146.473571	193.660176	114.303442
SmLINC179064	5.274302	5.946753	5.354726	10.128031	8.186053	9.161343	78.40646	87.753789	95.658185
SmLNCS178893	2.958837	2.578804	2.056273	6.815197	7.228707	5.633913	17.974289	21.033164	23.441327
SmLINC180755	1.604036	0.592698	1.103648	14.296331	8.374899	9.648375	18.770469	28.804071	6.783189
SmLINC180756	46.381907	56.086115	35.82451	119.572512	111.057052	121.704198	61.446391	43.605541	41.149006
SmLINC180752	4.102345	2.480251	4.220773	9.483839	8.357712	11.312122	54.189792	81.45163	73.466132
SmLNCS178896	10.230799	11.189156	10.254407	19.88873	19.094738	23.690802	91.907462	121.353811	123.71497
SmLNCA178947	31.59569	31.182652	28.841002	39.721208	33.585884	36.659412	56.521685	61.603117	62.674145
SmLNCS178894	2.911085	2.392788	2.244214	6.604038	4.947127	5.811519	14.008584	16.256032	14.2357
SmLINC180759	4.11438	5.699685	5.063749	9.777664	14.407929	13.357673	28.543862	41.034622	40.213381
SmLNCA178950	2.197613	2.338332	1.579843	6.139833	5.054112	4.706371	18.093242	19.32264	27.341251
SmLNCA178951	1.245315	1.037909	2.267279	1.606019	0	1.509535	1.587275	8.016095	2.419928
SmLNCA178949	5.356443	6.538041	3.941437	8.368263	7.860416	9.76851	70.871007	80.211308	87.161502
SmLINC180761	10.016235	9.899783	7.763918	21.974426	19.778429	21.898458	182.556597	221.249052	219.99289
SmLINC179069	2.590732	2.526023	1.962485	3.53057	3.087337	3.102555	16.177863	20.104369	18.854772
[truncated: 2,931 more rows]
